# Supplementary material for: The Complexity of Posttranscriptional Small RNA Regulatory Networks Revealed by In Silico Analysis of Gossypium arboreum L. Leaf, Flower and Boll Small Regulatory RNAs
Source: PLoS One. 2015 Jun 12;10(6):e0127468. doi: 10.1371/journal.pone.0127468 (PMC4466472; doi:10.1371/journal.pone.0127468)
Supplement: S1 Table — (XLSX) [file pone.0127468.s004.xlsx]

## Sheet: Table S1
S1 Table. Initial processing read statistics for leaf, flower, boll and total libraries.
		Total reads	Unique reads
Leaf	Raw sequencing reads	6896779	3387279
	Adaptor removed	6719417	3131140
	Size between 18- and 26-nt	6431304	2957779
	GARSL-matched seqeunces	5075967	2009865
Flower	Raw sequencing reads	7072426	3660489
	Adaptor removed	6889194	3403228
	Size between 18- and 26-nt	6607608	3223736
	GARSL-matched seqeunces	5223977	2217827
Boll	Raw sequencing reads	7075996	3660489
	Adaptor removed	6954270	3501328
	Size between 18- and 26-nt	6706630	3327748
	GARSL-matched seqeunces	5311014	2330820
Total library	Raw sequencing reads	21045201	9474248
	Adaptor removed	20562881	8668051
	Size between 18- and 26-nt	20004690	8228168
	GARSL-matched seqeunces	15610958	5466776
* GARSL: abbrevation for the G. arboreum sequence library consisting of the G. arboreim genome and EST sequences
