# Supplementary material for: The Complexity of Posttranscriptional Small RNA Regulatory Networks Revealed by In Silico Analysis of Gossypium arboreum L. Leaf, Flower and Boll Small Regulatory RNAs
Source: PLoS One. 2015 Jun 12;10(6):e0127468. doi: 10.1371/journal.pone.0127468 (PMC4466472; doi:10.1371/journal.pone.0127468)
Supplement: S2 Table — (XLSX) [file pone.0127468.s005.xlsx]

## Sheet: Table_S2.4
S2 Table. Summary information for G. arboreum conserved and lineage specific miRNAs and their precursor sequences.
	# Unique mature	miRNA Information				miRNA Precursor
# Precursors		miRNA ID	Sequence (5' -> 3')	Length		miRNA gene	Star nucleotide	End Nucleotide	Star nucleotide	End Nucleotide	Precursor Strand	miRBase Equivalent	Strand	miRBase21 sequence
cs-miRNA:
1	1	miR8718	TTTTGGAAGAATTTCAGCTGG	21		contig_21904	3174	3310	3164	3280	-	gra-MIR8718	+	TTTTGGAAGAATTTCAGCTGG
2	2	miR1311	TTTTGCCAGCTCCGCCCATTCC	22		contig_81595	8413	8552	8326	8444	+	pab-MIR1311	+	TTTTGCCAGCTCCGCCCATTCC
3	3	miR7495#a	TTTGTACTTTAGATGTCTCTC	21		contig_1119335	2431	2612	2300	2461	+	ghr-MIR7495a	+	TTTGTACTTTAGATGTCTCTC
4	4	miR159#a	TTTGGATTGAAGGGAGCTCTA	21		contig_644170	3554	3759	3399	3584	+	cme-MIR159a	+	TTTGGATTGAAGGGAGCTCTA
5	5	miR8634	TTTGCTTGGTATGAAGAATGGAAA	24		contig_698735	57	240	47	207	-	gra-MIR8634	+	TTTGCTTGGTATGAAGAATGGAAA
6	6	miR482d	TTTCCTATGCCCCCCATTCCAC	22		contig_81595	2792	2937	2699	2823	+	gra-MIR482d	+	TTTCCTATGCCCCCCATTCCAC
7	7	miR8765	TTTACCAAAATATCTAAGGAT	21		contig_644454	1563	1672	1553	1642	-	gra-MIR8765	+	TTTACCAAAATATCTAAGGAT
8	8	miR8714	TTTAATGGAAATGGTCAAGGG	21		contig_650829	1714	1923	1555	1744	+	gra-MIR8714	-	CCCTTGACCATTTCCATTAAA
9	9	miR5741	TTTAATAGTACAGGGACTAAA	21		contig_80254	3187	3445	2979	3217	+	gra-MIR5741	+	TTTAATAGTACAGGGACTAAA
10	9	miR5741	TTTAATAGTACAGGGACTAAA	21		contig_82234	6954	7281	6677	6984	-	gra-MIR5741	+	TTTAATAGTACAGGGACTAAA
11	10	miR8674#b	TTTAAGGTTTAGGGTTTGAGT	21		contig_89476	1386	1508	1314	1416	+	gra-MIR8674b	+	TTTAAGGTTTAGGGTTTGAGT
12	11	miR8775	TTGTGAGATTCAAGCTGATGG	21		contig_108033	349	684	339	654	+	gra-MIR8775	+	TTGTGAGATTCAAGCTGATGG
13	12	miR3627#a	TTGTCGCAGGAGAGATGGCACT	22		contig_663921	1848	1976	1838	1945	-	ghr-MIR3476	+	TGAACTGGGTTTGTTGGCTGC
14	13	miR8637	TTGTACTAGGAATCAGATTGCATT	24		contig_24174	484	761	474	728	-	gra-MIR8637	-	AATGCAATCTGATTCCTAGTACAA
15	14	miR8634	TTGGTATGGAGGATGGAAAAG	21		contig_1039946	44	221	34	191	+	gra-MIR8634	+	TTGGTATGGAGGATGGAAAAG
16	14	miR8634	TTGGTATGGAGGATGGAAAAG	21		contig_1116424	5649	5858	5639	5828	-	gra-MIR8634	+	TTGGTATGGAGGATGGAAAAG
17	14	miR8634	TTGGTATGGAGGATGGAAAAG	21		contig_21565	2742	2910	2732	2880	+	gra-MIR8634	+	TTGGTATGGAGGATGGAAAAG
18	15	miR394#f	TTGGCATTCTGTCCACCTCG	20		contig_23755	4790	4915	4780	4886	-	ghr-MIR394b	+	TTGGCATTCTGTCCACCTCG
19	16	miR394#a	TTGGCATTCTGTCCACCTCC	20		contig_1127245	555	691	545	662	-	ghr-MIR394a	+	TTGGCATTCTGTCCACCTCC
20	16	miR394#b	TTGGCATTCTGTCCACCTCC	20		contig_86482	1864	1987	1854	1958	-	ghr-MIR394a	+	TTGGCATTCTGTCCACCTCC
21	16	miR394#c	TTGGCATTCTGTCCACCTCC	20		contig_109469	4556	4653	4546	4624	+	ghr-MIR394a	+	TTGGCATTCTGTCCACCTCC
22	16	miR394#d	TTGGCATTCTGTCCACCTCC	20		contig_652963	746	853	736	824	+	ghr-MIR394a	+	TTGGCATTCTGTCCACCTCC
23	16	miR394#e	TTGGCATTCTGTCCACCTCC	20		contig_684008	147	281	137	252	-	ghr-MIR394a	+	TTGGCATTCTGTCCACCTCC
24	17	miR319#a	TTGGACTGAAGGGAGCTCCCT	21		contig_15902	8957	9176	8788	8987	-	mdm-MIR319b	+	TTGGACTGAAGGGAGCTCCCT
25	18	miR3954#a	TTGGACAGAGTAATCACGGTCG	22		contig_104534	2370	2507	2360	2476	+	csi-MIR3954	+	TTGGACAGAGTAATCACGGTCG
26	18	miR3954#b	TTGGACAGAGTAATCACGGTCG	22		contig_1116160	1057	1205	1047	1174	-	mdm-MIR7122a	+	TTGGACAGAGTAATCACGGTCG
27	19	miR171#g	TTGAGCCGCGCCAATATCACT	21		contig_652326	1883	2042	1774	1913	+	lus-MIR171a	+	TTGAGCCGCGCCAATATCACT
28	19	miR171#h	TTGAGCCGCGCCAATATCACT	21		contig_653595	4487	4617	4407	4517	-	vvi-MIR171e	+	TTGAGCCGCGCCAATATCACT
29	20	miR156#h	TTGACAGAAGATAGAGAGCAC	21		contig_1117810	2897	3023	2887	2993	+	gra-MIR157a	+	TTGACAGAAGATAGAGAGCAC
30	20	miR156#i	TTGACAGAAGATAGAGAGCAC	21		contig_649491	4202	4339	4192	4309	+	gra-MIR157a	+	TTGACAGAAGATAGAGAGCAC
31	20	miR156#j	TTGACAGAAGATAGAGAGCAC	21		contig_1121368	7127	7245	7117	7215	+	gra-MIR157a	+	TTGACAGAAGATAGAGAGCAC
32	20	miR156#k	TTGACAGAAGATAGAGAGCAC	21		contig_38829	475	599	465	569	-	gra-MIR157a	+	TTGACAGAAGATAGAGAGCAC
33	21	miR156#g	TTGACAGAAGAGAGAGAGCAC	21		contig_641512	2063	2187	2053	2157	-	ghr-MIR156d	+	TTGACAGAAGAGAGAGAGCAC
34	22	miR398	TTCTCAGGTCACCCCTTTGGG	21		contig_1118457	455	568	392	485	+	gra-MIR398	+	TTCTCAGGTCACCCCTTTGGG
35	23	miR6118	TTCCCGAGGCCACCCATTCCAG	22		contig_80099	5873	6002	5796	5904	-	cca-MIR6118	+	TTCCCGAGGCCACCCATTCCAG
36	24	miR2950#a	TTCCATCTCTTGCACACTGGA	21		contig_1126410	1379	1477	1369	1447	+	ghr-MIR2950	+	TTCCATCTCTTGCACACTGGA
37	24	miR2950#b	TTCCATCTCTTGCACACTGGA	21		contig_661734	1220	1334	1210	1304	-	ghr-MIR2950	+	TTCCATCTCTTGCACACTGGA
38	25	miR396#k	TTCCACGGCTTTCTTGAACTT	21		contig_23994	2162	2283	2152	2253	+	ghr-MIR396a	+	TTCCACGGCTTTCTTGAACTT
39	26	miR396#i	TTCCACAGCTTTCTTGAACTT	21		contig_21718	1278	1437	1268	1407	-	ghr-MIR396a	+	TTCCACAGCTTTCTTGAACTT
40	26	miR396#j	TTCCACAGCTTTCTTGAACTT	21		contig_1117060	1122	1271	1112	1241	-	ghr-MIR396a	+	TTCCACAGCTTTCTTGAACTT
41	27	miR396#c	TTCCACAGCTTTCTTGAACTG	21		contig_1120153	2847	2977	2837	2947	-	ghr-MIR396a	+	TTCCACAGCTTTCTTGAACTG
42	27	miR396#d	TTCCACAGCTTTCTTGAACTG	21		contig_18260	6085	6246	6075	6216	-	ghr-MIR396a	+	TTCCACAGCTTTCTTGAACTG
43	27	miR396#e	TTCCACAGCTTTCTTGAACTG	21		contig_17643	733	889	723	859	-	ghr-MIR396a	+	TTCCACAGCTTTCTTGAACTG
44	27	miR396#f	TTCCACAGCTTTCTTGAACTG	21		contig_18508	784	944	774	914	+	ghr-MIR396a	+	TTCCACAGCTTTCTTGAACTG
45	27	miR396#g	TTCCACAGCTTTCTTGAACTG	21		contig_85311	6522	6658	6512	6628	-	ghr-MIR396a	+	TTCCACAGCTTTCTTGAACTG
46	27	miR396#h	TTCCACAGCTTTCTTGAACTG	21		contig_19362	5169	5324	5159	5294	+	ghr-MIR396a	+	TTCCACAGCTTTCTTGAACTG
47	28	miR7505#a	TTCAGAGACCATCCCTTGCTT	21		contig_25919	1444	1571	1434	1541	-	ghr-MIR7505	+	TTCAGAGACCATCCCTTGCTT
48	29	miR7484#a	TTATACATTAGATCAAAGAGC	21		contig_14575	6783	6918	6776	6891	+	gra-MIR7484k	+	TTATACATTAGATCAAAGAGC
49	30	miR8637	TTAGGAGTTAGATTGCATTTTGCC	24		contig_645796	8924	9283	8914	9250	+	gra-MIR8637	-	GGCAAAATGCAATCTAACTCCTAA
50	31	miR7502#a	TTAGCAGTAGAAATGGATGAA	21		contig_1120658	3136	3297	3025	3166	-	gra-MIR7484m	-	TTCATCCATTTCTACTGCTAA
51	32	miR403#b	TTAGATTCACGCAGAAACTCG	21		contig_648032	1733	1854	1662	1763	-	ppe-MIR403	+	TTAGATTCACGCAGAAACTCG
52	33	miR403#a	TTAGATTCACGCACAAACTCG	21		contig_34169	447	578	366	477	-	ppe-MIR403	+	TTAGATTCACGCACAAACTCG
53	34	miR8647	TTAGATTAAAGAGCAAATTGGAC	23		contig_716435	402	635	392	603	+	gra-MIR8647	-	GTCCAATTTGCTCTTTAATCTAA
54	35	miR827#a	TTAGATGACCATCAACAAACA	21		contig_41125	350	510	240	380	+	gra-MIR827b	+	TTAGATGACCATCAACAAACA
55	36	miR828a	TTACTGAGATGCTCATTTGAG	21		contig_658715	582	694	520	612	-	ptc-MIR828a	+	TTACTGAGATGCTCATTTGAG
56	37	miR398#a	TGTGTTCTCAGGTCGCCCCTG	21		contig_643039	1709	1826	1642	1739	+	gra-MIR398	+	TGTGTTCTCAGGTCGCCCCTG
57	38	miR7484#k	TGGATAGAATTTTTAACAGAA	21		contig_15263	4521	4679	4413	4551	-	gra-MIR7484k	-	TTCTGTTAAAAATTCTATCCA
58	39	miR164#b	TGGAGAAGCAGGGCACGTGCA	21		contig_25254	2605	2715	2595	2685	+	ghr-MIR164	+	TGGAGAAGCAGGGCACGTGCA
59	39	miR164#c	TGGAGAAGCAGGGCACGTGCA	21		contig_27572	1211	1343	1201	1313	-	ghr-MIR164	+	TGGAGAAGCAGGGCACGTGCA
60	39	miR164#d	TGGAGAAGCAGGGCACGTGCA	21		contig_25028	205	342	195	312	+	ghr-MIR164	+	TGGAGAAGCAGGGCACGTGCA
61	39	miR164#e	TGGAGAAGCAGGGCACGTGCA	21		contig_89671	960	1090	950	1060	-	ghr-MIR164	+	TGGAGAAGCAGGGCACGTGCA
62	40	miR164#a	TGGAGAAGCAGGGCACATGCT	21		contig_29965	3112	3224	3102	3194	-	gra-MIR164a	+	TGGAGAAGCAGGGCACATGCT
63	41	miR477#b	TGGAAATCTTTGGGGAGAGTGA	22		contig_661866	1130	1246	1066	1161	-	vvi-MIR477b	+	TGGAAATCTTTGGGGAGAGTGA
64	42	miR160#e	TGCCTGGCTCCCTGTATGCCA	21		contig_1118761	656	777	646	747	-	ghr-MIR160	+	TGCCTGGCTCCCTGTATGCCA
65	42	miR160#f	TGCCTGGCTCCCTGTATGCCA	21		contig_1123990	406	526	396	496	+	ghr-MIR160	+	TGCCTGGCTCCCTGTATGCCA
66	42	miR160#g	TGCCTGGCTCCCTGTATGCCA	21		contig_84079	4506	4626	4496	4596	+	ghr-MIR160	+	TGCCTGGCTCCCTGTATGCCA
67	43	miR160#d	TGCCTGGCTCCCTGGATGCCA	21		contig_641741	3974	4106	3964	4076	-	ghr-MIR160	+	TGCCTGGCTCCCTGGATGCCA
68	44	miR160#c	TGCCTGGCTCCCTGCATGCCA	21		contig_28817	853	973	843	943	-	ghr-MIR160	+	TGCCTGGCTCCCTGCATGCCA
69	45	miR160#a	TGCCTGGCTCCCTGAATGCCA	21		contig_145769	1834	1957	1824	1927	-	ghr-MIR160	+	TGCCTGGCTCCCTGAATGCCA
70	45	miR160#b	TGCCTGGCTCCCTGAATGCCA	21		contig_644634	4187	4321	4177	4291	-	ghr-MIR160	+	TGCCTGGCTCCCTGAATGCCA
71	46	miR399#j	TGCCAAAGGAGATTTGCCCTG	21		contig_647088	4225	4341	4159	4255	+	ghr-MIR399d	+	TGCCAAAGGAGATTTGCCCTG
72	47	miR399#h	TGCCAAAGGAGATTTGCCCGG	21		contig_80705	2385	2525	2295	2415	+	ghr-MIR399d	+	TGCCAAAGGAGATTTGCCCGG
73	47	miR399#i	TGCCAAAGGAGATTTGCCCGG	21		contig_82809	1184	1331	1087	1214	+	ghr-MIR399d	+	TGCCAAAGGAGATTTGCCCGG
74	48	miR399#g	TGCCAAAGGAGATTTGCCCCG	21		contig_659243	3663	3820	3556	3693	-	ghr-MIR399e	+	TGCCAAAGGAGATTTGCCCCG
75	49	miR399#e	TGCCAAAGGAGAGTTGCCCTG	21		contig_1124396	3303	3456	3200	3333	-	gra-MIR399	+	TGCCAAAGGAGAGTTGCCCTG
76	49	miR399#f	TGCCAAAGGAGAGTTGCCCTG	21		contig_1124396	5894	6007	5831	5924	-	gra-MIR399	+	TGCCAAAGGAGAGTTGCCCTG
77	50	miR399#d	TGCCAAAGGAGAATTGCCCTG	21		contig_647088	983	1098	918	1013	+	ghr-MIR399d	+	TGCCAAAGGAGAATTGCCCTG
78	51	miR530#b	TGCATTTGCACCTGCACCTTC	21		contig_1128635	645	831	635	801	+	gra-MIR530b	+	TGCATTTGCACCTGCACCTTC
79	52	miR530#a	TGCATTTGCACCTGCACCTTA	21		contig_654973	949	1108	939	1078	-	gra-MIR530a	+	TGCATTTGCACCTGCACCTTA
80	53	miR171#f	TGATTGAGTCGTGCCAATATC	21		contig_1123282	830	943	767	860	+	mtr-MIR171a	+	TGATTGAGTCGTGCCAATATC
81	54	miR171#c	TGATTGAGCCGTGCCAATATC	21		contig_102164	3436	3556	3366	3466	+	bna-MIR171e	+	TGATTGAGCCGTGCCAATATC
82	54	miR171#d	TGATTGAGCCGTGCCAATATC	21		contig_642094	1594	1727	1511	1624	+	osa-MIR171f	+	TGATTGAGCCGTGCCAATATC
83	54	miR171#e	TGATTGAGCCGTGCCAATATC	21		contig_644298	378	512	294	408	+	zma-MIR171d	+	TGATTGAGCCGTGCCAATATC
84	55	miR7486#c	TGAGGAAGCGCTTTGTCCACA	21		contig_651112	4372	4494	4362	4464	-	ghr-MIR7486a	+	TGAGGAAGCGCTTTGTCCACA
85	56	miR156#b	TGACAGAAGAGAGTGAGCAC	20		contig_81372	1779	1898	1769	1869	+	ghr-MIR156d	+	TGACAGAAGAGAGTGAGCAC
86	56	miR156#c	TGACAGAAGAGAGTGAGCAC	20		contig_1119930	619	742	609	713	-	ghr-MIR156b	+	TGACAGAAGAGAGTGAGCAC
87	56	miR156#d	TGACAGAAGAGAGTGAGCAC	20		contig_35167	1868	2000	1858	1971	+	ghr-MIR156d	+	TGACAGAAGAGAGTGAGCAC
88	56	miR156#e	TGACAGAAGAGAGTGAGCAC	20		contig_1120425	18	144	8	115	-	ghr-MIR156a	+	TGACAGAAGAGAGTGAGCAC
89	56	miR156#f	TGACAGAAGAGAGTGAGCAC	20		contig_641275	4900	5021	4890	4992	+	ghr-MIR156a	+	TGACAGAAGAGAGTGAGCAC
90	57	miR156#a	TGACAGAAGAGAGGGAGCAC	20		contig_23321	749	892	739	863	+	ghr-MIR156a	+	TGACAGAAGAGAGGGAGCAC
91	58	miR535#a	TGACAACGAGAGAGAGCACGT	21		contig_1117067	1401	1520	1391	1490	+	mes-MIR535a	+	TGACAACGAGAGAGAGCACGT
92	59	miR172#i	TGAATCTTGATGATGCTGCAT	21		contig_15155	1427	1563	1341	1457	+	gra-MIR172a	+	TGAATCTTGATGATGCTGCAT
93	59	miR172#j	TGAATCTTGATGATGCTGCAT	21		contig_645151	2972	3100	2894	3002	-	gra-MIR172a	+	TGAATCTTGATGATGCTGCAT
94	60	miR167#f	TGAAGCTGCCAGCATGATCTT	21		contig_1122945	1766	1875	1756	1845	+	gra-MIR167c	+	TGAAGCTGCCAGCATGATCTT
95	60	miR167#g	TGAAGCTGCCAGCATGATCTT	21		contig_62194	95	206	85	176	-	gra-MIR167c	+	TGAAGCTGCCAGCATGATCTT
96	61	miR167#a	TGAAGCTGCCAGCATGATCTAG	22		contig_645940	3049	3173	3039	3142	+	ghr-MIR167b	+	TGAAGCTGCCAGCATGATCTAG
97	62	miR167#b	TGAAGCTGCCAGCATGATCT	20		contig_1129642	2029	2135	2019	2106	+	gra-MIR167a	+	TGAAGCTGCCAGCATGATCT
98	62	miR167#c	TGAAGCTGCCAGCATGATCT	20		contig_18405	1191	1301	1181	1272	+	gra-MIR167b	+	TGAAGCTGCCAGCATGATCT
99	62	miR167#d	TGAAGCTGCCAGCATGATCT	20		contig_84513	7806	7931	7796	7902	-	ghr-MIR167a	+	TGAAGCTGCCAGCATGATCT
100	62	miR167#e	TGAAGCTGCCAGCATGATCT	20		contig_775985	11	286	1	257	-	gra-MIR167b	+	TGAAGCTGCCAGCATGATCT
101	63	miR3476#a	TGAACTGGGTTTGTTGGCTGC	21		contig_33948	1621	1757	1611	1727	-	ghr-MIR3476	+	TGAACTGGGTTTGTTGGCTGC
102	64	miR2949#a	TCTTTTGAACTGGATTTGCTC	21		contig_146004	3850	3972	3840	3942	+	ghr-MIR2949c	+	TCTTTTGAACTGGATTTGCTC
103	65	miR3267	TCTGTCGCAGGGGAGATGGCTG	22		contig_104659	3110	3233	3100	3202	+	gra-MIR3267	+	TCTGTCGCAGGGGAGATGGCTG
104	66	miR166#i	TCTCGGACCAGGCTTCATTCC	21		contig_673141	368	506	280	398	-	gra-MIR166c	+	TCTCGGACCAGGCTTCATTCC
105	67	miR7484#e	TCTAACGTACAGGGACTAATT	21		contig_1126185	1460	1724	1246	1490	-	gra-MIR7484e	-	AATTAGTCCCTGTACGTTAGA
106	67	miR7484#e	TCTAACGTACAGGGACTAATT	21		contig_16498	952	1212	742	982	+	gra-MIR7484e	-	AATTAGTCCCTGTACGTTAGA
107	67	miR7484#e	TCTAACGTACAGGGACTAATT	21		contig_82689	1148	1321	1025	1178	+	gra-MIR7484e	-	AATTAGTCCCTGTACGTTAGA
108	68	miR166#h	TCGGACCAGGCTTCATTCCTC	21		contig_1118069	232	350	164	262	-	ghr-MIR166b	+	TCGGACCAGGCTTCATTCCTC
109	69	miR166#a	TCGGACCAGGCTTCATTCCCC	21		contig_50119	373	539	257	403	-	ghr-MIR166b	+	TCGGACCAGGCTTCATTCCCC
110	69	miR166#b	TCGGACCAGGCTTCATTCCCC	21		contig_20072	893	1013	823	923	-	ghr-MIR166b	+	TCGGACCAGGCTTCATTCCCC
111	69	miR166#c	TCGGACCAGGCTTCATTCCCC	21		contig_30665	398	514	332	428	+	ghr-MIR166b	+	TCGGACCAGGCTTCATTCCCC
112	69	miR166#d	TCGGACCAGGCTTCATTCCCC	21		contig_1117606	394	522	316	424	-	ghr-MIR166b	+	TCGGACCAGGCTTCATTCCCC
113	69	miR166#e	TCGGACCAGGCTTCATTCCCC	21		contig_1127335	863	986	790	893	-	ghr-MIR166b	+	TCGGACCAGGCTTCATTCCCC
114	69	miR166#f	TCGGACCAGGCTTCATTCCCC	21		contig_50618	119	277	1	139	-	ghr-MIR166b	+	TCGGACCAGGCTTCATTCCCC
115	69	miR166#g	TCGGACCAGGCTTCATTCCCC	21		contig_113871	228	354	152	258	-	ghr-MIR166b	+	TCGGACCAGGCTTCATTCCCC
116	70	miR168#a	TCGCTTGGTGCAGGTCGGGAA	21		contig_654753	1323	1492	1313	1462	+	nta-MIR168e	+	TCGCTTGGTGCAGGTCGGGAA
117	71	miR8721#a	TCGATAGTTTGAGGATGTAAT	21		contig_652620	858	1087	679	888	-	gra-MIR8721a	+	TCGATAGTTTGAGGATGTAAT
118	72	miR162#a	TCGATAAACCTCTGCATCCAG	21		contig_1117754	4194	4323	4115	4224	-	ghr-MIR162a	+	TCGATAAACCTCTGCATCCAG
119	73	miR5225#a	TCCTGTCGCAAGGGAGATGGTG	22		contig_20555	3165	3276	3155	3245	+	mdm-miR5225a	+	TCTGTCGAAGGTGAGATGGTGC
120	74	miR397#a	TCATTGAGTGCAGCGTTGATG	21		contig_59758	114	223	104	193	-	rco-MIR397	+	TCATTGAGTGCAGCGTTGATG
121	75	miR7510#o	TCATGATCTTTAGTGGCGTTT	21		contig_643647	8177	8265	8167	8235	-	gra-MIR7492f	+	TCATGATCTTTAGTGGCGTTT
122	75	miR7510#n	TCATGATCTTTAGTGGCGTTT	21		contig_814808	115	247	105	217	+	gra-MIR7492f	+	TCATGATCTTTAGTGGCGTTT
123	75	miR7510#p	TCATGATCTTTAGTGGCGTTT	21		contig_965865	163	283	93	193	-	gra-MIR7492f	+	TCATGATCTTTAGTGGCGTTT
124	76	miR7510#m	TCATGATCTTTAGCGGCGTTTT	22		contig_85072	45	135	35	104	+	gra-MIR7492f	+	TCATGATCTTTAGCGGCGTTTT
125	77	miR8745	TCAACGGAGTTGGGAGACAAA	21		contig_81500	6034	6216	5902	6064	-	gra-MIR8745	+	TCAACGGAGTTGGGAGACAAA
126	78	miR7484#a	TCAAAGAGCAAACTGGTCATT	21		contig_1123229	471	661	461	631	+	ghr-MIR7484a	-	AATGACCAGTTTGCTCTTTGA
127	79	miR482#a	TATGGGGGGTATGGGCAGGTT	21		contig_81595	8551	8654	8541	8624	+	gso-MIR482a	+	TATGGGGGGTATGGGCAGG
128	80	miR7504#c	TATGAAACTGTAATTCCACGTCAT	24		contig_165845	1407	1655	1397	1622	+	ghr-MIR7504a	+	TATGAAACTGTAATTCCACGTCAT
129	81	miR2947#a	TATACCGTGCCCATGACTGTAG	22		contig_85334	1220	1344	1148	1251	-	gar-MIR2947	+	TATACCGTGCCCATGACTGTAG
130	82	miR8646	TAGTGAGGATGGGAAATTTGT	21		contig_956250	205	325	195	295	-	gra-MIR8646	+	TAGTGAGGATGGGAAATTTGT
131	83	miR169#f	TAGCCAAGGATGACTTGCCTGC	22		contig_43742	127	255	117	224	-	ghb-MIR169a	+	TAGCCAAGGATGACTTGCCTGC
132	83	miR169#g	TAGCCAAGGATGACTTGCCTGC	22		contig_80070	1125	1259	1115	1228	-	ghb-MIR169a	+	TAGCCAAGGATGACTTGCCTGC
133	83	miR169#h	TAGCCAAGGATGACTTGCCTGC	22		contig_14558	3380	3517	3370	3486	+	ghb-MIR169a	+	TAGCCAAGGATGACTTGCCTGC
134	83	miR169#i	TAGCCAAGGATGACTTGCCTGC	22		contig_651594	1720	1847	1710	1816	+	ghb-MIR169a	+	TAGCCAAGGATGACTTGCCTGC
135	83	miR169#j	TAGCCAAGGATGACTTGCCTGC	22		contig_20533	416	568	406	537	-	ghb-MIR169a	+	TAGCCAAGGATGACTTGCCTGC
136	84	miR169#k	TAGCCAAGGATGACTTGCCTG	21		contig_25935	1339	1528	1329	1498	+	ghr-MIR169a	+	TAGCCAAGGATGACTTGCCTG
137	85	miR169#e	TAGCCAAGAATGACTTGCCTG	21		contig_1130318	458	567	448	537	-	ghb-MIR169a	+	TAGCCAAGAATGACTTGCCTG
138	86	miR8637	TAGAAGTTAGATTGCATTTTG	21		contig_1142473	135	398	125	368	+	gra-MIR8637	-	CAAAATGCAATCTAACTTCTA
139	87	miR7484#f	TACGGTAGATCAAAGAGCAAA	21		contig_48766	189	411	179	381	-	gra-MIR7484f	+	TACGGTAGATCAAAGAGCAAA
140	87	miR7484#j	TACGGTAGATCAAAGAGCAAA	21		contig_648251	820	1068	810	1038	-	gra-MIR7484j	-	TTTGCTCTTTGATCTACCGTA
141	88	miR2111#a	TAATCTGCATCCTGAGGTTTA	21		contig_644948	1419	1526	1409	1496	-	mtr-MIR2111n	+	TAATCTGCATCCTGAGGTTTA
142	89	miR2111#b	TAATCTGCATCCTGAGGTTT	20		contig_1119729	1471	1581	1461	1552	-	gma-MIR2111b	+	TAATCTGCATCCTGAGGTTT
143	90	miR395#g	GTTCCCTCCGGCACTTCAGTT	21		contig_29607	2358	2466	2348	2436	-	tcc-MIR395b	+	GTTCCCTCCGGCACTTCAGTT
144	91	miR396#a	GCTCAAGAAAGCTGTGGGAGA	21		contig_1128315	829	988	720	859	-	ghr-MIR396b	-	TCTCCCACAGCTTTCTTGAGC
145	91	miR396#b	GCTCAAGAAAGCTGTGGGAGA	21		contig_655281	5190	5337	5093	5220	+	ghr-MIR396b	-	TCTCCCACAGCTTTCTTGAGC
146	92	miR172#h	GCGGCATTATCAAGATTCACA	21		contig_641656	2513	2695	2503	2665	+	gra-MIR172a	+	GCGGCATTATCAAGATTCACA
147	93	miR8679	GAGATTTTTAGACTCCACAAGCAT	24		contig_14682	5487	5668	5477	5635	+	gra-MIR8679	+	GAGATTTTTAGACTCCACAAGCAT
148	94	miR477#c	GAAGCGCTGGAGGGTAGAGTGG	22		contig_29546	804	915	745	835	-	aqc-MIR477c	+	CTCTCCCTCAAGTTCTTCTA
149	95	miR395#f	CTGAAGTGTTTGGGGGAACTC	21		contig_1115847	3526	3674	3428	3556	-	rco-MIR395a	+	CTGAAGTGTTTGGGGGAACTC
150	95	miR395#d	CTGAAGTGTTTGGGGGAACTC	21		contig_62443	90	214	16	120	+	mes-MIR395c	+	CTGAAGTGTTTGGGGGAACTC
151	95	miR395#e	CTGAAGTGTTTGGGGGAACTC	21		contig_651547	3604	3757	3501	3634	-	sly-MIR395a	+	CTGAAGTGTTTGGGGGAACTC
152	95	miR395#a	CTGAAGTGTTTGGGGGAACTC	21		contig_653061	6783	6926	6690	6813	+	ptc-MIR395h	+	CTGAAGTGTTTGGGGGAACTC
153	95	miR395#b	CTGAAGTGTTTGGGGGAACTC	21		contig_705372	1447	1591	1353	1477	-	vvi-MIR395m	+	CTGAAGTGTTTGGGGGAACTC
154	95	miR395#c	CTGAAGTGTTTGGGGGAACTC	21		contig_87231	2189	2335	2093	2219	-	atr-MIR395	+	CTGAAGTGTTTGGGGGAACTC
155	96	miR8725	CTACCAAAGGAAATATGGACA	21		contig_1122640	526	640	516	610	-	gra-MIR8725	-	TGTCCATATTTCCTTTGGTAG
156	97	miR169#d	CGGCAAGTTGTCTTTGGCTAC	21		contig_1118626	8924	9157	8741	8954	+	ghr-MIR169b	+	CGGCAAGTTGTCTTTGGCTAC
157	98	miR8636	CGGACCCTCGAACAGTGGAGG	21		contig_32398	2469	2690	2459	2660	-	gra-MIR8636	+	CGGACCCTCGAACAGTGGAGG
158	99	miR399#b	CGCCAAAGGAGAGTTGCCCTT	21		contig_670161	261	381	191	291	+	gra-MIR399	+	CGCCAAAGGAGAGTTGCCCTT
159	99	miR399#c	CGCCAAAGGAGAGTTGCCCTT	21		contig_25728	3132	3261	3053	3162	+	gra-MIR399	+	CGCCAAAGGAGAGTTGCCCTT
160	100	miR399#a	CGCCAAAGGAGAATTGCCCTG	21		contig_647088	5686	5822	5600	5716	+	ghr-MIR399d	+	CGCCAAAGGAGAATTGCCCTG
161	101	miR171#a	CGAGCCGAATCAATATCACTC	21		contig_17066	1201	1307	1145	1231	-	ghr-MIR479	+	CGAGCCGAATCAATATCACTC
162	101	miR171#b	CGAGCCGAATCAATATCACTC	21		contig_652791	247	366	178	277	-	ghr-MIR479	+	CGAGCCGAATCAATATCACTC
163	102	miR477#e	CGAAGTCCTTAGGGGGGGTGC	21		contig_82684	1190	1325	1105	1220	+	mes-MIR477e	+	GAAGTCCTTAGGGGGGGT
164	103	miR7502#d	CAGTAGAAATAGATGGAATTT	21		contig_80103	8323	8495	8201	c	+	gra-MIR7502d	+	CAGTAGAAATAGATGGAATTT
165	104	miR169#b	CAGCCAAGGATGACTTGCCGG	21		contig_16885	16359	16558	16349	16528	-	ghr-MIR169b	+	CAGCCAAGGATGACTTGCCGG
166	104	miR169#c	CAGCCAAGGATGACTTGCCGG	21		contig_646238	5215	5409	5205	5379	+	ghr-MIR169b	+	CAGCCAAGGATGACTTGCCGG
167	105	miR169#a	CAGCCAAGGATGACTTGCCGA	21		contig_652319	2795	2986	2785	2956	-	ghr-MIR169b	+	CAGCCAAGGATGACTTGCCGA
168	106	miR7525	CAAAGAGAACAATACTGGTAT	21		contig_24896	5015	5224	4856	5045	+	lja-MIR7525	-	ATACCAGTATTGTTCTCTTTG
169	107	miR393#c	ATCATGCTATCCCTTTGGATT	21		contig_642905	858	979	787	888	+	ghr-MIR393	+	ATCATGCTATCCCTTTGGATT
170	108	miR393#b	ATCATGCTATCCCTTCGGATT	21		contig_17789	2785	2894	2726	2815	+	ghr-MIR393	+	ATCATGCTATCCCTTCGGATT
171	109	miR393#a	ATCATGCGATCCCTTCGGAAT	21		contig_664733	231	391	121	261	-	ghr-MIR393	+	ATCATGCGATCCCTTCGGAAT
172	110	miR7484#c	ATACAGGGACTAATTTGCTCA	21		contig_18925	1113	1398	878	1143	+	gra-MIR7484c	-	TGAGCAAATTAGTCCCTGTAT
173	110	miR7484#c	ATACAGGGACTAATTTGCTCA	21		contig_84272	4447	4729	4215	4477	+	gra-MIR7484c	-	TGAGCAAATTAGTCCCTGTAT
174	111	miR7484#m	AGTTTTTAACTGTAGAAATGGATG	24		contig_17573	3062	3225	2955	3095	-	gra-MIR7484m	-	CATCCATTTCTACAGTTAAAAACT
175	112	miR7484#m	AGTTTTTAACGGTAGAAATGGATG	24		contig_654431	233	396	126	266	+	gra-MIR7484m	-	CATCCATTTCTACCGTTAAAAACT
176	113	miR7492#f	AGGTCATGATCTTTATCGGCGCTT	24		contig_789062	715	855	705	822	-	gra-MIR7492f	+	AGGTCATGATCTTTATCGGCGCTT
177	114	miR7510#h	AGGTCATGATCTTTAGCGGCGTTT	24		contig_1124346	2262	2428	2152	2295	-	gra-MIR7492f	+	AGGTCATGATCTTTAGCGGCGTTT
178	114	miR7510#j	AGGTCATGATCTTTAGCGGCGTTT	24		contig_1126394	1946	2068	1880	1979	-	gra-MIR7492f	+	AGGTCATGATCTTTAGCGGCGTTT
179	114	miR7510#g	AGGTCATGATCTTTAGCGGCGTTT	24		contig_133888	627	810	617	777	-	gra-MIR7492f	+	AGGTCATGATCTTTAGCGGCGTTT
180	114	miR7510#l	AGGTCATGATCTTTAGCGGCGTTT	24		contig_382798	108	206	98	173	+	gra-MIR7492f	+	AGGTCATGATCTTTAGCGGCGTTT
181	114	miR7510#k	AGGTCATGATCTTTAGCGGCGTTT	24		contig_432147	82	209	11	115	-	gra-MIR7492f	+	AGGTCATGATCTTTAGCGGCGTTT
182	114	miR7510#i	AGGTCATGATCTTTAGCGGCGTTT	24		contig_669847	123	243	59	156	+	gra-MIR7492f	+	AGGTCATGATCTTTAGCGGCGTTT
183	115	miR7510#f	AGGTCATGACTTTTAGCGGCGTTT	24		contig_482047	143	234	133	201	+	gra-MIR7492f	+	AGGTCATGACTTTTAGCGGCGTTT
184	115	miR7510#d	AGGTCATGACTTTTAGCGGCGTTT	24		contig_723738	182	290	172	257	+	gra-MIR7492f	+	AGGTCATGACTTTTAGCGGCGTTT
185	115	miR7510#e	AGGTCATGACTTTTAGCGGCGTTT	24		contig_967753	469	633	459	600	-	gra-MIR7492f	+	AGGTCATGACTTTTAGCGGCGTTT
186	116	miR7510#c	AGGTCATGACCTTTAGCGGCGTTT	24		contig_580983	11	109	1	76	-	gra-MIR7492f	+	AGGTCATGACCTTTAGCGGCGTTT
187	116	miR7510#b	AGGTCATGACCTTTAGCGGCGTTT	24		contig_706249	1621	1743	1555	1654	-	gra-MIR7492f	+	AGGTCATGACCTTTAGCGGCGTTT
188	117	miR8695	AGGATGTAAAAGAATAGGTGA	21		contig_18505	1342	1506	1332	1476	-	gra-MIR8695	+	AGGATGTAAAAGAATAGGTGA
189	118	miR7504#n	AGGATAAGAATACTAATGTGGCAT	24		contig_1118218	1847	1993	1757	1880	-	gra-MIR7504n	+	AGGATAAGAATACTAATGTGGCAT
190	119	miR7504#b	AGGAGGAAAAATCTGATTTGTTAT	24		contig_688717	2024	2155	1949	2057	-	ghr-MIR7504b	+	AGGAGGAAAAATCTGATTTGTTAT
191	120	miR7504#a	AGGAGAAAAAATCTGATTTGTCAT	24		contig_81169	2995	3143	2903	3028	-	gra-MIR7504d	+	AGGAGAAAAAATCTGATTTGTCAT
192	121	miR8732	AGGACTTATGGCATATTTTAACCA	24		contig_81132	5948	6063	5938	6030	+	gra-MIR8732	-	TGGTTAAAATATGCCATAAGTCCT
193	122	miR8733	AGGAAAACTCGCCTAGCTGGACGC	24		contig_646125	2478	2579	2433	2511	+	gra-MIR8733	+	AGGAAAACTCGCCTAGCTGGACGC
194	123	miR7486#c	AGCGTTTTCTGCTGACATGGACAA	24		contig_703590	1439	1536	1398	1472	-	gra-MIR7486c	-	TTGTCCATGTCAGCAGAAAACGCT
195	124	miR8684	AGAATGACCAATTTACTCTTTGAT	24		contig_1119137	5136	5369	4959	5169	-	gra-MIR8684	+	AGAATGACCAATTTACTCTTTGAT
196	124	miR8684	AGAATGACCAATTTACTCTTTGAT	24		contig_642503	3386	3620	3208	3419	-	gra-MIR8684	+	AGAATGACCAATTTACTCTTTGAT
197	125	miR172#e	AGAATCTTGATGATGCTGCAT	21		contig_89279	2394	2579	2259	2424	+	gra-MIR172a	+	AGAATCTTGATGATGCTGCAT
198	125	miR172#f	AGAATCTTGATGATGCTGCAT	21		contig_1117051	2371	2543	2249	2401	+	gra-MIR172a	+	AGAATCTTGATGATGCTGCAT
199	125	miR172#g	AGAATCTTGATGATGCTGCAT	21		contig_16916	4344	4472	4266	4374	+	gra-MIR172a	+	AGAATCTTGATGATGCTGCAT
200	126	miR172#c	AGAATCTTGATGATGCTGCAG	21		contig_1124245	1505	1676	1384	1535	+	gra-MIR172b	+	AGAATCTTGATGATGCTGCAG
201	126	miR172#d	AGAATCTTGATGATGCTGCAG	21		contig_648400	630	773	537	660	+	gra-MIR172b	+	AGAATCTTGATGATGCTGCAG
202	127	miR172#a	AGAATCCTGATGATGCTGCAG	21		contig_30451	2119	2259	2029	2149	-	ghr-MIR172	+	AGAATCCTGATGATGCTGCAG
203	127	miR172#b	AGAATCCTGATGATGCTGCAG	21		contig_648400	3412	3544	3330	3442	+	ghr-MIR172	+	AGAATCCTGATGATGCTGCAG
204	128	miR8739	AGAAAGGGCAAAATGCAATCTGAT	24		contig_1147185	309	501	299	468	-	gra-MIR8739	-	ATCAGATTGCATTTTGCCCTTTCT
205	129	miR477	ACTCTCTTCCAAAGGCTTTGAG	22		contig_1135610	771	878	761	847	+	gra-MIR477	+	ACTCTCTTCCAAAGGCTTTGAG
206	130	miR8685	ACGACACTACGAAGACTTCTC	21		contig_651417	3693	3977	3459	3723	-	gra-MIR8685	+	ACGACACTACGAAGACTTCTC
207	131	miR8678	ACCCATTTGGACTGTCACGTAGGA	24		contig_1141304	952	1147	813	985	-	gra-MIR8678	+	ACCCATTTGGACTGTCACGTAGGA
208	132	miR7502#d	ACAGTAGAAATAGATGGAATT	21		contig_102407	5635	5805	5515	5665	-	gra-MIR7502d	+	ACAGTAGAAATAGATGGAATT
209	133	miR7505#b	ACAGCTTTAGAAATCATTCCT	21		contig_431223	60	179	50	149	-	gra-MIR7505b	+	ACAGCTTTAGAAATCATTCCT
210	134	miR8637	ACAGAATGACTAGCTTACTCTTTG	24		contig_18056	1774	1990	1614	1807	+	gra-MIR8637	-	CAAAGAGTAAGCTAGTCATTCTGT
211	135	miR8739	AATTTTTAATAGTAGAAACGGATG	24		contig_82755	6105	6259	6007	6138	+	gra-MIR8739	-	CATCCGTTTCTACTATTAAAAATT
212	136	miR7484#i	AATTTTTAACTGTAGAAATGGATG	24		contig_14693	15516	15675	15413	15549	-	gra-MIR7484i	+	AATTTTTAACTGTAGAAATGGATG
213	137	miR7484#h	AATTTTTAACTGTAGAAACGGATG	24		contig_718155	104	259	5	137	+	gra-MIR7484h	+	AATTTTTAACTGTAGAAACGGATG
214	138	miR7484#o	AATTTGCTCTTTGATCTAACGTAT	24		contig_21297	1605	1819	1447	1638	+	gra-MIR7484o	+	AATTTGCTCTTTGATCTAACGTAT
215	139	miR8677	AATGAATCTAGTTTCTCTCTT	21		contig_111482	1684	1813	1674	1783	-	gra-MIR8677	+	AATGAATCTAGTTTCTCTCTT
216	140	miR8675#c	AAGTGATGATGTGGTACAATCTTA	24		contig_103550	7577	7695	7515	7610	-	gra-MIR8675c	+	AAGTGATGATGTGGTACAATCTTA
217	141	miR8675#b	AAGTGATGATGTGGCACAATCTCA	24		contig_102698	5053	5174	4988	5086	-	gra-MIR8675b	-	TGAGATTGTGCCACATCATCACTT
218	142	miR8732	AAGTACAGGGACTTATGGCAT	21		contig_17325	1207	1498	966	1237	+	gra-MIR8732	+	AAGTACAGGGACTTATGGCAT
219	143	miR8663#a	AAGGTTTGAACTTGGCAACTTTTC	24		contig_18323	336	556	326	523	+	gra-MIR8663a	+	AAGGTTTGAACTTGGCAACTTTTC
220	144	miR8654#b	AAGGATACTACTTTGATGGAGAAA	24		contig_1126291	1957	2295	1675	1990	+	gra-MIR8654b	-	TTTCTCCATCAAAGTAGTATCCTT
221	145	miR390#a	AAGCTCAGGAGGGATAGCGCC	21		contig_1117042	2095	2211	2085	2181	-	ghr-MIR390b	+	AAGCTCAGGAGGGATAGCGCC
222	145	miR390#b	AAGCTCAGGAGGGATAGCGCC	21		contig_641582	1478	1588	1468	1558	+	ghr-MIR390b	+	AAGCTCAGGAGGGATAGCGCC
223	145	miR390#c	AAGCTCAGGAGGGATAGCGCC	21		contig_655341	2599	2736	2589	2706	-	ghr-MIR390a	+	AAGCTCAGGAGGGATAGCGCC
224	145	miR390#d	AAGCTCAGGAGGGATAGCGCC	21		contig_15430	5202	5327	5192	5297	-	ghr-MIR390a	+	AAGCTCAGGAGGGATAGCGCC
225	146	miR7486c	AAGCGTTTTCTGCTGATGTGGACA	24		contig_653268	3982	4078	3942	4015	-	gra-MIR7486c	-	TGTCCACATCAGCAGAAAACGCTT
226	146	miR7486#c	AAGCGTTTTCTGCTGATGTGGACA	24		contig_817851	320	419	277	353	-	gra-MIR7486c	-	TGTCCACATCAGCAGAAAACGCTT
227	147	miR7486#b	AAGCGCTTTGTGCTGACGTGGACA	24		contig_701541	375	474	332	408	+	ghr-MIR7486b	+	AAGGAAGCGCTTTGTCCACGTGGA
228	147	miR7486#a	AAGCGCTTTGTGCTGACGTGGACA	24		contig_92400	1386	1485	1343	1419	-	ghr-MIR7486a	+	TGAGGAAGCGCTTTGTCCACA
229	148	miR7496#a	AAGACCAAATTGATAGAATGTGTA	24		contig_656524	2106	2274	1994	2139	+	ghr-MIR7496b	+	AAGACCAAATTGATAGAATGTGTA
230	149	miR7508#a	AAGAAAAGAAGTCGGGAGAAG	21		contig_109591	1949	2077	1939	2047	+	ghr-MIR7508	+	AAGAAAAGAAGTCGGGAGAAG
231	150	miR8644	AACTCCAGAAGTAGGGCTAGAATA	24		contig_109287	3125	3286	3115	3253	+	gra-MIR8644	+	AACTCCAGAAGTAGGGCTAGAATA
232	151	miR8723#a	AACGGTGTAACGATAAGCTGACGT	24		contig_89895	4039	4406	4029	4373	+	gra-MIR8723a	-	ACGTCAGCTTATCGTTACACCGTT
233	152	miR7510#a	AAAGGTCATAGACTTTAGCGGCGT	24		contig_852877	89	240	79	207	+	gra-MIR7494d	+	AAAGGTCATAGACTTTAGCGGCGT
234	153	miR7492#g	AAAGACCAGGACTTTTAGCGGCGC	24		contig_122037	121	262	36	154	-	gra-MIR7492g	-	GCGCCGCTAAAAGTCCTGGTCTTT
235	154	miR8743c	AAAAGTTACAAAATGATCATCTGA	24		contig_648072	7622	7815	7612	7782	-	gra-MIR8743c	+	AAAAGTTACAAAATGATCATCTGA
236	155	miR7492#k	AAAAGTCATGGTCTTTAGCGGCGT	24		contig_663564	2332	2467	2322	2434	-	gra-MIR7492k	+	AAAAGTCATGGTCTTTAGCGGCGT
ls-miRNA:
1	1	miRC263#a	TTTTGTATGTGAGGATGTCGG	21		contig_43342	1648	1782	1564	1678	-
2	1	miRC263#b	TTTTGTATGTGAGGATGTCGG	21		contig_91597	485	619	401	515	+
3	2	miRC258#a	TTTGCTGACATGTTAGGAAAACGC	24		contig_641830	5633	5777	5623	5744	-
4	3	miRC257#a	TTTGAAACTCACCACGGCCAA	21		contig_642029	15707	15831	15633	15737	+
5	4	miRC256#a	TTTGAAACGAGAGAATTTTGACGA	24		contig_989235	165	308	78	198	+
6	5	miRC255#a	TTTCGATCACGCATTCACAATG	22		contig_652064	2558	2680	2548	2649	-
7	6	miRC246#a	TTGGACAAGCAAGTTGATTTT	21		contig_667594	853	1009	747	883	+
8	7	miRC245#a	TTGGAACTCACCAAGACTGTCAAT	24		contig_123172	1520	1871	1225	1553	-
9	8	miRC242#a	TTAGGGACAATGATAGCAATTTAT	24		contig_679041	1161	1311	1067	1194	-
10	9	miRC238#a	TTACTGACGTGGACAAAATGC	21		contig_679052	808	934	732	838	-
11	10	miRC237#a	TGTGAAAATCAGGCAATGTTT	21		contig_652319	2774	3007	2764	2977	-
12	11	miRC236#a	TGTCGCAGGAGGGTTGACACTG	22		contig_20555	5406	5523	5396	5492	+
13	12	miRC235#a	TGTAAATTCTGGTTGCGAGAGGTA	24		contig_715577	214	414	70	247	-
14	13	miRC234#a	TGGGTTTGCAGATATTATTGT	21		contig_29276	640	857	473	670	-
15	14	miRC233#a	TGGGGTTCGTGAAGTGGGAGCACC	24		contig_39193	1238	1466	1228	1433	+
16	15	miRC232#a	TGGGGATAAAACTGTGCATAG	21		contig_102392	258	559	7	288	+
17	16	miRC231#a	TGGGACAAAAAACGCTTTTGA	21		contig_1121528	1154	1342	1144	1312	+
18	17	miRC229#a	TGCTTATAAGCTAGTATCGTCTTC	24		contig_25438	1663	1886	1653	1853	-
19	18	miRC228#a	TGCTGAAGAGTGAGAGCGCAT	21		contig_1126060	315	424	305	394	-
20	19	miRC227#a	TGACTCCTAGAACAACGGCCTC	22		contig_42978	416	724	160	447	+
21	20	miRC225#a	TCTGGTAAATCATTGATTCGAT	22		contig_677606	576	699	505	607	+
22	21	miRC224#a	TCTGGTAAATCACTGGTTCGAT	22		contig_445165	162	285	91	193	+
23	22	miRC223#a	TCTGGAAGTTGGGTCATTTTT	21		contig_15057	2339	2514	2214	2369	+
24	22	miRC223#b	TCTGGAAGTTGGGTCATTTTT	21		contig_15057	2340	2515	2215	2370	-
25	23	miRC222#a	TCTGGAAGATCTTAGGCCATT	21		contig_16842	506	683	379	536	+
26	24	miRC220#a	TCGTCCATGCGCGACACGCAC	21		contig_1120427	3363	3474	3353	3444	-
27	25	miRC218#a	TCGAGAATGACTATAGGTGAC	21		contig_641532	5608	5773	5598	5743	-
28	26	miRC217#a	TCCGGCATGGAGGCATTCCCCA	22		contig_971545	106	297	96	266	+
29	27	miRC216#a	TCCCCCAGGGACGCGTTTTGC	21		contig_672887	1612	1760	1514	1642	-
30	27	miRC216#b	TCCCCCAGGGACGCGTTTTGC	21		contig_906198	76	183	19	106	+
31	28	miRC215#a	TCCAGAAGCAGAGTTAGGACA	21		contig_649987	3452	3598	3442	3568	+
32	29	miRC214#a	TCACAGGGATCAAAATTGGGA	21		contig_26530	2538	2660	2466	2568	-
33	30	miRC213#a	TCACAGAAAGGGCTAGTTTGATC	23		contig_81563	5666	5886	5500	5698	+
34	31	miRC207#a	TAACACGTTAGATCCAAACCA	21		contig_86246	330	452	258	360	+
35	32	miRC206#a	TAAAGTAGAGGGATGGAATTC	21		contig_641571	6887	7259	6565	6917	-
36	33	miRC205#a	GTTTTTAGACTCCACAAGTAAGGT	24		contig_667546	504	681	383	537	-
37	34	miRC204#a	GTGCTTATGGACGGTCCTGTGCT	23		contig_17465	1975	2084	1965	2052	-
38	34	miRC204#b	GTGCTTATGGACGGTCCTGTGCT	23		contig_17465	2880	3177	2637	2912	-
39	35	miRC203#a	GTAAGGTTGGCATTTGAAGGGAAG	24		contig_1166460	254	530	34	287	+
40	36	miRC202#a	GGCAGGTCCATGGAGAAACGG	21		contig_33358	517	909	175	547	-
41	37	miRC201#a	GGAATTGGGGTGTAGTTTAGGAGC	24		contig_80361	9693	9943	9499	9726	-
42	38	miRC200#a	GCTGTTGAGGTTAGAGAGTCTAGG	24		contig_31558	729	877	637	762	-
43	39	miRC198#a	CTGGTACAAGGAGAGTTGCATA	22		contig_28596	1844	2262	1834	2231	-
44	40	miRC197#a	CTCTGTTGAGGGTCGGCGTGC	21		contig_22818	45	261	35	231	-
45	41	miRC196#a	CTCTGTAACCCTGTTTCGACGACG	24		contig_532219	35	195	25	162	+
46	42	miRC194#a	CTAAATTGGATTATTTGGCATT	22		contig_127178	473	746	463	715	+
47	43	miRC192#a	CGAACAAAGTCAGAAGTCACCATG	24		contig_15205	3457	3613	3357	3490	-
48	44	miRC191#a	CCAAAATGGACTTAGTTGCTA	21		contig_655692	3731	3903	3609	3761	-
49	45	miRC189#a	CAGGAAGAGGAAGATGAAATA	21		contig_650417	2678	2817	2589	2708	-
50	46	miRC188#a	CACATTGGTGGGTGGTCATAT	21		contig_1117945	4538	4723	4403	4568	+
51	47	miRC186#a	ATTTGTCGGCTCGTGTTAAAACGG	24		contig_382345	62	175	5	95	+
52	48	miRC185#a	ATTGGACGGAACCATGAATGATGT	24		contig_655749	1026	1202	906	1059	+
53	49	miRC184#a	ATTGAGACTGAGAGGTAAAATGGA	24		contig_698627	194	333	111	227	-
54	50	miRC183#a	ATTGAAGATCTGTTAGACAATTGC	24		contig_651343	5231	5340	5178	5264	+
55	51	miRC182#a	ATTCTAAGAGGCTGCCACATGGCA	24		contig_1123103	3722	3877	3623	3755	-
56	52	miRC181#a	ATTATGTTAACATAGAACCAAGGC	24		contig_690550	460	621	450	588	+
57	53	miRC180#a	ATTAATATTGATATGGGCTAAGGC	24		contig_506620	88	226	6	121	+
58	54	miRC179#a	ATGTCGTAATCTTGGGTGAGGGTA	24		contig_581470	14	136	4	103	-
59	55	miRC178#a	ATGGATTGTTGATGTGGCACATTA	24		contig_85438	564	820	554	787	+
60	56	miRC177#a	ATGCGATATCTGTATGGCTAAGGC	24		contig_805237	298	534	288	501	+
61	57	miRC176#a	ATGACTCATTGTGATTGGTTAGAT	24		contig_1133202	789	933	701	822	-
62	58	miRC175#a	ATCGGACTGAAGCGTGTTAGGGCA	24		contig_83182	9604	9778	9594	9745	-
63	59	miRC174#a	ATCCCGCTGTAAGGATGAGGT	21		contig_632721	125	218	82	155	-
64	60	miRC173#a	ATAGCTAGTAGATGTCGTGACACA	24		contig_81807	3032	3158	3022	3125	-
65	61	miRC172#a	ATAGATACTTGCAAACTCGGGAGA	24		contig_662165	4452	4676	4442	4643	+
66	62	miRC171#a	ATACCTCCGGCAGTATAGAAGACC	24		contig_764855	731	892	721	859	-
67	63	miRC167#a	AGTTGACTCACGAACTAGTACGGA	24		contig_1125840	4846	5135	4836	5102	+
68	64	miRC165#a	AGGTAGCTGTGTGCCGTGCAT	21		contig_30167	1726	1921	1581	1756	+
69	65	miRC164#a	AGGGTTGTTAGATGAAATGCAGAA	24		contig_667489	1583	1739	1573	1706	-
70	66	miRC163#a	AGGGCTAGTTTGGCAATACTTTTG	24		contig_110122	3160	3436	2940	3193	+
71	67	miRC162#a	AGGGATGACATGGAATCACAGTTT	24		contig_719790	438	644	288	471	+
72	68	miRC161#a	AGGGAAAACGCATTTAACTGGACA	24		contig_645479	677	795	667	762	-
73	69	miRC160#a	AGGCTCTTTGTAGAATCAGGAG	22		contig_20159	1800	2062	1590	1831	+
74	70	miRC159#a	AGGCGAACTCACATCATGCAAACA	24		contig_653963	4055	4154	4012	4088	-
75	71	miRC158#a	AGGCAATATTCGGTATTTAGAATC	24		contig_720230	729	865	719	832	-
76	72	miRC155#a	AGGAGATGATGAGTTCACAAAGCA	24		contig_667150	1464	1624	1454	1591	-
77	73	miRC153#a	AGGACTCTCAATTGTAGATAGGC	23		contig_668775	575	713	565	681	-
78	74	miRC152#a	AGGACTCAGATTGCATTTTACTCC	24		contig_18349	4149	4343	4139	4310	-
79	75	miRC150#a	AGCTTTTTGCTGATATGTTAGGGA	24		contig_84217	2245	2397	2235	2364	+
80	76	miRC148#a	AGCAGTCGTCGCGAAACAGGTGTG	24		contig_212114	89	204	30	122	+
81	77	miRC145#a	AGAAAATGGGCCTAAAATTTTGTA	24		contig_1119283	256	373	195	289	-
82	78	miRC144#a	ACTTGATTCAGACTGGTAGGCATG	24		contig_131421	3044	3225	2919	3077	-
83	79	miRC142#a	ACGCTTGAGGCCGCACGGATTG	22		contig_414850	165	292	81	187	+
84	80	miRC141#c	ACGCGATTTGTGCTGATGTGGACA	24		contig_1032546	80	179	37	113	+
85	80	miRC141#b	ACGCGATTTGTGCTGATGTGGACA	24		contig_1062037	118	217	75	151	+
86	80	miRC141#a	ACGCGATTTGTGCTGATGTGGACA	24		contig_814079	348	447	305	381	+
87	81	miRC140#a	ACGATTGTTTAGCCTCGGATGGTG	24		contig_80458	5185	5326	5175	5293	+
88	82	miRC138#b	ACCCTTGGGAATCGTTGGTAC	21		contig_100566	4058	4164	4002	4088	+
89	82	miRC138#a	ACCCTTGGGAATCGTTGGTAC	21		contig_120598	422	527	367	452	-
90	83	miRC136#a	ACATTGAGTGACTGACACGTGACA	24		contig_647334	1997	2203	1987	2170	-
91	84	miRC135#a	ACATACTTCATTCGGCTAAATTAT	24		contig_316224	40	187	30	154	-
92	85	miRC132#a	ACAGCCCATGTAGGACGCGTTTTC	24		contig_1140642	895	1056	790	928	-
93	86	miRC130#a	ACACAATGTGTAAAATTTTGAGGA	24		contig_874189	216	420	206	387	+
94	87	miRC129#a	ACAAGCGAGGTTAGTGGAGTGACA	24		contig_18870	131	271	121	238	+
95	88	miRC125#a	AATTTTGAGATTGATCTTTGAGAT	24		contig_85597	8414	8549	8335	8447	-
96	89	miRC123#a	AATGTAACCTCCAGGATTCGGTCT	24		contig_720658	204	313	194	280	+
97	90	miRC121#a	AATCGTGTTGCGACCGATCGTCGA	24		contig_29692	2786	2894	2776	2861	-
98	91	miRC120#a	AATAAAATTTTAGGCTCGTTTGAT	24		contig_14655	4653	4760	4643	4727	+
99	92	miRC117#a	AAGTGACTATGACTCGTGTGGACA	24		contig_403527	108	249	23	141	-
100	93	miRC114#a	AAGGGGATCAAGACGACGTTATCA	24		contig_1130820	1171	1309	1089	1204	-
101	94	miRC113#a	AAGGGAGAGCTAGATTCATAA	21		contig_1122418	336	463	259	366	+
102	95	miRC112#a	AAGGGAAAGACTAGATTCATA	21		contig_644250	2270	2396	2194	2300	-
103	96	miRC111#a	AAGGCCTGGCCTAGTTCATGGACA	24		contig_1135013	1212	1409	1071	1245	-
104	97	miRC110#a	AAGGCAAAGGAAGAAAAGAGTGA	23		contig_663990	1668	1794	1658	1762	-
105	98	miRC108#a	AAGCTGGAAGCACCTTGACTG	21		contig_30005	183	347	173	317	-
106	99	miRC106#a	AAGAGCGTGACGTGTATATTCCCT	24		contig_113029	698	832	620	731	-
107	100	miRC103#a	AACGGATTACTGATGTGGCACATT	24		contig_717520	538	789	528	756	+
108	101	miRC102#a	AACGATTGTTAAGTTCAAGGCATA	24		contig_1126618	1444	1638	1306	1477	+
109	102	miRC101#a	AACCCATAAATAGAAGAATAATGC	24		contig_47846	1435	1609	1317	1468	+
110	103	miRC100#a	AAATGAACGAACATGAATAGAGGT	24		contig_48740	2000	2148	1990	2115	+
111	104	miRC99#a	AAAGTACATTTGGATTGTTACGCA	24		contig_1116556	902	1045	815	935	-
112	105	miRC98#a	AAAGGAGATGGTTCTATGCCG	21		contig_103286	3879	4045	3869	4015	-
113	106	miRC97#a	AAAGCTAGACTCATAATTCAG	21		contig_132899	805	1010	795	980	+
114	107	miRC96#c	AAAGATCGAGTATTAGCGGCGCTT	24		contig_104150	8319	8510	8184	8352	+
115	107	miRC96#b	AAAGATCGAGTATTAGCGGCGCTT	24		contig_372747	134	322	1	166	-
116	107	miRC96#a	AAAGATCGAGTATTAGCGGCGCTT	24		contig_886427	70	248	60	215	-
117	108	miRC92#a	AAAACGCACTGACGTGGACGCGCA	24		contig_1117322	3511	3658	3420	3544	+
