# Supplementary material for: The Complexity of Posttranscriptional Small RNA Regulatory Networks Revealed by In Silico Analysis of Gossypium arboreum L. Leaf, Flower and Boll Small Regulatory RNAs
Source: PLoS One. 2015 Jun 12;10(6):e0127468. doi: 10.1371/journal.pone.0127468 (PMC4466472; doi:10.1371/journal.pone.0127468)
Supplement: S3 Table — (XLSX) [file pone.0127468.s006.xlsx]

## Sheet: TOTAL
S3_Table. List of miRNAs and their corresponding isomiRs found in G. arboreum leaf, flower and boll tissues.
			Expression (RPM)				Length
	ID (miRNA/isomiR)	Seq. (5'->3')	Leaf	Flower	Boll	Combined	(nt)
isomiRs of cs-miRNAs
	>miR156#a
	miR	TGACAGAAGAGAGGGAGCAC	22.5	0.1	0.1	22.7	len=20
	iso	TGACAGAAGAGAGGGAGCACA	2.2	0.4	0.4	3	len=21
	iso	GACAGAAGAGAGGGAGCAC	0.2	0.1	0.1	0.4	len=19
	>miR156#b
	miR	TGACAGAAGAGAGTGAGCAC	4285.1	132.5	67	4484.6	len=20
	iso	AAATTGACAGAAGAGAGTGAGCAC	0.2	0.1	0.1	0.4	len=24
	iso	AATTGACAGAAGAGAGTGAGCA	0.2	0.1	0.1	0.4	len=22
	iso	AATTGACAGAAGAGAGTGAGCAC	2	0.1	0.1	2.2	len=23
	iso	AATTGACAGAAGAGAGTGAGCACA	0.2	0.1	0.1	0.4	len=24
	iso	ATTGACAGAAGAGAGTGAGC	0.1	0.2	0.1	0.4	len=20
	iso	ATTGACAGAAGAGAGTGAGCAC	3.2	0.1	0.2	3.5	len=22
	iso	ATTGACAGAAGAGAGTGAGCA	1	0.1	0.1	1.2	len=21
	iso	TTGACAGAAGAGAGTGAGCACA	0.4	0.4	0.1	0.9	len=22
	iso	TTGACAGAAGAGAGTGAGCA	5.3	0.1	0.4	5.8	len=20
	iso	TTGACAGAAGAGAGTGAGC	1.8	0.1	0.1	2	len=19
	iso	TTGACAGAAGAGAGTGAGCAC	1215.5	99.5	35.2	1350.2	len=21
	iso	TGACAGAAGAGAGTGAGCA	21.3	0.6	0.6	22.5	len=19
	iso	TGACAGAAGAGAGTGAGCACA	510.4	69.1	43.3	622.8	len=21
	iso	TGACAGAAGAGAGTGAGC	8.7	0.6	0.4	9.7	len=18
	iso	TGACAGAAGAGAGTGAGCACAC	0.6	0.2	0.1	0.9	len=22
	iso	GACAGAAGAGAGTGAGCACAC	0.2	0.1	0.1	0.4	len=21
	iso	GACAGAAGAGAGTGAGCAC	3	0.1	0.1	3.2	len=19
	iso	GACAGAAGAGAGTGAGCACA	0.4	0.1	0.1	0.6	len=20
	iso	ACAGAAGAGAGTGAGCACAC	20.1	3.3	1.5	24.9	len=20
	iso	ACAGAAGAGAGTGAGCACA	20.5	2.3	1.1	23.9	len=19
	iso	ACAGAAGAGAGTGAGCAC	5.1	0.6	0.4	6.1	len=18
	iso	CAGAAGAGAGTGAGCACAC	0.2	0.1	0.1	0.4	len=19
	iso	CAGAAGAGAGTGAGCACA	0.1	0.6	0.1	0.8	len=18
	>miR156#c
	miR	TGACAGAAGAGAGTGAGCAC	4285.1	132.5	67	4484.6	len=20
	iso	TCTGACAGAAGAGAGTGAGCAC	0.2	0.1	0.1	0.4	len=22
	iso	TCTGACAGAAGAGAGTGAGCACA	0.4	0.1	0.1	0.6	len=23
	iso	CTGACAGAAGAGAGTGAGCAC	1.6	0.1	0.2	1.9	len=21
	iso	CTGACAGAAGAGAGTGAGCACA	0.1	0.2	0.1	0.4	len=22
	iso	CTGACAGAAGAGAGTGAGCA	0.1	0.2	0.1	0.4	len=20
	iso	TGACAGAAGAGAGTGAGCA	21.3	0.6	0.6	22.5	len=19
	iso	TGACAGAAGAGAGTGAGCACA	510.4	69.1	43.3	622.8	len=21
	iso	TGACAGAAGAGAGTGAGC	8.7	0.6	0.4	9.7	len=18
	iso	TGACAGAAGAGAGTGAGCACAC	0.6	0.2	0.1	0.9	len=22
	iso	GACAGAAGAGAGTGAGCACAC	0.2	0.1	0.1	0.4	len=21
	iso	GACAGAAGAGAGTGAGCAC	3	0.1	0.1	3.2	len=19
	iso	GACAGAAGAGAGTGAGCACA	0.4	0.1	0.1	0.6	len=20
	iso	ACAGAAGAGAGTGAGCACAC	20.1	3.3	1.5	24.9	len=20
	iso	ACAGAAGAGAGTGAGCACA	20.5	2.3	1.1	23.9	len=19
	iso	ACAGAAGAGAGTGAGCAC	5.1	0.6	0.4	6.1	len=18
	iso	ACAGAAGAGAGTGAGCACACG	0.4	0.4	0.1	0.9	len=21
	iso	CAGAAGAGAGTGAGCACAC	0.2	0.1	0.1	0.4	len=19
	iso	CAGAAGAGAGTGAGCACACGC	0.1	0.1	0.2	0.4	len=21
	iso	CAGAAGAGAGTGAGCACA	0.1	0.6	0.1	0.8	len=18
	>miR156#d
	miR	TGACAGAAGAGAGTGAGCAC	4285.1	132.5	67	4484.6	len=20
	iso	GTGACAGAAGAGAGTGAGCAC	0.4	0.1	0.1	0.6	len=21
	iso	TGACAGAAGAGAGTGAGCA	21.3	0.6	0.6	22.5	len=19
	iso	TGACAGAAGAGAGTGAGCACA	510.4	69.1	43.3	622.8	len=21
	iso	TGACAGAAGAGAGTGAGC	8.7	0.6	0.4	9.7	len=18
	iso	TGACAGAAGAGAGTGAGCACAC	0.6	0.2	0.1	0.9	len=22
	iso	GACAGAAGAGAGTGAGCACAC	0.2	0.1	0.1	0.4	len=21
	iso	GACAGAAGAGAGTGAGCAC	3	0.1	0.1	3.2	len=19
	iso	GACAGAAGAGAGTGAGCACA	0.4	0.1	0.1	0.6	len=20
	iso	ACAGAAGAGAGTGAGCACAC	20.1	3.3	1.5	24.9	len=20
	iso	ACAGAAGAGAGTGAGCACA	20.5	2.3	1.1	23.9	len=19
	iso	ACAGAAGAGAGTGAGCAC	5.1	0.6	0.4	6.1	len=18
	iso	CAGAAGAGAGTGAGCACAC	0.2	0.1	0.1	0.4	len=19
	iso	CAGAAGAGAGTGAGCACA	0.1	0.6	0.1	0.8	len=18
	>miR156#e
	miR	TGACAGAAGAGAGTGAGCAC	4285.1	132.5	67	4484.6	len=20
	iso	GTGACAGAAGAGAGTGAGCAC	0.4	0.1	0.1	0.6	len=21
	iso	TGACAGAAGAGAGTGAGCA	21.3	0.6	0.6	22.5	len=19
	iso	TGACAGAAGAGAGTGAGCACC	1.6	0.2	0.1	1.9	len=21
	iso	TGACAGAAGAGAGTGAGC	8.7	0.6	0.4	9.7	len=18
	iso	GACAGAAGAGAGTGAGCAC	3	0.1	0.1	3.2	len=19
	iso	ACAGAAGAGAGTGAGCAC	5.1	0.6	0.4	6.1	len=18
	>miR156#f
	miR	TGACAGAAGAGAGTGAGCAC	4285.1	132.5	67	4484.6	len=20
	iso	ATTGACAGAAGAGAGTGAGC	0.1	0.2	0.1	0.4	len=20
	iso	ATTGACAGAAGAGAGTGAGCAC	3.2	0.1	0.2	3.5	len=22
	iso	ATTGACAGAAGAGAGTGAGCA	1	0.1	0.1	1.2	len=21
	iso	TTGACAGAAGAGAGTGAGCACT	0.8	0.1	0.1	1	len=22
	iso	TTGACAGAAGAGAGTGAGCA	5.3	0.1	0.4	5.8	len=20
	iso	TTGACAGAAGAGAGTGAGC	1.8	0.1	0.1	2	len=19
	iso	TTGACAGAAGAGAGTGAGCAC	1215.5	99.5	35.2	1350.2	len=21
	iso	TGACAGAAGAGAGTGAGCA	21.3	0.6	0.6	22.5	len=19
	iso	TGACAGAAGAGAGTGAGCACT	76	2.5	2.6	81.1	len=21
	iso	TGACAGAAGAGAGTGAGC	8.7	0.6	0.4	9.7	len=18
	iso	GACAGAAGAGAGTGAGCAC	3	0.1	0.1	3.2	len=19
	iso	ACAGAAGAGAGTGAGCAC	5.1	0.6	0.4	6.1	len=18
	iso	ACAGAAGAGAGTGAGCACT	0.2	0.1	0.1	0.4	len=19
	>miR156#g
	miR	TTGACAGAAGAGAGAGAGCAC	196.2	454.4	1049.9	1700.5	len=21
	iso	TGTTGACAGAAGAGAGAGAGC	0.1	0.2	0.1	0.4	len=21
	iso	TTGACAGAAGAGAGAGAGCA	1.2	2.1	6	9.3	len=20
	iso	TTGACAGAAGAGAGAGAGCACA	0.1	0.2	0.1	0.4	len=22
	iso	TTGACAGAAGAGAGAGAGCACAA	0.1	0.1	0.2	0.4	len=23
	iso	TTGACAGAAGAGAGAGAGC	0.2	0.6	1.1	1.9	len=19
	iso	TGACAGAAGAGAGAGAGCAC	13.6	25.1	22.8	61.5	len=20
	iso	TGACAGAAGAGAGAGAGCA	0.1	0.2	0.1	0.4	len=19
	iso	TGACAGAAGAGAGAGAGCACA	2.2	0.1	0.8	3.1	len=21
	iso	GACAGAAGAGAGAGAGCAC	0.2	0.4	0.6	1.2	len=19
	>miR156#h
	miR	TTGACAGAAGATAGAGAGCAC	3062.3	3583.5	6372.4	13018.2	len=21
	iso	TTGTTGACAGAAGATAGAGAGCAC	0.1	0.1	0.2	0.4	len=24
	iso	TTGTTGACAGAAGATAGAGAG	0.1	0.2	0.1	0.4	len=21
	iso	TGTTGACAGAAGATAGAGAGC	0.1	0.1	0.2	0.4	len=21
	iso	TGTTGACAGAAGATAGAGAGCACA	0.1	0.1	0.2	0.4	len=24
	iso	GTTGACAGAAGATAGAGAGCA	0.2	0.1	0.1	0.4	len=21
	iso	TTGACAGAAGATAGAGAGCACA	0.8	2.1	2.3	5.2	len=22
	iso	TTGACAGAAGATAGAGAGC	5.3	3.1	9.2	17.6	len=19
	iso	TTGACAGAAGATAGAGAGCA	14.6	22.4	28.1	65.1	len=20
	iso	TTGACAGAAGATAGAGAG	0.2	0.1	0.2	0.5	len=18
	iso	TGACAGAAGATAGAGAGCACA	1.4	3.1	1.7	6.2	len=21
	iso	TGACAGAAGATAGAGAGCAC	405.2	564.9	756.2	1726.3	len=20
	iso	TGACAGAAGATAGAGAGCA	2.2	3.3	4	9.5	len=19
	iso	TGACAGAAGATAGAGAGC	0.2	0.2	1.5	1.9	len=18
	iso	GACAGAAGATAGAGAGCAC	1.2	2.3	2.4	5.9	len=19
	iso	GACAGAAGATAGAGAGCA	0.1	0.6	0.1	0.8	len=18
	iso	ACAGAAGATAGAGAGCACAG	0.2	0.1	0.1	0.4	len=20
	iso	ACAGAAGATAGAGAGCACAGATG	0.1	0.1	0.2	0.4	len=23
	iso	ACAGAAGATAGAGAGCAC	0.4	0.6	0.6	1.6	len=18
	>miR156#i
	miR	TTGACAGAAGATAGAGAGCAC	3062.3	3583.5	6372.4	13018.2	len=21
	iso	TTGTTGACAGAAGATAGAGAGCAC	0.1	0.1	0.2	0.4	len=24
	iso	TTGTTGACAGAAGATAGAGAG	0.1	0.2	0.1	0.4	len=21
	iso	TGTTGACAGAAGATAGAGAGC	0.1	0.1	0.2	0.4	len=21
	iso	TGTTGACAGAAGATAGAGAGCACA	0.1	0.1	0.2	0.4	len=24
	iso	GTTGACAGAAGATAGAGAGCA	0.2	0.1	0.1	0.4	len=21
	iso	TTGACAGAAGATAGAGAGCACA	0.8	2.1	2.3	5.2	len=22
	iso	TTGACAGAAGATAGAGAGC	5.3	3.1	9.2	17.6	len=19
	iso	TTGACAGAAGATAGAGAGCA	14.6	22.4	28.1	65.1	len=20
	iso	TTGACAGAAGATAGAGAG	0.2	0.1	0.2	0.5	len=18
	iso	TGACAGAAGATAGAGAGCACA	1.4	3.1	1.7	6.2	len=21
	iso	TGACAGAAGATAGAGAGCAC	405.2	564.9	756.2	1726.3	len=20
	iso	TGACAGAAGATAGAGAGCA	2.2	3.3	4	9.5	len=19
	iso	TGACAGAAGATAGAGAGC	0.2	0.2	1.5	1.9	len=18
	iso	GACAGAAGATAGAGAGCAC	1.2	2.3	2.4	5.9	len=19
	iso	GACAGAAGATAGAGAGCA	0.1	0.6	0.1	0.8	len=18
	iso	ACAGAAGATAGAGAGCACAG	0.2	0.1	0.1	0.4	len=20
	iso	ACAGAAGATAGAGAGCACAGATG	0.1	0.1	0.2	0.4	len=23
	iso	ACAGAAGATAGAGAGCAC	0.4	0.6	0.6	1.6	len=18
	>miR156#j
	miR	TTGACAGAAGATAGAGAGCAC	3062.3	3583.5	6372.4	13018.2	len=21
	iso	TTGTTGACAGAAGATAGAGAGCAC	0.1	0.1	0.2	0.4	len=24
	iso	TTGTTGACAGAAGATAGAGAG	0.1	0.2	0.1	0.4	len=21
	iso	TGTTGACAGAAGATAGAGAGC	0.1	0.1	0.2	0.4	len=21
	iso	TGTTGACAGAAGATAGAGAGCACA	0.1	0.1	0.2	0.4	len=24
	iso	GTTGACAGAAGATAGAGAGCA	0.2	0.1	0.1	0.4	len=21
	iso	TTGACAGAAGATAGAGAGCACA	0.8	2.1	2.3	5.2	len=22
	iso	TTGACAGAAGATAGAGAGC	5.3	3.1	9.2	17.6	len=19
	iso	TTGACAGAAGATAGAGAGCA	14.6	22.4	28.1	65.1	len=20
	iso	TTGACAGAAGATAGAGAG	0.2	0.1	0.2	0.5	len=18
	iso	TGACAGAAGATAGAGAGCACA	1.4	3.1	1.7	6.2	len=21
	iso	TGACAGAAGATAGAGAGCAC	405.2	564.9	756.2	1726.3	len=20
	iso	TGACAGAAGATAGAGAGCA	2.2	3.3	4	9.5	len=19
	iso	TGACAGAAGATAGAGAGC	0.2	0.2	1.5	1.9	len=18
	iso	GACAGAAGATAGAGAGCAC	1.2	2.3	2.4	5.9	len=19
	iso	GACAGAAGATAGAGAGCA	0.1	0.6	0.1	0.8	len=18
	iso	ACAGAAGATAGAGAGCACAG	0.2	0.1	0.1	0.4	len=20
	iso	ACAGAAGATAGAGAGCACAGATG	0.1	0.1	0.2	0.4	len=23
	iso	ACAGAAGATAGAGAGCAC	0.4	0.6	0.6	1.6	len=18
	>miR156#k
	miR	TTGACAGAAGATAGAGAGCAC	3062.3	3583.5	6372.4	13018.2	len=21
	iso	TTGTTGACAGAAGATAGAGAGCAC	0.1	0.1	0.2	0.4	len=24
	iso	TTGTTGACAGAAGATAGAGAG	0.1	0.2	0.1	0.4	len=21
	iso	TGTTGACAGAAGATAGAGAGC	0.1	0.1	0.2	0.4	len=21
	iso	TGTTGACAGAAGATAGAGAGCACA	0.1	0.1	0.2	0.4	len=24
	iso	GTTGACAGAAGATAGAGAGCA	0.2	0.1	0.1	0.4	len=21
	iso	TTGACAGAAGATAGAGAGCACA	0.8	2.1	2.3	5.2	len=22
	iso	TTGACAGAAGATAGAGAGC	5.3	3.1	9.2	17.6	len=19
	iso	TTGACAGAAGATAGAGAGCA	14.6	22.4	28.1	65.1	len=20
	iso	TTGACAGAAGATAGAGAG	0.2	0.1	0.2	0.5	len=18
	iso	TGACAGAAGATAGAGAGCACA	1.4	3.1	1.7	6.2	len=21
	iso	TGACAGAAGATAGAGAGCAC	405.2	564.9	756.2	1726.3	len=20
	iso	TGACAGAAGATAGAGAGCA	2.2	3.3	4	9.5	len=19
	iso	TGACAGAAGATAGAGAGC	0.2	0.2	1.5	1.9	len=18
	iso	GACAGAAGATAGAGAGCAC	1.2	2.3	2.4	5.9	len=19
	iso	GACAGAAGATAGAGAGCA	0.1	0.6	0.1	0.8	len=18
	iso	ACAGAAGATAGAGAGCACAG	0.2	0.1	0.1	0.4	len=20
	iso	ACAGAAGATAGAGAGCACAGATG	0.1	0.1	0.2	0.4	len=23
	iso	ACAGAAGATAGAGAGCAC	0.4	0.6	0.6	1.6	len=18
	>miR159#a
	miR	TTTGGATTGAAGGGAGCTCTA	124.1	111.8	30.5	266.4	len=21
	iso	TTTGGATTGAAGGGAGCTCT	1.6	2.3	0.6	4.5	len=20
	iso	TTTGGATTGAAGGGAGCTCTAC	0.4	0.4	0.1	0.9	len=22
	iso	TTTGGATTGAAGGGAGCT	6.1	6.1	2.6	14.8	len=18
	iso	TTTGGATTGAAGGGAGCTC	2	2.9	0.2	5.1	len=19
	iso	TTGGATTGAAGGGAGCTCT	0.1	0.2	0.1	0.4	len=19
	iso	TTGGATTGAAGGGAGCTCTA	1.2	0.2	0.9	2.3	len=20
	iso	TGGATTGAAGGGAGCTCTA	0.1	0.2	0.2	0.5	len=19
	iso	GGATTGAAGGGAGCTCTA	0.1	0.4	0.1	0.6	len=18
	>miR160#a
	miR	TGCCTGGCTCCCTGAATGCCA	5.1	14.2	1.9	21.2	len=21
	iso	CTGCCTGGCTCCCTGAATGCCA	0.1	0.2	0.1	0.4	len=22
	iso	TGCCTGGCTCCCTGAATG	0.2	0.1	0.1	0.4	len=18
	iso	TGCCTGGCTCCCTGAATGCC	0.2	0.1	0.1	0.4	len=20
	iso	TGCCTGGCTCCCTGAATGCCAT	0.4	0.4	0.1	0.9	len=22
	>miR160#b
	miR	TGCCTGGCTCCCTGAATGCCA	5.1	14.2	1.9	21.2	len=21
	iso	CTGCCTGGCTCCCTGAATGCCA	0.1	0.2	0.1	0.4	len=22
	iso	TGCCTGGCTCCCTGAATG	0.2	0.1	0.1	0.4	len=18
	iso	TGCCTGGCTCCCTGAATGCC	0.2	0.1	0.1	0.4	len=20
	>miR160#c
	miR	TGCCTGGCTCCCTGCATGCCA	1	5.9	0.1	7	len=21
	>miR160#d
	miR	TGCCTGGCTCCCTGGATGCCA	0.2	2.3	0.1	2.6	len=21
	>miR160#e
	miR	TGCCTGGCTCCCTGTATGCCA	108.9	1587.7	15.4	1712	len=21
	iso	CATGCCTGGCTCCCTGTATGC	0.1	0.4	0.1	0.6	len=21
	iso	ATGCCTGGCTCCCTGTATGCCA	0.8	5.4	0.1	6.3	len=22
	iso	ATGCCTGGCTCCCTGTATGCC	1	1.9	0.1	3	len=21
	iso	ATGCCTGGCTCCCTGTATGC	0.2	0.1	0.1	0.4	len=20
	iso	TGCCTGGCTCCCTGTATGCC	0.1	3.4	0.1	3.6	len=20
	iso	TGCCTGGCTCCCTGTATGCCAT	1	23.9	1.1	26	len=22
	iso	TGCCTGGCTCCCTGTATG	0.1	0.4	0.1	0.6	len=18
	iso	TGCCTGGCTCCCTGTATGC	0.2	2.1	0.1	2.4	len=19
	iso	TGCCTGGCTCCCTGTATGCCATT	0.1	1	0.2	1.3	len=23
	iso	GCCTGGCTCCCTGTATGCCAT	0.1	3.4	0.1	3.6	len=21
	iso	GCCTGGCTCCCTGTATGCCA	0.2	1	0.1	1.3	len=20
	iso	CCTGGCTCCCTGTATGCCA	0.1	0.2	0.1	0.4	len=19
	iso	CCTGGCTCCCTGTATGCCATT	0.1	0.2	0.1	0.4	len=21
	iso	CCTGGCTCCCTGTATGCCAT	0.1	0.2	0.2	0.5	len=20
	iso	CTGGCTCCCTGTATGCCAT	0.1	0.2	0.1	0.4	len=19
	iso	CTGGCTCCCTGTATGCCA	0.1	0.6	0.1	0.8	len=18
	>miR160#f
	miR	TGCCTGGCTCCCTGTATGCCA	108.9	1587.7	15.4	1712	len=21
	iso	TGTGCCTGGCTCCCTGTATGCCAT	0.1	0.2	0.1	0.4	len=24
	iso	TGCCTGGCTCCCTGTATGCC	0.1	3.4	0.1	3.6	len=20
	iso	TGCCTGGCTCCCTGTATGCCAT	1	23.9	1.1	26	len=22
	iso	TGCCTGGCTCCCTGTATG	0.1	0.4	0.1	0.6	len=18
	iso	TGCCTGGCTCCCTGTATGC	0.2	2.1	0.1	2.4	len=19
	iso	TGCCTGGCTCCCTGTATGCCATT	0.1	1	0.2	1.3	len=23
	iso	GCCTGGCTCCCTGTATGCCAT	0.1	3.4	0.1	3.6	len=21
	iso	GCCTGGCTCCCTGTATGCCA	0.2	1	0.1	1.3	len=20
	iso	CCTGGCTCCCTGTATGCCA	0.1	0.2	0.1	0.4	len=19
	iso	CCTGGCTCCCTGTATGCCATT	0.1	0.2	0.1	0.4	len=21
	iso	CCTGGCTCCCTGTATGCCAT	0.1	0.2	0.2	0.5	len=20
	iso	CTGGCTCCCTGTATGCCAT	0.1	0.2	0.1	0.4	len=19
	iso	CTGGCTCCCTGTATGCCA	0.1	0.6	0.1	0.8	len=18
	>miR160#g
	miR	TGCCTGGCTCCCTGTATGCCA	108.9	1587.7	15.4	1712	len=21
	iso	ATATGCCTGGCTCCCTGTATG	0.1	0.2	0.1	0.4	len=21
	iso	ATGCCTGGCTCCCTGTATGCCA	0.8	5.4	0.1	6.3	len=22
	iso	ATGCCTGGCTCCCTGTATGCC	1	1.9	0.1	3	len=21
	iso	ATGCCTGGCTCCCTGTATGC	0.2	0.1	0.1	0.4	len=20
	iso	TGCCTGGCTCCCTGTATGCC	0.1	3.4	0.1	3.6	len=20
	iso	TGCCTGGCTCCCTGTATGCCAT	1	23.9	1.1	26	len=22
	iso	TGCCTGGCTCCCTGTATG	0.1	0.4	0.1	0.6	len=18
	iso	TGCCTGGCTCCCTGTATGC	0.2	2.1	0.1	2.4	len=19
	iso	TGCCTGGCTCCCTGTATGCCATT	0.1	1	0.2	1.3	len=23
	iso	GCCTGGCTCCCTGTATGCCAT	0.1	3.4	0.1	3.6	len=21
	iso	GCCTGGCTCCCTGTATGCCA	0.2	1	0.1	1.3	len=20
	iso	CCTGGCTCCCTGTATGCCA	0.1	0.2	0.1	0.4	len=19
	iso	CCTGGCTCCCTGTATGCCATT	0.1	0.2	0.1	0.4	len=21
	iso	CCTGGCTCCCTGTATGCCAT	0.1	0.2	0.2	0.5	len=20
	iso	CTGGCTCCCTGTATGCCAT	0.1	0.2	0.1	0.4	len=19
	iso	CTGGCTCCCTGTATGCCA	0.1	0.6	0.1	0.8	len=18
	>miR162#a
	miR	TCGATAAACCTCTGCATCCAG	150.9	321	42.4	514.3	len=21
	iso	CGATCGATAAACCTCTGCATC	0.2	0.4	0.1	0.7	len=21
	iso	ATCGATAAACCTCTGCATCCA	0.1	0.4	0.1	0.6	len=21
	iso	TCGATAAACCTCTGCATCC	0.1	0.4	0.1	0.6	len=19
	iso	TCGATAAACCTCTGCATC	0.1	0.2	0.1	0.4	len=18
	iso	TCGATAAACCTCTGCATCCAGC	7.3	8.4	0.6	16.3	len=22
	iso	TCGATAAACCTCTGCATCCA	0.6	0.8	0.1	1.5	len=20
	iso	CGATAAACCTCTGCATCCAGCG	0.1	0.4	0.1	0.6	len=22
	iso	GATAAACCTCTGCATCCAGCGCC	0.1	0.2	0.1	0.4	len=23
	iso	GATAAACCTCTGCATCCAGC	0.1	0.1	0.2	0.4	len=20
	iso	GATAAACCTCTGCATCCAG	0.8	3.3	0.6	4.7	len=19
	>miR164#a
	miR	TGGAGAAGCAGGGCACATGCT	0.6	6.9	0.8	8.3	len=21
	iso	TGCTGGAGAAGCAGGGCACATG	0.1	0.2	0.1	0.4	len=22
	iso	TGCTGGAGAAGCAGGGCACA	0.1	0.2	0.1	0.4	len=20
	iso	CTGGAGAAGCAGGGCACATGC	0.1	0.2	0.1	0.4	len=21
	iso	TGGAGAAGCAGGGCACATGCTA	0.1	0.1	0.2	0.4	len=22
	iso	TGGAGAAGCAGGGCACATGC	0.2	0.6	0.1	0.9	len=20
	iso	TGGAGAAGCAGGGCACATGCTAAA	0.1	0.2	0.1	0.4	len=24
	>miR164#b
	miR	TGGAGAAGCAGGGCACGTGCA	356.8	337.1	868.4	1562.3	len=21
	iso	TTGGAGAAGCAGGGCACGTG	0.2	0.2	0.1	0.5	len=20
	iso	TTGGAGAAGCAGGGCACGTGC	8.5	4	3.2	15.7	len=21
	iso	TTGGAGAAGCAGGGCACGTGCA	0.4	0.1	0.1	0.6	len=22
	iso	TTGGAGAAGCAGGGCACGTGCAA	0.2	0.1	0.1	0.4	len=23
	iso	TGGAGAAGCAGGGCACGTG	0.1	0.2	0.8	1.1	len=19
	iso	TGGAGAAGCAGGGCACGT	0.4	0.2	0.2	0.8	len=18
	iso	TGGAGAAGCAGGGCACGTGCAAA	0.1	0.2	0.6	0.9	len=23
	iso	TGGAGAAGCAGGGCACGTGCAAAA	0.1	0.1	0.2	0.4	len=24
	iso	TGGAGAAGCAGGGCACGTGCAA	0.4	0.2	0.8	1.4	len=22
	iso	TGGAGAAGCAGGGCACGTGC	0.8	2.1	2.4	5.3	len=20
	iso	GGAGAAGCAGGGCACGTGCA	0.1	0.6	0.4	1.1	len=20
	iso	GAGAAGCAGGGCACGTGCAAA	0.1	0.2	0.1	0.4	len=21
	iso	GAGAAGCAGGGCACGTGCA	0.1	0.1	0.2	0.4	len=19
	>miR164#c
	miR	TGGAGAAGCAGGGCACGTGCA	356.8	337.1	868.4	1562.3	len=21
	iso	TTGGAGAAGCAGGGCACGTG	0.2	0.2	0.1	0.5	len=20
	iso	TTGGAGAAGCAGGGCACGTGC	8.5	4	3.2	15.7	len=21
	iso	TTGGAGAAGCAGGGCACGTGCA	0.4	0.1	0.1	0.6	len=22
	iso	TGGAGAAGCAGGGCACGTG	0.1	0.2	0.8	1.1	len=19
	iso	TGGAGAAGCAGGGCACGT	0.4	0.2	0.2	0.8	len=18
	iso	TGGAGAAGCAGGGCACGTGC	0.8	2.1	2.4	5.3	len=20
	iso	GGAGAAGCAGGGCACGTGCA	0.1	0.6	0.4	1.1	len=20
	iso	GAGAAGCAGGGCACGTGCA	0.1	0.1	0.2	0.4	len=19
	>miR164#d
	miR	TGGAGAAGCAGGGCACGTGCA	356.8	337.1	868.4	1562.3	len=21
	iso	TTGGAGAAGCAGGGCACGTG	0.2	0.2	0.1	0.5	len=20
	iso	TTGGAGAAGCAGGGCACGTGC	8.5	4	3.2	15.7	len=21
	iso	TTGGAGAAGCAGGGCACGTGCA	0.4	0.1	0.1	0.6	len=22
	iso	TTGGAGAAGCAGGGCACGTGCAA	0.2	0.1	0.1	0.4	len=23
	iso	TGGAGAAGCAGGGCACGTG	0.1	0.2	0.8	1.1	len=19
	iso	TGGAGAAGCAGGGCACGT	0.4	0.2	0.2	0.8	len=18
	iso	TGGAGAAGCAGGGCACGTGCAAA	0.1	0.2	0.6	0.9	len=23
	iso	TGGAGAAGCAGGGCACGTGCAAAA	0.1	0.1	0.2	0.4	len=24
	iso	TGGAGAAGCAGGGCACGTGCAA	0.4	0.2	0.8	1.4	len=22
	iso	TGGAGAAGCAGGGCACGTGC	0.8	2.1	2.4	5.3	len=20
	iso	GGAGAAGCAGGGCACGTGCA	0.1	0.6	0.4	1.1	len=20
	iso	GAGAAGCAGGGCACGTGCAAA	0.1	0.2	0.1	0.4	len=21
	iso	GAGAAGCAGGGCACGTGCA	0.1	0.1	0.2	0.4	len=19
	>miR164#e
	miR	TGGAGAAGCAGGGCACGTGCA	356.8	337.1	868.4	1562.3	len=21
	iso	TTGGAGAAGCAGGGCACGTG	0.2	0.2	0.1	0.5	len=20
	iso	TTGGAGAAGCAGGGCACGTGC	8.5	4	3.2	15.7	len=21
	iso	TTGGAGAAGCAGGGCACGTGCA	0.4	0.1	0.1	0.6	len=22
	iso	TTGGAGAAGCAGGGCACGTGCAA	0.2	0.1	0.1	0.4	len=23
	iso	TTGGAGAAGCAGGGCACGTGCAAG	0.1	0.2	0.1	0.4	len=24
	iso	TGGAGAAGCAGGGCACGTG	0.1	0.2	0.8	1.1	len=19
	iso	TGGAGAAGCAGGGCACGT	0.4	0.2	0.2	0.8	len=18
	iso	TGGAGAAGCAGGGCACGTGCAA	0.4	0.2	0.8	1.4	len=22
	iso	TGGAGAAGCAGGGCACGTGC	0.8	2.1	2.4	5.3	len=20
	iso	TGGAGAAGCAGGGCACGTGCAAG	0.1	0.1	0.2	0.4	len=23
	iso	GGAGAAGCAGGGCACGTGCA	0.1	0.6	0.4	1.1	len=20
	iso	GAGAAGCAGGGCACGTGCA	0.1	0.1	0.2	0.4	len=19
	>miR166#a
	miR	TCGGACCAGGCTTCATTCCCC	19751.1	13885.8	4922.2	38559.1	len=21
	iso	TCGTCGGACCAGGCTTCATTCCCC	1.2	0.2	0.1	1.5	len=24
	iso	CGTCGGACCAGGCTTCATTCCCC	0.2	0.1	0.1	0.4	len=23
	iso	CGTCGGACCAGGCTTCATTCC	0.1	0.2	0.1	0.4	len=21
	iso	GTCGGACCAGGCTTCATTCCCC	0.2	0.4	0.1	0.7	len=22
	iso	GTCGGACCAGGCTTCATTCCC	1.2	1	0.9	3.1	len=21
	iso	TCGGACCAGGCTTCATTCC	321.5	303.4	42.2	667.1	len=19
	iso	TCGGACCAGGCTTCATTCCCCC	4.3	4.4	1.5	10.2	len=22
	iso	TCGGACCAGGCTTCATTCCC	229.3	197.4	48.2	474.9	len=20
	iso	TCGGACCAGGCTTCATTCCCCCT	0.1	0.2	0.1	0.4	len=23
	iso	TCGGACCAGGCTTCATTC	154.7	170.6	15.6	340.9	len=18
	iso	CGGACCAGGCTTCATTCCC	0.1	0.8	0.1	1	len=19
	iso	CGGACCAGGCTTCATTCCCC	16	12.8	2.8	31.6	len=20
	iso	CGGACCAGGCTTCATTCC	0.6	0.8	0.1	1.5	len=18
	iso	GGACCAGGCTTCATTCCC	3.3	3.6	0.4	7.3	len=18
	iso	GGACCAGGCTTCATTCCCC	132.2	90.2	31.3	253.7	len=19
	iso	GACCAGGCTTCATTCCCC	0.2	0.2	0.1	0.5	len=18
	>miR166#b
	miR	TCGGACCAGGCTTCATTCCCC	19751.1	13885.8	4922.2	38559.1	len=21
	iso	TGATTTCGGACCAGGCTTCATTCCC	0.1	0.2	0.1	0.4	len=25
	iso	GATTTCGGACCAGGCTTCATTCCC	0.4	1.1	0.1	1.6	len=24
	iso	ATTTCGGACCAGGCTTCATTC	0.1	0.2	0.1	0.4	len=21
	iso	ATTTCGGACCAGGCTTCATTCC	0.2	0.1	0.1	0.4	len=22
	iso	ATTTCGGACCAGGCTTCATTCCCC	4.1	1.3	0.1	5.5	len=24
	iso	TTTCGGACCAGGCTTCATTCCC	7.1	8.6	0.1	15.8	len=22
	iso	TTTCGGACCAGGCTTCATTCC	0.8	6.3	0.2	7.3	len=21
	iso	TTTCGGACCAGGCTTCATTC	0.2	0.2	0.1	0.5	len=20
	iso	TTTCGGACCAGGCTTCAT	0.1	0.4	0.1	0.6	len=18
	iso	TTTCGGACCAGGCTTCATTCCCC	0.1	0.8	0.1	1	len=23
	iso	TTTCGGACCAGGCTTCATT	0.1	0.2	0.1	0.4	len=19
	iso	TTCGGACCAGGCTTCATTCCC	448.2	555.9	6.6	1010.7	len=21
	iso	TTCGGACCAGGCTTCATTC	2	1.3	0.2	3.5	len=19
	iso	TTCGGACCAGGCTTCATTCC	5.7	10.9	0.1	16.7	len=20
	iso	TTCGGACCAGGCTTCATTCCCC	79.4	111.2	3.4	194	len=22
	iso	TTCGGACCAGGCTTCATT	0.2	0.1	0.1	0.4	len=18
	iso	TCGGACCAGGCTTCATTCCCCCC	0.8	0.8	0.2	1.8	len=23
	iso	TCGGACCAGGCTTCATTCC	321.5	303.4	42.2	667.1	len=19
	iso	TCGGACCAGGCTTCATTCCCCC	4.3	4.4	1.5	10.2	len=22
	iso	TCGGACCAGGCTTCATTCCC	229.3	197.4	48.2	474.9	len=20
	iso	TCGGACCAGGCTTCATTC	154.7	170.6	15.6	340.9	len=18
	iso	CGGACCAGGCTTCATTCCC	0.1	0.8	0.1	1	len=19
	iso	CGGACCAGGCTTCATTCCCC	16	12.8	2.8	31.6	len=20
	iso	CGGACCAGGCTTCATTCC	0.6	0.8	0.1	1.5	len=18
	iso	GGACCAGGCTTCATTCCC	3.3	3.6	0.4	7.3	len=18
	iso	GGACCAGGCTTCATTCCCC	132.2	90.2	31.3	253.7	len=19
	iso	GACCAGGCTTCATTCCCC	0.2	0.2	0.1	0.5	len=18
	>miR166#c
	miR	TCGGACCAGGCTTCATTCCCC	19751.1	13885.8	4922.2	38559.1	len=21
	iso	TGATTTCGGACCAGGCTTCATTCCC	0.1	0.2	0.1	0.4	len=25
	iso	GATTTCGGACCAGGCTTCATTCCC	0.4	1.1	0.1	1.6	len=24
	iso	ATTTCGGACCAGGCTTCATTC	0.1	0.2	0.1	0.4	len=21
	iso	ATTTCGGACCAGGCTTCATTCC	0.2	0.1	0.1	0.4	len=22
	iso	ATTTCGGACCAGGCTTCATTCCCC	4.1	1.3	0.1	5.5	len=24
	iso	TTTCGGACCAGGCTTCATTCCC	7.1	8.6	0.1	15.8	len=22
	iso	TTTCGGACCAGGCTTCATTCC	0.8	6.3	0.2	7.3	len=21
	iso	TTTCGGACCAGGCTTCATTC	0.2	0.2	0.1	0.5	len=20
	iso	TTTCGGACCAGGCTTCAT	0.1	0.4	0.1	0.6	len=18
	iso	TTTCGGACCAGGCTTCATTCCCC	0.1	0.8	0.1	1	len=23
	iso	TTTCGGACCAGGCTTCATT	0.1	0.2	0.1	0.4	len=19
	iso	TTCGGACCAGGCTTCATTCCC	448.2	555.9	6.6	1010.7	len=21
	iso	TTCGGACCAGGCTTCATTC	2	1.3	0.2	3.5	len=19
	iso	TTCGGACCAGGCTTCATTCC	5.7	10.9	0.1	16.7	len=20
	iso	TTCGGACCAGGCTTCATTCCCC	79.4	111.2	3.4	194	len=22
	iso	TTCGGACCAGGCTTCATT	0.2	0.1	0.1	0.4	len=18
	iso	TCGGACCAGGCTTCATTCCCCCC	0.8	0.8	0.2	1.8	len=23
	iso	TCGGACCAGGCTTCATTCC	321.5	303.4	42.2	667.1	len=19
	iso	TCGGACCAGGCTTCATTCCCCC	4.3	4.4	1.5	10.2	len=22
	iso	TCGGACCAGGCTTCATTCCC	229.3	197.4	48.2	474.9	len=20
	iso	TCGGACCAGGCTTCATTC	154.7	170.6	15.6	340.9	len=18
	iso	CGGACCAGGCTTCATTCCC	0.1	0.8	0.1	1	len=19
	iso	CGGACCAGGCTTCATTCCCC	16	12.8	2.8	31.6	len=20
	iso	CGGACCAGGCTTCATTCC	0.6	0.8	0.1	1.5	len=18
	iso	GGACCAGGCTTCATTCCC	3.3	3.6	0.4	7.3	len=18
	iso	GGACCAGGCTTCATTCCCC	132.2	90.2	31.3	253.7	len=19
	iso	GACCAGGCTTCATTCCCC	0.2	0.2	0.1	0.5	len=18
	>miR166#d
	miR	TCGGACCAGGCTTCATTCCCC	19751.1	13885.8	4922.2	38559.1	len=21
	iso	ATCATCGGACCAGGCTTCATTCCCC	0.1	0.2	0.1	0.4	len=25
	iso	TCATCGGACCAGGCTTCATTC	0.8	0.4	0.1	1.3	len=21
	iso	TCATCGGACCAGGCTTCATTCCCC	0.1	0.2	0.1	0.4	len=24
	iso	CATCGGACCAGGCTTCATTCC	2.4	0.2	0.1	2.7	len=21
	iso	ATCGGACCAGGCTTCATTCCCC	4.5	3.4	0.2	8.1	len=22
	iso	ATCGGACCAGGCTTCATTC	0.2	0.1	0.1	0.4	len=19
	iso	ATCGGACCAGGCTTCATTCCC	0.1	0.6	0.1	0.8	len=21
	iso	TCGGACCAGGCTTCATTCC	321.5	303.4	42.2	667.1	len=19
	iso	TCGGACCAGGCTTCATTCCCCT	29.7	16.1	4.1	49.9	len=22
	iso	TCGGACCAGGCTTCATTCCCCTC	0.2	0.1	0.1	0.4	len=23
	iso	TCGGACCAGGCTTCATTCCC	229.3	197.4	48.2	474.9	len=20
	iso	TCGGACCAGGCTTCATTC	154.7	170.6	15.6	340.9	len=18
	iso	CGGACCAGGCTTCATTCCCCTCAA	0.1	0.2	0.1	0.4	len=24
	iso	CGGACCAGGCTTCATTCCC	0.1	0.8	0.1	1	len=19
	iso	CGGACCAGGCTTCATTCCCCT	1.8	0.4	0.4	2.6	len=21
	iso	CGGACCAGGCTTCATTCCCC	16	12.8	2.8	31.6	len=20
	iso	CGGACCAGGCTTCATTCC	0.6	0.8	0.1	1.5	len=18
	iso	GGACCAGGCTTCATTCCC	3.3	3.6	0.4	7.3	len=18
	iso	GGACCAGGCTTCATTCCCC	132.2	90.2	31.3	253.7	len=19
	iso	GACCAGGCTTCATTCCCC	0.2	0.2	0.1	0.5	len=18
	>miR166#e
	miR	TCGGACCAGGCTTCATTCCCC	19751.1	13885.8	4922.2	38559.1	len=21
	iso	TGATTTCGGACCAGGCTTCATTCCC	0.1	0.2	0.1	0.4	len=25
	iso	GATTTCGGACCAGGCTTCATTCCC	0.4	1.1	0.1	1.6	len=24
	iso	ATTTCGGACCAGGCTTCATTC	0.1	0.2	0.1	0.4	len=21
	iso	ATTTCGGACCAGGCTTCATTCC	0.2	0.1	0.1	0.4	len=22
	iso	ATTTCGGACCAGGCTTCATTCCCC	4.1	1.3	0.1	5.5	len=24
	iso	TTTCGGACCAGGCTTCATTCCC	7.1	8.6	0.1	15.8	len=22
	iso	TTTCGGACCAGGCTTCATTCC	0.8	6.3	0.2	7.3	len=21
	iso	TTTCGGACCAGGCTTCATTC	0.2	0.2	0.1	0.5	len=20
	iso	TTTCGGACCAGGCTTCAT	0.1	0.4	0.1	0.6	len=18
	iso	TTTCGGACCAGGCTTCATTCCCC	0.1	0.8	0.1	1	len=23
	iso	TTTCGGACCAGGCTTCATT	0.1	0.2	0.1	0.4	len=19
	iso	TTCGGACCAGGCTTCATTCCC	448.2	555.9	6.6	1010.7	len=21
	iso	TTCGGACCAGGCTTCATTC	2	1.3	0.2	3.5	len=19
	iso	TTCGGACCAGGCTTCATTCC	5.7	10.9	0.1	16.7	len=20
	iso	TTCGGACCAGGCTTCATTCCCC	79.4	111.2	3.4	194	len=22
	iso	TTCGGACCAGGCTTCATT	0.2	0.1	0.1	0.4	len=18
	iso	TCGGACCAGGCTTCATTCC	321.5	303.4	42.2	667.1	len=19
	iso	TCGGACCAGGCTTCATTCCCCT	29.7	16.1	4.1	49.9	len=22
	iso	TCGGACCAGGCTTCATTCCCCTC	0.2	0.1	0.1	0.4	len=23
	iso	TCGGACCAGGCTTCATTCCC	229.3	197.4	48.2	474.9	len=20
	iso	TCGGACCAGGCTTCATTC	154.7	170.6	15.6	340.9	len=18
	iso	CGGACCAGGCTTCATTCCCCTCAA	0.1	0.2	0.1	0.4	len=24
	iso	CGGACCAGGCTTCATTCCC	0.1	0.8	0.1	1	len=19
	iso	CGGACCAGGCTTCATTCCCCT	1.8	0.4	0.4	2.6	len=21
	iso	CGGACCAGGCTTCATTCCCC	16	12.8	2.8	31.6	len=20
	iso	CGGACCAGGCTTCATTCC	0.6	0.8	0.1	1.5	len=18
	iso	GGACCAGGCTTCATTCCC	3.3	3.6	0.4	7.3	len=18
	iso	GGACCAGGCTTCATTCCCC	132.2	90.2	31.3	253.7	len=19
	iso	GACCAGGCTTCATTCCCC	0.2	0.2	0.1	0.5	len=18
	>miR166#f
	miR	TCGGACCAGGCTTCATTCCCC	19751.1	13885.8	4922.2	38559.1	len=21
	iso	ACGTCGGACCAGGCTTCATTCCCC	0.8	0.1	0.2	1.1	len=24
	iso	CGTCGGACCAGGCTTCATTCCCC	0.2	0.1	0.1	0.4	len=23
	iso	CGTCGGACCAGGCTTCATTCC	0.1	0.2	0.1	0.4	len=21
	iso	GTCGGACCAGGCTTCATTCCCC	0.2	0.4	0.1	0.7	len=22
	iso	GTCGGACCAGGCTTCATTCCC	1.2	1	0.9	3.1	len=21
	iso	TCGGACCAGGCTTCATTCC	321.5	303.4	42.2	667.1	len=19
	iso	TCGGACCAGGCTTCATTCCC	229.3	197.4	48.2	474.9	len=20
	iso	TCGGACCAGGCTTCATTC	154.7	170.6	15.6	340.9	len=18
	iso	CGGACCAGGCTTCATTCCC	0.1	0.8	0.1	1	len=19
	iso	CGGACCAGGCTTCATTCCCC	16	12.8	2.8	31.6	len=20
	iso	CGGACCAGGCTTCATTCC	0.6	0.8	0.1	1.5	len=18
	iso	GGACCAGGCTTCATTCCC	3.3	3.6	0.4	7.3	len=18
	iso	GGACCAGGCTTCATTCCCC	132.2	90.2	31.3	253.7	len=19
	iso	GACCAGGCTTCATTCCCC	0.2	0.2	0.1	0.5	len=18
	>miR166#g
	miR	TCGGACCAGGCTTCATTCCCC	19751.1	13885.8	4922.2	38559.1	len=21
	iso	TGATCTCGGACCAGGCTTCATTCC	0.4	0.1	0.1	0.6	len=24
	iso	GATCTCGGACCAGGCTTCATTCC	0.1	0.2	0.1	0.4	len=23
	iso	ATCTCGGACCAGGCTTCAT	0.1	0.2	0.1	0.4	len=19
	iso	ATCTCGGACCAGGCTTCATTCCC	0.2	0.2	0.1	0.5	len=23
	iso	ATCTCGGACCAGGCTTCATTCC	0.4	0.2	0.1	0.7	len=22
	iso	ATCTCGGACCAGGCTTCATTCCCC	0.4	0.1	0.1	0.6	len=24
	iso	ATCTCGGACCAGGCTTCATTC	2	2.5	0.1	4.6	len=21
	iso	TCTCGGACCAGGCTTCAT	12.4	38.7	1.9	53	len=18
	iso	TCTCGGACCAGGCTTCATTCC	1086.5	3966.3	241.6	5294.4	len=21
	iso	TCTCGGACCAGGCTTCATTCCCC	0.2	1.1	0.4	1.7	len=23
	iso	TCTCGGACCAGGCTTCATTC	13.6	57.2	2.3	73.1	len=20
	iso	TCTCGGACCAGGCTTCATTCCC	2	2.5	0.6	5.1	len=22
	iso	TCTCGGACCAGGCTTCATT	1.2	10.1	0.6	11.9	len=19
	iso	CTCGGACCAGGCTTCATTCCC	5.7	10.9	0.2	16.8	len=21
	iso	CTCGGACCAGGCTTCATT	0.1	0.2	0.1	0.4	len=18
	iso	CTCGGACCAGGCTTCATTCCCC	11.2	9	3.4	23.6	len=22
	iso	CTCGGACCAGGCTTCATTCC	1.4	2.1	0.2	3.7	len=20
	iso	TCGGACCAGGCTTCATTCC	321.5	303.4	42.2	667.1	len=19
	iso	TCGGACCAGGCTTCATTCCCCC	4.3	4.4	1.5	10.2	len=22
	iso	TCGGACCAGGCTTCATTCCC	229.3	197.4	48.2	474.9	len=20
	iso	TCGGACCAGGCTTCATTCCCCCT	0.1	0.2	0.1	0.4	len=23
	iso	TCGGACCAGGCTTCATTC	154.7	170.6	15.6	340.9	len=18
	iso	CGGACCAGGCTTCATTCCC	0.1	0.8	0.1	1	len=19
	iso	CGGACCAGGCTTCATTCCCC	16	12.8	2.8	31.6	len=20
	iso	CGGACCAGGCTTCATTCC	0.6	0.8	0.1	1.5	len=18
	iso	GGACCAGGCTTCATTCCC	3.3	3.6	0.4	7.3	len=18
	iso	GGACCAGGCTTCATTCCCC	132.2	90.2	31.3	253.7	len=19
	iso	GACCAGGCTTCATTCCCC	0.2	0.2	0.1	0.5	len=18
	>miR166#i
	miR	TCTCGGACCAGGCTTCATTCC	1086.5	3966.3	241.6	5294.4	len=21
	iso	GATCTCGGACCAGGCTTCATTCC	0.1	0.2	0.1	0.4	len=23
	iso	GATCTCGGACCAGGCTTCATT	0.2	0.1	0.1	0.4	len=21
	iso	ATCTCGGACCAGGCTTCAT	0.1	0.2	0.1	0.4	len=19
	iso	ATCTCGGACCAGGCTTCATTCC	0.4	0.2	0.1	0.7	len=22
	iso	ATCTCGGACCAGGCTTCATTC	2	2.5	0.1	4.6	len=21
	iso	TCTCGGACCAGGCTTCAT	12.4	38.7	1.9	53	len=18
	iso	TCTCGGACCAGGCTTCATTCCT	6.5	21.4	1.7	29.6	len=22
	iso	TCTCGGACCAGGCTTCATTC	13.6	57.2	2.3	73.1	len=20
	iso	TCTCGGACCAGGCTTCATT	1.2	10.1	0.6	11.9	len=19
	iso	CTCGGACCAGGCTTCATT	0.1	0.2	0.1	0.4	len=18
	iso	CTCGGACCAGGCTTCATTCCTC	0.1	0.6	0.2	0.9	len=22
	iso	CTCGGACCAGGCTTCATTCCT	0.2	1	0.1	1.3	len=21
	iso	CTCGGACCAGGCTTCATTCC	1.4	2.1	0.2	3.7	len=20
	iso	TCGGACCAGGCTTCATTCC	321.5	303.4	42.2	667.1	len=19
	iso	TCGGACCAGGCTTCATTCCT	5.9	10	1.7	17.6	len=20
	iso	TCGGACCAGGCTTCATTCCTC	180.7	1572.6	9.6	1762.9	len=21
	iso	TCGGACCAGGCTTCATTCCTCA	0.2	0.1	0.1	0.4	len=22
	iso	TCGGACCAGGCTTCATTC	154.7	170.6	15.6	340.9	len=18
	iso	CGGACCAGGCTTCATTCC	0.6	0.8	0.1	1.5	len=18
	iso	CGGACCAGGCTTCATTCCTC	0.2	1.3	0.1	1.6	len=20
	iso	GGACCAGGCTTCATTCCTC	2	13	0.2	15.2	len=19
	>miR167#a
	miR	TGAAGCTGCCAGCATGATCTAG	1152.1	729.1	3.6	1884.8	len=22
	iso	TTGAAGCTGCCAGCATGATCT	0.4	0.1	0.1	0.6	len=21
	iso	TTGAAGCTGCCAGCATGATCTA	0.6	0.1	0.1	0.8	len=22
	iso	TGAAGCTGCCAGCATGATCTAGTT	0.2	0.2	0.1	0.5	len=24
	iso	TGAAGCTGCCAGCATGATC	66.4	324.7	336.5	727.6	len=19
	iso	TGAAGCTGCCAGCATGATCTAGT	0.8	3.3	0.2	4.3	len=23
	iso	TGAAGCTGCCAGCATGAT	19.7	49.2	78	146.9	len=18
	iso	TGAAGCTGCCAGCATGATCT	103	520.1	516.1	1139.2	len=20
	iso	TGAAGCTGCCAGCATGATCTA	292	754.8	65.1	1111.9	len=21
	iso	GAAGCTGCCAGCATGATCTAGT	0.2	0.1	0.1	0.4	len=22
	iso	GAAGCTGCCAGCATGATCTA	0.1	0.4	0.1	0.6	len=20
	iso	GAAGCTGCCAGCATGATC	0.1	0.2	0.1	0.4	len=18
	iso	GAAGCTGCCAGCATGATCT	0.1	0.2	0.1	0.4	len=19
	iso	GAAGCTGCCAGCATGATCTAG	0.8	0.2	0.1	1.1	len=21
	iso	AAGCTGCCAGCATGATCTAG	0.6	0.6	0.1	1.3	len=20
	>miR167#b
	miR	TGAAGCTGCCAGCATGATCT	103	520.1	516.1	1139.2	len=20
	iso	TTGAAGCTGCCAGCATGATCT	0.4	0.1	0.1	0.6	len=21
	iso	TTGAAGCTGCCAGCATGATCTA	0.6	0.1	0.1	0.8	len=22
	iso	TGAAGCTGCCAGCATGATCTAAAC	0.1	1.7	0.2	2	len=24
	iso	TGAAGCTGCCAGCATGATC	66.4	324.7	336.5	727.6	len=19
	iso	TGAAGCTGCCAGCATGATCTAA	99.5	96.3	17.5	213.3	len=22
	iso	TGAAGCTGCCAGCATGATCTAAACT	0.2	0.2	0.1	0.5	len=25
	iso	TGAAGCTGCCAGCATGAT	19.7	49.2	78	146.9	len=18
	iso	TGAAGCTGCCAGCATGATCTAAA	0.4	1.9	0.6	2.9	len=23
	iso	TGAAGCTGCCAGCATGATCTA	292	754.8	65.1	1111.9	len=21
	iso	GAAGCTGCCAGCATGATCTA	0.1	0.4	0.1	0.6	len=20
	iso	GAAGCTGCCAGCATGATC	0.1	0.2	0.1	0.4	len=18
	iso	GAAGCTGCCAGCATGATCT	0.1	0.2	0.1	0.4	len=19
	>miR167#c
	miR	TGAAGCTGCCAGCATGATCT	103	520.1	516.1	1139.2	len=20
	iso	TTGAAGCTGCCAGCATGATCT	0.4	0.1	0.1	0.6	len=21
	iso	TTGAAGCTGCCAGCATGATCTA	0.6	0.1	0.1	0.8	len=22
	iso	TGAAGCTGCCAGCATGATCTAAAC	0.1	1.7	0.2	2	len=24
	iso	TGAAGCTGCCAGCATGATC	66.4	324.7	336.5	727.6	len=19
	iso	TGAAGCTGCCAGCATGATCTAA	99.5	96.3	17.5	213.3	len=22
	iso	TGAAGCTGCCAGCATGATCTAAACT	0.2	0.2	0.1	0.5	len=25
	iso	TGAAGCTGCCAGCATGAT	19.7	49.2	78	146.9	len=18
	iso	TGAAGCTGCCAGCATGATCTAAA	0.4	1.9	0.6	2.9	len=23
	iso	TGAAGCTGCCAGCATGATCTA	292	754.8	65.1	1111.9	len=21
	iso	GAAGCTGCCAGCATGATCTA	0.1	0.4	0.1	0.6	len=20
	iso	GAAGCTGCCAGCATGATC	0.1	0.2	0.1	0.4	len=18
	iso	GAAGCTGCCAGCATGATCT	0.1	0.2	0.1	0.4	len=19
	>miR167#d
	miR	TGAAGCTGCCAGCATGATCT	103	520.1	516.1	1139.2	len=20
	iso	AAAGTGAAGCTGCCAGCATGA	0.1	0.2	0.1	0.4	len=21
	iso	TGAAGCTGCCAGCATGATCTATC	0.1	0.2	0.1	0.4	len=23
	iso	TGAAGCTGCCAGCATGATCTAT	6.1	9.2	4.1	19.4	len=22
	iso	TGAAGCTGCCAGCATGATC	66.4	324.7	336.5	727.6	len=19
	iso	TGAAGCTGCCAGCATGAT	19.7	49.2	78	146.9	len=18
	iso	TGAAGCTGCCAGCATGATCTA	292	754.8	65.1	1111.9	len=21
	iso	GAAGCTGCCAGCATGATCTA	0.1	0.4	0.1	0.6	len=20
	iso	GAAGCTGCCAGCATGATC	0.1	0.2	0.1	0.4	len=18
	iso	GAAGCTGCCAGCATGATCT	0.1	0.2	0.1	0.4	len=19
	iso	AAGCTGCCAGCATGATCTAT	0.4	0.8	0.1	1.3	len=20
	iso	AGCTGCCAGCATGATCTAT	0.1	0.2	0.1	0.4	len=19
	>miR167#e
	miR	TGAAGCTGCCAGCATGATCT	103	520.1	516.1	1139.2	len=20
	iso	TTGAAGCTGCCAGCATGATCT	0.4	0.1	0.1	0.6	len=21
	iso	TGAAGCTGCCAGCATGATC	66.4	324.7	336.5	727.6	len=19
	iso	TGAAGCTGCCAGCATGATCTGG	173.2	376.3	10.2	559.7	len=22
	iso	TGAAGCTGCCAGCATGAT	19.7	49.2	78	146.9	len=18
	iso	TGAAGCTGCCAGCATGATCTG	10.6	24.3	20	54.9	len=21
	iso	GAAGCTGCCAGCATGATC	0.1	0.2	0.1	0.4	len=18
	iso	GAAGCTGCCAGCATGATCTG	0.2	0.1	0.1	0.4	len=20
	iso	GAAGCTGCCAGCATGATCT	0.1	0.2	0.1	0.4	len=19
	iso	GAAGCTGCCAGCATGATCTGG	2.4	1.9	0.2	4.5	len=21
	iso	AAGCTGCCAGCATGATCTGG	0.2	0.1	0.1	0.4	len=20
	iso	AGCTGCCAGCATGATCTGGTGA	0.1	0.2	0.1	0.4	len=22
	>miR167#f
	miR	TGAAGCTGCCAGCATGATCTT	2651.3	17185.8	17998.8	37835.9	len=21
	iso	TCAGATGAAGCTGCCAGCATGAT	0.2	0.1	0.1	0.4	len=23
	iso	GATGAAGCTGCCAGCATGATC	0.1	0.2	0.1	0.4	len=21
	iso	GATGAAGCTGCCAGCATGATCT	0.1	0.1	0.2	0.4	len=22
	iso	ATGAAGCTGCCAGCATGATCT	0.1	0.2	0.1	0.4	len=21
	iso	ATGAAGCTGCCAGCATGATCTT	0.1	0.1	0.6	0.8	len=22
	iso	ATGAAGCTGCCAGCATGAT	0.1	0.2	0.1	0.4	len=19
	iso	ATGAAGCTGCCAGCATGATCTTA	0.1	0.2	0.1	0.4	len=23
	iso	TGAAGCTGCCAGCATGATCTTAA	68.4	134.2	263.2	465.8	len=23
	iso	TGAAGCTGCCAGCATGATC	66.4	324.7	336.5	727.6	len=19
	iso	TGAAGCTGCCAGCATGATCTTA	3653.3	15239.9	18879.3	37772.5	len=22
	iso	TGAAGCTGCCAGCATGAT	19.7	49.2	78	146.9	len=18
	iso	TGAAGCTGCCAGCATGATCT	103	520.1	516.1	1139.2	len=20
	iso	TGAAGCTGCCAGCATGATCTTAATT	0.2	0.2	0.6	1	len=25
	iso	TGAAGCTGCCAGCATGATCTTAAT	1.6	11.1	10.5	23.2	len=24
	iso	GAAGCTGCCAGCATGATCTTA	0.2	3.3	4.5	8	len=21
	iso	GAAGCTGCCAGCATGATCTT	0.6	2.9	3.4	6.9	len=20
	iso	GAAGCTGCCAGCATGATC	0.1	0.2	0.1	0.4	len=18
	iso	GAAGCTGCCAGCATGATCT	0.1	0.2	0.1	0.4	len=19
	iso	AAGCTGCCAGCATGATCTT	0.6	1	2.1	3.7	len=19
	iso	AAGCTGCCAGCATGATCTTA	0.4	0.8	1.9	3.1	len=20
	iso	AGCTGCCAGCATGATCTTA	0.1	0.2	0.2	0.5	len=19
	iso	AGCTGCCAGCATGATCTT	0.1	0.2	0.1	0.4	len=18
	>miR167#g
	miR	TGAAGCTGCCAGCATGATCTT	2651.3	17185.8	17998.8	37835.9	len=21
	iso	TCAGATGAAGCTGCCAGCATGAT	0.2	0.1	0.1	0.4	len=23
	iso	GATGAAGCTGCCAGCATGATC	0.1	0.2	0.1	0.4	len=21
	iso	GATGAAGCTGCCAGCATGATCT	0.1	0.1	0.2	0.4	len=22
	iso	ATGAAGCTGCCAGCATGATCT	0.1	0.2	0.1	0.4	len=21
	iso	ATGAAGCTGCCAGCATGATCTT	0.1	0.1	0.6	0.8	len=22
	iso	ATGAAGCTGCCAGCATGAT	0.1	0.2	0.1	0.4	len=19
	iso	ATGAAGCTGCCAGCATGATCTTA	0.1	0.2	0.1	0.4	len=23
	iso	TGAAGCTGCCAGCATGATCTTAA	68.4	134.2	263.2	465.8	len=23
	iso	TGAAGCTGCCAGCATGATC	66.4	324.7	336.5	727.6	len=19
	iso	TGAAGCTGCCAGCATGATCTTA	3653.3	15239.9	18879.3	37772.5	len=22
	iso	TGAAGCTGCCAGCATGAT	19.7	49.2	78	146.9	len=18
	iso	TGAAGCTGCCAGCATGATCT	103	520.1	516.1	1139.2	len=20
	iso	TGAAGCTGCCAGCATGATCTTAATT	0.2	0.2	0.6	1	len=25
	iso	TGAAGCTGCCAGCATGATCTTAAT	1.6	11.1	10.5	23.2	len=24
	iso	TGAAGCTGCCAGCATGATCTTAATTT	0.1	0.1	0.2	0.4	len=26
	iso	GAAGCTGCCAGCATGATCTTA	0.2	3.3	4.5	8	len=21
	iso	GAAGCTGCCAGCATGATCTT	0.6	2.9	3.4	6.9	len=20
	iso	GAAGCTGCCAGCATGATC	0.1	0.2	0.1	0.4	len=18
	iso	GAAGCTGCCAGCATGATCT	0.1	0.2	0.1	0.4	len=19
	iso	AAGCTGCCAGCATGATCTT	0.6	1	2.1	3.7	len=19
	iso	AAGCTGCCAGCATGATCTTA	0.4	0.8	1.9	3.1	len=20
	iso	AGCTGCCAGCATGATCTTA	0.1	0.2	0.2	0.5	len=19
	iso	AGCTGCCAGCATGATCTT	0.1	0.2	0.1	0.4	len=18
	>miR168#a
	miR	TCGCTTGGTGCAGGTCGGGAA	1942.3	1701.4	390.5	4034.2	len=21
	iso	AATTCGCTTGGTGCAGGTCGGGA	0.2	0.1	0.1	0.4	len=23
	iso	AATTCGCTTGGTGCAGGTCGGG	4.9	1.3	1.7	7.9	len=22
	iso	AATTCGCTTGGTGCAGGTCGG	2.4	3.1	0.8	6.3	len=21
	iso	ATTCGCTTGGTGCAGGTCGGGAAC	0.2	0.1	0.1	0.4	len=24
	iso	TTCGCTTGGTGCAGGTCGGGAA	0.1	0.2	0.1	0.4	len=22
	iso	TCGCTTGGTGCAGGTCGGG	0.8	0.2	0.1	1.1	len=19
	iso	TCGCTTGGTGCAGGTCGGGAAC	6.9	2.3	0.8	10	len=22
	iso	TCGCTTGGTGCAGGTCGGGAACTG	1.6	1.1	0.4	3.1	len=24
	iso	TCGCTTGGTGCAGGTCGGGAACT	1.4	0.1	0.1	1.6	len=23
	iso	TCGCTTGGTGCAGGTCGG	0.1	0.4	0.1	0.6	len=18
	iso	TCGCTTGGTGCAGGTCGGGA	13.8	10.3	1.1	25.2	len=20
	iso	CGCTTGGTGCAGGTCGGGAA	14	23	5.8	42.8	len=20
	iso	CGCTTGGTGCAGGTCGGGA	0.1	0.1	0.2	0.4	len=19
	iso	CGCTTGGTGCAGGTCGGGAAC	2.8	7.8	0.2	10.8	len=21
	iso	GCTTGGTGCAGGTCGGGAACT	3.5	1	0.2	4.7	len=21
	iso	GCTTGGTGCAGGTCGGGAACTG	0.2	0.2	0.1	0.5	len=22
	iso	GCTTGGTGCAGGTCGGGAA	10	13.6	2.1	25.7	len=19
	iso	GCTTGGTGCAGGTCGGGAAC	1.2	0.4	0.2	1.8	len=20
	iso	CTTGGTGCAGGTCGGGAA	0.1	0.2	0.1	0.4	len=18
	iso	CTTGGTGCAGGTCGGGAAC	0.2	0.1	0.1	0.4	len=19
	iso	CTTGGTGCAGGTCGGGAACTG	0.4	0.2	0.2	0.8	len=21
	iso	TGGTGCAGGTCGGGAACTG	0.4	0.1	0.1	0.6	len=19
	iso	TGGTGCAGGTCGGGAACT	0.4	0.1	0.1	0.6	len=18
	>miR169#a
	miR	CAGCCAAGGATGACTTGCCGA	0.2	10.5	1.5	12.2	len=21
	iso	TCAGCCAAGGATGACTTGCCG	0.1	0.2	0.2	0.5	len=21
	iso	CAGCCAAGGATGACTTGCCG	0.1	1.3	0.4	1.8	len=20
	iso	AGCCAAGGATGACTTGCCG	0.1	0.2	0.1	0.4	len=19
	iso	AGCCAAGGATGACTTGCC	0.1	0.2	0.1	0.4	len=18
	iso	AGCCAAGGATGACTTGCCGA	0.1	0.2	0.1	0.4	len=20
	>miR169#b
	miR	CAGCCAAGGATGACTTGCCGG	0.4	53	10.9	64.3	len=21
	iso	CAGCCAAGGATGACTTGCCG	0.1	1.3	0.4	1.8	len=20
	iso	CAGCCAAGGATGACTTGCCGGC	0.1	2.9	0.1	3.1	len=22
	iso	AGCCAAGGATGACTTGCCGG	0.2	0.4	0.4	1	len=20
	iso	AGCCAAGGATGACTTGCCG	0.1	0.2	0.1	0.4	len=19
	iso	AGCCAAGGATGACTTGCC	0.1	0.2	0.1	0.4	len=18
	iso	CCAAGGATGACTTGCCGGCCG	0.1	0.1	0.2	0.4	len=21
	iso	CAAGGATGACTTGCCGGCCG	0.1	0.1	0.4	0.6	len=20
	iso	AAGGATGACTTGCCGGCCG	0.1	0.1	0.6	0.8	len=19
	>miR169#c
	miR	CAGCCAAGGATGACTTGCCGG	0.4	53	10.9	64.3	len=21
	iso	TACAGCCAAGGATGACTTGCCG	0.1	0.2	0.1	0.4	len=22
	iso	TACAGCCAAGGATGACTTGCC	0.1	3.8	0.1	4	len=21
	iso	ACAGCCAAGGATGACTTGCCGG	0.1	0.4	0.1	0.6	len=22
	iso	ACAGCCAAGGATGACTTGCCG	0.1	0.2	0.1	0.4	len=21
	iso	CAGCCAAGGATGACTTGCCG	0.1	1.3	0.4	1.8	len=20
	iso	CAGCCAAGGATGACTTGCCGGC	0.1	2.9	0.1	3.1	len=22
	iso	AGCCAAGGATGACTTGCCGG	0.2	0.4	0.4	1	len=20
	iso	AGCCAAGGATGACTTGCCG	0.1	0.2	0.1	0.4	len=19
	iso	AGCCAAGGATGACTTGCC	0.1	0.2	0.1	0.4	len=18
	iso	CCAAGGATGACTTGCCGGCTC	0.1	0.4	0.1	0.6	len=21
	>miR169#d
	miR	CGGCAAGTTGTCTTTGGCTAC	1.8	0.6	0.1	2.5	len=21
	>miR169#e
	miR	TAGCCAAGAATGACTTGCCTG	0.6	7.7	0.1	8.4	len=21
	iso	TAGCCAAGAATGACTTGCCTGC	0.2	4.8	0.1	5.1	len=22
	iso	TAGCCAAGAATGACTTGCCT	0.1	1	0.2	1.3	len=20
	iso	TAGCCAAGAATGACTTGCC	0.2	0.2	0.1	0.5	len=19
	>miR169#f
	miR	TAGCCAAGGATGACTTGCCTGC	0.1	5.6	0.1	5.8	len=22
	iso	TAGCCAAGGATGACTTGCCT	0.1	0.2	0.1	0.4	len=20
	iso	TAGCCAAGGATGACTTGCCTG	0.1	3.3	0.2	3.6	len=21
	iso	TAGCCAAGGATGACTTGCC	0.1	0.4	0.1	0.6	len=19
	iso	AGCCAAGGATGACTTGCC	0.1	0.2	0.1	0.4	len=18
	>miR169#g
	miR	TAGCCAAGGATGACTTGCCTGC	0.1	5.6	0.1	5.8	len=22
	iso	TAGCCAAGGATGACTTGCCT	0.1	0.2	0.1	0.4	len=20
	iso	TAGCCAAGGATGACTTGCCTG	0.1	3.3	0.2	3.6	len=21
	iso	TAGCCAAGGATGACTTGCC	0.1	0.4	0.1	0.6	len=19
	iso	AGCCAAGGATGACTTGCC	0.1	0.2	0.1	0.4	len=18
	>miR169#h
	miR	TAGCCAAGGATGACTTGCCTGC	0.1	5.6	0.1	5.8	len=22
	iso	TAGCCAAGGATGACTTGCCT	0.1	0.2	0.1	0.4	len=20
	iso	TAGCCAAGGATGACTTGCCTG	0.1	3.3	0.2	3.6	len=21
	iso	TAGCCAAGGATGACTTGCC	0.1	0.4	0.1	0.6	len=19
	iso	AGCCAAGGATGACTTGCC	0.1	0.2	0.1	0.4	len=18
	>miR169#i
	miR	TAGCCAAGGATGACTTGCCTGC	0.1	5.6	0.1	5.8	len=22
	iso	TAGCCAAGGATGACTTGCCT	0.1	0.2	0.1	0.4	len=20
	iso	TAGCCAAGGATGACTTGCCTG	0.1	3.3	0.2	3.6	len=21
	iso	TAGCCAAGGATGACTTGCC	0.1	0.4	0.1	0.6	len=19
	iso	AGCCAAGGATGACTTGCC	0.1	0.2	0.1	0.4	len=18
	>miR169#j
	miR	TAGCCAAGGATGACTTGCCTGC	0.1	5.6	0.1	5.8	len=22
	iso	TAGCCAAGGATGACTTGCCT	0.1	0.2	0.1	0.4	len=20
	iso	TAGCCAAGGATGACTTGCCTG	0.1	3.3	0.2	3.6	len=21
	iso	TAGCCAAGGATGACTTGCC	0.1	0.4	0.1	0.6	len=19
	iso	AGCCAAGGATGACTTGCC	0.1	0.2	0.1	0.4	len=18
	>miR169#k
	miR	TAGCCAAGGATGACTTGCCTG	0.1	3.3	0.2	3.6	len=21
	iso	TAGCCAAGGATGACTTGCCT	0.1	0.2	0.1	0.4	len=20
	iso	TAGCCAAGGATGACTTGCC	0.1	0.4	0.1	0.6	len=19
	iso	AGCCAAGGATGACTTGCC	0.1	0.2	0.1	0.4	len=18
	>miR171#a
	miR	CGAGCCGAATCAATATCACTC	0.8	7.5	1.5	9.8	len=21
	iso	CGAGCCGAATCAATATCAC	0.1	0.2	0.1	0.4	len=19
	iso	GAGCCGAATCAATATCACTC	0.1	0.2	0.1	0.4	len=20
	>miR171#b
	miR	CGAGCCGAATCAATATCACTC	0.8	7.5	1.5	9.8	len=21
	iso	CGAGCCGAATCAATATCAC	0.1	0.2	0.1	0.4	len=19
	iso	GAGCCGAATCAATATCACTC	0.1	0.2	0.1	0.4	len=20
	>miR171#c
	miR	TGATTGAGCCGTGCCAATATC	128.1	348.8	54.4	531.3	len=21
	iso	ATCTGATTGAGCCGTGCCAAT	0.2	0.1	0.1	0.4	len=21
	iso	CTGATTGAGCCGTGCCAATATC	0.1	0.2	0.1	0.4	len=22
	iso	CTGATTGAGCCGTGCCAATA	0.2	0.1	0.1	0.4	len=20
	iso	TGATTGAGCCGTGCCAATATCA	0.1	0.2	0.1	0.4	len=22
	iso	TGATTGAGCCGTGCCAAT	0.8	2.3	0.8	3.9	len=18
	iso	TGATTGAGCCGTGCCAATAT	0.8	2.1	0.2	3.1	len=20
	iso	TGATTGAGCCGTGCCAATA	9.7	22	3.2	34.9	len=19
	iso	GATTGAGCCGTGCCAATATC	0.4	0.4	0.1	0.9	len=20
	iso	TTGAGCCGTGCCAATATCA	0.2	0.1	0.1	0.4	len=19
	iso	TGAGCCGTGCCAATATCA	0.2	0.1	0.1	0.4	len=18
	>miR171#d
	miR	TGATTGAGCCGTGCCAATATC	128.1	348.8	54.4	531.3	len=21
	iso	TTTGATTGAGCCGTGCCAATA	2.4	2.7	0.2	5.3	len=21
	iso	TTGATTGAGCCGTGCCAATAT	15.6	21.1	1.5	38.2	len=21
	iso	TTGATTGAGCCGTGCCAATA	0.6	1	0.2	1.8	len=20
	iso	TTGATTGAGCCGTGCCAAT	0.4	0.1	0.1	0.6	len=19
	iso	TGATTGAGCCGTGCCAAT	0.8	2.3	0.8	3.9	len=18
	iso	TGATTGAGCCGTGCCAATAT	0.8	2.1	0.2	3.1	len=20
	iso	TGATTGAGCCGTGCCAATA	9.7	22	3.2	34.9	len=19
	iso	GATTGAGCCGTGCCAATATC	0.4	0.4	0.1	0.9	len=20
	>miR171#e
	miR	TGATTGAGCCGTGCCAATATC	128.1	348.8	54.4	531.3	len=21
	iso	TTATTTGATTGAGCCGTGCCAATA	0.2	0.1	0.1	0.4	len=24
	iso	ATTTGATTGAGCCGTGCCAAT	0.1	0.2	0.1	0.4	len=21
	iso	TTTGATTGAGCCGTGCCAATA	2.4	2.7	0.2	5.3	len=21
	iso	TTGATTGAGCCGTGCCAATAT	15.6	21.1	1.5	38.2	len=21
	iso	TTGATTGAGCCGTGCCAATA	0.6	1	0.2	1.8	len=20
	iso	TTGATTGAGCCGTGCCAAT	0.4	0.1	0.1	0.6	len=19
	iso	TGATTGAGCCGTGCCAATATCA	0.1	0.2	0.1	0.4	len=22
	iso	TGATTGAGCCGTGCCAAT	0.8	2.3	0.8	3.9	len=18
	iso	TGATTGAGCCGTGCCAATAT	0.8	2.1	0.2	3.1	len=20
	iso	TGATTGAGCCGTGCCAATA	9.7	22	3.2	34.9	len=19
	iso	GATTGAGCCGTGCCAATATC	0.4	0.4	0.1	0.9	len=20
	iso	TTGAGCCGTGCCAATATCAC	0.8	1.7	0.6	3.1	len=20
	iso	TTGAGCCGTGCCAATATCA	0.2	0.1	0.1	0.4	len=19
	iso	TTGAGCCGTGCCAATATCACG	3.7	2.5	1.9	8.1	len=21
	iso	TGAGCCGTGCCAATATCA	0.2	0.1	0.1	0.4	len=18
	>miR171#f
	miR	TGATTGAGTCGTGCCAATATC	20.3	8.8	30.3	59.4	len=21
	iso	CTGATTGAGTCGTGCCAATA	0.1	0.2	0.1	0.4	len=20
	iso	CTGATTGAGTCGTGCCAATATC	0.2	0.2	0.4	0.8	len=22
	iso	CTGATTGAGTCGTGCCAATAT	0.1	0.4	0.1	0.6	len=21
	iso	TGATTGAGTCGTGCCAATAT	0.2	0.1	0.6	0.9	len=20
	iso	TGATTGAGTCGTGCCAATA	0.8	0.6	0.4	1.8	len=19
	>miR171#g
	miR	TTGAGCCGCGCCAATATCACT	2	0.2	0.2	2.4	len=21
	iso	AGATTGAGCCGCGCCAATATC	0.2	0.1	0.1	0.4	len=21
	>miR171#h
	miR	TTGAGCCGCGCCAATATCACT	2	0.2	0.2	2.4	len=21
	iso	AGATTGAGCCGCGCCAATATC	0.2	0.1	0.1	0.4	len=21
	>miR172#a
	miR	AGAATCCTGATGATGCTGCAG	0.4	1326.8	2611.9	3939.1	len=21
	iso	ATTGAGAATCCTGATGATGCTGCAG	0.1	0.1	0.2	0.4	len=25
	iso	ATTGAGAATCCTGATGATGCTGCA	0.1	0.1	0.2	0.4	len=24
	iso	TTGAGAATCCTGATGATGCTGCAG	0.1	5.2	4.5	9.8	len=24
	iso	TTGAGAATCCTGATGATGCTGCA	0.1	0.2	0.1	0.4	len=23
	iso	TGAGAATCCTGATGATGCTGCA	0.1	0.4	0.1	0.6	len=22
	iso	TGAGAATCCTGATGATGCTGC	0.1	0.2	0.8	1.1	len=21
	iso	GAGAATCCTGATGATGCTGC	0.1	0.1	0.4	0.6	len=20
	iso	GAGAATCCTGATGATGCTGCAG	0.1	0.8	0.2	1.1	len=22
	iso	GAGAATCCTGATGATGCTGCA	0.1	3.6	6	9.7	len=21
	iso	AGAATCCTGATGATGCTG	0.1	0.6	1.1	1.8	len=18
	iso	AGAATCCTGATGATGCTGC	0.1	2.1	7.2	9.4	len=19
	iso	AGAATCCTGATGATGCTGCA	0.1	31.8	15.1	47	len=20
	iso	AGAATCCTGATGATGCTGCAGT	0.1	3.3	4.7	8.1	len=22
	iso	GAATCCTGATGATGCTGCAGTGGC	0.1	0.1	0.2	0.4	len=24
	iso	GAATCCTGATGATGCTGCAG	0.1	1	0.4	1.5	len=20
	iso	AATCCTGATGATGCTGCAG	0.1	0.1	0.2	0.4	len=19
	iso	ATCCTGATGATGCTGCAGTGGCAA	0.1	0.2	0.1	0.4	len=24
	>miR172#b
	miR	AGAATCCTGATGATGCTGCAG	0.4	1326.8	2611.9	3939.1	len=21
	iso	ATTGAGAATCCTGATGATGCTGCAG	0.1	0.1	0.2	0.4	len=25
	iso	ATTGAGAATCCTGATGATGCTGCA	0.1	0.1	0.2	0.4	len=24
	iso	TTGAGAATCCTGATGATGCTGCAG	0.1	5.2	4.5	9.8	len=24
	iso	TTGAGAATCCTGATGATGCTGCA	0.1	0.2	0.1	0.4	len=23
	iso	TGAGAATCCTGATGATGCTGCA	0.1	0.4	0.1	0.6	len=22
	iso	TGAGAATCCTGATGATGCTGC	0.1	0.2	0.8	1.1	len=21
	iso	GAGAATCCTGATGATGCTGC	0.1	0.1	0.4	0.6	len=20
	iso	GAGAATCCTGATGATGCTGCAG	0.1	0.8	0.2	1.1	len=22
	iso	GAGAATCCTGATGATGCTGCA	0.1	3.6	6	9.7	len=21
	iso	AGAATCCTGATGATGCTG	0.1	0.6	1.1	1.8	len=18
	iso	AGAATCCTGATGATGCTGC	0.1	2.1	7.2	9.4	len=19
	iso	AGAATCCTGATGATGCTGCA	0.1	31.8	15.1	47	len=20
	iso	AGAATCCTGATGATGCTGCAGT	0.1	3.3	4.7	8.1	len=22
	iso	GAATCCTGATGATGCTGCAGTGGC	0.1	0.1	0.2	0.4	len=24
	iso	GAATCCTGATGATGCTGCAG	0.1	1	0.4	1.5	len=20
	iso	AATCCTGATGATGCTGCAG	0.1	0.1	0.2	0.4	len=19
	iso	ATCCTGATGATGCTGCAGTGGCAA	0.1	0.2	0.1	0.4	len=24
	>miR172#c
	miR	AGAATCTTGATGATGCTGCAG	2.8	371.4	305.4	679.6	len=21
	iso	ATGAGAATCTTGATGATGCTGC	0.1	0.2	0.1	0.4	len=22
	iso	ATGAGAATCTTGATGATGCTG	0.4	0.6	0.1	1.1	len=21
	iso	ATGAGAATCTTGATGATGCTGCA	0.2	0.1	0.1	0.4	len=23
	iso	ATGAGAATCTTGATGATGCTGCAG	0.1	0.1	0.2	0.4	len=24
	iso	TGAGAATCTTGATGATGCTGC	2.2	1.3	0.1	3.6	len=21
	iso	GAGAATCTTGATGATGCTGCA	1.2	0.1	0.4	1.7	len=21
	iso	GAGAATCTTGATGATGCTGC	0.1	0.2	0.1	0.4	len=20
	iso	GAGAATCTTGATGATGCTGCAG	0.1	0.2	0.4	0.7	len=22
	iso	AGAATCTTGATGATGCTGC	1	0.6	0.2	1.8	len=19
	iso	AGAATCTTGATGATGCTGCA	20.5	52.6	1.1	74.2	len=20
	iso	AGAATCTTGATGATGCTG	0.1	0.2	0.4	0.7	len=18
	iso	GAATCTTGATGATGCTGCAG	0.1	0.1	0.4	0.6	len=20
	iso	AATCTTGATGATGCTGCAG	0.1	0.2	0.1	0.4	len=19
	>miR172#d
	miR	AGAATCTTGATGATGCTGCAG	2.8	371.4	305.4	679.6	len=21
	iso	TTGAGAATCTTGATGATGCTGCAG	0.1	0.6	0.1	0.8	len=24
	iso	TGAGAATCTTGATGATGCTGC	2.2	1.3	0.1	3.6	len=21
	iso	GAGAATCTTGATGATGCTGCA	1.2	0.1	0.4	1.7	len=21
	iso	GAGAATCTTGATGATGCTGC	0.1	0.2	0.1	0.4	len=20
	iso	GAGAATCTTGATGATGCTGCAG	0.1	0.2	0.4	0.7	len=22
	iso	AGAATCTTGATGATGCTGC	1	0.6	0.2	1.8	len=19
	iso	AGAATCTTGATGATGCTGCAGT	0.1	1.3	0.2	1.6	len=22
	iso	AGAATCTTGATGATGCTGCA	20.5	52.6	1.1	74.2	len=20
	iso	AGAATCTTGATGATGCTG	0.1	0.2	0.4	0.7	len=18
	iso	GAATCTTGATGATGCTGCAG	0.1	0.1	0.4	0.6	len=20
	iso	AATCTTGATGATGCTGCAG	0.1	0.2	0.1	0.4	len=19
	iso	ATCTTGATGATGCTGCAGTGG	0.1	0.1	0.2	0.4	len=21
	>miR172#e
	miR	AGAATCTTGATGATGCTGCAT	1656.2	2865.2	48	4569.4	len=21
	iso	TGAGAATCTTGATGATGCTGCAT	0.6	0.2	0.1	0.9	len=23
	iso	TGAGAATCTTGATGATGCTGC	2.2	1.3	0.1	3.6	len=21
	iso	GAGAATCTTGATGATGCTGCA	1.2	0.1	0.4	1.7	len=21
	iso	GAGAATCTTGATGATGCTGC	0.1	0.2	0.1	0.4	len=20
	iso	GAGAATCTTGATGATGCTGCAT	0.4	0.2	0.1	0.7	len=22
	iso	AGAATCTTGATGATGCTGC	1	0.6	0.2	1.8	len=19
	iso	AGAATCTTGATGATGCTGCA	20.5	52.6	1.1	74.2	len=20
	iso	AGAATCTTGATGATGCTG	0.1	0.2	0.4	0.7	len=18
	iso	GAATCTTGATGATGCTGCAT	0.8	2.7	0.1	3.6	len=20
	iso	AATCTTGATGATGCTGCAT	0.2	0.4	0.1	0.7	len=19
	iso	ATCTTGATGATGCTGCAT	0.2	0.4	0.1	0.7	len=18
	>miR172#f
	miR	AGAATCTTGATGATGCTGCAT	1656.2	2865.2	48	4569.4	len=21
	iso	TGAGAATCTTGATGATGCTGCAT	0.6	0.2	0.1	0.9	len=23
	iso	TGAGAATCTTGATGATGCTGC	2.2	1.3	0.1	3.6	len=21
	iso	GAGAATCTTGATGATGCTGCA	1.2	0.1	0.4	1.7	len=21
	iso	GAGAATCTTGATGATGCTGC	0.1	0.2	0.1	0.4	len=20
	iso	GAGAATCTTGATGATGCTGCAT	0.4	0.2	0.1	0.7	len=22
	iso	AGAATCTTGATGATGCTGC	1	0.6	0.2	1.8	len=19
	iso	AGAATCTTGATGATGCTGCA	20.5	52.6	1.1	74.2	len=20
	iso	AGAATCTTGATGATGCTG	0.1	0.2	0.4	0.7	len=18
	iso	GAATCTTGATGATGCTGCAT	0.8	2.7	0.1	3.6	len=20
	iso	AATCTTGATGATGCTGCAT	0.2	0.4	0.1	0.7	len=19
	iso	ATCTTGATGATGCTGCAT	0.2	0.4	0.1	0.7	len=18
	>miR172#g
	miR	AGAATCTTGATGATGCTGCAT	1656.2	2865.2	48	4569.4	len=21
	iso	ATGAGAATCTTGATGATGCTGC	0.1	0.2	0.1	0.4	len=22
	iso	ATGAGAATCTTGATGATGCTG	0.4	0.6	0.1	1.1	len=21
	iso	ATGAGAATCTTGATGATGCTGCA	0.2	0.1	0.1	0.4	len=23
	iso	ATGAGAATCTTGATGATGCTGCAT	0.2	0.2	0.1	0.5	len=24
	iso	TGAGAATCTTGATGATGCTGCAT	0.6	0.2	0.1	0.9	len=23
	iso	TGAGAATCTTGATGATGCTGC	2.2	1.3	0.1	3.6	len=21
	iso	GAGAATCTTGATGATGCTGCA	1.2	0.1	0.4	1.7	len=21
	iso	GAGAATCTTGATGATGCTGC	0.1	0.2	0.1	0.4	len=20
	iso	GAGAATCTTGATGATGCTGCAT	0.4	0.2	0.1	0.7	len=22
	iso	AGAATCTTGATGATGCTGC	1	0.6	0.2	1.8	len=19
	iso	AGAATCTTGATGATGCTGCA	20.5	52.6	1.1	74.2	len=20
	iso	AGAATCTTGATGATGCTG	0.1	0.2	0.4	0.7	len=18
	iso	GAATCTTGATGATGCTGCAT	0.8	2.7	0.1	3.6	len=20
	iso	AATCTTGATGATGCTGCAT	0.2	0.4	0.1	0.7	len=19
	iso	ATCTTGATGATGCTGCAT	0.2	0.4	0.1	0.7	len=18
	>miR172#h
	miR	GCGGCATTATCAAGATTCACA	7.1	38.7	0.9	46.7	len=21
	iso	GATGCGGCATTATCAAGATTC	0.1	0.6	0.1	0.8	len=21
	iso	TGCGGCATTATCAAGATTCAC	0.1	0.8	0.1	1	len=21
	iso	TGCGGCATTATCAAGATTCACA	0.1	0.2	0.1	0.4	len=22
	iso	GCGGCATTATCAAGATTCAC	1	8	0.1	9.1	len=20
	iso	GCGGCATTATCAAGATTCACAA	0.2	0.2	0.1	0.5	len=22
	iso	GCGGCATTATCAAGATTC	0.1	0.4	0.1	0.6	len=18
	iso	CGGCATTATCAAGATTCACAA	0.2	0.8	0.1	1.1	len=21
	>miR172#i
	miR	TGAATCTTGATGATGCTGCAT	16.7	17.4	0.4	34.5	len=21
	iso	TTGAATCTTGATGATGCTGCA	1.8	2.7	0.4	4.9	len=21
	iso	TTGAATCTTGATGATGCTGCAT	0.1	0.2	0.1	0.4	len=22
	iso	TTGAATCTTGATGATGCTGC	0.1	0.2	0.1	0.4	len=20
	iso	TGAATCTTGATGATGCTGCA	0.6	0.4	0.2	1.2	len=20
	iso	GAATCTTGATGATGCTGCAT	0.8	2.7	0.1	3.6	len=20
	iso	AATCTTGATGATGCTGCAT	0.2	0.4	0.1	0.7	len=19
	iso	ATCTTGATGATGCTGCAT	0.2	0.4	0.1	0.7	len=18
	iso	ATCTTGATGATGCTGCATCAG	0.1	1	0.1	1.2	len=21
	iso	ATCTTGATGATGCTGCATCA	0.1	0.4	0.1	0.6	len=20
	>miR172#j
	miR	TGAATCTTGATGATGCTGCAT	16.7	17.4	0.4	34.5	len=21
	iso	TTGAATCTTGATGATGCTGCA	1.8	2.7	0.4	4.9	len=21
	iso	TTGAATCTTGATGATGCTGCAT	0.1	0.2	0.1	0.4	len=22
	iso	TTGAATCTTGATGATGCTGC	0.1	0.2	0.1	0.4	len=20
	iso	TGAATCTTGATGATGCTGCA	0.6	0.4	0.2	1.2	len=20
	iso	GAATCTTGATGATGCTGCAT	0.8	2.7	0.1	3.6	len=20
	iso	AATCTTGATGATGCTGCAT	0.2	0.4	0.1	0.7	len=19
	iso	ATCTTGATGATGCTGCAT	0.2	0.4	0.1	0.7	len=18
	>miR2111#a
	miR	TAATCTGCATCCTGAGGTTTA	7.1	7.5	3.6	18.2	len=21
	iso	TAATCTGCATCCTGAGGTTT	1.4	1	1.1	3.5	len=20
	iso	TAATCTGCATCCTGAGGT	0.1	0.2	0.2	0.5	len=18
	iso	TAATCTGCATCCTGAGGTTTAT	0.1	0.1	0.2	0.4	len=22
	iso	TAATCTGCATCCTGAGGTT	0.1	0.1	0.8	1	len=19
	iso	AATCTGCATCCTGAGGTTTA	0.1	0.2	0.2	0.5	len=20
	>miR2111#b
	miR	TAATCTGCATCCTGAGGTTT	1.4	1	1.1	3.5	len=20
	iso	TAATCTGCATCCTGAGGT	0.1	0.2	0.2	0.5	len=18
	iso	TAATCTGCATCCTGAGGTTTGG	0.1	0.2	0.1	0.4	len=22
	iso	TAATCTGCATCCTGAGGTTTG	0.2	1.1	0.2	1.5	len=21
	iso	TAATCTGCATCCTGAGGTT	0.1	0.1	0.8	1	len=19
	>miR2947#a
	miR	TATACCGTGCCCATGACTGTAG	347.9	105.1	64.2	517.2	len=22
	iso	AATTATACCGTGCCCATGACT	0.2	0.1	0.1	0.4	len=21
	iso	AATTATACCGTGCCCATGACTGTAG	0.2	0.1	0.2	0.5	len=25
	iso	TATACCGTGCCCATGACTGTA	38.4	11.7	10.4	60.5	len=21
	iso	TATACCGTGCCCATGACT	56.5	12.3	10	78.8	len=18
	iso	TATACCGTGCCCATGACTGT	4.7	0.6	0.9	6.2	len=20
	iso	TATACCGTGCCCATGACTG	10.4	4	1.7	16.1	len=19
	iso	TATACCGTGCCCATGACTGTAGC	1.2	0.4	0.1	1.7	len=23
	iso	ATACCGTGCCCATGACTGTAG	6.3	1.1	1.5	8.9	len=21
	iso	ATACCGTGCCCATGACTG	0.2	0.4	0.1	0.7	len=18
	iso	ATACCGTGCCCATGACTGTA	0.6	0.2	0.2	1	len=20
	iso	ATACCGTGCCCATGACTGTAGC	0.2	0.6	0.2	1	len=22
	iso	TACCGTGCCCATGACTGTA	0.1	0.1	0.2	0.4	len=19
	iso	CCGTGCCCATGACTGTAG	0.2	0.1	0.1	0.4	len=18
	>miR2949#a
	miR	TCTTTTGAACTGGATTTGCTC	568	317.4	160.8	1046.2	len=21
	iso	GTCTTTTGAACTGGATTTG	0.2	0.1	0.1	0.4	len=19
	iso	GTCTTTTGAACTGGATTTGCT	0.1	0.1	0.2	0.4	len=21
	iso	TCTTTTGAACTGGATTTGCT	10.8	5	2.8	18.6	len=20
	iso	TCTTTTGAACTGGATTTGC	29.7	16.7	8.8	55.2	len=19
	iso	TCTTTTGAACTGGATTTG	0.4	0.4	0.4	1.2	len=18
	iso	TCTTTTGAACTGGATTTGCTCA	1.2	0.8	0.4	2.4	len=22
	iso	CTTTTGAACTGGATTTGCTC	0.6	0.8	0.2	1.6	len=20
	iso	CTTTTGAACTGGATTTGC	0.1	0.2	0.1	0.4	len=18
	iso	TTTTGAACTGGATTTGCTCACT	0.2	0.1	0.1	0.4	len=22
	iso	TTTTGAACTGGATTTGCTC	2.6	1.1	0.6	4.3	len=19
	iso	TTTTGAACTGGATTTGCTCAC	0.2	0.1	0.1	0.4	len=21
	iso	TTTGAACTGGATTTGCTC	0.4	0.1	0.1	0.6	len=18
	>miR2950#a
	miR	TTCCATCTCTTGCACACTGGA	67.2	8.2	1.3	76.7	len=21
	iso	ATTCCATCTCTTGCACACTGGA	0.1	0.2	0.1	0.4	len=22
	iso	TTCCATCTCTTGCACACTGG	0.4	0.1	0.1	0.6	len=20
	iso	CATCTCTTGCACACTGGA	0.2	0.1	0.1	0.4	len=18
	>miR2950#b
	miR	TTCCATCTCTTGCACACTGGA	67.2	8.2	1.3	76.7	len=21
	iso	ATTCCATCTCTTGCACACTGGA	0.1	0.2	0.1	0.4	len=22
	iso	TTCCATCTCTTGCACACTGG	0.4	0.1	0.1	0.6	len=20
	iso	CATCTCTTGCACACTGGA	0.2	0.1	0.1	0.4	len=18
	>miR319#a
	miR	TTGGACTGAAGGGAGCTCCCT	0.4	5.6	0.1	6.1	len=21
	iso	TTGGACTGAAGGGAGCTCCC	0.2	1.1	0.1	1.4	len=20
	iso	TGGACTGAAGGGAGCTCCCT	0.1	0.2	0.1	0.4	len=20
	>miR3476#a
	miR	TGAACTGGGTTTGTTGGCTGC	447	196.2	266.2	909.4	len=21
	iso	TTGAACTGGGTTTGTTGGCTG	0.2	0.1	0.1	0.4	len=21
	iso	TTGAACTGGGTTTGTTGGCTGC	0.2	0.1	0.1	0.4	len=22
	iso	TGAACTGGGTTTGTTGGCTGCTGA	0.2	0.2	0.1	0.5	len=24
	iso	TGAACTGGGTTTGTTGGCTG	2.4	0.8	0.2	3.4	len=20
	iso	TGAACTGGGTTTGTTGGC	3.2	0.8	1.1	5.1	len=18
	iso	TGAACTGGGTTTGTTGGCT	0.2	0.1	0.4	0.7	len=19
	iso	TGAACTGGGTTTGTTGGCTGCT	7.1	3.1	7.9	18.1	len=22
	iso	GAACTGGGTTTGTTGGCTGC	0.1	0.2	0.1	0.4	len=20
	iso	ACTGGGTTTGTTGGCTGCTGA	0.6	0.1	0.4	1.1	len=21
	>miR3627#a
	miR	TTGTCGCAGGAGAGATGGCACT	92.6	11.1	4.1	107.8	len=22
	iso	TTGTCGCAGGAGAGATGGCACTG	3	0.2	0.2	3.4	len=23
	iso	TTGTCGCAGGAGAGATGGCAC	9.5	1	0.2	10.7	len=21
	iso	TTGTCGCAGGAGAGATGGCA	0.2	0.1	0.1	0.4	len=20
	iso	TGTCGCAGGAGAGATGGCACTGAG	0.2	0.1	0.1	0.4	len=24
	iso	TGTCGCAGGAGAGATGGCAC	0.1	0.2	0.1	0.4	len=20
	iso	TGTCGCAGGAGAGATGGCACTGAGG	0.2	0.1	0.1	0.4	len=25
	iso	TGTCGCAGGAGAGATGGCACTG	5.9	0.6	0.4	6.9	len=22
	iso	TCGCAGGAGAGATGGCACTGA	0.6	0.1	0.1	0.8	len=21
	iso	TCGCAGGAGAGATGGCACTGAG	2.2	0.2	0.1	2.5	len=22
	>miR390#a
	miR	AAGCTCAGGAGGGATAGCGCC	298.9	1458.9	847.1	2604.9	len=21
	iso	AAAGCTCAGGAGGGATAGCGC	0.1	0.2	0.1	0.4	len=21
	iso	AAAGCTCAGGAGGGATAGCGCC	0.2	0.4	1.9	2.5	len=22
	iso	AAGCTCAGGAGGGATAGCG	1.4	7.8	3.4	12.6	len=19
	iso	AAGCTCAGGAGGGATAGCGC	3.9	15.3	9.8	29	len=20
	iso	AAGCTCAGGAGGGATAGCGCCA	3.5	2.9	4	10.4	len=22
	iso	AAGCTCAGGAGGGATAGCGCCAT	0.2	0.1	0.2	0.5	len=23
	iso	AAGCTCAGGAGGGATAGCGCCATC	0.4	0.1	0.1	0.6	len=24
	iso	AAGCTCAGGAGGGATAGC	0.1	0.4	0.1	0.6	len=18
	iso	AGCTCAGGAGGGATAGCGCCA	0.1	0.2	0.2	0.5	len=21
	iso	AGCTCAGGAGGGATAGCGC	0.1	0.4	1.7	2.2	len=19
	iso	AGCTCAGGAGGGATAGCG	0.1	0.4	0.4	0.9	len=18
	iso	AGCTCAGGAGGGATAGCGCC	12.4	70.4	156.7	239.5	len=20
	iso	GCTCAGGAGGGATAGCGCC	0.1	0.6	0.6	1.3	len=19
	iso	CTCAGGAGGGATAGCGCCA	0.1	0.2	0.1	0.4	len=19
	iso	CTCAGGAGGGATAGCGCC	0.2	1.3	0.2	1.7	len=18
	>miR390#b
	miR	AAGCTCAGGAGGGATAGCGCC	298.9	1458.9	847.1	2604.9	len=21
	iso	TTAAGCTCAGGAGGGATAGCG	0.1	1	0.1	1.2	len=21
	iso	TAAGCTCAGGAGGGATAGC	0.1	0.6	0.1	0.8	len=19
	iso	TAAGCTCAGGAGGGATAGCG	0.1	4	0.1	4.2	len=20
	iso	TAAGCTCAGGAGGGATAGCGC	3.9	80.8	4.5	89.2	len=21
	iso	TAAGCTCAGGAGGGATAGCGCC	18.7	512.4	51.8	582.9	len=22
	iso	TAAGCTCAGGAGGGATAGCGCCA	0.2	0.4	0.2	0.8	len=23
	iso	AAGCTCAGGAGGGATAGCG	1.4	7.8	3.4	12.6	len=19
	iso	AAGCTCAGGAGGGATAGCGC	3.9	15.3	9.8	29	len=20
	iso	AAGCTCAGGAGGGATAGCGCCA	3.5	2.9	4	10.4	len=22
	iso	AAGCTCAGGAGGGATAGCGCCAT	0.2	0.1	0.2	0.5	len=23
	iso	AAGCTCAGGAGGGATAGCGCCATG	0.1	1	0.2	1.3	len=24
	iso	AAGCTCAGGAGGGATAGC	0.1	0.4	0.1	0.6	len=18
	iso	AGCTCAGGAGGGATAGCGCCA	0.1	0.2	0.2	0.5	len=21
	iso	AGCTCAGGAGGGATAGCGC	0.1	0.4	1.7	2.2	len=19
	iso	AGCTCAGGAGGGATAGCG	0.1	0.4	0.4	0.9	len=18
	iso	AGCTCAGGAGGGATAGCGCC	12.4	70.4	156.7	239.5	len=20
	iso	GCTCAGGAGGGATAGCGCC	0.1	0.6	0.6	1.3	len=19
	iso	CTCAGGAGGGATAGCGCCA	0.1	0.2	0.1	0.4	len=19
	iso	CTCAGGAGGGATAGCGCC	0.2	1.3	0.2	1.7	len=18
	iso	TCAGGAGGGATAGCGCCATG	0.1	0.4	0.1	0.6	len=20
	>miR390#c
	miR	AAGCTCAGGAGGGATAGCGCC	298.9	1458.9	847.1	2604.9	len=21
	iso	TTAAGCTCAGGAGGGATAGCG	0.1	1	0.1	1.2	len=21
	iso	TAAGCTCAGGAGGGATAGC	0.1	0.6	0.1	0.8	len=19
	iso	TAAGCTCAGGAGGGATAGCG	0.1	4	0.1	4.2	len=20
	iso	TAAGCTCAGGAGGGATAGCGC	3.9	80.8	4.5	89.2	len=21
	iso	TAAGCTCAGGAGGGATAGCGCC	18.7	512.4	51.8	582.9	len=22
	iso	TAAGCTCAGGAGGGATAGCGCCA	0.2	0.4	0.2	0.8	len=23
	iso	AAGCTCAGGAGGGATAGCG	1.4	7.8	3.4	12.6	len=19
	iso	AAGCTCAGGAGGGATAGCGC	3.9	15.3	9.8	29	len=20
	iso	AAGCTCAGGAGGGATAGCGCCA	3.5	2.9	4	10.4	len=22
	iso	AAGCTCAGGAGGGATAGCGCCAT	0.2	0.1	0.2	0.5	len=23
	iso	AAGCTCAGGAGGGATAGCGCCATG	0.1	1	0.2	1.3	len=24
	iso	AAGCTCAGGAGGGATAGC	0.1	0.4	0.1	0.6	len=18
	iso	AGCTCAGGAGGGATAGCGCCA	0.1	0.2	0.2	0.5	len=21
	iso	AGCTCAGGAGGGATAGCGC	0.1	0.4	1.7	2.2	len=19
	iso	AGCTCAGGAGGGATAGCG	0.1	0.4	0.4	0.9	len=18
	iso	AGCTCAGGAGGGATAGCGCC	12.4	70.4	156.7	239.5	len=20
	iso	GCTCAGGAGGGATAGCGCC	0.1	0.6	0.6	1.3	len=19
	iso	CTCAGGAGGGATAGCGCCA	0.1	0.2	0.1	0.4	len=19
	iso	CTCAGGAGGGATAGCGCC	0.2	1.3	0.2	1.7	len=18
	iso	TCAGGAGGGATAGCGCCATG	0.1	0.4	0.1	0.6	len=20
	>miR390#d
	miR	AAGCTCAGGAGGGATAGCGCC	298.9	1458.9	847.1	2604.9	len=21
	iso	AAAGCTCAGGAGGGATAGCGC	0.1	0.2	0.1	0.4	len=21
	iso	AAAGCTCAGGAGGGATAGCGCC	0.2	0.4	1.9	2.5	len=22
	iso	AAGCTCAGGAGGGATAGCGCCTAA	1.8	0.2	3	5	len=24
	iso	AAGCTCAGGAGGGATAGCG	1.4	7.8	3.4	12.6	len=19
	iso	AAGCTCAGGAGGGATAGCGC	3.9	15.3	9.8	29	len=20
	iso	AAGCTCAGGAGGGATAGCGCCTA	0.1	0.1	0.6	0.8	len=23
	iso	AAGCTCAGGAGGGATAGCGCCT	0.1	2.1	0.8	3	len=22
	iso	AAGCTCAGGAGGGATAGC	0.1	0.4	0.1	0.6	len=18
	iso	AGCTCAGGAGGGATAGCGCCT	0.1	0.2	0.1	0.4	len=21
	iso	AGCTCAGGAGGGATAGCGC	0.1	0.4	1.7	2.2	len=19
	iso	AGCTCAGGAGGGATAGCG	0.1	0.4	0.4	0.9	len=18
	iso	AGCTCAGGAGGGATAGCGCC	12.4	70.4	156.7	239.5	len=20
	iso	AGCTCAGGAGGGATAGCGCCTAA	0.1	0.2	0.1	0.4	len=23
	iso	GCTCAGGAGGGATAGCGCC	0.1	0.6	0.6	1.3	len=19
	iso	CTCAGGAGGGATAGCGCC	0.2	1.3	0.2	1.7	len=18
	iso	CTCAGGAGGGATAGCGCCTAA	0.2	0.1	0.1	0.4	len=21
	>miR393#a
	miR	ATCATGCGATCCCTTCGGAAT	5.7	139.2	59.1	204	len=21
	iso	TGGATCATGCGATCCCTTCGGA	0.1	0.6	1.5	2.2	len=22
	iso	TGGATCATGCGATCCCTTCGGAA	0.1	0.1	0.4	0.6	len=23
	iso	TGGATCATGCGATCCCTTCGGAAT	0.1	0.4	6.6	7.1	len=24
	iso	GGATCATGCGATCCCTTCGGA	0.1	1	0.2	1.3	len=21
	iso	GATCATGCGATCCCTTCGGAA	0.1	0.1	0.4	0.6	len=21
	iso	ATCATGCGATCCCTTCGGA	0.1	0.2	0.1	0.4	len=19
	iso	ATCATGCGATCCCTTCGGAA	0.2	2.9	0.8	3.9	len=20
	iso	TCATGCGATCCCTTCGGAAT	0.1	10.7	7.7	18.5	len=20
	iso	TCATGCGATCCCTTCGGAA	0.1	2.7	0.4	3.2	len=19
	iso	TCATGCGATCCCTTCGGAATT	0.1	0.2	0.1	0.4	len=21
	iso	ATGCGATCCCTTCGGAATTT	0.1	0.1	0.2	0.4	len=20
	iso	ATGCGATCCCTTCGGAAT	0.1	1.1	0.2	1.4	len=18
	>miR393#b
	miR	ATCATGCTATCCCTTCGGATT	5.3	3.4	4.7	13.4	len=21
	iso	ATCATGCTATCCCTTCGGA	0.1	0.2	0.2	0.5	len=19
	iso	ATCATGCTATCCCTTCGGAT	0.1	0.2	0.2	0.5	len=20
	iso	TCATGCTATCCCTTCGGATTT	0.2	0.2	0.4	0.8	len=21
	>miR393#c
	miR	ATCATGCTATCCCTTTGGATT	13.4	19.3	2.1	34.8	len=21
	iso	ATCATGCTATCCCTTTGGAT	0.2	0.1	0.1	0.4	len=20
	iso	TCATGCTATCCCTTTGGATT	0.1	0.2	0.1	0.4	len=20
	iso	TCATGCTATCCCTTTGGATTC	0.4	1.1	0.1	1.6	len=21
	iso	TCATGCTATCCCTTTGGAT	0.1	0.2	0.1	0.4	len=19
	iso	ATGCTATCCCTTTGGATT	0.2	0.2	0.1	0.5	len=18
	>miR394#a
	miR	TTGGCATTCTGTCCACCTCC	16.5	25.3	30.9	72.7	len=20
	iso	TTTGGCATTCTGTCCACCTCC	0.2	0.1	0.1	0.4	len=21
	iso	TTGGCATTCTGTCCACCT	0.1	0.1	0.2	0.4	len=18
	iso	TTGGCATTCTGTCCACCTCCA	0.1	0.4	0.1	0.6	len=21
	iso	TTGGCATTCTGTCCACCTC	0.1	0.2	0.1	0.4	len=19
	iso	TGGCATTCTGTCCACCTCCATTG	0.1	0.2	0.1	0.4	len=23
	iso	TGGCATTCTGTCCACCTCCA	0.1	0.1	0.2	0.4	len=20
	iso	TGGCATTCTGTCCACCTCCAT	0.1	0.4	0.1	0.6	len=21
	>miR394#b
	miR	TTGGCATTCTGTCCACCTCC	16.5	25.3	30.9	72.7	len=20
	iso	TTGGCATTCTGTCCACCT	0.1	0.1	0.2	0.4	len=18
	iso	TTGGCATTCTGTCCACCTC	0.1	0.2	0.1	0.4	len=19
	>miR394#c
	miR	TTGGCATTCTGTCCACCTCC	16.5	25.3	30.9	72.7	len=20
	iso	TTTGGCATTCTGTCCACCTCC	0.2	0.1	0.1	0.4	len=21
	iso	TTGGCATTCTGTCCACCT	0.1	0.1	0.2	0.4	len=18
	iso	TTGGCATTCTGTCCACCTCCA	0.1	0.4	0.1	0.6	len=21
	iso	TTGGCATTCTGTCCACCTC	0.1	0.2	0.1	0.4	len=19
	iso	TGGCATTCTGTCCACCTCCA	0.1	0.1	0.2	0.4	len=20
	iso	TGGCATTCTGTCCACCTCCAC	0.2	0.1	0.1	0.4	len=21
	>miR394#d
	miR	TTGGCATTCTGTCCACCTCC	16.5	25.3	30.9	72.7	len=20
	iso	TTTGGCATTCTGTCCACCTCC	0.2	0.1	0.1	0.4	len=21
	iso	TTGGCATTCTGTCCACCT	0.1	0.1	0.2	0.4	len=18
	iso	TTGGCATTCTGTCCACCTCCA	0.1	0.4	0.1	0.6	len=21
	iso	TTGGCATTCTGTCCACCTC	0.1	0.2	0.1	0.4	len=19
	iso	TGGCATTCTGTCCACCTCCA	0.1	0.1	0.2	0.4	len=20
	iso	TGGCATTCTGTCCACCTCCAC	0.2	0.1	0.1	0.4	len=21
	>miR394#e
	miR	TTGGCATTCTGTCCACCTCC	16.5	25.3	30.9	72.7	len=20
	iso	TTGGCATTCTGTCCACCT	0.1	0.1	0.2	0.4	len=18
	iso	TTGGCATTCTGTCCACCTCCA	0.1	0.4	0.1	0.6	len=21
	iso	TTGGCATTCTGTCCACCTC	0.1	0.2	0.1	0.4	len=19
	iso	TTGGCATTCTGTCCACCTCCAA	0.1	0.1	0.2	0.4	len=22
	iso	TGGCATTCTGTCCACCTCCA	0.1	0.1	0.2	0.4	len=20
	>miR394#f
	miR	TTGGCATTCTGTCCACCTCG	2.8	1.3	0.1	4.2	len=20
	iso	TTGGCATTCTGTCCACCT	0.1	0.1	0.2	0.4	len=18
	iso	TTGGCATTCTGTCCACCTC	0.1	0.2	0.1	0.4	len=19
	iso	TGGCATTCTGTCCACCTCG	0.1	0.2	0.1	0.4	len=19
	>miR395#a
	miR	CTGAAGTGTTTGGGGGAACTC	2.2	1.9	1.7	5.8	len=21
	iso	CCTACTGAAGTGTTTGGGGGAAC	0.1	0.2	0.1	0.4	len=23
	iso	ACTGAAGTGTTTGGGGGAA	0.2	0.1	0.1	0.4	len=19
	iso	CTGAAGTGTTTGGGGGAAC	0.2	0.2	0.1	0.5	len=19
	iso	TGAAGTGTTTGGGGGAACTC	0.1	0.2	0.2	0.5	len=20
	>miR395#b
	miR	CTGAAGTGTTTGGGGGAACTC	2.2	1.9	1.7	5.8	len=21
	iso	ACTGAAGTGTTTGGGGGAA	0.2	0.1	0.1	0.4	len=19
	iso	CTGAAGTGTTTGGGGGAAC	0.2	0.2	0.1	0.5	len=19
	iso	TGAAGTGTTTGGGGGAACTC	0.1	0.2	0.2	0.5	len=20
	>miR395#c
	miR	CTGAAGTGTTTGGGGGAACTC	2.2	1.9	1.7	5.8	len=21
	iso	CCTACTGAAGTGTTTGGGGGAAC	0.1	0.2	0.1	0.4	len=23
	iso	ACTGAAGTGTTTGGGGGAA	0.2	0.1	0.1	0.4	len=19
	iso	CTGAAGTGTTTGGGGGAAC	0.2	0.2	0.1	0.5	len=19
	iso	TGAAGTGTTTGGGGGAACTC	0.1	0.2	0.2	0.5	len=20
	>miR395#d
	miR	CTGAAGTGTTTGGGGGAACTC	2.2	1.9	1.7	5.8	len=21
	iso	CCTACTGAAGTGTTTGGGGGAAC	0.1	0.2	0.1	0.4	len=23
	iso	ACTGAAGTGTTTGGGGGAA	0.2	0.1	0.1	0.4	len=19
	iso	CTGAAGTGTTTGGGGGAAC	0.2	0.2	0.1	0.5	len=19
	iso	TGAAGTGTTTGGGGGAACTC	0.1	0.2	0.2	0.5	len=20
	>miR395#e
	miR	CTGAAGTGTTTGGGGGAACTC	2.2	1.9	1.7	5.8	len=21
	iso	CCTACTGAAGTGTTTGGGGGAAC	0.1	0.2	0.1	0.4	len=23
	iso	ACTGAAGTGTTTGGGGGAA	0.2	0.1	0.1	0.4	len=19
	iso	CTGAAGTGTTTGGGGGAAC	0.2	0.2	0.1	0.5	len=19
	iso	TGAAGTGTTTGGGGGAACTC	0.1	0.2	0.2	0.5	len=20
	>miR395#f
	miR	CTGAAGTGTTTGGGGGAACTC	2.2	1.9	1.7	5.8	len=21
	iso	CCTACTGAAGTGTTTGGGGGAAC	0.1	0.2	0.1	0.4	len=23
	iso	ACTGAAGTGTTTGGGGGAA	0.2	0.1	0.1	0.4	len=19
	iso	CTGAAGTGTTTGGGGGAAC	0.2	0.2	0.1	0.5	len=19
	iso	TGAAGTGTTTGGGGGAACTC	0.1	0.2	0.2	0.5	len=20
	>miR395#g
	miR	GTTCCCTCCGGCACTTCAGTT	1.2	16.7	6.4	24.3	len=21
	iso	GTTCCCTCCGGCACTTCAG	0.2	0.1	0.2	0.5	len=19
	iso	GTTCCCTCCGGCACTTCAGT	0.1	0.4	0.1	0.6	len=20
	iso	TTCCCTCCGGCACTTCAGTT	0.1	0.2	0.1	0.4	len=20
	iso	TTCCCTCCGGCACTTCAGT	0.1	0.2	0.1	0.4	len=19
	iso	TTCCCTCCGGCACTTCAGTTT	0.4	1.1	0.2	1.7	len=21
	iso	TCCCTCCGGCACTTCAGTTT	0.1	0.2	0.1	0.4	len=20
	>miR3954#a
	miR	TTGGACAGAGTAATCACGGTCG	55089.4	32131.3	28166	115387	len=22
	iso	ATTTGCTTGGACAGAGTAATCACGG	1.2	0.2	0.2	1.6	len=25
	iso	TTTGCTTGGACAGAGTAATCACGG	1.2	0.1	0.2	1.5	len=24
	iso	TTTGCTTGGACAGAGTAATCACGGT	6.3	2.7	2.1	11.1	len=25
	iso	TTGCTTGGACAGAGTAATCACGGT	0.6	0.2	0.1	0.9	len=24
	iso	TGCTTGGACAGAGTAATCACGGT	0.2	0.2	0.2	0.6	len=23
	iso	TGCTTGGACAGAGTAATCACGG	3.7	1.3	2.1	7.1	len=22
	iso	GCTTGGACAGAGTAATCACGGT	0.1	0.2	0.1	0.4	len=22
	iso	CTTGGACAGAGTAATCACGGTCG	14.8	13.4	10.2	38.4	len=23
	iso	CTTGGACAGAGTAATCACGGTCGA	0.1	0.4	0.1	0.6	len=24
	iso	CTTGGACAGAGTAATCACGGT	0.2	0.2	0.2	0.6	len=21
	iso	CTTGGACAGAGTAATCACGG	0.8	0.6	0.8	2.2	len=20
	iso	CTTGGACAGAGTAATCACGGTC	2.2	3.3	0.2	5.7	len=22
	iso	TTGGACAGAGTAATCACGGTCGA	222	186.1	131.4	539.5	len=23
	iso	TTGGACAGAGTAATCACGGTCGAT	26.8	15.3	20	62.1	len=24
	iso	TTGGACAGAGTAATCACGGT	51.4	29.7	17.1	98.2	len=20
	iso	TTGGACAGAGTAATCACG	0.8	0.8	0.4	2	len=18
	iso	TTGGACAGAGTAATCACGGTC	174.5	277	42.9	494.4	len=21
	iso	TTGGACAGAGTAATCACGG	1597.9	978.8	755.2	3331.9	len=19
	iso	TTGGACAGAGTAATCACGGTCGATT	0.8	0.6	0.2	1.6	len=25
	iso	TGGACAGAGTAATCACGGTCGA	8.3	9.8	3.8	21.9	len=22
	iso	TGGACAGAGTAATCACGG	3.9	1.7	2.1	7.7	len=18
	iso	TGGACAGAGTAATCACGGTCGAT	0.4	0.6	0.1	1.1	len=23
	iso	TGGACAGAGTAATCACGGTCG	86.1	86.7	52	224.8	len=21
	iso	TGGACAGAGTAATCACGGTC	1.8	2.5	0.9	5.2	len=20
	iso	TGGACAGAGTAATCACGGT	0.2	0.2	0.2	0.6	len=19
	iso	TGGACAGAGTAATCACGGTCGATT	0.1	0.2	0.1	0.4	len=24
	iso	GGACAGAGTAATCACGGTCGA	0.2	0.2	0.2	0.6	len=21
	iso	GGACAGAGTAATCACGGT	0.2	0.1	0.1	0.4	len=18
	iso	GGACAGAGTAATCACGGTCGAT	0.1	0.2	0.1	0.4	len=22
	iso	GGACAGAGTAATCACGGTCG	38.2	29.7	8.8	76.7	len=20
	iso	GGACAGAGTAATCACGGTC	0.4	0.6	0.1	1.1	len=19
	iso	GACAGAGTAATCACGGTCG	1.8	1	0.6	3.4	len=19
	iso	GACAGAGTAATCACGGTCGA	0.1	0.1	0.2	0.4	len=20
	iso	ACAGAGTAATCACGGTCGATT	0.1	0.2	0.1	0.4	len=21
	iso	ACAGAGTAATCACGGTCGAT	0.1	0.1	0.2	0.4	len=20
	>miR3954#b
	miR	TTGGACAGAGTAATCACGGTCG	55089.4	32131.3	28166	115387	len=22
	iso	CTTTGTTTGGACAGAGTAATCACGGT	0.2	0.1	0.1	0.4	len=26
	iso	TGTTTGGACAGAGTAATCACGG	3	1.1	1.1	5.2	len=22
	iso	TGTTTGGACAGAGTAATCACGGTCG	0.1	0.1	0.2	0.4	len=25
	iso	GTTTGGACAGAGTAATCACGGT	0.2	0.2	0.1	0.5	len=22
	iso	GTTTGGACAGAGTAATCACGG	0.2	0.1	0.1	0.4	len=21
	iso	GTTTGGACAGAGTAATCACGGTCG	0.8	0.4	0.2	1.4	len=24
	iso	GTTTGGACAGAGTAATCACGGTCGA	0.1	0.1	0.2	0.4	len=25
	iso	TTTGGACAGAGTAATCACGGTCG	0.2	0.2	0.1	0.5	len=23
	iso	TTTGGACAGAGTAATCACGGTC	0.1	0.2	0.1	0.4	len=22
	iso	TTGGACAGAGTAATCACGGTCGA	222	186.1	131.4	539.5	len=23
	iso	TTGGACAGAGTAATCACGGTCGAT	26.8	15.3	20	62.1	len=24
	iso	TTGGACAGAGTAATCACGGT	51.4	29.7	17.1	98.2	len=20
	iso	TTGGACAGAGTAATCACG	0.8	0.8	0.4	2	len=18
	iso	TTGGACAGAGTAATCACGGTC	174.5	277	42.9	494.4	len=21
	iso	TTGGACAGAGTAATCACGG	1597.9	978.8	755.2	3331.9	len=19
	iso	TTGGACAGAGTAATCACGGTCGATT	0.8	0.6	0.2	1.6	len=25
	iso	TGGACAGAGTAATCACGGTCGA	8.3	9.8	3.8	21.9	len=22
	iso	TGGACAGAGTAATCACGG	3.9	1.7	2.1	7.7	len=18
	iso	TGGACAGAGTAATCACGGTCGAT	0.4	0.6	0.1	1.1	len=23
	iso	TGGACAGAGTAATCACGGTCG	86.1	86.7	52	224.8	len=21
	iso	TGGACAGAGTAATCACGGTC	1.8	2.5	0.9	5.2	len=20
	iso	TGGACAGAGTAATCACGGT	0.2	0.2	0.2	0.6	len=19
	iso	TGGACAGAGTAATCACGGTCGATT	0.1	0.2	0.1	0.4	len=24
	iso	GGACAGAGTAATCACGGTCGA	0.2	0.2	0.2	0.6	len=21
	iso	GGACAGAGTAATCACGGT	0.2	0.1	0.1	0.4	len=18
	iso	GGACAGAGTAATCACGGTCGAT	0.1	0.2	0.1	0.4	len=22
	iso	GGACAGAGTAATCACGGTCG	38.2	29.7	8.8	76.7	len=20
	iso	GGACAGAGTAATCACGGTC	0.4	0.6	0.1	1.1	len=19
	iso	GACAGAGTAATCACGGTCG	1.8	1	0.6	3.4	len=19
	iso	GACAGAGTAATCACGGTCGA	0.1	0.1	0.2	0.4	len=20
	iso	ACAGAGTAATCACGGTCGATT	0.1	0.2	0.1	0.4	len=21
	iso	ACAGAGTAATCACGGTCGAT	0.1	0.1	0.2	0.4	len=20
	>miR396#a
	miR	GCTCAAGAAAGCTGTGGGAGA	55.6	7.5	255.5	318.6	len=21
	iso	AAGCTCAAGAAAGCTGTGGGAGA	0.4	0.1	0.8	1.3	len=23
	iso	GCTCAAGAAAGCTGTGGGAG	0.8	0.1	0.8	1.7	len=20
	iso	CTCAAGAAAGCTGTGGGAG	0.1	0.1	0.2	0.4	len=19
	iso	CTCAAGAAAGCTGTGGGAGAAC	0.1	0.1	0.8	1	len=22
	iso	CTCAAGAAAGCTGTGGGAGA	12.2	2.3	29.6	44.1	len=20
	iso	TCAAGAAAGCTGTGGGAGAAC	0.1	0.1	0.2	0.4	len=21
	iso	TCAAGAAAGCTGTGGGAGA	0.2	0.1	0.9	1.2	len=19
	>miR396#b
	miR	GCTCAAGAAAGCTGTGGGAGA	55.6	7.5	255.5	318.6	len=21
	iso	GCTCAAGAAAGCTGTGGGAG	0.8	0.1	0.8	1.7	len=20
	iso	CTCAAGAAAGCTGTGGGAG	0.1	0.1	0.2	0.4	len=19
	iso	CTCAAGAAAGCTGTGGGAGA	12.2	2.3	29.6	44.1	len=20
	iso	TCAAGAAAGCTGTGGGAGA	0.2	0.1	0.9	1.2	len=19
	>miR396#c
	miR	TTCCACAGCTTTCTTGAACTG	110.1	182.6	5.3	298	len=21
	iso	TTCTTCCACAGCTTTCTTGAA	0.1	0.4	0.1	0.6	len=21
	iso	TCTTCCACAGCTTTCTTGAA	0.1	0.2	0.1	0.4	len=20
	iso	TCTTCCACAGCTTTCTTGAAC	0.2	0.2	0.1	0.5	len=21
	iso	CTTCCACAGCTTTCTTGAACT	0.1	0.2	0.1	0.4	len=21
	iso	TTCCACAGCTTTCTTGAACT	3.3	3.6	0.8	7.7	len=20
	iso	TTCCACAGCTTTCTTGAACTGCAA	0.2	0.2	0.1	0.5	len=24
	iso	TTCCACAGCTTTCTTGAACTGCA	0.1	1.1	0.1	1.3	len=23
	iso	TTCCACAGCTTTCTTGAAC	33.7	58	9.2	100.9	len=19
	iso	TTCCACAGCTTTCTTGAACTGC	1.2	5.2	0.2	6.6	len=22
	iso	TTCCACAGCTTTCTTGAA	3.3	8.8	0.6	12.7	len=18
	iso	TTCCACAGCTTTCTTGAACTGCAAC	0.2	0.1	0.1	0.4	len=25
	iso	TCCACAGCTTTCTTGAACT	0.1	0.2	0.1	0.4	len=19
	iso	TCCACAGCTTTCTTGAACTGC	0.1	0.2	0.1	0.4	len=21
	iso	TCCACAGCTTTCTTGAACTG	0.2	0.2	0.1	0.5	len=20
	iso	TCCACAGCTTTCTTGAAC	0.1	0.2	0.1	0.4	len=18
	iso	CCACAGCTTTCTTGAACTGCA	0.8	5.2	0.1	6.1	len=21
	iso	CACAGCTTTCTTGAACTG	0.1	0.4	0.1	0.6	len=18
	iso	CACAGCTTTCTTGAACTGCAA	0.1	0.2	0.1	0.4	len=21
	iso	ACAGCTTTCTTGAACTGCA	0.2	0.2	0.1	0.5	len=19
	>miR396#d
	miR	TTCCACAGCTTTCTTGAACTG	110.1	182.6	5.3	298	len=21
	iso	TTCTTCCACAGCTTTCTTGAA	0.1	0.4	0.1	0.6	len=21
	iso	TCTTCCACAGCTTTCTTGAA	0.1	0.2	0.1	0.4	len=20
	iso	TCTTCCACAGCTTTCTTGAAC	0.2	0.2	0.1	0.5	len=21
	iso	CTTCCACAGCTTTCTTGAACT	0.1	0.2	0.1	0.4	len=21
	iso	TTCCACAGCTTTCTTGAACT	3.3	3.6	0.8	7.7	len=20
	iso	TTCCACAGCTTTCTTGAACTGCAA	0.2	0.2	0.1	0.5	len=24
	iso	TTCCACAGCTTTCTTGAACTGCA	0.1	1.1	0.1	1.3	len=23
	iso	TTCCACAGCTTTCTTGAAC	33.7	58	9.2	100.9	len=19
	iso	TTCCACAGCTTTCTTGAACTGC	1.2	5.2	0.2	6.6	len=22
	iso	TTCCACAGCTTTCTTGAA	3.3	8.8	0.6	12.7	len=18
	iso	TTCCACAGCTTTCTTGAACTGCAAC	0.2	0.1	0.1	0.4	len=25
	iso	TCCACAGCTTTCTTGAACT	0.1	0.2	0.1	0.4	len=19
	iso	TCCACAGCTTTCTTGAACTGC	0.1	0.2	0.1	0.4	len=21
	iso	TCCACAGCTTTCTTGAACTG	0.2	0.2	0.1	0.5	len=20
	iso	TCCACAGCTTTCTTGAAC	0.1	0.2	0.1	0.4	len=18
	iso	CCACAGCTTTCTTGAACTGCA	0.8	5.2	0.1	6.1	len=21
	iso	CACAGCTTTCTTGAACTG	0.1	0.4	0.1	0.6	len=18
	iso	CACAGCTTTCTTGAACTGCAA	0.1	0.2	0.1	0.4	len=21
	iso	ACAGCTTTCTTGAACTGCA	0.2	0.2	0.1	0.5	len=19
	>miR396#e
	miR	TTCCACAGCTTTCTTGAACTG	110.1	182.6	5.3	298	len=21
	iso	TTCTTCCACAGCTTTCTTGAA	0.1	0.4	0.1	0.6	len=21
	iso	TCTTCCACAGCTTTCTTGAA	0.1	0.2	0.1	0.4	len=20
	iso	TCTTCCACAGCTTTCTTGAAC	0.2	0.2	0.1	0.5	len=21
	iso	CTTCCACAGCTTTCTTGAACT	0.1	0.2	0.1	0.4	len=21
	iso	TTCCACAGCTTTCTTGAACT	3.3	3.6	0.8	7.7	len=20
	iso	TTCCACAGCTTTCTTGAACTGCAA	0.2	0.2	0.1	0.5	len=24
	iso	TTCCACAGCTTTCTTGAACTGCA	0.1	1.1	0.1	1.3	len=23
	iso	TTCCACAGCTTTCTTGAAC	33.7	58	9.2	100.9	len=19
	iso	TTCCACAGCTTTCTTGAACTGC	1.2	5.2	0.2	6.6	len=22
	iso	TTCCACAGCTTTCTTGAA	3.3	8.8	0.6	12.7	len=18
	iso	TCCACAGCTTTCTTGAACT	0.1	0.2	0.1	0.4	len=19
	iso	TCCACAGCTTTCTTGAACTGC	0.1	0.2	0.1	0.4	len=21
	iso	TCCACAGCTTTCTTGAACTG	0.2	0.2	0.1	0.5	len=20
	iso	TCCACAGCTTTCTTGAAC	0.1	0.2	0.1	0.4	len=18
	iso	CCACAGCTTTCTTGAACTGCA	0.8	5.2	0.1	6.1	len=21
	iso	CACAGCTTTCTTGAACTG	0.1	0.4	0.1	0.6	len=18
	iso	CACAGCTTTCTTGAACTGCAA	0.1	0.2	0.1	0.4	len=21
	iso	ACAGCTTTCTTGAACTGCA	0.2	0.2	0.1	0.5	len=19
	>miR396#f
	miR	TTCCACAGCTTTCTTGAACTG	110.1	182.6	5.3	298	len=21
	iso	TTCTTCCACAGCTTTCTTGAA	0.1	0.4	0.1	0.6	len=21
	iso	TCTTCCACAGCTTTCTTGAA	0.1	0.2	0.1	0.4	len=20
	iso	TCTTCCACAGCTTTCTTGAAC	0.2	0.2	0.1	0.5	len=21
	iso	CTTCCACAGCTTTCTTGAACT	0.1	0.2	0.1	0.4	len=21
	iso	TTCCACAGCTTTCTTGAACT	3.3	3.6	0.8	7.7	len=20
	iso	TTCCACAGCTTTCTTGAACTGCAA	0.2	0.2	0.1	0.5	len=24
	iso	TTCCACAGCTTTCTTGAACTGCA	0.1	1.1	0.1	1.3	len=23
	iso	TTCCACAGCTTTCTTGAAC	33.7	58	9.2	100.9	len=19
	iso	TTCCACAGCTTTCTTGAACTGC	1.2	5.2	0.2	6.6	len=22
	iso	TTCCACAGCTTTCTTGAA	3.3	8.8	0.6	12.7	len=18
	iso	TTCCACAGCTTTCTTGAACTGCAAC	0.2	0.1	0.1	0.4	len=25
	iso	TCCACAGCTTTCTTGAACT	0.1	0.2	0.1	0.4	len=19
	iso	TCCACAGCTTTCTTGAACTGC	0.1	0.2	0.1	0.4	len=21
	iso	TCCACAGCTTTCTTGAACTG	0.2	0.2	0.1	0.5	len=20
	iso	TCCACAGCTTTCTTGAAC	0.1	0.2	0.1	0.4	len=18
	iso	CCACAGCTTTCTTGAACTGCA	0.8	5.2	0.1	6.1	len=21
	iso	CACAGCTTTCTTGAACTG	0.1	0.4	0.1	0.6	len=18
	iso	CACAGCTTTCTTGAACTGCAA	0.1	0.2	0.1	0.4	len=21
	iso	ACAGCTTTCTTGAACTGCA	0.2	0.2	0.1	0.5	len=19
	>miR396#g
	miR	TTCCACAGCTTTCTTGAACTG	110.1	182.6	5.3	298	len=21
	iso	TTCCACAGCTTTCTTGAACT	3.3	3.6	0.8	7.7	len=20
	iso	TTCCACAGCTTTCTTGAACTGT	0.2	0.1	0.1	0.4	len=22
	iso	TTCCACAGCTTTCTTGAAC	33.7	58	9.2	100.9	len=19
	iso	TTCCACAGCTTTCTTGAA	3.3	8.8	0.6	12.7	len=18
	iso	TCCACAGCTTTCTTGAACT	0.1	0.2	0.1	0.4	len=19
	iso	TCCACAGCTTTCTTGAACTG	0.2	0.2	0.1	0.5	len=20
	iso	TCCACAGCTTTCTTGAAC	0.1	0.2	0.1	0.4	len=18
	iso	CACAGCTTTCTTGAACTG	0.1	0.4	0.1	0.6	len=18
	>miR396#h
	miR	TTCCACAGCTTTCTTGAACTG	110.1	182.6	5.3	298	len=21
	iso	TTCTTCCACAGCTTTCTTGAA	0.1	0.4	0.1	0.6	len=21
	iso	TCTTCCACAGCTTTCTTGAA	0.1	0.2	0.1	0.4	len=20
	iso	TCTTCCACAGCTTTCTTGAAC	0.2	0.2	0.1	0.5	len=21
	iso	CTTCCACAGCTTTCTTGAACT	0.1	0.2	0.1	0.4	len=21
	iso	TTCCACAGCTTTCTTGAACT	3.3	3.6	0.8	7.7	len=20
	iso	TTCCACAGCTTTCTTGAACTGCAA	0.2	0.2	0.1	0.5	len=24
	iso	TTCCACAGCTTTCTTGAACTGCA	0.1	1.1	0.1	1.3	len=23
	iso	TTCCACAGCTTTCTTGAAC	33.7	58	9.2	100.9	len=19
	iso	TTCCACAGCTTTCTTGAACTGC	1.2	5.2	0.2	6.6	len=22
	iso	TTCCACAGCTTTCTTGAA	3.3	8.8	0.6	12.7	len=18
	iso	TCCACAGCTTTCTTGAACT	0.1	0.2	0.1	0.4	len=19
	iso	TCCACAGCTTTCTTGAACTGC	0.1	0.2	0.1	0.4	len=21
	iso	TCCACAGCTTTCTTGAACTG	0.2	0.2	0.1	0.5	len=20
	iso	TCCACAGCTTTCTTGAAC	0.1	0.2	0.1	0.4	len=18
	iso	CCACAGCTTTCTTGAACTGCA	0.8	5.2	0.1	6.1	len=21
	iso	CACAGCTTTCTTGAACTG	0.1	0.4	0.1	0.6	len=18
	iso	CACAGCTTTCTTGAACTGCAA	0.1	0.2	0.1	0.4	len=21
	iso	ACAGCTTTCTTGAACTGCA	0.2	0.2	0.1	0.5	len=19
	>miR396#i
	miR	TTCCACAGCTTTCTTGAACTT	105.8	157.5	35.2	298.5	len=21
	iso	CTTTTCCACAGCTTTCTTGAA	0.1	0.4	0.1	0.6	len=21
	iso	CTTTTCCACAGCTTTCTTGAAC	0.1	0.2	0.1	0.4	len=22
	iso	TTTCCACAGCTTTCTTGAACTT	0.1	0.2	0.1	0.4	len=22
	iso	TTCCACAGCTTTCTTGAACT	3.3	3.6	0.8	7.7	len=20
	iso	TTCCACAGCTTTCTTGAAC	33.7	58	9.2	100.9	len=19
	iso	TTCCACAGCTTTCTTGAA	3.3	8.8	0.6	12.7	len=18
	iso	TCCACAGCTTTCTTGAACT	0.1	0.2	0.1	0.4	len=19
	iso	TCCACAGCTTTCTTGAACTT	0.4	0.8	0.1	1.3	len=20
	iso	TCCACAGCTTTCTTGAAC	0.1	0.2	0.1	0.4	len=18
	iso	CACAGCTTTCTTGAACTT	0.4	0.8	0.1	1.3	len=18
	>miR396#j
	miR	TTCCACAGCTTTCTTGAACTT	105.8	157.5	35.2	298.5	len=21
	iso	CTTTTCCACAGCTTTCTTGAA	0.1	0.4	0.1	0.6	len=21
	iso	CTTTTCCACAGCTTTCTTGAAC	0.1	0.2	0.1	0.4	len=22
	iso	TTTCCACAGCTTTCTTGAACTT	0.1	0.2	0.1	0.4	len=22
	iso	TTCCACAGCTTTCTTGAACT	3.3	3.6	0.8	7.7	len=20
	iso	TTCCACAGCTTTCTTGAACTTT	0.6	1.3	0.2	2.1	len=22
	iso	TTCCACAGCTTTCTTGAAC	33.7	58	9.2	100.9	len=19
	iso	TTCCACAGCTTTCTTGAA	3.3	8.8	0.6	12.7	len=18
	iso	TTCCACAGCTTTCTTGAACTTTC	0.1	0.2	0.1	0.4	len=23
	iso	TCCACAGCTTTCTTGAACT	0.1	0.2	0.1	0.4	len=19
	iso	TCCACAGCTTTCTTGAACTT	0.4	0.8	0.1	1.3	len=20
	iso	TCCACAGCTTTCTTGAAC	0.1	0.2	0.1	0.4	len=18
	iso	TCCACAGCTTTCTTGAACTTT	0.2	0.8	0.1	1.1	len=21
	iso	CACAGCTTTCTTGAACTT	0.4	0.8	0.1	1.3	len=18
	iso	ACAGCTTTCTTGAACTTT	0.2	0.1	0.1	0.4	len=18
	>miR396#k
	miR	TTCCACGGCTTTCTTGAACTT	1.6	0.6	0.8	3	len=21
	iso	TTCCACGGCTTTCTTGAAC	0.6	0.2	0.2	1	len=19
	>miR397#a
	miR	TCATTGAGTGCAGCGTTGATG	293.5	405.2	22.2	720.9	len=21
	iso	TCATTGAGTGCAGCGTTGA	4.5	4.6	0.1	9.2	len=19
	iso	TCATTGAGTGCAGCGTTGATGAA	0.6	1.3	0.1	2	len=23
	iso	TCATTGAGTGCAGCGTTGATGA	1.6	3.6	0.1	5.3	len=22
	iso	TCATTGAGTGCAGCGTTGAT	0.4	1	0.1	1.5	len=20
	iso	CATTGAGTGCAGCGTTGATG	0.2	2.1	0.1	2.4	len=20
	iso	CATTGAGTGCAGCGTTGATGAAATT	0.2	0.1	0.1	0.4	len=25
	iso	CATTGAGTGCAGCGTTGATGA	0.4	0.8	0.1	1.3	len=21
	iso	CATTGAGTGCAGCGTTGATGAA	0.1	1	0.1	1.2	len=22
	iso	ATTGAGTGCAGCGTTGATGA	1	5.4	0.4	6.8	len=20
	iso	ATTGAGTGCAGCGTTGAT	0.1	0.2	0.1	0.4	len=18
	iso	ATTGAGTGCAGCGTTGATG	1.6	5.4	0.4	7.4	len=19
	iso	ATTGAGTGCAGCGTTGATGAAATT	1.4	0.4	0.1	1.9	len=24
	iso	ATTGAGTGCAGCGTTGATGAA	174.5	419	28.8	622.3	len=21
	iso	ATTGAGTGCAGCGTTGATGAAA	1.2	0.6	0.2	2	len=22
	iso	ATTGAGTGCAGCGTTGATGAAAT	0.2	0.2	0.1	0.5	len=23
	iso	TTGAGTGCAGCGTTGATGAAATTTC	0.2	0.1	0.1	0.4	len=25
	iso	TTGAGTGCAGCGTTGATGA	0.4	0.2	0.1	0.7	len=19
	iso	TTGAGTGCAGCGTTGATGAAA	0.1	0.2	0.1	0.4	len=21
	iso	TTGAGTGCAGCGTTGATGAAAT	0.2	0.1	0.1	0.4	len=22
	iso	TTGAGTGCAGCGTTGATGAA	2.8	6.7	0.9	10.4	len=20
	iso	TGAGTGCAGCGTTGATGA	0.2	0.1	0.1	0.4	len=18
	iso	TGAGTGCAGCGTTGATGAA	0.2	0.1	0.1	0.4	len=19
	iso	GAGTGCAGCGTTGATGAA	0.1	0.1	0.2	0.4	len=18
	>miR398#a
	miR	TGTGTTCTCAGGTCGCCCCTG	147	286.8	11.7	445.5	len=21
	iso	ATTTCATGTGTTCTCAGGTCGCCC	0.2	0.1	0.2	0.5	len=24
	iso	TTCATGTGTTCTCAGGTCGCCCC	0.1	0.6	0.1	0.8	len=23
	iso	TCATGTGTTCTCAGGTCGCCCCT	0.2	0.1	0.1	0.4	len=23
	iso	TCATGTGTTCTCAGGTCGCC	0.6	1	0.6	2.2	len=20
	iso	TCATGTGTTCTCAGGTCGCCC	225.4	153.9	29.7	409	len=21
	iso	TCATGTGTTCTCAGGTCGCCCCTG	0.1	0.2	0.1	0.4	len=24
	iso	TCATGTGTTCTCAGGTCGCCCC	1.4	0.6	0.1	2.1	len=22
	iso	TCATGTGTTCTCAGGTCG	0.4	0.1	0.1	0.6	len=18
	iso	CATGTGTTCTCAGGTCGCCC	0.2	0.1	0.1	0.4	len=20
	iso	CATGTGTTCTCAGGTCGCCCC	0.8	1.1	0.9	2.8	len=21
	iso	ATGTGTTCTCAGGTCGCCC	0.6	0.6	0.2	1.4	len=19
	iso	ATGTGTTCTCAGGTCGCCCCTG	0.1	0.2	0.1	0.4	len=22
	iso	ATGTGTTCTCAGGTCGCCCC	0.4	0.2	0.1	0.7	len=20
	iso	TGTGTTCTCAGGTCGCCC	2	3.6	0.1	5.7	len=18
	iso	TGTGTTCTCAGGTCGCCCCT	0.4	1.3	0.1	1.8	len=20
	iso	TGTGTTCTCAGGTCGCCCC	8.1	17	0.8	25.9	len=19
	iso	TGTGTTCTCAGGTCGCCCCTGT	0.4	0.2	0.1	0.7	len=22
	iso	TGTTCTCAGGTCGCCCCTG	0.2	0.1	0.1	0.4	len=19
	>miR399#a
	miR	CGCCAAAGGAGAATTGCCCTG	9.7	5	0.1	14.8	len=21
	iso	ATCCGCCAAAGGAGAATTGCCC	0.2	0.1	0.1	0.4	len=22
	iso	GCCAAAGGAGAATTGCCCTGC	0.1	0.2	0.1	0.4	len=21
	iso	GCCAAAGGAGAATTGCCCTG	0.6	0.4	0.2	1.2	len=20
	iso	CCAAAGGAGAATTGCCCTGCT	0.6	0.6	0.1	1.3	len=21
	iso	CAAAGGAGAATTGCCCTGCT	0.4	0.1	0.1	0.6	len=20
	iso	CAAAGGAGAATTGCCCTGCTA	0.2	0.1	0.1	0.4	len=21
	iso	AAAGGAGAATTGCCCTGCTA	0.1	0.2	0.1	0.4	len=20
	>miR399#b
	miR	CGCCAAAGGAGAGTTGCCCTT	1.2	4	1.3	6.5	len=21
	iso	GCCAAAGGAGAGTTGCCCTT	0.2	0.8	0.2	1.2	len=20
	iso	CCAAAGGAGAGTTGCCCTT	0.2	0.1	0.1	0.4	len=19
	iso	CCAAAGGAGAGTTGCCCTTTA	0.1	0.2	0.1	0.4	len=21
	iso	CAAAGGAGAGTTGCCCTT	0.1	0.6	0.6	1.3	len=18
	iso	CAAAGGAGAGTTGCCCTTT	0.1	0.2	0.1	0.4	len=19
	>miR399#c
	miR	CGCCAAAGGAGAGTTGCCCTT	1.2	4	1.3	6.5	len=21
	iso	ACCCGCCAAAGGAGAGTTGCCCT	0.1	0.1	0.2	0.4	len=23
	iso	GCCAAAGGAGAGTTGCCCTT	0.2	0.8	0.2	1.2	len=20
	iso	CCAAAGGAGAGTTGCCCTT	0.2	0.1	0.1	0.4	len=19
	iso	CCAAAGGAGAGTTGCCCTTTA	0.1	0.2	0.1	0.4	len=21
	iso	CAAAGGAGAGTTGCCCTT	0.1	0.6	0.6	1.3	len=18
	iso	CAAAGGAGAGTTGCCCTTT	0.1	0.2	0.1	0.4	len=19
	>miR399#d
	miR	TGCCAAAGGAGAATTGCCCTG	32.1	7.3	2.8	42.2	len=21
	iso	TGCCAAAGGAGAATTGCCC	1.6	0.1	0.4	2.1	len=19
	iso	TGCCAAAGGAGAATTGCCCT	0.1	0.1	0.2	0.4	len=20
	iso	TGCCAAAGGAGAATTGCC	0.4	0.1	0.1	0.6	len=18
	iso	GCCAAAGGAGAATTGCCCTGC	0.1	0.2	0.1	0.4	len=21
	iso	GCCAAAGGAGAATTGCCCTG	0.6	0.4	0.2	1.2	len=20
	>miR399#e
	miR	TGCCAAAGGAGAGTTGCCCTG	16.9	20.3	3.8	41	len=21
	iso	ACTTGCCAAAGGAGAGTTGCCCT	0.1	0.6	0.1	0.8	len=23
	iso	ACTTGCCAAAGGAGAGTTGCCCTG	1	0.6	1.1	2.7	len=24
	iso	CTTGCCAAAGGAGAGTTGCCC	0.2	1.5	0.2	1.9	len=21
	iso	TTGCCAAAGGAGAGTTGCCC	0.1	0.2	0.1	0.4	len=20
	iso	TTGCCAAAGGAGAGTTGCCCTG	0.6	0.6	0.1	1.3	len=22
	iso	TTGCCAAAGGAGAGTTGC	0.1	0.6	0.1	0.8	len=18
	iso	TTGCCAAAGGAGAGTTGCC	0.1	0.2	0.1	0.4	len=19
	iso	TGCCAAAGGAGAGTTGCC	0.2	0.6	0.1	0.9	len=18
	iso	TGCCAAAGGAGAGTTGCCCT	0.1	0.2	0.1	0.4	len=20
	iso	TGCCAAAGGAGAGTTGCCC	0.2	1.1	0.2	1.5	len=19
	iso	TGCCAAAGGAGAGTTGCCCTGT	0.2	0.1	0.1	0.4	len=22
	iso	GCCAAAGGAGAGTTGCCCTG	0.1	0.6	0.1	0.8	len=20
	iso	CCAAAGGAGAGTTGCCCTGTG	0.1	0.2	0.1	0.4	len=21
	>miR399#f
	miR	TGCCAAAGGAGAGTTGCCCTG	16.9	20.3	3.8	41	len=21
	iso	ACTTGCCAAAGGAGAGTTGCCCT	0.1	0.6	0.1	0.8	len=23
	iso	ACTTGCCAAAGGAGAGTTGCCCTG	1	0.6	1.1	2.7	len=24
	iso	CTTGCCAAAGGAGAGTTGCCC	0.2	1.5	0.2	1.9	len=21
	iso	TTGCCAAAGGAGAGTTGCCC	0.1	0.2	0.1	0.4	len=20
	iso	TTGCCAAAGGAGAGTTGCCCTG	0.6	0.6	0.1	1.3	len=22
	iso	TTGCCAAAGGAGAGTTGC	0.1	0.6	0.1	0.8	len=18
	iso	TTGCCAAAGGAGAGTTGCC	0.1	0.2	0.1	0.4	len=19
	iso	TGCCAAAGGAGAGTTGCC	0.2	0.6	0.1	0.9	len=18
	iso	TGCCAAAGGAGAGTTGCCCT	0.1	0.2	0.1	0.4	len=20
	iso	TGCCAAAGGAGAGTTGCCC	0.2	1.1	0.2	1.5	len=19
	iso	TGCCAAAGGAGAGTTGCCCTGT	0.2	0.1	0.1	0.4	len=22
	iso	GCCAAAGGAGAGTTGCCCTG	0.1	0.6	0.1	0.8	len=20
	iso	CCAAAGGAGAGTTGCCCTGTG	0.1	0.2	0.1	0.4	len=21
	>miR399#g
	miR	TGCCAAAGGAGATTTGCCCCG	3.9	1.1	0.1	5.1	len=21
	iso	TGCCAAAGGAGATTTGCCC	0.4	0.8	0.1	1.3	len=19
	iso	TGCCAAAGGAGATTTGCC	0.1	0.4	0.1	0.6	len=18
	>miR399#h
	miR	TGCCAAAGGAGATTTGCCCGG	54.4	48	9	111.4	len=21
	iso	TGCCAAAGGAGATTTGCCC	0.4	0.8	0.1	1.3	len=19
	iso	TGCCAAAGGAGATTTGCC	0.1	0.4	0.1	0.6	len=18
	iso	GCCAAAGGAGATTTGCCCGG	0.1	0.2	0.1	0.4	len=20
	iso	CAAAGGAGATTTGCCCGG	0.2	0.2	0.1	0.5	len=18
	>miR399#i
	miR	TGCCAAAGGAGATTTGCCCGG	54.4	48	9	111.4	len=21
	iso	TGCCAAAGGAGATTTGCCC	0.4	0.8	0.1	1.3	len=19
	iso	TGCCAAAGGAGATTTGCC	0.1	0.4	0.1	0.6	len=18
	iso	GCCAAAGGAGATTTGCCCGG	0.1	0.2	0.1	0.4	len=20
	iso	CAAAGGAGATTTGCCCGG	0.2	0.2	0.1	0.5	len=18
	>miR399#j
	miR	TGCCAAAGGAGATTTGCCCTG	2.6	1.3	0.1	4	len=21
	iso	TGCCAAAGGAGATTTGCCC	0.4	0.8	0.1	1.3	len=19
	iso	TGCCAAAGGAGATTTGCC	0.1	0.4	0.1	0.6	len=18
	>miR403#a
	miR	TTAGATTCACGCACAAACTCG	47.9	5.9	3.8	57.6	len=21
	iso	TTAGATTCACGCACAAACTC	0.6	0.1	0.1	0.8	len=20
	iso	TTAGATTCACGCACAAAC	5.9	0.4	0.8	7.1	len=18
	iso	TTAGATTCACGCACAAACT	1	0.1	0.2	1.3	len=19
	iso	TTAGATTCACGCACAAACTCGT	0.4	0.2	0.1	0.7	len=22
	iso	AGATTCACGCACAAACTCG	0.1	0.2	0.1	0.4	len=19
	>miR403#b
	miR	TTAGATTCACGCAGAAACTCG	285.7	89.2	23	397.9	len=21
	iso	TATTAGATTCACGCAGAAA	0.1	0.4	0.1	0.6	len=19
	iso	TATTAGATTCACGCAGAAACT	3.2	1.7	0.2	5.1	len=21
	iso	ATTAGATTCACGCAGAAACTC	0.2	0.1	0.1	0.4	len=21
	iso	ATTAGATTCACGCAGAAACT	0.2	0.1	0.1	0.4	len=20
	iso	TTAGATTCACGCAGAAACTC	17.7	4.4	0.6	22.7	len=20
	iso	TTAGATTCACGCAGAAACTCGTA	2.4	1.5	0.2	4.1	len=23
	iso	TTAGATTCACGCAGAAACTCGT	1.2	0.2	0.1	1.5	len=22
	iso	TTAGATTCACGCAGAAAC	22.3	8.4	2.1	32.8	len=18
	iso	TTAGATTCACGCAGAAACTCGTAA	0.1	0.4	0.1	0.6	len=24
	iso	TAGATTCACGCAGAAACTCG	0.2	0.1	0.1	0.4	len=20
	iso	AGATTCACGCAGAAACTCGTA	0.8	0.2	0.2	1.2	len=21
	>miR477#e
	miR	CGAAGTCCTTAGGGGGGGTGC	0.2	8.2	5.3	13.7	len=21
	iso	GCGAAGTCCTTAGGGGGGGTG	0.1	0.6	0.1	0.8	len=21
	iso	CGAAGTCCTTAGGGGGGG	0.1	0.1	0.2	0.4	len=18
	iso	CGAAGTCCTTAGGGGGGGT	0.1	0.1	0.2	0.4	len=19
	iso	CGAAGTCCTTAGGGGGGGTGCA	0.1	1	1.9	3	len=22
	iso	GAAGTCCTTAGGGGGGGTGCA	0.1	0.1	1.3	1.5	len=21
	>miR477#c
	miR	GAAGCGCTGGAGGGTAGAGTGG	3.9	1.9	23.3	29.1	len=22
	iso	GAAGCGCTGGAGGGTAGAGTGGA	2.6	0.1	1.5	4.2	len=23
	iso	GAAGCGCTGGAGGGTAGAGT	0.1	0.1	0.2	0.4	len=20
	iso	GAAGCGCTGGAGGGTAGAGTG	0.1	0.1	0.2	0.4	len=21
	iso	GAAGCGCTGGAGGGTAGAGTGGAT	0.2	0.1	0.1	0.4	len=24
	iso	GAAGCGCTGGAGGGTAGA	0.1	0.1	0.4	0.6	len=18
	iso	AAGCGCTGGAGGGTAGAGTGG	2	0.4	1.9	4.3	len=21
	iso	AAGCGCTGGAGGGTAGAGTGGA	6.9	0.4	5.6	12.9	len=22
	iso	AAGCGCTGGAGGGTAGAGTGGAT	0.4	0.1	0.4	0.9	len=23
	iso	CGCTGGAGGGTAGAGTGGA	0.2	0.1	0.1	0.4	len=19
	>miR477#b
	miR	TGGAAATCTTTGGGGAGAGTGA	2.2	7.1	0.8	10.1	len=22
	iso	GCTGGAAATCTTTGGGGAGAGTGA	0.2	0.1	0.1	0.4	len=24
	iso	CTGGAAATCTTTGGGGAGAGTGA	0.2	0.2	0.1	0.5	len=23
	iso	TGGAAATCTTTGGGGAGA	0.2	0.1	0.1	0.4	len=18
	iso	GGAAATCTTTGGGGAGAGTGA	0.2	1	0.1	1.3	len=21
	>miR482#a
	miR	TATGGGGGGTATGGGCAGGTT	13	7.8	5.3	26.1	len=21
	iso	TAGGTATGGGGGGTATGGGCAGGTT	0.1	0.1	0.2	0.4	len=25
	iso	AGGTATGGGGGGTATGGGCA	0.1	0.1	0.4	0.6	len=20
	iso	TATGGGGGGTATGGGCAGG	0.1	0.1	0.2	0.4	len=19
	iso	TATGGGGGGTATGGGCAGGTTTG	0.4	0.1	0.4	0.9	len=23
	iso	TATGGGGGGTATGGGCAGGT	0.4	0.1	0.1	0.6	len=20
	iso	TATGGGGGGTATGGGCAGGTTT	0.8	0.4	0.1	1.3	len=22
	>miR5225#a
	miR	TCCTGTCGCAAGGGAGATGGTG	10.4	0.6	0.1	11.1	len=22
	iso	TCCTGTCGCAAGGGAGATGGT	0.1	0.2	0.1	0.4	len=21
	iso	CTGTCGCAAGGGAGATGGTGT	0.2	0.1	0.1	0.4	len=21
	iso	CTGTCGCAAGGGAGATGGTGTA	8.5	0.6	0.1	9.2	len=22
	iso	TGTCGCAAGGGAGATGGTGTA	0.2	0.1	0.1	0.4	len=21
	>miR530#a
	miR	TGCATTTGCACCTGCACCTTA	10.8	18.6	3.4	32.8	len=21
	iso	TCTGCATTTGCACCTGCACCT	0.2	0.2	0.1	0.5	len=21
	iso	CTGCATTTGCACCTGCACCTT	0.1	0.4	0.1	0.6	len=21
	iso	TGCATTTGCACCTGCACCT	0.2	2.1	0.6	2.9	len=19
	iso	TGCATTTGCACCTGCACCTT	0.2	0.2	0.1	0.5	len=20
	iso	TGCATTTGCACCTGCACCTTAT	0.1	0.2	0.1	0.4	len=22
	iso	TGCATTTGCACCTGCACC	0.1	0.2	0.1	0.4	len=18
	>miR530#b
	miR	TGCATTTGCACCTGCACCTTC	12.6	45.2	13	70.8	len=21
	iso	TCTGCATTTGCACCTGCACCT	0.2	0.2	0.1	0.5	len=21
	iso	CTGCATTTGCACCTGCACCTT	0.1	0.4	0.1	0.6	len=21
	iso	TGCATTTGCACCTGCACCT	0.2	2.1	0.6	2.9	len=19
	iso	TGCATTTGCACCTGCACCTT	0.2	0.2	0.1	0.5	len=20
	iso	TGCATTTGCACCTGCACCTTCT	0.1	0.2	0.2	0.5	len=22
	iso	TGCATTTGCACCTGCACC	0.1	0.2	0.1	0.4	len=18
	iso	CATTTGCACCTGCACCTTCTT	0.1	0.4	0.1	0.6	len=21
	iso	ATTTGCACCTGCACCTTCTTG	0.2	0.2	0.6	1	len=21
	>miR535#a
	miR	TGACAACGAGAGAGAGCACGT	1024.8	468.6	154.2	1647.6	len=21
	iso	CAATTGACAACGAGAGAGAGCA	0.2	0.1	0.2	0.5	len=22
	iso	CAATTGACAACGAGAGAGAGCACG	4.7	0.8	2.6	8.1	len=24
	iso	AATTGACAACGAGAGAGAGCACG	2.2	0.4	0.4	3	len=23
	iso	AATTGACAACGAGAGAGAGCACGT	1.2	0.1	0.4	1.7	len=24
	iso	ATTGACAACGAGAGAGAGCAC	4.9	1.1	0.2	6.2	len=21
	iso	ATTGACAACGAGAGAGAGCA	0.2	0.1	0.1	0.4	len=20
	iso	ATTGACAACGAGAGAGAGCACG	5.9	1.3	4.1	11.3	len=22
	iso	ATTGACAACGAGAGAGAGCACGT	1.6	1.1	2.1	4.8	len=23
	iso	TTGACAACGAGAGAGAGCAC	6.1	1.1	1.1	8.3	len=20
	iso	TTGACAACGAGAGAGAGCACG	424	72.9	93	589.9	len=21
	iso	TTGACAACGAGAGAGAGC	2.4	0.1	0.6	3.1	len=18
	iso	TTGACAACGAGAGAGAGCACGT	19.1	12.6	4.7	36.4	len=22
	iso	TTGACAACGAGAGAGAGCA	2	0.1	0.2	2.3	len=19
	iso	TGACAACGAGAGAGAGCACGTTT	0.2	0.1	0.1	0.4	len=23
	iso	TGACAACGAGAGAGAGCACGTT	0.2	0.4	0.1	0.7	len=22
	iso	TGACAACGAGAGAGAGCACG	23.8	10.1	3.8	37.7	len=20
	iso	TGACAACGAGAGAGAGCAC	1	0.6	0.1	1.7	len=19
	iso	TGACAACGAGAGAGAGCA	0.6	0.2	0.1	0.9	len=18
	iso	GACAACGAGAGAGAGCACGT	1.4	0.2	0.1	1.7	len=20
	iso	GACAACGAGAGAGAGCACG	0.2	0.1	0.2	0.5	len=19
	iso	ACAACGAGAGAGAGCACGT	2.6	1.1	0.8	4.5	len=19
	iso	ACAACGAGAGAGAGCACG	0.6	0.2	0.1	0.9	len=18
	iso	ACAACGAGAGAGAGCACGTT	0.4	0.6	0.1	1.1	len=20
	iso	ACAACGAGAGAGAGCACGTTT	0.1	0.4	0.1	0.6	len=21
	iso	ACAACGAGAGAGAGCACGTTTG	0.6	2.3	0.4	3.3	len=22
	iso	CAACGAGAGAGAGCACGTTTG	0.2	0.2	0.1	0.5	len=21
	>miR7484#a
	miR	TTATACATTAGATCAAAGAGC	357	3.4	0.1	360.5	len=21
	iso	TCTTATACATTAGATCAAAGAGCA	0.1	0.1	0.2	0.4	len=24
	iso	TTATACATTAGATCAAAGAGCAGA	0.2	0.1	0.1	0.4	len=24
	iso	TTATACATTAGATCAAAGAG	1.6	0.1	0.1	1.8	len=20
	iso	TTATACATTAGATCAAAGAGCA	1	0.1	0.1	1.2	len=22
	iso	TTATACATTAGATCAAAG	0.2	0.1	0.1	0.4	len=18
	iso	TATACATTAGATCAAAGAGCA	0.4	0.1	0.2	0.7	len=21
	iso	ATACATTAGATCAAAGAGCA	0.8	0.1	0.6	1.5	len=20
	iso	ATACATTAGATCAAAGAGCAG	0.2	0.1	0.1	0.4	len=21
	iso	TACATTAGATCAAAGAGCA	0.1	0.1	0.2	0.4	len=19
	iso	TACATTAGATCAAAGAGCAGA	2.2	0.1	0.1	2.4	len=21
	>miR7486#a
	miR	AAGCGCTTTGTGCTGACGTGGACA	3.3	1.5	1.9	6.7	len=24
	iso	GAAGCGCTTTGTGCTGACGTGGAC	0.2	0.2	0.1	0.5	len=24
	iso	AGCGCTTTGTGCTGACGTGGACAA	1	0.1	0.1	1.2	len=24
	iso	CGCTTTGTGCTGACGTGGACAAAA	0.4	0.1	0.6	1.1	len=24
	iso	GCTTTGTGCTGACGTGGACAAAA	0.1	0.2	0.1	0.4	len=23
	>miR7486#b
	miR	AAGCGCTTTGTGCTGACGTGGACA	3.3	1.5	1.9	6.7	len=24
	iso	GAAGCGCTTTGTGCTGACGTGGAC	0.2	0.2	0.1	0.5	len=24
	iso	AGCGCTTTGTGCTGACGTGGACAA	1	0.1	0.1	1.2	len=24
	iso	CGCTTTGTGCTGACGTGGACAAAA	0.4	0.1	0.6	1.1	len=24
	iso	GCTTTGTGCTGACGTGGACAAAA	0.1	0.2	0.1	0.4	len=23
	>miR7486#c
	miR	TGAGGAAGCGCTTTGTCCACA	1.8	0.6	0.6	3	len=21
	iso	CCTGAGGAAGCGCTTTGTCCA	0.1	0.1	0.2	0.4	len=21
	iso	CTGAGGAAGCGCTTTGTCCAC	0.4	0.2	0.1	0.7	len=21
	iso	CTGAGGAAGCGCTTTGTCCACATC	0.2	0.1	0.1	0.4	len=24
	iso	TGAGGAAGCGCTTTGTCCACATCA	0.1	0.2	0.2	0.5	len=24
	iso	AGGAAGCGCTTTGTCCACATCAGC	0.1	0.2	0.1	0.4	len=24
	>miR7496#a
	miR	AAGACCAAATTGATAGAATGTGTA	0.1	0.8	1.7	2.6	len=24
	iso	AAGACCAAATTGATAGAATGTG	0.1	0.1	0.2	0.4	len=22
	iso	AGACCAAATTGATAGAATGTGTAA	0.1	0.1	0.2	0.4	len=24
	iso	CAAATTGATAGAATGTGTAAA	0.1	0.1	0.2	0.4	len=21
	>miR7502#a
	miR	TTAGCAGTAGAAATGGATGAA	3	0.4	0.6	4	len=21
	iso	TAGCAGTAGAAATGGATGAAA	0.2	0.1	0.1	0.4	len=21
	>miR7504#a
	miR	AGGAGAAAAAATCTGATTTGTCAT	2.8	2.3	2.3	7.4	len=24
	iso	AGGAGAAAAAATCTGATTTGTCATT	0.6	0.6	0.6	1.8	len=25
	iso	AGAAAAAATCTGATTTGTCATTAT	0.1	0.1	0.2	0.4	len=24
	iso	AGAAAAAATCTGATTTGTCAT	0.1	0.4	0.1	0.6	len=21
	iso	AGAAAAAATCTGATTTGTCATT	0.1	0.2	0.2	0.5	len=22
	iso	AAAAATCTGATTTGTCATT	0.2	0.1	0.1	0.4	len=19
	>miR7504#b
	miR	AGGAGGAAAAATCTGATTTGTTAT	1.2	0.4	1.7	3.3	len=24
	iso	AGGAGGAAAAATCTGATTTG	0.2	0.1	0.2	0.5	len=20
	iso	AGGAGGAAAAATCTGATTTGTTATT	0.1	0.1	0.2	0.4	len=25
	iso	AGGAGGAAAAATCTGATTTGT	0.1	0.2	0.2	0.5	len=21
	iso	AGGAAAAATCTGATTTGTTAT	0.1	0.2	0.1	0.4	len=21
	iso	AGGAAAAATCTGATTTGTTATT	0.2	0.1	0.1	0.4	len=22
	>miR7504#c
	miR	TATGAAACTGTAATTCCACGTCAT	5.5	5.2	6.6	17.3	len=24
	iso	GTATGAAACTGTAATTCCACGTCA	0.1	0.1	0.2	0.4	len=24
	iso	TATGAAACTGTAATTCCACG	0.8	0.1	0.1	1	len=20
	iso	ATGAAACTGTAATTCCAC	0.2	0.1	0.1	0.4	len=18
	iso	ATGAAACTGTAATTCCACGTCA	1	0.4	1.7	3.1	len=22
	iso	ATGAAACTGTAATTCCACGTCAT	0.2	0.2	1.3	1.7	len=23
	iso	ATGAAACTGTAATTCCACGTC	0.2	0.1	0.1	0.4	len=21
	iso	ATGAAACTGTAATTCCACGTCATT	0.1	0.1	0.4	0.6	len=24
	iso	TGAAACTGTAATTCCACGTCAT	0.1	0.1	0.2	0.4	len=22
	iso	TGAAACTGTAATTCCACGTCATT	0.1	0.1	0.2	0.4	len=23
	iso	TGAAACTGTAATTCCACGTCA	0.2	0.1	0.1	0.4	len=21
	iso	GAAACTGTAATTCCACGTCAT	0.1	0.2	0.1	0.4	len=21
	iso	AAACTGTAATTCCACGTCAT	0.2	0.1	0.2	0.5	len=20
	iso	AACTGTAATTCCACGTCAT	0.1	0.2	0.1	0.4	len=19
	>miR7505#a
	miR	TTCAGAGACCATCCCTTGCTT	1360.3	690.1	201.3	2251.7	len=21
	iso	CGGCTTCAGAGACCATCCCTTGCT	0.2	0.1	0.2	0.5	len=24
	iso	CGGCTTCAGAGACCATCCCTTGC	0.1	0.1	0.2	0.4	len=23
	iso	CGGCTTCAGAGACCATCCCTTG	0.2	0.1	0.2	0.5	len=22
	iso	CTTCAGAGACCATCCCTTGCTT	0.6	0.4	0.1	1.1	len=22
	iso	TTCAGAGACCATCCCTTG	0.2	0.1	0.1	0.4	len=18
	iso	TTCAGAGACCATCCCTTGC	29.7	14	3.4	47.1	len=19
	iso	TTCAGAGACCATCCCTTGCTTGC	0.2	0.6	0.4	1.2	len=23
	iso	TTCAGAGACCATCCCTTGCTTG	0.8	0.1	0.1	1	len=22
	iso	TTCAGAGACCATCCCTTGCT	19.1	11.7	3	33.8	len=20
	iso	TCAGAGACCATCCCTTGCTT	1.2	0.8	0.4	2.4	len=20
	iso	CAGAGACCATCCCTTGCTT	0.1	0.4	0.1	0.6	len=19
	iso	AGAGACCATCCCTTGCTT	4.3	4	1.1	9.4	len=18
	>miR7508#a
	miR	AAGAAAAGAAGTCGGGAGAAG	395	29.9	181.1	606	len=21
	iso	GAAGCAAGAAAAGAAGTCGGGAGA	0.2	0.1	0.1	0.4	len=24
	iso	AAGCAAGAAAAGAAGTCGGGAGAAGA	0.2	0.1	0.2	0.5	len=26
	iso	AAGCAAGAAAAGAAGTCGGGAGAA	56.5	2.3	19.8	78.6	len=24
	iso	AAGCAAGAAAAGAAGTCGGGAGA	3	0.4	0.4	3.8	len=23
	iso	AAGCAAGAAAAGAAGTCGGGAGAAG	22.1	0.2	10	32.3	len=25
	iso	AGCAAGAAAAGAAGTCGGGAGAAG	0.1	0.1	0.2	0.4	len=24
	iso	AGCAAGAAAAGAAGTCGGGAGAA	0.2	0.1	0.1	0.4	len=23
	iso	CAAGAAAAGAAGTCGGGAGAAGA	1	0.1	0.2	1.3	len=23
	iso	CAAGAAAAGAAGTCGGGAGAAG	33.7	6.7	19.6	60	len=22
	iso	CAAGAAAAGAAGTCGGGAGAA	0.8	0.1	0.2	1.1	len=21
	iso	AAGAAAAGAAGTCGGGAGAA	8.7	1.7	4.7	15.1	len=20
	iso	AAGAAAAGAAGTCGGGAGAAGA	2	0.1	0.2	2.3	len=22
	iso	AAGAAAAGAAGTCGGGAGA	0.8	0.2	1.7	2.7	len=19
	iso	AGAAAAGAAGTCGGGAGAA	3.9	1	1.7	6.6	len=19
	iso	AGAAAAGAAGTCGGGAGAAG	75.8	5.6	32.2	113.6	len=20
	iso	AGAAAAGAAGTCGGGAGA	0.4	0.2	0.1	0.7	len=18
	iso	AGAAAAGAAGTCGGGAGAAGA	6.5	0.6	1.5	8.6	len=21
	iso	GAAAAGAAGTCGGGAGAAGA	0.2	0.1	0.1	0.4	len=20
	iso	GAAAAGAAGTCGGGAGAAG	0.4	0.1	0.2	0.7	len=19
	iso	AAAAGAAGTCGGGAGAAG	0.2	0.1	0.1	0.4	len=18
	iso	AAAGAAGTCGGGAGAAGA	0.2	0.1	0.1	0.4	len=18
	iso	AAAGAAGTCGGGAGAAGAGT	0.4	0.1	0.1	0.6	len=20
	>miR7510#a
	miR	AAAGGTCATAGACTTTAGCGGCGT	3.2	3.1	4	10.3	len=24
	iso	AAAGGTCATAGACTTTAGCGGCG	0.2	0.1	0.2	0.5	len=23
	iso	AAAGGTCATAGACTTTAGCGGCGTT	0.1	0.4	0.8	1.3	len=25
	iso	AAGGTCATAGACTTTAGCGGCGT	0.1	0.1	0.9	1.1	len=23
	iso	AGGTCATAGACTTTAGCGGCGTTT	0.2	0.2	0.9	1.3	len=24
	iso	AGGTCATAGACTTTAGCGGCGTTTT	0.2	0.2	0.8	1.2	len=25
	>miR7510#b
	miR	AGGTCATGACCTTTAGCGGCGTTT	0.8	0.6	0.6	2	len=24
	iso	AAGGTCATGACCTTTAGCGGCGTT	0.4	1	0.6	2	len=24
	iso	AGGTCATGACCTTTAGCGGCGTT	0.1	0.2	0.1	0.4	len=23
	iso	TCATGACCTTTAGCGGCGTTTG	0.2	0.1	0.1	0.4	len=22
	iso	TCATGACCTTTAGCGGCGTTT	0.4	0.1	0.1	0.6	len=21
	iso	TGACCTTTAGCGGCGTTTGTG	0.2	0.1	0.1	0.4	len=21
	>miR7510#c
	miR	AGGTCATGACCTTTAGCGGCGTTT	0.8	0.6	0.6	2	len=24
	iso	AGGTCATGACCTTTAGCGGCGTT	0.1	0.2	0.1	0.4	len=23
	iso	TCATGACCTTTAGCGGCGTTTT	0.2	0.1	0.1	0.4	len=22
	iso	TCATGACCTTTAGCGGCGTTT	0.4	0.1	0.1	0.6	len=21
	>miR7510#d
	miR	AGGTCATGACTTTTAGCGGCGTTT	14	1.9	9	24.9	len=24
	iso	AAAGGTCATGACTTTTAGCGGCGT	0.1	0.1	0.2	0.4	len=24
	iso	AAGGTCATGACTTTTAGCGGCGTT	1	0.1	1.1	2.2	len=24
	iso	AGGTCATGACTTTTAGCGGCGTT	0.2	0.1	0.6	0.9	len=23
	iso	AGGTCATGACTTTTAGCGGCGT	0.1	0.1	0.2	0.4	len=22
	iso	TCATGACTTTTAGCGGCGT	0.2	0.1	0.1	0.4	len=19
	iso	TCATGACTTTTAGCGGCGTT	0.4	0.1	0.1	0.6	len=20
	iso	TCATGACTTTTAGCGGCGTTT	1.8	0.1	0.2	2.1	len=21
	iso	ATGACTTTTAGCGGCGTTT	0.1	0.2	0.1	0.4	len=19
	>miR7510#e
	miR	AGGTCATGACTTTTAGCGGCGTTT	14	1.9	9	24.9	len=24
	iso	AAAGGTCATGACTTTTAGCGGCGT	0.1	0.1	0.2	0.4	len=24
	iso	AAGGTCATGACTTTTAGCGGCGTT	1	0.1	1.1	2.2	len=24
	iso	AGGTCATGACTTTTAGCGGCGTT	0.2	0.1	0.6	0.9	len=23
	iso	AGGTCATGACTTTTAGCGGCGT	0.1	0.1	0.2	0.4	len=22
	iso	TCATGACTTTTAGCGGCGT	0.2	0.1	0.1	0.4	len=19
	iso	TCATGACTTTTAGCGGCGTT	0.4	0.1	0.1	0.6	len=20
	iso	TCATGACTTTTAGCGGCGTTT	1.8	0.1	0.2	2.1	len=21
	iso	ATGACTTTTAGCGGCGTTT	0.1	0.2	0.1	0.4	len=19
	>miR7510#f
	miR	AGGTCATGACTTTTAGCGGCGTTT	14	1.9	9	24.9	len=24
	iso	AAAGGTCATGACTTTTAGCGGCGT	0.1	0.1	0.2	0.4	len=24
	iso	AAGGTCATGACTTTTAGCGGCGTT	1	0.1	1.1	2.2	len=24
	iso	AGGTCATGACTTTTAGCGGCGTT	0.2	0.1	0.6	0.9	len=23
	iso	AGGTCATGACTTTTAGCGGCGT	0.1	0.1	0.2	0.4	len=22
	iso	TCATGACTTTTAGCGGCGT	0.2	0.1	0.1	0.4	len=19
	iso	TCATGACTTTTAGCGGCGTT	0.4	0.1	0.1	0.6	len=20
	iso	TCATGACTTTTAGCGGCGTTT	1.8	0.1	0.2	2.1	len=21
	iso	ATGACTTTTAGCGGCGTTT	0.1	0.2	0.1	0.4	len=19
	>miR7510#g
	miR	AGGTCATGATCTTTAGCGGCGTTT	9.1	0.6	5.6	15.3	len=24
	iso	AAAGGTCATGATCTTTAGCGGCG	0.2	0.1	0.1	0.4	len=23
	iso	AAAGGTCATGATCTTTAGCGGCGT	2	0.1	0.6	2.7	len=24
	iso	AAAGGTCATGATCTTTAGCGGCGTTT	0.2	0.1	0.1	0.4	len=26
	iso	AAAGGTCATGATCTTTAGCGG	0.2	0.1	0.1	0.4	len=21
	iso	AAGGTCATGATCTTTAGCGGCGTT	1	0.4	1.1	2.5	len=24
	iso	AAGGTCATGATCTTTAGCGGCGT	0.1	0.1	0.2	0.4	len=23
	iso	AAGGTCATGATCTTTAGCGGC	0.4	0.1	0.1	0.6	len=21
	iso	AGGTCATGATCTTTAGCGGCGTT	0.4	0.1	0.2	0.7	len=23
	iso	AGGTCATGATCTTTAGCGGCGT	0.1	0.1	0.2	0.4	len=22
	iso	AGGTCATGATCTTTAGCGGCGTTTG	0.4	0.2	0.2	0.8	len=25
	iso	TCATGATCTTTAGCGGCG	0.4	0.1	0.1	0.6	len=18
	iso	TCATGATCTTTAGCGGCGTTTGT	0.1	0.2	0.1	0.4	len=23
	iso	TCATGATCTTTAGCGGCGTT	2.2	0.6	0.2	3	len=20
	iso	TCATGATCTTTAGCGGCGTTTG	0.2	0.1	0.1	0.4	len=22
	iso	TCATGATCTTTAGCGGCGTTT	30.1	1.9	2.8	34.8	len=21
	iso	CATGATCTTTAGCGGCGTTTG	0.6	0.2	0.2	1	len=21
	iso	ATGATCTTTAGCGGCGTT	0.2	0.1	0.1	0.4	len=18
	>miR7510#h
	miR	AGGTCATGATCTTTAGCGGCGTTT	9.1	0.6	5.6	15.3	len=24
	iso	AAAGGTCATGATCTTTAGCGGCG	0.2	0.1	0.1	0.4	len=23
	iso	AAAGGTCATGATCTTTAGCGGCGT	2	0.1	0.6	2.7	len=24
	iso	AAAGGTCATGATCTTTAGCGGCGTTT	0.2	0.1	0.1	0.4	len=26
	iso	AAAGGTCATGATCTTTAGCGG	0.2	0.1	0.1	0.4	len=21
	iso	AAGGTCATGATCTTTAGCGGCGTT	1	0.4	1.1	2.5	len=24
	iso	AAGGTCATGATCTTTAGCGGCGT	0.1	0.1	0.2	0.4	len=23
	iso	AAGGTCATGATCTTTAGCGGC	0.4	0.1	0.1	0.6	len=21
	iso	AGGTCATGATCTTTAGCGGCGTT	0.4	0.1	0.2	0.7	len=23
	iso	AGGTCATGATCTTTAGCGGCGT	0.1	0.1	0.2	0.4	len=22
	iso	TCATGATCTTTAGCGGCG	0.4	0.1	0.1	0.6	len=18
	iso	TCATGATCTTTAGCGGCGTTTA	1.4	0.1	0.2	1.7	len=22
	iso	TCATGATCTTTAGCGGCGTT	2.2	0.6	0.2	3	len=20
	iso	TCATGATCTTTAGCGGCGTTT	30.1	1.9	2.8	34.8	len=21
	iso	ATGATCTTTAGCGGCGTT	0.2	0.1	0.1	0.4	len=18
	>miR7510#i
	miR	AGGTCATGATCTTTAGCGGCGTTT	9.1	0.6	5.6	15.3	len=24
	iso	AAAGGTCATGATCTTTAGCGGCG	0.2	0.1	0.1	0.4	len=23
	iso	AAAGGTCATGATCTTTAGCGGCGT	2	0.1	0.6	2.7	len=24
	iso	AAAGGTCATGATCTTTAGCGGCGTTT	0.2	0.1	0.1	0.4	len=26
	iso	AAAGGTCATGATCTTTAGCGG	0.2	0.1	0.1	0.4	len=21
	iso	AAGGTCATGATCTTTAGCGGCGTT	1	0.4	1.1	2.5	len=24
	iso	AAGGTCATGATCTTTAGCGGCGT	0.1	0.1	0.2	0.4	len=23
	iso	AAGGTCATGATCTTTAGCGGC	0.4	0.1	0.1	0.6	len=21
	iso	AGGTCATGATCTTTAGCGGCGTT	0.4	0.1	0.2	0.7	len=23
	iso	AGGTCATGATCTTTAGCGGCGT	0.1	0.1	0.2	0.4	len=22
	iso	GTCATGATCTTTAGCGGCGTTTTT	0.1	0.2	0.1	0.4	len=24
	iso	TCATGATCTTTAGCGGCGTTTT	6.9	0.6	1.9	9.4	len=22
	iso	TCATGATCTTTAGCGGCG	0.4	0.1	0.1	0.6	len=18
	iso	TCATGATCTTTAGCGGCGTT	2.2	0.6	0.2	3	len=20
	iso	TCATGATCTTTAGCGGCGTTT	30.1	1.9	2.8	34.8	len=21
	iso	CATGATCTTTAGCGGCGTTTT	1.2	0.4	0.1	1.7	len=21
	iso	ATGATCTTTAGCGGCGTT	0.2	0.1	0.1	0.4	len=18
	iso	ATGATCTTTAGCGGCGTTTTT	0.2	0.1	0.1	0.4	len=21
	>miR7510#j
	miR	AGGTCATGATCTTTAGCGGCGTTT	9.1	0.6	5.6	15.3	len=24
	iso	AAAGGTCATGATCTTTAGCGGCG	0.2	0.1	0.1	0.4	len=23
	iso	AAAGGTCATGATCTTTAGCGGCGT	2	0.1	0.6	2.7	len=24
	iso	AAAGGTCATGATCTTTAGCGGCGTTT	0.2	0.1	0.1	0.4	len=26
	iso	AAAGGTCATGATCTTTAGCGG	0.2	0.1	0.1	0.4	len=21
	iso	AAGGTCATGATCTTTAGCGGCGTT	1	0.4	1.1	2.5	len=24
	iso	AAGGTCATGATCTTTAGCGGCGT	0.1	0.1	0.2	0.4	len=23
	iso	AAGGTCATGATCTTTAGCGGC	0.4	0.1	0.1	0.6	len=21
	iso	AGGTCATGATCTTTAGCGGCGTT	0.4	0.1	0.2	0.7	len=23
	iso	AGGTCATGATCTTTAGCGGCGT	0.1	0.1	0.2	0.4	len=22
	iso	AGGTCATGATCTTTAGCGGCGTTTG	0.4	0.2	0.2	0.8	len=25
	iso	TCATGATCTTTAGCGGCG	0.4	0.1	0.1	0.6	len=18
	iso	TCATGATCTTTAGCGGCGTTTGT	0.1	0.2	0.1	0.4	len=23
	iso	TCATGATCTTTAGCGGCGTT	2.2	0.6	0.2	3	len=20
	iso	TCATGATCTTTAGCGGCGTTTGTG	0.2	0.1	0.1	0.4	len=24
	iso	TCATGATCTTTAGCGGCGTTTG	0.2	0.1	0.1	0.4	len=22
	iso	TCATGATCTTTAGCGGCGTTT	30.1	1.9	2.8	34.8	len=21
	iso	CATGATCTTTAGCGGCGTTTG	0.6	0.2	0.2	1	len=21
	iso	ATGATCTTTAGCGGCGTT	0.2	0.1	0.1	0.4	len=18
	>miR7510#k
	miR	AGGTCATGATCTTTAGCGGCGTTT	9.1	0.6	5.6	15.3	len=24
	iso	AAAGGTCATGATCTTTAGCGGCG	0.2	0.1	0.1	0.4	len=23
	iso	AAAGGTCATGATCTTTAGCGGCGT	2	0.1	0.6	2.7	len=24
	iso	AAAGGTCATGATCTTTAGCGGCGTTT	0.2	0.1	0.1	0.4	len=26
	iso	AAAGGTCATGATCTTTAGCGG	0.2	0.1	0.1	0.4	len=21
	iso	AAGGTCATGATCTTTAGCGGCGTT	1	0.4	1.1	2.5	len=24
	iso	AAGGTCATGATCTTTAGCGGCGT	0.1	0.1	0.2	0.4	len=23
	iso	AAGGTCATGATCTTTAGCGGC	0.4	0.1	0.1	0.6	len=21
	iso	AGGTCATGATCTTTAGCGGCGTT	0.4	0.1	0.2	0.7	len=23
	iso	AGGTCATGATCTTTAGCGGCGT	0.1	0.1	0.2	0.4	len=22
	iso	AGGTCATGATCTTTAGCGGCGTTTG	0.4	0.2	0.2	0.8	len=25
	iso	TCATGATCTTTAGCGGCG	0.4	0.1	0.1	0.6	len=18
	iso	TCATGATCTTTAGCGGCGTT	2.2	0.6	0.2	3	len=20
	iso	TCATGATCTTTAGCGGCGTTTG	0.2	0.1	0.1	0.4	len=22
	iso	TCATGATCTTTAGCGGCGTTT	30.1	1.9	2.8	34.8	len=21
	iso	CATGATCTTTAGCGGCGTTTG	0.6	0.2	0.2	1	len=21
	iso	ATGATCTTTAGCGGCGTT	0.2	0.1	0.1	0.4	len=18
	>miR7510#l
	miR	AGGTCATGATCTTTAGCGGCGTTT	9.1	0.6	5.6	15.3	len=24
	iso	AAAGGTCATGATCTTTAGCGGCG	0.2	0.1	0.1	0.4	len=23
	iso	AAAGGTCATGATCTTTAGCGGCGT	2	0.1	0.6	2.7	len=24
	iso	AAAGGTCATGATCTTTAGCGGCGTTT	0.2	0.1	0.1	0.4	len=26
	iso	AAAGGTCATGATCTTTAGCGG	0.2	0.1	0.1	0.4	len=21
	iso	AAGGTCATGATCTTTAGCGGCGTT	1	0.4	1.1	2.5	len=24
	iso	AAGGTCATGATCTTTAGCGGCGT	0.1	0.1	0.2	0.4	len=23
	iso	AAGGTCATGATCTTTAGCGGC	0.4	0.1	0.1	0.6	len=21
	iso	AGGTCATGATCTTTAGCGGCGTT	0.4	0.1	0.2	0.7	len=23
	iso	AGGTCATGATCTTTAGCGGCGT	0.1	0.1	0.2	0.4	len=22
	iso	AGGTCATGATCTTTAGCGGCGTTTG	0.4	0.2	0.2	0.8	len=25
	iso	TCATGATCTTTAGCGGCG	0.4	0.1	0.1	0.6	len=18
	iso	TCATGATCTTTAGCGGCGTTTGT	0.1	0.2	0.1	0.4	len=23
	iso	TCATGATCTTTAGCGGCGTT	2.2	0.6	0.2	3	len=20
	iso	TCATGATCTTTAGCGGCGTTTGTG	0.2	0.1	0.1	0.4	len=24
	iso	TCATGATCTTTAGCGGCGTTTG	0.2	0.1	0.1	0.4	len=22
	iso	TCATGATCTTTAGCGGCGTTT	30.1	1.9	2.8	34.8	len=21
	iso	CATGATCTTTAGCGGCGTTTG	0.6	0.2	0.2	1	len=21
	iso	ATGATCTTTAGCGGCGTT	0.2	0.1	0.1	0.4	len=18
	>miR7510#m
	miR	TCATGATCTTTAGCGGCGTTTT	6.9	0.6	1.9	9.4	len=22
	iso	GTCATGATCTTTAGCGGCGTTTTT	0.1	0.2	0.1	0.4	len=24
	iso	TCATGATCTTTAGCGGCGTTTTTT	0.2	0.1	0.4	0.7	len=24
	iso	TCATGATCTTTAGCGGCG	0.4	0.1	0.1	0.6	len=18
	iso	TCATGATCTTTAGCGGCGTT	2.2	0.6	0.2	3	len=20
	iso	TCATGATCTTTAGCGGCGTTT	30.1	1.9	2.8	34.8	len=21
	iso	CATGATCTTTAGCGGCGTTTT	1.2	0.4	0.1	1.7	len=21
	iso	ATGATCTTTAGCGGCGTT	0.2	0.1	0.1	0.4	len=18
	iso	ATGATCTTTAGCGGCGTTTTT	0.2	0.1	0.1	0.4	len=21
	iso	TGATCTTTAGCGGCGTTTTTT	0.6	0.1	0.1	0.8	len=21
	>miR7510#n
	miR	TCATGATCTTTAGTGGCGTTT	10.2	1.5	1.9	13.6	len=21
	iso	TCATGATCTTTAGTGGCGTT	0.1	0.1	0.2	0.4	len=20
	>miR7510#o
	miR	TCATGATCTTTAGTGGCGTTT	10.2	1.5	1.9	13.6	len=21
	iso	TCATGATCTTTAGTGGCGTTTT	0.2	0.1	0.1	0.4	len=22
	iso	TCATGATCTTTAGTGGCGTT	0.1	0.1	0.2	0.4	len=20
	>miR7510#p
	miR	TCATGATCTTTAGTGGCGTTT	10.2	1.5	1.9	13.6	len=21
	iso	TCATGATCTTTAGTGGCGTTTT	0.2	0.1	0.1	0.4	len=22
	iso	TCATGATCTTTAGTGGCGTT	0.1	0.1	0.2	0.4	len=20
	iso	TCATGATCTTTAGTGGCGTTTTTT	0.2	0.2	0.1	0.5	len=24
	>miR827#a
	miR	TTAGATGACCATCAACAAACA	213	32.9	0.4	246.3	len=21
	iso	TTTAGATGACCATCAACAAAC	0.2	0.1	0.1	0.4	len=21
	iso	TTAGATGACCATCAACAAACAA	0.2	0.1	0.1	0.4	len=22
	iso	TTAGATGACCATCAACAAAC	0.6	0.1	0.1	0.8	len=20
	iso	TAGATGACCATCAACAAACA	0.2	0.1	0.1	0.4	len=20
	>miR8723#a
	miR	AACGGTGTAACGATAAGCTGACGT	4.9	0.6	3.4	8.9	len=24
	iso	GTTAACGGTGTAACGATAAGCTG	0.1	0.1	0.2	0.4	len=23
	iso	GTTAACGGTGTAACGATAAGCTGA	0.1	0.1	0.6	0.8	len=24
	iso	TTAACGGTGTAACGATAAGCT	0.2	0.1	0.1	0.4	len=21
	iso	TAACGGTGTAACGATAAGCTGACG	0.1	0.1	0.9	1.1	len=24
	iso	AACGGTGTAACGATAAGCTGA	0.2	0.1	0.1	0.4	len=21
	iso	AACGGTGTAACGATAAGCTGACG	0.1	0.1	0.2	0.4	len=23
	iso	ACGGTGTAACGATAAGCTGACG	0.1	0.1	0.2	0.4	len=22
	iso	ACGGTGTAACGATAAGCTGACGTA	0.1	0.1	0.2	0.4	len=24
	>miR8644
	miR	AACTCCAGAAGTAGGGCTAGAATA	1	0.1	1.1	2.2	len=24
	>miR7486c
	miR	AAGCGTTTTCTGCTGATGTGGACA	4.3	5.2	2.8	12.3	len=24
	iso	AGGAAGCGTTTTCTGCTGATGTGG	0.1	0.2	0.1	0.4	len=24
	iso	GAAGCGTTTTCTGCTGATGTGGAC	0.1	0.1	0.2	0.4	len=24
	iso	GAAGCGTTTTCTGCTGATGTGGACA	0.2	0.2	0.1	0.5	len=25
	iso	AAGCGTTTTCTGCTGATGTGGAC	0.2	0.1	0.1	0.4	len=23
	iso	AGCGTTTTCTGCTGATGTGGACA	0.1	0.1	0.2	0.4	len=23
	iso	AGCGTTTTCTGCTGATGTGGACAA	0.8	0.6	0.1	1.5	len=24
	iso	GCGTTTTCTGCTGATGTGGACAAA	0.1	0.1	0.2	0.4	len=24
	iso	TTTTCTGCTGATGTGGACA	0.1	0.2	0.1	0.4	len=19
	>miR7486#c
	miR	AAGCGTTTTCTGCTGATGTGGACA	4.3	5.2	2.8	12.3	len=24
	iso	GAAGCGTTTTCTGCTGATGTGGAC	0.1	0.1	0.2	0.4	len=24
	iso	GAAGCGTTTTCTGCTGATGTGGACA	0.2	0.2	0.1	0.5	len=25
	iso	AAGCGTTTTCTGCTGATGTGGAC	0.2	0.1	0.1	0.4	len=23
	iso	AGCGTTTTCTGCTGATGTGGACA	0.1	0.1	0.2	0.4	len=23
	iso	AGCGTTTTCTGCTGATGTGGACAA	0.8	0.6	0.1	1.5	len=24
	iso	GCGTTTTCTGCTGATGTGGACAAA	0.1	0.1	0.2	0.4	len=24
	iso	TTTTCTGCTGATGTGGACA	0.1	0.2	0.1	0.4	len=19
	>miR8654#b
[truncated: 1,403 more rows]
