# Supplementary material for: The Complexity of Posttranscriptional Small RNA Regulatory Networks Revealed by In Silico Analysis of Gossypium arboreum L. Leaf, Flower and Boll Small Regulatory RNAs
Source: PLoS One. 2015 Jun 12;10(6):e0127468. doi: 10.1371/journal.pone.0127468 (PMC4466472; doi:10.1371/journal.pone.0127468)
Supplement: S4 Table — (XLSX) [file pone.0127468.s007.xlsx]

## Sheet: Table S5
S4 Table. Differentially expressed G. arboreum miRNAs and isomiRNAs based on significant Kal's test and fold change in expression in the 3 tissue comparisons.
			Expression (RPM)				FDR pvalue				Significant Change
	Feature ID	Sequence	Leaf	Flower	Boll		Flower vs. Leaf	Boll vs. Leaf	Boll vs. Flower		Flower vs. Leaf	Boll vs. Leaf	Boll vs. Flower
Group 1	miR167a6_b7_c7_d5_e4_f11_g11	TGAAGCTGCCAGCATGAT	19.7	49.2	78		0.00544	9.043e-13	0.0004395		Y	Y	Y	1	Group 1
	miR172#a-b	AGAATCCTGATGATGCTGCAG	0.4	1326.8	2611.9		0	0	0		Y	Y	Y	2	miRNA	10
	miR156h8_i8_j8_k8	TTGACAGAAGATAGAGAGCA	14.6	22.4	28.1		0.998	0.041	0.872		N	Y	N	3	isomiRNA	8
	miR394#a-e	TTGGCATTCTGTCCACCTCC	16.5	25.3	30.9		0.998	0.033	0.858		N	Y	N	4
	miR156h11_i11_j11_k11	TGACAGAAGATAGAGAGCAC	405.2	564.9	756.2		1.858e-05	0	0		Y	Y	Y	5
	miR390a12_b16_c16_d12	AGCTCAGGAGGGATAGCGCC	12.4	70.4	156.7		1.075e-09	0	6.307e-15		Y	Y	Y	6
	miR167f8_g8	TGAAGCTGCCAGCATGATCTTAA	68.4	134.2	263.2		6.79e-05	0	0		Y	Y	Y	7
	miR156#g	TTGACAGAAGAGAGAGAGCAC	196.2	454.4	1049.9		0	0	0		Y	Y	Y	8
	miR172a11_b11	AGAATCCTGATGATGCTGC	0.1	2.1	7.2		0.998	0.026	0.46		N	Y	N	9
	miR171#f	TGATTGAGTCGTGCCAATATC	20.3	8.8	30.3		0.274	0.216	0.0001781		N	N	Y	10
	miR396a5_b3	CTCAAGAAAGCTGTGGGAGA	12.2	2.3	29.6		0.088	0.004442	1.218e-07		N	Y	Y	11
	miR393a3	TGGATCATGCGATCCCTTCGGAAT	0.1	0.4	6.6		0.998	0.038	0.09		N	Y	N	12
	miR156#h-k	TTGACAGAAGATAGAGAGCAC	3062.3	3583.5	6372.4		5.574e-07	0	0		Y	Y	Y	13
	miRC130#a	ACACAATGTGTAAAATTTTGAGGA	0.1	1.9	11.7		0.998	0.0009968	0.02		N	Y	Y	14
	miR396#a-b	GCTCAAGAAAGCTGTGGGAGA	55.6	7.5	255.5		3.339e-09	0	0		Y	Y	Y	15
	miRC262#a	TTTTGGAAGAATTTCAGCTGG	12.2	8.8	28.8		0.998	0.006591	0.0004332		N	Y	Y	16
	miR164#b-e	TGGAGAAGCAGGGCACGTGCA	356.8	337.1	868.4		0.998	0	0		N	Y	Y	17
	miR477#b	GAAGCGCTGGAGGGTAGAGTGG	3.9	1.9	23.3		0.998	8.24e-05	6.208e-06		N	Y	Y	18
Group 2	miR172a12_b12	AGAATCCTGATGATGCTGCA	0.1	31.8	15.1		1.105e-07	8.108e-05	0.961		Y	Y	N	19	Group 2
	miR390#a-d	AAGCTCAGGAGGGATAGCGCC	298.9	1458.9	847.1		0	0	2.173e-09		Y	Y	Y	20	miRNA	7
	miR393#a	ATCATGCGATCCCTTCGGAAT	5.7	139.2	59.1		0	8.806e-15	0.00184		Y	Y	Y	21	isomiRNA	6
	miR395#g	GTTCCCTCCGGCACTTCAGTT	1.2	16.7	6.4		0.003039	0.247	0.961		Y	N	N	22
	miR172#c-d	AGAATCTTGATGATGCTGCAG	2.8	371.4	305.4		0	0	0.961		Y	Y	N	23
	miR393a8	TCATGCGATCCCTTCGGAAT	0.1	10.7	7.7		0.013	0.018	0.961		Y	Y	N	24
	miR167a4_b4_c4_d4_e2_f9_g9	TGAAGCTGCCAGCATGATC	66.4	324.7	336.5		0	0	0.0007199		Y	Y	Y	25
	miR167#f-g	TGAAGCTGCCAGCATGATCTT	2651.3	17185.8	17998.8		0	0	0		Y	Y	Y	26
	miR167f14_g14	TGAAGCTGCCAGCATGATCTTAAT	1.6	11.1	10.5		0.091	0.026	0.961		N	Y	N	27
	miR167#b-e	TGAAGCTGCCAGCATGATCT	103	520.1	516.1		0	0	0.0001836		Y	Y	Y	28
	miR167a7_f12_g12	TGAAGCTGCCAGCATGATCT	103	520.1	516.1		0	0	0.0001836		Y	Y	Y	29
	miR167f10_g10	TGAAGCTGCCAGCATGATCTTA	3653.3	15239.9	18879.3		0	0	0		Y	Y	Y	30
	miRC224#a	TCTGGTAAATCACTGGTTCGAT	0.1	6.5	7.5		0.127	0.02	0.961		N	Y	N	31
Group III	miR166g8_i6	TCTCGGACCAGGCTTCAT	12.4	38.7	1.9		0.003281	0.216	8.664e-06		Y	N	Y	32	Group III
	miR166#i	TCTCGGACCAGGCTTCATTCC	1086.5	3966.3	241.6		0	0	0		Y	Y	Y	33	miRNA	17
	miR166g9	TCTCGGACCAGGCTTCATTCC	1086.5	3966.3	241.6		0	0	0		Y	Y	Y	34	isomiRNA	17
	miR166i7	TCTCGGACCAGGCTTCATTCCT	6.5	21.4	1.7		0.062	0.963	0.007488		N	N	Y	35
	miR171#c-e	TGATTGAGCCGTGCCAATATC	128.1	348.8	54.4		0	0.001346	0		Y	Y	Y	36
	miR160#e-g	TGCCTGGCTCCCTGTATGCCA	108.9	1587.7	15.4		0	3.718e-12	0		Y	Y	Y	37
	miRC220#a	TCGTCCATGCGCGACACGCAC	3.7	39.8	0.4		3.577e-07	0.963	6.452e-07		Y	N	Y	38
	miR166#h	TCGGACCAGGCTTCATTCCTC	180.7	1572.6	9.6		0	0	0		Y	Y	Y	39
	miR166i16	TCGGACCAGGCTTCATTCCTC	180.7	1572.6	9.6		0	0	0		Y	Y	Y	40
	miR166g11_i8	TCTCGGACCAGGCTTCATTC	13.6	57.2	2.3		2.138e-06	0.199	6.179e-09		Y	N	Y	41
	miRC226a13	CTGTCGCAGGGGAGATGGCTGG	8.1	33.3	2.3		0.001037	0.963	0.0001254		Y	N	Y	42
	miR166h22_i21	GGACCAGGCTTCATTCCTC	2	13	0.2		0.057	0.963	0.034		N	N	Y	43
	miRC143#a	ACTCTCTTCCAAAGGCTTTGAG	32.9	82.1	25.6		6.394e-05	0.99	0.0005923		Y	N	Y	44
	miR172#h	GCGGCATTATCAAGATTCACA	7.1	38.7	0.9		3.317e-05	0.646	2.22e-06		Y	N	Y	45
	miRC243#a	TTCCCGAGGCCACCCATTCCAG	14.2	44.8	8.3		0.0009023	0.963	0.0006304		Y	N	Y	46
	miR390b5_c5	TAAGCTCAGGAGGGATAGCGCC	18.7	512.4	51.8		0	3.059e-06	0		Y	Y	Y	47
	miR530#b	TGCATTTGCACCTGCACCTTC	12.6	45.2	13		0.000232	0.963	0.019		Y	N	Y	48
	miR160e6_f3_g6	TGCCTGGCTCCCTGTATGCCAT	1	23.9	1.1		4.062e-05	0.963	0.001221		Y	N	Y	49
	miR390b4_c4	TAAGCTCAGGAGGGATAGCGC	3.9	80.8	4.5		0	0.963	6.887e-12		Y	N	Y	50
	miRC237#a	TGTGAAAATCAGGCAATGTTT	0.6	13.8	0.8		0.006095	0.963	0.053		Y	N	N	51
	miR169#b-c	CAGCCAAGGATGACTTGCCGG	0.4	53	10.9		1.624e-12	0.003824	0.0003155		Y	Y	Y	52
	miR169#a	CAGCCAAGGATGACTTGCCGA	0.2	10.5	1.5		0.019	0.963	0.458		Y	N	N	53
	miRC196#a	CTCTGTAACCCTGTTTCGACGACG	11.8	43.6	16		0.0002403	0.963	0.158		Y	N	N	54
	miR167e3	TGAAGCTGCCAGCATGATCTGG	173.2	376.3	10.2		0	0	0		Y	Y	Y	55
	miR398a16	TGTGTTCTCAGGTCGCCCC	8.1	17	0.8		0.684	0.36	0.013		N	N	Y	56
	miR396c8_d8_e8_f8_g3_h8_i5_j6	TTCCACAGCTTTCTTGAAC	33.7	58	9.2		0.165	0.036	1.237e-05		N	Y	Y	57
	miR398#a	TGTGTTCTCAGGTCGCCCCTG	147	286.8	11.7		3.345e-10	0	0		Y	Y	Y	58
	miR167a8_b9_c9_d6	TGAAGCTGCCAGCATGATCTA	292	754.8	65.1		0	0	0		Y	Y	Y	59
	miR171c7_d7_e10	TGATTGAGCCGTGCCAATA	9.7	22	3.2		0.331	0.963	0.029		N	N	Y	60
	miR172c10_d8_e7_f7_g11	AGAATCTTGATGATGCTGCA	20.5	52.6	1.1		0.002419	0.003479	8.138e-09		Y	Y	Y	61
	miR397a13	ATTGAGTGCAGCGTTGATGAA	174.5	419	28.8		0	0	0		Y	Y	Y	62
	miRC226#a	TCTGTCGCAGGGGAGATGGCTG	88.7	167.5	34.3		1.758e-05	0.003853	1.842e-13		Y	Y	Y	63
	miR162#a	TCGATAAACCTCTGCATCCAG	150.9	321	42.4		4.862e-14	3.099e-09	0		Y	Y	Y	64
	miRC260#a	TTTGTACTTTAGATGTCTCTC	47.9	90.9	20		0.004499	0.18	8.394e-07		Y	N	Y	65
Group IV	miR172#e-g	AGAATCTTGATGATGCTGCAT	1656.2	2865.2	48		0	0	0		Y	Y	Y	66	Group IV
	miR3954a17_b14	TTGGACAGAGTAATCACGGTC	174.5	277	42.9		4.404e-05	1.537e-12	0		Y	Y	Y	67	miRNA	13
	miR396#c-h	TTCCACAGCTTTCTTGAACTG	110.1	182.6	5.3		0.0005368	0	0		Y	Y	Y	68	isomiRNA	13
	miR396#i-j	TTCCACAGCTTTCTTGAACTT	105.8	157.5	35.2		0.032	5.26e-05	1.187e-11		Y	Y	Y	69
	miR166b12_c12_e12	TTCGGACCAGGCTTCATTCCC	448.2	555.9	6.6		0.032	0	0		Y	Y	Y	70
	miR393#c	ATCATGCTATCCCTTTGGATT	13.4	19.3	2.1		0.998	0.182	0.027		N	N	Y	71
	miR171d2_e4	TTGATTGAGCCGTGCCAATAT	15.6	21.1	1.5		0.998	0.043	0.007034		N	Y	Y	72
	miR166b15_c15_e15	TTCGGACCAGGCTTCATTCCCC	79.4	111.2	3.4		0.333	7.383e-13	0		N	Y	Y	73
	miR397#a	TCATTGAGTGCAGCGTTGATG	293.5	405.2	22.2		0.001001	0	0		Y	Y	Y	74
	miR166d9_e18	TCGGACCAGGCTTCATTCCCCT	29.7	16.1	4.1		0.34	0.002493	0.522		N	Y	N	75
	miR7505a9	TTCAGAGACCATCCCTTGCT	19.1	11.7	3		0.998	0.048	0.92		N	Y	N	76
	miR3954a30_b27	GGACAGAGTAATCACGGTCG	38.2	29.7	8.8		0.998	0.005595	0.162		N	Y	N	77
	miRC218#a	TCGAGAATGACTATAGGTGAC	791.2	642.8	363		6.144e-05	0	6.478e-05		Y	Y	Y	78
	miR167#a	TGAAGCTGCCAGCATGATCTAG	1152.1	729.1	3.6		0	0	0		Y	Y	Y	79
	miR398a5	TCATGTGTTCTCAGGTCGCCC	225.4	153.9	29.7		0.0007246	0	5.134e-13		Y	Y	Y	80
	miR166a15_b26_c26_d19_e28_f13_g27	GGACCAGGCTTCATTCCCC	132.2	90.2	31.3		0.026	6.184e-10	0.001326		Y	Y	Y	81
	miR166#a-g	TCGGACCAGGCTTCATTCCCC	19751.1	13885.8	4922.2		0	0	0		Y	Y	Y	82
	miR166a10_b21_c21_d12_e21_f8_g22_h19_i18	TCGGACCAGGCTTCATTC	154.7	170.6	15.6		0.998	0	0		N	Y	Y	83
	miR172#i-j	TGAATCTTGATGATGCTGCAT	16.7	17.4	0.4		0.999	0.006129	0.006819		N	Y	Y	84
	miR166a6_b18_c18_d8_e17_f6_g18_h16_i14	TCGGACCAGGCTTCATTCC	321.5	303.4	42.2		0.998	0	0		N	Y	Y	85
	miR167b5_c5	TGAAGCTGCCAGCATGATCTAA	99.5	96.3	17.5		0.998	1.146e-09	1.565e-08		N	Y	Y	86
	miRC254#a	TTTCCTATGCCCCCCATTCCAC	30.5	25.7	7.5		0.998	0.032	0.241		N	Y	N	87
	miR166a8_b20_c20_d11_e20_f7_g20	TCGGACCAGGCTTCATTCCC	229.3	197.4	48.2		0.581	0	2.872e-13		N	Y	Y	88
	miR168#a	TCGCTTGGTGCAGGTCGGGAA	1942.3	1701.4	390.5		7.249e-06	0	0		Y	Y	Y	89
	miR159#a	TTTGGATTGAAGGGAGCTCTA	124.1	111.8	30.5		0.998	6.115e-09	1.595e-06		N	Y	Y	90
	miR399#h-i	TGCCAAAGGAGATTTGCCCGG	54.4	48	9		0.998	1.764e-05	0.0004064		N	Y	Y	91
Group V	miR7510#d-f	AGGTCATGACTTTTAGCGGCGTTT	14	1.9	9		0.024	0.963	0.123		Y	N	N	92	Group V
	miR7508a3	AAGCAAGAAAAGAAGTCGGGAGAA	56.5	2.3	19.8		1.794e-12	0.018	0.0001277		Y	Y	Y	93	miRNA	28
	miRC247#a-c	TTGGTATGGAGGATGGAAAAG	18.7	1	6.6		0.0005368	0.681	0.212		Y	N	N	94	isomiRNA	29
	miR3476#a	TGAACTGGGTTTGTTGGCTGC	447	196.2	266.2		0	0.004366	2.305e-09		Y	Y	Y	95
	miRC134#a	ACAGTAGAAATAGATGGAATT	9.7	0.2	2.4		0.027	0.912	0.961		Y	N	N	96
	miR7508a5	AAGCAAGAAAAGAAGTCGGGAGAAG	22.1	0.2	10		2.421e-05	0.963	0.005799		Y	N	Y	97
	miR7508a9	CAAGAAAAGAAGTCGGGAGAAG	33.7	6.7	19.6		0.0001322	0.963	0.016		Y	N	Y	98
	miR7508a15	AGAAAAGAAGTCGGGAGAAG	75.8	5.6	32.2		0	0.036	1.595e-06		Y	Y	Y	99
	miR7508#a	AAGAAAAGAAGTCGGGAGAAG	395	29.9	181.1		0	6.702e-09	0		Y	Y	Y	100
	miR2947#a	TATACCGTGCCCATGACTGTAG	347.9	105.1	64.2		0	0	0.961		Y	Y	N	101
	miR3954#a-b	TTGGACAGAGTAATCACGGTCG	55089.4	32131.3	28166		0	0	0		Y	Y	Y	102
	miR399#d	TGCCAAAGGAGAATTGCCCTG	32.1	7.3	2.8		0.0005032	0.0002099	0.961		Y	Y	N	103
	miR827#a	TTAGATGACCATCAACAAACA	213	32.9	0.4		0	0	1.1e-05		Y	Y	Y	104
	miR156f9	TGACAGAAGAGAGTGAGCACT	76	2.5	2.6		0	1.114e-12	0.961		Y	Y	N	105
	miRC112a13	AGGGAAAGACTAGATTCATAA	11	0.1	0.1		0.00923	0.041	0.961		Y	Y	N	106
	miRC238#a	TTACTGACGTGGACAAAATGC	10.8	0.2	0.2		0.013	0.057	0.961		Y	N	N	107
	miR156#a	TGACAGAAGAGAGGGAGCAC	22.5	0.1	0.1		1.439e-05	0.0003146	0.961		Y	Y	N	108
	miR156b12_c6_d2_e2_f8	TGACAGAAGAGAGTGAGCA	21.3	0.6	0.6		6.419e-05	0.001193	0.961		Y	Y	N	109
	miRC113a10	AAGGGAGAGCTAGATTCATA	69	2.7	0.9		0	2.001e-12	0.961		Y	Y	N	110
	miRC113#a	AAGGGAGAGCTAGATTCATAA	272.7	8.6	1.7		0	0	0.961		Y	Y	N	111
	miR7484#a	TTATACATTAGATCAAAGAGC	357	3.4	0.1		0	0	0.961		Y	Y	N	112
	miRC133a16	ACAGCTTTAGAAATCATTCCTT	47.3	4.6	3.8		8.973e-09	1.034e-06	0.961		Y	Y	N	113
	miR156#b-f	TGACAGAAGAGAGTGAGCAC	4285.1	132.5	67		0	0	0.09		Y	Y	N	114
	miRC112a10	AAGGGAAAGACTAGATTCATAA	11.4	0.2	0.1		0.009529	0.035	0.961		Y	Y	N	115
	miR156b20_c14_d10	ACAGAAGAGAGTGAGCACA	20.5	2.3	1.1		0.001037	0.003479	0.961		Y	Y	N	116
	miR2947a3	TATACCGTGCCCATGACTGTA	38.4	11.7	10.4		0.001031	0.017	0.961		Y	Y	N	117
	miR2947a4	TATACCGTGCCCATGACT	56.5	12.3	10		2.971e-07	1.764e-05	0.961		Y	Y	N	118
	miR156b11_f7	TTGACAGAAGAGAGTGAGCAC	1215.5	99.5	35.2		0	0	0.0008078		Y	Y	Y	119
	miR156b13_c7_d3	TGACAGAAGAGAGTGAGCACA	510.4	69.1	43.3		0	0	0.961		Y	Y	N	120
	miR5225#a	TCCTGTCGCAAGGGAGATGGTG	10.4	0.6	0.1		0.03	0.053	0.961		Y	N	N	121
	miRC113a6	TAAGGGAGAGCTAGATTCATAA	38.4	2.5	0.6		7.734e-08	6.921e-07	0.961		Y	Y	N	122
	miRC113a4	TAAGGGAGAGCTAGATTCATA	61.5	3.4	0.4		6.477e-13	2.282e-11	0.961		Y	Y	N	123
	miR403#a	TTAGATTCACGCACAAACTCG	47.9	5.9	3.8		3.517e-08	8.053e-07	0.961		Y	Y	N	124
	miRC112#a	AAGGGAAAGACTAGATTCATA	157.2	8.2	0.2		0	0	0.241		Y	Y	N	125
	miR2950#a-b	TTCCATCTCTTGCACACTGGA	67.2	8.2	1.3		1.415e-11	8.103e-12	0.86		Y	Y	N	126
	miR156b19_c13_d9	ACAGAAGAGAGTGAGCACAC	20.1	3.3	1.5		0.004077	0.006591	0.961		Y	Y	N	127
	miRC234#a	TGGGTTTGCAGATATTATTGT	21.1	2.5	0.8		0.001037	0.001642	0.961		Y	Y	N	128
	miRC133a18	ACAGCTTTAGAAATCATTCC	54	10.7	7.2		2.405e-07	3.059e-06	0.961		Y	Y	N	129
	miRC133a15	ACAGCTTTAGAAATCATTCCTTCC	25.2	4.6	2.8		0.001188	0.003703	0.961		Y	Y	N	130
	miR3627#a	TTGTCGCAGGAGAGATGGCACT	92.6	11.1	4.1		0	8.806e-15	0.961		Y	Y	N	131
	miRC133#a	ACAGCTTTAGAAATCATTCCT	1006.1	180.3	110.9		0	0	0.905		Y	Y	N	132
	miRC187#a	CAAAGAGAACAATACTGGTAT	135.5	5.2	20.1		0	1.729e-14	0.002827		Y	Y	Y	133
	miRC215#a	TCCAGAAGCAGAGTTAGGACA	24.6	0.8	2.6		1.385e-05	0.003824	0.961		Y	Y	N	134
	miR535a10	TTGACAACGAGAGAGAGCACG	424	72.9	93		0	0	0.011		Y	Y	Y	135
	miRC227#a	TGACTCCTAGAACAACGGCCTC	45.9	1.5	4.1		2.557e-10	3.059e-06	0.961		Y	Y	N	136
	miR7510g15_h13_i14_j16_k14_l16_m5	TCATGATCTTTAGCGGCGTTT	30.1	1.9	2.8		3.366e-06	0.0004911	0.961		Y	Y	N	137
	miRC241a8	TAGGAGTTAGATTGCATTTTG	13.8	1.1	1.7		0.01	0.108	0.961		Y	N	N	138
	miR7505#a	TTCAGAGACCATCCCTTGCTT	1360.3	690.1	201.3		0	0	0		Y	Y	Y	139
	miR3954a15_b12	TTGGACAGAGTAATCACGGT	51.4	29.7	17.1		0.117	0.018	0.961		N	Y	N	140
	miR535#a	TGACAACGAGAGAGAGCACGT	1024.8	468.6	154.2		0	0	0		Y	Y	Y	141
	miR2949#a	TCTTTTGAACTGGATTTGCTC	568	317.4	160.8		0	0	0.0003088		Y	Y	Y	142
	miR7505a6	TTCAGAGACCATCCCTTGC	29.7	14	3.4		0.138	0.001059	0.594		N	Y	N	143
	miR403b8	TTAGATTCACGCAGAAAC	22.3	8.4	2.1		0.111	0.005312	0.961		N	Y	N	144
	miR535a16	TGACAACGAGAGAGAGCACG	23.8	10.1	3.8		0.163	0.016	0.961		N	Y	N	145
	miR403b5	TTAGATTCACGCAGAAACTC	17.7	4.4	0.6		0.044	0.005116	0.961		Y	Y	N	146
	miR3954a18_b15	TTGGACAGAGTAATCACGG	1597.9	978.8	755.2		0	0	0.961		Y	Y	N	147
	miR403#b	TTAGATTCACGCAGAAACTCG	285.7	89.2	23		0	0	1.287e-05		Y	Y	Y	148
Expression not significant
	miR166b14_c14_e14_h13		5.7	10.9	0.1		0.998	0.386	0.063		N	N	N
	miRC226a4		19.1	20.7	3.8		0.999	0.093	0.084		N	N	N
	miR166g14		5.7	10.9	0.2		0.998	0.503	0.084		N	N	N
	miRC222#a		10.2	3.4	12.1		0.552	0.963	0.087		N	N	N
	miR399#e-f		16.9	20.3	3.8		0.998	0.196	0.093		N	N	N
	miR530#a		10.8	18.6	3.4		0.998	0.963	0.128		N	N	N
	miRC163#a		14.6	6.5	15.4		0.608	0.963	0.149		N	N	N
	miR166b6_c6_e6		7.1	8.6	0.1		0.998	0.216	0.165		N	N	N
	miR160#a-b		5.1	14.2	1.9		0.43	0.963	0.165		N	N	N
	miR166g13_i9		1.2	10.1	0.6		0.101	0.963	0.181		N	N	N
	miR477b7		6.9	0.4	5.6		0.162	0.963	0.181		N	N	N
	miR168a12		14	23	5.8		0.998	0.963	0.182		N	N	N
	miR172h4		1	8	0.1		0.214	0.963	0.205		N	N	N
	miR7510#g-l		9.1	0.6	5.6		0.063	0.963	0.233		N	N	N
	miR169#e		0.6	7.7	0.1		0.165	0.963	0.236		N	N	N
	miR168a17		10	13.6	2.1		0.998	0.612	0.241		N	N	N
	miRC142#a		0.1	0.1	4.1		0.999	0.216	0.278		N	N	N
	miR168a14		2.8	7.8	0.2		0.975	0.963	0.278		N	N	N
	miR166h14		0.8	7.1	0.1		0.281	0.963	0.303		N	N	N
	miR396c10_d10_e10_f10_g4_h10_i6_j7		3.3	8.8	0.6		0.957	0.963	0.305		N	N	N
	miR168a11		13.8	10.3	1.1		0.998	0.053	0.306		N	N	N
	miRC246#a		0.1	0.1	4		0.999	0.245	0.311		N	N	N
	miR156h7_i7_j7_k7		5.3	3.1	9.2		0.998	0.963	0.312		N	N	N
	miR162a5		7.3	8.4	0.6		0.999	0.402	0.35		N	N	N
	miRC226a2		4.5	11.1	1.5		0.835	0.963	0.352		N	N	N
	miRC131#a		1.8	1.1	5.8		0.998	0.636	0.443		N	N	N
	miR160#c		1	5.9	0.1		0.569	0.963	0.47		N	N	N
	miRC248#a		8.1	8.6	15.4		0.999	0.314	0.473		N	N	N
	miR166b7_c7_e7_h6		0.8	6.3	0.2		0.399	0.963	0.521		N	N	N
	miR169#f-j		0.1	5.6	0.1		0.221	0.963	0.564		N	N	N
	miR319#a		0.4	5.6	0.1		0.398	0.963	0.564		N	N	N
	miR166a12_b23_c23_d16_e25_f10_g24		16	12.8	2.8		0.998	0.137	0.57		N	N	N
	miR160e2_g2		0.8	5.4	0.1		0.623	0.963	0.602		N	N	N
	miR166h18_i15		5.9	10	1.7		0.998	0.963	0.648		N	N	N
	miR396c16_d16_e15_f16_h15		0.8	5.2	0.1		0.663	0.963	0.649		N	N	N
	miR3476a7		7.1	3.1	7.9		0.998	0.963	0.669		N	N	N
	miR399#a		9.7	5	0.1		0.998	0.075	0.699		N	N	N
	miR477#c		2.2	7.1	0.8		0.906	0.963	0.735		N	N	N
	miRC198#a		0.2	0.2	3.2		0.999	0.592	0.741		N	N	N
	miR169e1		0.2	4.8	0.1		0.405	0.963	0.749		N	N	N
	miR164#a		0.6	6.9	0.8		0.256	0.963	0.784		N	N	N
	miR397a1		4.5	4.6	0.1		0.999	0.636	0.809		N	N	N
	miR396c9_d9_e9_f9_h9		1.2	5.2	0.2		0.963	0.963	0.825		N	N	N
	miR390d3		1.8	0.2	3		0.998	0.963	0.836		N	N	N
	miRC182#a		0.1	5	0.2		0.287	0.963	0.872		N	N	N
	miR156g2		1.2	2.1	6		0.998	0.331	0.876		N	N	N
	miRC127#a		1.2	0.6	3.6		0.998	0.963	0.905		N	N	N
	miR397a9		1	5.4	0.4		0.709	0.963	0.921		N	N	N
	miR397a11		1.6	5.4	0.4		0.998	0.963	0.921		N	N	N
	miRC260a7		4.5	7.8	1.3		0.998	0.963	0.952		N	N	N
	miR172a9_b9		0.1	3.6	6		0.575	0.059	0.961		N	N	N
	miR2949a4		29.7	16.7	8.8		0.412	0.095	0.961		N	N	N
	miR3627a2		9.5	1	0.2		0.092	0.107	0.961		N	N	N
	miR3954a13_b10		222	186.1	131.4		0.367	0.122	0.961		N	N	N
	miR5225a3		8.5	0.6	0.1		0.088	0.124	0.961		N	N	N
	miR477#a		0.2	8.2	5.3		0.067	0.138	0.961		N	N	N
	miRC236#a		8.1	0.2	0.1		0.067	0.149	0.961		N	N	N
	miR172a13_b13		0.1	3.3	4.7		0.663	0.15	0.961		N	N	N
	miR172a3_b3		0.1	5.2	4.5		0.265	0.173	0.961		N	N	N
	miR167e5		10.6	24.3	20		0.261	0.18	0.961		N	N	N
	miR535a12		19.1	12.6	4.7		0.998	0.199	0.961		N	N	N
	miRC240#a		8.9	0.4	0.6		0.057	0.216	0.961		N	N	N
	miR156g6		13.6	25.1	22.8		0.658	0.217	0.961		N	N	N
	miR167f15_g16		0.2	3.3	4.5		0.827	0.221	0.961		N	N	N
	miRC113a11		6.7	0.1	0.1		0.105	0.247	0.961		N	N	N
	miRC252#a		9.3	3.1	0.9		0.623	0.267	0.961		N	N	N
	miRC195#a		7.1	3.1	0.2		0.998	0.274	0.961		N	N	N
	miRC191#a		11.6	4	1.9		0.447	0.286	0.961		N	N	N
	miRC112a9		6.3	0.8	0.1		0.34	0.297	0.961		N	N	N
	miRC97#a		5.9	1.5	0.1		0.803	0.347	0.961		N	N	N
	miR390a4_b8_c8_d5		3.9	15.3	9.8		0.119	0.384	0.961		N	N	N
	miR2947a6		10.4	4	1.7		0.674	0.386	0.961		N	N	N
	miRC153#a		0.6	2.5	4.5		0.998	0.417	0.961		N	N	N
	miRC122#a		5.3	1	0.1		0.678	0.452	0.961		N	N	N
	miR7510#n-p		10.2	1.5	1.9		0.113	0.493	0.961		N	N	N
	miR168a7		6.9	2.3	0.8		0.904	0.583	0.961		N	N	N
	miRC176#a		0.1	0.6	2.8		0.998	0.583	0.961		N	N	N
	miRC112a8		4.7	0.1	0.1		0.31	0.592	0.961		N	N	N
	miRC106#a		6.7	15.3	12.2		0.661	0.643	0.961		N	N	N
	miRC111#a		0.8	1.7	4.1		0.998	0.664	0.961		N	N	N
	miRC113a9		4.3	0.1	0.1		0.369	0.677	0.961		N	N	N
	miRC133a26		4.3	0.6	0.1		0.684	0.677	0.961		N	N	N
	miR535a5		4.9	1.1	0.2		0.954	0.685	0.961		N	N	N
	miRC133a22		4.9	2.5	0.2		0.998	0.685	0.961		N	N	N
	miR156b9_f5		5.3	0.1	0.4		0.227	0.716	0.961		N	N	N
	miRC236a5		4.1	0.6	0.1		0.775	0.752	0.961		N	N	N
	miR166b5_c5_e5		4.1	1.3	0.1		0.998	0.752	0.961		N	N	N
	miR2949a3		10.8	5	2.8		0.951	0.781	0.961		N	N	N
	miRC196a4		13.6	9.6	4.1		0.998	0.784	0.961		N	N	N
	miR166d5		4.5	3.4	0.2		0.998	0.79	0.961		N	N	N
	miR399#g		3.9	1.1	0.1		0.998	0.802	0.961		N	N	N
	miRC245a15		0.6	2.3	3.6		0.998	0.802	0.961		N	N	N
	miR403a2		5.9	0.4	0.8		0.268	0.821	0.961		N	N	N
	miRC249#a		0.1	0.1	2.3		0.999	0.823	0.961		N	N	N
	miR167f16_g17		0.6	2.9	3.4		0.998	0.912	0.961		N	N	N
	miRC167#a		2.6	9.4	6.2		0.484	0.941	0.961		N	N	N
	miRC169#a		0.4	1.5	3		0.998	0.941	0.961		N	N	N
	miRC206#a		4.1	0.4	0.2		0.661	0.943	0.961		N	N	N
	miRC257#a		4.1	0.8	0.2		0.923	0.943	0.961		N	N	N
	miR7510#m		6.9	0.6	1.9		0.206	0.963	0.961		N	N	N
	miR7510i11		6.9	0.6	1.9		0.206	0.963	0.961		N	N	N
	miR171#a-b		0.8	7.5	1.5		0.227	0.963	0.961		N	N	N
	miRC189#a		6.9	0.8	1.7		0.256	0.963	0.961		N	N	N
	miR7508a17		6.5	0.6	1.5		0.258	0.963	0.961		N	N	N
	miRC200#a		12.6	3.8	7.9		0.269	0.963	0.961		N	N	N
	miR7508a11		8.7	1.7	4.7		0.292	0.963	0.961		N	N	N
	miRC186#a		3.5	12.1	4		0.36	0.963	0.961		N	N	N
	miR390a3_b7_c7_d4		1.4	7.8	3.4		0.361	0.963	0.961		N	N	N
	miRC193a3		1.4	7.5	2.4		0.427	0.963	0.961		N	N	N
	miR390b3_c3		0.1	4	0.1		0.479	0.963	0.961		N	N	N
	miRC223#a-b		4.3	0.2	0.4		0.479	0.963	0.961		N	N	N
	miRC227a8		4.3	0.2	0.4		0.479	0.963	0.961		N	N	N
	miRC98#a		9.3	2.7	3.6		0.495	0.963	0.961		N	N	N
	miR169c2		0.1	3.8	0.1		0.528	0.963	0.961		N	N	N
	miR2947a8		6.3	1.1	1.5		0.544	0.963	0.961		N	N	N
	miRC104#a		4.9	0.6	3.4		0.567	0.963	0.961		N	N	N
	miR3954a14_b11		26.8	15.3	20		0.569	0.963	0.961		N	N	N
	miR535a9		6.1	1.1	1.1		0.581	0.963	0.961		N	N	N
	miRC221#a-c		3.9	0.2	1.3		0.593	0.963	0.961		N	N	N
	miR2947a5		4.7	0.6	0.9		0.608	0.963	0.961		N	N	N
	miR160e10_f7_g10		0.1	3.4	0.1		0.623	0.963	0.961		N	N	N
	miR160e5_f2_g5		0.1	3.4	0.1		0.623	0.963	0.961		N	N	N
	miRC116#a		3.3	0.1	1.1		0.623	0.963	0.961		N	N	N
	miRC201#a		3.3	0.1	1.3		0.623	0.963	0.961		N	N	N
	miRC227a3		3.3	0.1	0.2		0.623	0.963	0.961		N	N	N
	miRC253#a		4.1	0.4	1.1		0.661	0.963	0.961		N	N	N
	miR169#k		0.1	3.3	0.2		0.663	0.963	0.961		N	N	N
	miR169f2_g2_h2_i2_j2		0.1	3.3	0.2		0.663	0.963	0.961		N	N	N
	miRC214#a		9.7	3.4	3		0.663	0.963	0.961		N	N	N
	miR156b6_f2		3.2	0.1	0.2		0.668	0.963	0.961		N	N	N
	miRC245#a		22.1	36	20.7		0.678	0.963	0.961		N	N	N
	miRC242#a		0.2	3.6	0.1		0.686	0.963	0.961		N	N	N
	miR535a2		4.7	0.8	2.6		0.69	0.963	0.961		N	N	N
	miR535a7		5.9	1.3	4.1		0.69	0.963	0.961		N	N	N
	miR156b17_c11_d7_e5_f11		3	0.1	0.1		0.719	0.963	0.961		N	N	N
	miRC133a17		3.7	0.4	0.4		0.763	0.963	0.961		N	N	N
	miRC134a11		3.3	0.2	0.8		0.763	0.963	0.961		N	N	N
	miRC137#a		8.1	2.7	5.6		0.763	0.963	0.961		N	N	N
	miRC190#a		3.3	0.2	0.8		0.763	0.963	0.961		N	N	N
	miR169b2_c6		0.1	2.9	0.1		0.775	0.963	0.961		N	N	N
	miR393a9		0.1	2.7	0.4		0.858	0.963	0.961		N	N	N
	miRC153a3		0.1	2.7	1.5		0.858	0.963	0.961		N	N	N
	miRC218a11		7.7	2.7	1.9		0.883	0.963	0.961		N	N	N
	miRC172a8		1.4	5.7	1.9		0.892	0.963	0.961		N	N	N
	miR477b1		2.6	0.1	1.5		0.906	0.963	0.961		N	N	N
	miRC226a10		0.2	3.1	0.2		0.906	0.963	0.961		N	N	N
	miR3627a1		3	0.2	0.2		0.914	0.963	0.961		N	N	N
	miRC162#a		3.7	0.6	1.3		0.917	0.963	0.961		N	N	N
	miR393a7		0.2	2.9	0.8		0.977	0.963	0.961		N	N	N
	miR535a11		2.4	0.1	0.6		0.977	0.963	0.961		N	N	N
	miRC157#a		2.4	0.1	0.6		0.977	0.963	0.961		N	N	N
	miRC203#a		2.4	0.1	0.4		0.977	0.963	0.961		N	N	N
	miR156a1		2.2	0.4	0.4		0.998	0.963	0.961		N	N	N
	miR156a2		0.2	0.1	0.1		0.998	0.963	0.961		N	N	N
	miR156b1		0.2	0.1	0.1		0.998	0.963	0.961		N	N	N
	miR156b10_f6		1.8	0.1	0.1		0.998	0.963	0.961		N	N	N
	miR156b15_c9_d5		0.6	0.2	0.1		0.998	0.963	0.961		N	N	N
	miR156b16_c10_d6		0.2	0.1	0.1		0.998	0.963	0.961		N	N	N
	miR156b18_c12_d8		0.4	0.1	0.1		0.998	0.963	0.961		N	N	N
	miR156b2		0.2	0.1	0.1		0.998	0.963	0.961		N	N	N
	miR156b22_c17_d12		0.2	0.1	0.1		0.998	0.963	0.961		N	N	N
	miR156b23_c19_d13		0.1	0.6	0.1		0.998	0.963	0.961		N	N	N
	miR156b3		2	0.1	0.1		0.998	0.963	0.961		N	N	N
	miR156b4		0.2	0.1	0.1		0.998	0.963	0.961		N	N	N
	miR156b5_f1		0.1	0.2	0.1		0.998	0.963	0.961		N	N	N
	miR156b7_f3		1	0.1	0.1		0.998	0.963	0.961		N	N	N
	miR156c1		0.2	0.1	0.1		0.998	0.963	0.961		N	N	N
	miR156c2		0.4	0.1	0.1		0.998	0.963	0.961		N	N	N
	miR156c3		1.6	0.1	0.2		0.998	0.963	0.961		N	N	N
	miR156c4		0.1	0.2	0.1		0.998	0.963	0.961		N	N	N
	miR156c5		0.1	0.2	0.1		0.998	0.963	0.961		N	N	N
	miR156d1_e1		0.4	0.1	0.1		0.998	0.963	0.961		N	N	N
	miR156e3		1.6	0.2	0.1		0.998	0.963	0.961		N	N	N
	miR156f13		0.2	0.1	0.1		0.998	0.963	0.961		N	N	N
	miR156f4		0.8	0.1	0.1		0.998	0.963	0.961		N	N	N
	miR156g1		0.1	0.2	0.1		0.998	0.963	0.961		N	N	N
	miR156g3		0.1	0.2	0.1		0.998	0.963	0.961		N	N	N
	miR156g5		0.2	0.6	1.1		0.998	0.963	0.961		N	N	N
	miR156g7		0.1	0.2	0.1		0.998	0.963	0.961		N	N	N
	miR156g8		2.2	0.1	0.8		0.998	0.963	0.961		N	N	N
	miR156h10_i10_j10_k10		1.4	3.1	1.7		0.998	0.963	0.961		N	N	N
	miR156h12_i12_j12_k12		2.2	3.3	4		0.998	0.963	0.961		N	N	N
	miR156h14_i14_j14_k14		1.2	2.3	2.4		0.998	0.963	0.961		N	N	N
	miR156h15_i15_j15_k15		0.1	0.6	0.1		0.998	0.963	0.961		N	N	N
	miR156h16_i16_j16_k16		0.2	0.1	0.1		0.998	0.963	0.961		N	N	N
	miR156h2_i2_j2_k2		0.1	0.2	0.1		0.998	0.963	0.961		N	N	N
	miR156h5_i5_j5_k5		0.2	0.1	0.1		0.998	0.963	0.961		N	N	N
	miR156h6_i6_j6_k6		0.8	2.1	2.3		0.998	0.963	0.961		N	N	N
	miR156h9_i9_j9_k9		0.2	0.1	0.2		0.998	0.963	0.961		N	N	N
	miR159a1		1.6	2.3	0.6		0.998	0.963	0.961		N	N	N
	miR159a4		2	2.9	0.2		0.998	0.963	0.961		N	N	N
	miR159a5		0.1	0.2	0.1		0.998	0.963	0.961		N	N	N
	miR159a7		0.1	0.2	0.2		0.998	0.963	0.961		N	N	N
	miR159a8		0.1	0.4	0.1		0.998	0.963	0.961		N	N	N
	miR160#d		0.2	2.3	0.1		0.998	0.963	0.961		N	N	N
	miR160a1_b1		0.1	0.2	0.1		0.998	0.963	0.961		N	N	N
	miR160a2_b2		0.2	0.1	0.1		0.998	0.963	0.961		N	N	N
	miR160a3_b3		0.2	0.1	0.1		0.998	0.963	0.961		N	N	N
	miR160e1		0.1	0.4	0.1		0.998	0.963	0.961		N	N	N
	miR160e11_f8_g11		0.2	1	0.1		0.998	0.963	0.961		N	N	N
	miR160e12_f9_g12		0.1	0.2	0.1		0.998	0.963	0.961		N	N	N
	miR160e13_f10_g13		0.1	0.2	0.1		0.998	0.963	0.961		N	N	N
	miR160e14_f11_g14		0.1	0.2	0.2		0.998	0.963	0.961		N	N	N
	miR160e15_f12_g15		0.1	0.2	0.1		0.998	0.963	0.961		N	N	N
	miR160e16_f13_g16		0.1	0.6	0.1		0.998	0.963	0.961		N	N	N
	miR160e3_g3		1	1.9	0.1		0.998	0.963	0.961		N	N	N
	miR160e4_g4		0.2	0.1	0.1		0.998	0.963	0.961		N	N	N
	miR160e7_f4_g7		0.1	0.4	0.1		0.998	0.963	0.961		N	N	N
	miR160e8_f5_g8		0.2	2.1	0.1		0.998	0.963	0.961		N	N	N
	miR160e9_f6_g9		0.1	1	0.2		0.998	0.963	0.961		N	N	N
	miR160f1		0.1	0.2	0.1		0.998	0.963	0.961		N	N	N
	miR160g1		0.1	0.2	0.1		0.998	0.963	0.961		N	N	N
	miR162a2		0.1	0.4	0.1		0.998	0.963	0.961		N	N	N
	miR162a3		0.1	0.4	0.1		0.998	0.963	0.961		N	N	N
	miR162a4		0.1	0.2	0.1		0.998	0.963	0.961		N	N	N
	miR162a7		0.1	0.4	0.1		0.998	0.963	0.961		N	N	N
	miR162a8		0.1	0.2	0.1		0.998	0.963	0.961		N	N	N
	miR164a1		0.1	0.2	0.1		0.998	0.963	0.961		N	N	N
	miR164a2		0.1	0.2	0.1		0.998	0.963	0.961		N	N	N
	miR164a3		0.1	0.2	0.1		0.998	0.963	0.961		N	N	N
	miR164a5		0.2	0.6	0.1		0.998	0.963	0.961		N	N	N
	miR164a6		0.1	0.2	0.1		0.998	0.963	0.961		N	N	N
	miR164b10_c6_d10_e9		0.8	2.1	2.4		0.998	0.963	0.961		N	N	N
	miR164b12_d12		0.1	0.2	0.1		0.998	0.963	0.961		N	N	N
	miR164b2_c2_d2_e2		8.5	4	3.2		0.998	0.963	0.961		N	N	N
	miR164b3_c3_d3_e3		0.4	0.1	0.1		0.998	0.963	0.961		N	N	N
	miR164b4_d4_e4		0.2	0.1	0.1		0.998	0.963	0.961		N	N	N
	miR164b5_c4_d5_e6		0.1	0.2	0.8		0.998	0.963	0.961		N	N	N
	miR164b6_c5_d6_e7		0.4	0.2	0.2		0.998	0.963	0.961		N	N	N
	miR164b7_d7		0.1	0.2	0.6		0.998	0.963	0.961		N	N	N
	miR164b9_d9_e8		0.4	0.2	0.8		0.998	0.963	0.961		N	N	N
	miR164e5		0.1	0.2	0.1		0.998	0.963	0.961		N	N	N
	miR166a1		1.2	0.2	0.1		0.998	0.963	0.961		N	N	N
	miR166a11_b22_c22_d14_e23_f9_g23		0.1	0.8	0.1		0.998	0.963	0.961		N	N	N
	miR166a2_f2		0.2	0.1	0.1		0.998	0.963	0.961		N	N	N
	miR166a3_f3		0.1	0.2	0.1		0.998	0.963	0.961		N	N	N
	miR166a9_g21		0.1	0.2	0.1		0.998	0.963	0.961		N	N	N
	miR166b10_c10_e10		0.1	0.8	0.1		0.998	0.963	0.961		N	N	N
	miR166b11_c11_e11_h10		0.1	0.2	0.1		0.998	0.963	0.961		N	N	N
	miR166b13_c13_e13_h12		2	1.3	0.2		0.998	0.963	0.961		N	N	N
	miR166b16_c16_e16_h15		0.2	0.1	0.1		0.998	0.963	0.961		N	N	N
	miR166b1_c1_e1		0.1	0.2	0.1		0.998	0.963	0.961		N	N	N
	miR166b2_c2_e2		0.4	1.1	0.1		0.998	0.963	0.961		N	N	N
	miR166b3_c3_e3		0.1	0.2	0.1		0.998	0.963	0.961		N	N	N
	miR166b4_c4_e4		0.2	0.1	0.1		0.998	0.963	0.961		N	N	N
	miR166b9_c9_e9_h8		0.1	0.4	0.1		0.998	0.963	0.961		N	N	N
	miR166d1		0.1	0.2	0.1		0.998	0.963	0.961		N	N	N
	miR166d10_e19		0.2	0.1	0.1		0.998	0.963	0.961		N	N	N
	miR166d13_e22		0.1	0.2	0.1		0.998	0.963	0.961		N	N	N
	miR166d15_e24		1.8	0.4	0.4		0.998	0.963	0.961		N	N	N
	miR166d2		0.8	0.4	0.1		0.998	0.963	0.961		N	N	N
	miR166d3		0.1	0.2	0.1		0.998	0.963	0.961		N	N	N
	miR166d4		2.4	0.2	0.1		0.998	0.963	0.961		N	N	N
	miR166d6		0.2	0.1	0.1		0.998	0.963	0.961		N	N	N
	miR166d7		0.1	0.6	0.1		0.998	0.963	0.961		N	N	N
	miR166f1		0.8	0.1	0.2		0.998	0.963	0.961		N	N	N
	miR166g1		0.4	0.1	0.1		0.998	0.963	0.961		N	N	N
	miR166g10		0.2	1.1	0.4		0.998	0.963	0.961		N	N	N
	miR166g15_i10		0.1	0.2	0.1		0.998	0.963	0.961		N	N	N
	miR166g16		11.2	9	3.4		0.998	0.963	0.961		N	N	N
	miR166g17_i13		1.4	2.1	0.2		0.998	0.963	0.961		N	N	N
	miR166g2_i1		0.1	0.2	0.1		0.998	0.963	0.961		N	N	N
	miR166g3_i3		0.1	0.2	0.1		0.998	0.963	0.961		N	N	N
	miR166g5_i4		0.4	0.2	0.1		0.998	0.963	0.961		N	N	N
	miR166g6		0.4	0.1	0.1		0.998	0.963	0.961		N	N	N
	miR166h1		0.1	0.6	0.1		0.998	0.963	0.961		N	N	N
	miR166h17		0.6	1.7	0.1		0.998	0.963	0.961		N	N	N
	miR166h2		0.1	0.2	0.1		0.998	0.963	0.961		N	N	N
	miR166h21_i20		0.2	1.3	0.1		0.998	0.963	0.961		N	N	N
	miR166h3		0.1	0.4	0.1		0.998	0.963	0.961		N	N	N
	miR166h4		0.2	0.1	0.1		0.998	0.963	0.961		N	N	N
	miR166h5		0.4	2.1	0.1		0.998	0.963	0.961		N	N	N
	miR166h9		0.1	0.4	0.1		0.998	0.963	0.961		N	N	N
	miR166i11		0.1	0.6	0.2		0.998	0.963	0.961		N	N	N
	miR166i12		0.2	1	0.1		0.998	0.963	0.961		N	N	N
	miR166i17		0.2	0.1	0.1		0.998	0.963	0.961		N	N	N
	miR166i2		0.2	0.1	0.1		0.998	0.963	0.961		N	N	N
	miR167a10_b10_c10_d7		0.1	0.4	0.1		0.998	0.963	0.961		N	N	N
	miR167a11_b11_c11_d8_e6_f17_g18		0.1	0.2	0.1		0.998	0.963	0.961		N	N	N
	miR167a12_b12_c12_d9_e8_f18_g19		0.1	0.2	0.1		0.998	0.963	0.961		N	N	N
	miR167a13		0.8	0.2	0.1		0.998	0.963	0.961		N	N	N
	miR167a1_b1_c1_e1		0.4	0.1	0.1		0.998	0.963	0.961		N	N	N
	miR167a2_b2_c2		0.6	0.1	0.1		0.998	0.963	0.961		N	N	N
	miR167a5		0.8	3.3	0.2		0.998	0.963	0.961		N	N	N
	miR167a9		0.2	0.1	0.1		0.998	0.963	0.961		N	N	N
	miR167b3_c3		0.1	1.7	0.2		0.998	0.963	0.961		N	N	N
	miR167b8_c8		0.4	1.9	0.6		0.998	0.963	0.961		N	N	N
	miR167d1		0.1	0.2	0.1		0.998	0.963	0.961		N	N	N
	miR167d11		0.1	0.2	0.1		0.998	0.963	0.961		N	N	N
	miR167d2		0.1	0.2	0.1		0.998	0.963	0.961		N	N	N
	miR167d3		6.1	9.2	4.1		0.998	0.963	0.961		N	N	N
	miR167e10		0.2	0.1	0.1		0.998	0.963	0.961		N	N	N
	miR167e11		0.1	0.2	0.1		0.998	0.963	0.961		N	N	N
	miR167e7		0.2	0.1	0.1		0.998	0.963	0.961		N	N	N
	miR167f1_g1		0.2	0.1	0.1		0.998	0.963	0.961		N	N	N
	miR167f21_g22		0.1	0.2	0.2		0.998	0.963	0.961		N	N	N
	miR167f22_g23		0.1	0.2	0.1		0.998	0.963	0.961		N	N	N
	miR167f2_g2		0.1	0.2	0.1		0.998	0.963	0.961		N	N	N
	miR167f4_g4		0.1	0.2	0.1		0.998	0.963	0.961		N	N	N
	miR167f6_g6		0.1	0.2	0.1		0.998	0.963	0.961		N	N	N
	miR167f7_g7		0.1	0.2	0.1		0.998	0.963	0.961		N	N	N
	miR168a1		0.2	0.1	0.1		0.998	0.963	0.961		N	N	N
	miR168a10		0.1	0.4	0.1		0.998	0.963	0.961		N	N	N
	miR168a15		3.5	1	0.2		0.998	0.963	0.961		N	N	N
	miR168a18		1.2	0.4	0.2		0.998	0.963	0.961		N	N	N
	miR168a19		0.1	0.2	0.1		0.998	0.963	0.961		N	N	N
	miR168a2		4.9	1.3	1.7		0.998	0.963	0.961		N	N	N
	miR168a20		0.2	0.1	0.1		0.998	0.963	0.961		N	N	N
	miR168a21		0.4	0.2	0.2		0.998	0.963	0.961		N	N	N
	miR168a22		0.4	0.1	0.1		0.998	0.963	0.961		N	N	N
	miR168a23		0.4	0.1	0.1		0.998	0.963	0.961		N	N	N
	miR168a4		0.2	0.1	0.1		0.998	0.963	0.961		N	N	N
	miR168a5		0.1	0.2	0.1		0.998	0.963	0.961		N	N	N
	miR168a6		0.8	0.2	0.1		0.998	0.963	0.961		N	N	N
	miR168a9		1.4	0.1	0.1		0.998	0.963	0.961		N	N	N
	miR169#d		1.8	0.6	0.1		0.998	0.963	0.961		N	N	N
	miR169a1		0.1	0.2	0.2		0.998	0.963	0.961		N	N	N
	miR169a2_b1_c5		0.1	1.3	0.4		0.998	0.963	0.961		N	N	N
	miR169a3_b4_c8		0.1	0.2	0.1		0.998	0.963	0.961		N	N	N
	miR169a4_b5_c9_f4_g4_h4_i4_j4_k3		0.1	0.2	0.1		0.998	0.963	0.961		N	N	N
	miR169a5		0.1	0.2	0.1		0.998	0.963	0.961		N	N	N
	miR169c1		0.1	0.2	0.1		0.998	0.963	0.961		N	N	N
	miR169c10		0.1	0.4	0.1		0.998	0.963	0.961		N	N	N
	miR169c3		0.1	0.4	0.1		0.998	0.963	0.961		N	N	N
	miR169c4		0.1	0.2	0.1		0.998	0.963	0.961		N	N	N
	miR169e2		0.1	1	0.2		0.998	0.963	0.961		N	N	N
	miR169f1_g1_h1_i1_j1_k1		0.1	0.2	0.1		0.998	0.963	0.961		N	N	N
	miR169f3_g3_h3_i3_j3_k2		0.1	0.4	0.1		0.998	0.963	0.961		N	N	N
	miR171#g-h		2	0.2	0.2		0.998	0.963	0.961		N	N	N
	miR171a1_b1		0.1	0.2	0.1		0.998	0.963	0.961		N	N	N
	miR171a2_b2		0.1	0.2	0.1		0.998	0.963	0.961		N	N	N
	miR171c1		0.2	0.1	0.1		0.998	0.963	0.961		N	N	N
	miR171c10_e15		0.2	0.1	0.1		0.998	0.963	0.961		N	N	N
	miR171c2		0.1	0.2	0.1		0.998	0.963	0.961		N	N	N
	miR171c3		0.2	0.1	0.1		0.998	0.963	0.961		N	N	N
	miR171c4_e7		0.1	0.2	0.1		0.998	0.963	0.961		N	N	N
	miR171c5_d5_e8		0.8	2.3	0.8		0.998	0.963	0.961		N	N	N
	miR171c6_d6_e9		0.8	2.1	0.2		0.998	0.963	0.961		N	N	N
	miR171c9_e13		0.2	0.1	0.1		0.998	0.963	0.961		N	N	N
	miR171d4_e6		0.4	0.1	0.1		0.998	0.963	0.961		N	N	N
	miR171e1		0.2	0.1	0.1		0.998	0.963	0.961		N	N	N
	miR171e2		0.1	0.2	0.1		0.998	0.963	0.961		N	N	N
	miR171f1		0.1	0.2	0.1		0.998	0.963	0.961		N	N	N
	miR171f3		0.1	0.4	0.1		0.998	0.963	0.961		N	N	N
	miR171f4		0.2	0.1	0.6		0.998	0.963	0.961		N	N	N
	miR171g1_h1		0.2	0.1	0.1		0.998	0.963	0.961		N	N	N
	miR172a10_b10		0.1	0.6	1.1		0.998	0.963	0.961		N	N	N
	miR172a15_b15		0.1	1	0.4		0.998	0.963	0.961		N	N	N
	miR172a17_b17		0.1	0.2	0.1		0.998	0.963	0.961		N	N	N
	miR172a4_b4		0.1	0.2	0.1		0.998	0.963	0.961		N	N	N
	miR172a5_b5		0.1	0.4	0.1		0.998	0.963	0.961		N	N	N
	miR172a6_b6		0.1	0.2	0.8		0.998	0.963	0.961		N	N	N
	miR172a8_b8		0.1	0.8	0.2		0.998	0.963	0.961		N	N	N
	miR172c11_d9_e8_f8_g12		0.1	0.2	0.4		0.998	0.963	0.961		N	N	N
	miR172c13_d11		0.1	0.2	0.1		0.998	0.963	0.961		N	N	N
	miR172c1_g1		0.1	0.2	0.1		0.998	0.963	0.961		N	N	N
	miR172c3_g3		0.2	0.1	0.1		0.998	0.963	0.961		N	N	N
	miR172c5_d2_e2_f2_g6		2.2	1.3	0.1		0.998	0.963	0.961		N	N	N
	miR172c6_d3_e3_f3_g7		1.2	0.1	0.4		0.998	0.963	0.961		N	N	N
	miR172c7_d4_e4_f4_g8		0.1	0.2	0.1		0.998	0.963	0.961		N	N	N
	miR172c8_d5		0.1	0.2	0.4		0.998	0.963	0.961		N	N	N
	miR172c9_d6_e6_f6_g10		1	0.6	0.2		0.998	0.963	0.961		N	N	N
	miR172d1		0.1	0.6	0.1		0.998	0.963	0.961		N	N	N
	miR172d7		0.1	1.3	0.2		0.998	0.963	0.961		N	N	N
	miR172e1_f1_g5		0.6	0.2	0.1		0.998	0.963	0.961		N	N	N
	miR172e5_f5_g9		0.4	0.2	0.1		0.998	0.963	0.961		N	N	N
	miR172e9_f9_g13_i5_j5		0.8	2.7	0.1		0.998	0.963	0.961		N	N	N
	miR172h1		0.1	0.6	0.1		0.998	0.963	0.961		N	N	N
	miR172h2		0.1	0.8	0.1		0.998	0.963	0.961		N	N	N
	miR172h3		0.1	0.2	0.1		0.998	0.963	0.961		N	N	N
	miR172h6		0.1	0.4	0.1		0.998	0.963	0.961		N	N	N
	miR172h7		0.2	0.8	0.1		0.998	0.963	0.961		N	N	N
	miR172i1_j1		1.8	2.7	0.4		0.998	0.963	0.961		N	N	N
	miR172i2_j2		0.1	0.2	0.1		0.998	0.963	0.961		N	N	N
	miR172i3_j3		0.1	0.2	0.1		0.998	0.963	0.961		N	N	N
	miR172i8		0.1	1	0.1		0.998	0.963	0.961		N	N	N
	miR172i9		0.1	0.4	0.1		0.998	0.963	0.961		N	N	N
	miR2111a2_b1		0.1	0.2	0.2		0.998	0.963	0.961		N	N	N
	miR2111a5		0.1	0.2	0.2		0.998	0.963	0.961		N	N	N
	miR2111b2		0.1	0.2	0.1		0.998	0.963	0.961		N	N	N
	miR2111b3		0.2	1.1	0.2		0.998	0.963	0.961		N	N	N
	miR2947a1		0.2	0.1	0.1		0.998	0.963	0.961		N	N	N
	miR2947a10		0.6	0.2	0.2		0.998	0.963	0.961		N	N	N
	miR2947a11		0.2	0.6	0.2		0.998	0.963	0.961		N	N	N
	miR2947a13		0.2	0.1	0.1		0.998	0.963	0.961		N	N	N
	miR2947a2		0.2	0.1	0.2		0.998	0.963	0.961		N	N	N
	miR2947a7		1.2	0.4	0.1		0.998	0.963	0.961		N	N	N
	miR2949a1		0.2	0.1	0.1		0.998	0.963	0.961		N	N	N
	miR2949a10		2.6	1.1	0.6		0.998	0.963	0.961		N	N	N
	miR2949a11		0.2	0.1	0.1		0.998	0.963	0.961		N	N	N
	miR2949a12		0.4	0.1	0.1		0.998	0.963	0.961		N	N	N
	miR2949a6		1.2	0.8	0.4		0.998	0.963	0.961		N	N	N
	miR2949a8		0.1	0.2	0.1		0.998	0.963	0.961		N	N	N
	miR2949a9		0.2	0.1	0.1		0.998	0.963	0.961		N	N	N
	miR2950a1_b1		0.1	0.2	0.1		0.998	0.963	0.961		N	N	N
	miR2950a2_b2		0.4	0.1	0.1		0.998	0.963	0.961		N	N	N
	miR2950a3_b3		0.2	0.1	0.1		0.998	0.963	0.961		N	N	N
	miR319a1		0.2	1.1	0.1		0.998	0.963	0.961		N	N	N
	miR319a2		0.1	0.2	0.1		0.998	0.963	0.961		N	N	N
	miR3476a1		0.2	0.1	0.1		0.998	0.963	0.961		N	N	N
	miR3476a2		0.2	0.1	0.1		0.998	0.963	0.961		N	N	N
	miR3476a4		2.4	0.8	0.2		0.998	0.963	0.961		N	N	N
	miR3476a5		3.2	0.8	1.1		0.998	0.963	0.961		N	N	N
	miR3476a6		0.2	0.1	0.4		0.998	0.963	0.961		N	N	N
	miR3476a8		0.1	0.2	0.1		0.998	0.963	0.961		N	N	N
	miR3476a9		0.6	0.1	0.4		0.998	0.963	0.961		N	N	N
	miR3627a3		0.2	0.1	0.1		0.998	0.963	0.961		N	N	N
	miR3627a4		0.2	0.1	0.1		0.998	0.963	0.961		N	N	N
	miR3627a5		0.1	0.2	0.1		0.998	0.963	0.961		N	N	N
	miR3627a6		0.2	0.1	0.1		0.998	0.963	0.961		N	N	N
	miR3627a8		0.6	0.1	0.1		0.998	0.963	0.961		N	N	N
	miR3627a9		2.2	0.2	0.1		0.998	0.963	0.961		N	N	N
	miR390a10_b14_c14_d10		0.1	0.4	1.7		0.998	0.963	0.961		N	N	N
	miR390a11_b15_c15_d11		0.1	0.4	0.4		0.998	0.963	0.961		N	N	N
	miR390a13_b17_c17_d14		0.1	0.6	0.6		0.998	0.963	0.961		N	N	N
	miR390a14_b18_c18		0.1	0.2	0.1		0.998	0.963	0.961		N	N	N
	miR390a15_b19_c19_d15		0.2	1.3	0.2		0.998	0.963	0.961		N	N	N
	miR390a1_d1		0.1	0.2	0.1		0.998	0.963	0.961		N	N	N
	miR390a5_b9_c9		3.5	2.9	4		0.998	0.963	0.961		N	N	N
	miR390a6_b10_c10		0.2	0.1	0.2		0.998	0.963	0.961		N	N	N
	miR390a7		0.4	0.1	0.1		0.998	0.963	0.961		N	N	N
	miR390a8_b12_c12_d8		0.1	0.4	0.1		0.998	0.963	0.961		N	N	N
	miR390a9_b13_c13		0.1	0.2	0.2		0.998	0.963	0.961		N	N	N
	miR390b11_c11		0.1	1	0.2		0.998	0.963	0.961		N	N	N
	miR390b1_c1		0.1	1	0.1		0.998	0.963	0.961		N	N	N
	miR390b20_c20		0.1	0.4	0.1		0.998	0.963	0.961		N	N	N
	miR390b2_c2		0.1	0.6	0.1		0.998	0.963	0.961		N	N	N
	miR390d13		0.1	0.2	0.1		0.998	0.963	0.961		N	N	N
	miR390d16		0.2	0.1	0.1		0.998	0.963	0.961		N	N	N
	miR390d7		0.1	2.1	0.8		0.998	0.963	0.961		N	N	N
	miR390d9		0.1	0.2	0.1		0.998	0.963	0.961		N	N	N
	miR393#b		5.3	3.4	4.7		0.998	0.963	0.961		N	N	N
	miR393a1		0.1	0.6	1.5		0.998	0.963	0.961		N	N	N
	miR393a10		0.1	0.2	0.1		0.998	0.963	0.961		N	N	N
	miR393a12		0.1	1.1	0.2		0.998	0.963	0.961		N	N	N
	miR393a4		0.1	1	0.2		0.998	0.963	0.961		N	N	N
	miR393a6		0.1	0.2	0.1		0.998	0.963	0.961		N	N	N
	miR393b1		0.1	0.2	0.2		0.998	0.963	0.961		N	N	N
	miR393b2		0.1	0.2	0.2		0.998	0.963	0.961		N	N	N
	miR393c1		0.2	0.1	0.1		0.998	0.963	0.961		N	N	N
	miR393c2		0.1	0.2	0.1		0.998	0.963	0.961		N	N	N
	miR393c3		0.4	1.1	0.1		0.998	0.963	0.961		N	N	N
	miR393c4		0.1	0.2	0.1		0.998	0.963	0.961		N	N	N
	miR394#f		2.8	1.3	0.1		0.998	0.963	0.961		N	N	N
	miR394a1_c1_d1		0.2	0.1	0.1		0.998	0.963	0.961		N	N	N
	miR394a3_c3_d3_e2		0.1	0.4	0.1		0.998	0.963	0.961		N	N	N
	miR394a4_b2_c4_d4_e3_f2		0.1	0.2	0.1		0.998	0.963	0.961		N	N	N
	miR394a5		0.1	0.2	0.1		0.998	0.963	0.961		N	N	N
	miR394a7		0.1	0.4	0.1		0.998	0.963	0.961		N	N	N
	miR394c6_d6		0.2	0.1	0.1		0.998	0.963	0.961		N	N	N
	miR394f3		0.1	0.2	0.1		0.998	0.963	0.961		N	N	N
	miR3954a1		1.2	0.2	0.2		0.998	0.963	0.961		N	N	N
	miR3954a12		2.2	3.3	0.2		0.998	0.963	0.961		N	N	N
	miR3954a2		1.2	0.1	0.2		0.998	0.963	0.961		N	N	N
	miR3954a21_b18		3.9	1.7	2.1		0.998	0.963	0.961		N	N	N
	miR3954a24_b21		1.8	2.5	0.9		0.998	0.963	0.961		N	N	N
	miR3954a26_b23		0.1	0.2	0.1		0.998	0.963	0.961		N	N	N
	miR3954a28_b25		0.2	0.1	0.1		0.998	0.963	0.961		N	N	N
	miR3954a29_b26		0.1	0.2	0.1		0.998	0.963	0.961		N	N	N
	miR3954a32_b29		1.8	1	0.6		0.998	0.963	0.961		N	N	N
	miR3954a34_b31		0.1	0.2	0.1		0.998	0.963	0.961		N	N	N
	miR3954a4		0.6	0.2	0.1		0.998	0.963	0.961		N	N	N
	miR3954a6		3.7	1.3	2.1		0.998	0.963	0.961		N	N	N
	miR3954a7		0.1	0.2	0.1		0.998	0.963	0.961		N	N	N
	miR3954a9		0.1	0.4	0.1		0.998	0.963	0.961		N	N	N
	miR3954b1		0.2	0.1	0.1		0.998	0.963	0.961		N	N	N
	miR3954b2		3	1.1	1.1		0.998	0.963	0.961		N	N	N
	miR3954b5		0.2	0.1	0.1		0.998	0.963	0.961		N	N	N
	miR3954b6		0.8	0.4	0.2		0.998	0.963	0.961		N	N	N
	miR3954b9		0.1	0.2	0.1		0.998	0.963	0.961		N	N	N
	miR395a1_c1_d1_e1_f1		0.1	0.2	0.1		0.998	0.963	0.961		N	N	N
	miR395a2_b1_c2_d2_e2_f2		0.2	0.1	0.1		0.998	0.963	0.961		N	N	N
	miR395a4_b3_c4_d4_e4_f4		0.1	0.2	0.2		0.998	0.963	0.961		N	N	N
	miR395g1		0.2	0.1	0.2		0.998	0.963	0.961		N	N	N
	miR395g2		0.1	0.4	0.1		0.998	0.963	0.961		N	N	N
	miR395g3		0.1	0.2	0.1		0.998	0.963	0.961		N	N	N
	miR395g4		0.1	0.2	0.1		0.998	0.963	0.961		N	N	N
	miR395g5		0.4	1.1	0.2		0.998	0.963	0.961		N	N	N
	miR395g6		0.1	0.2	0.1		0.998	0.963	0.961		N	N	N
	miR396#k		1.6	0.6	0.8		0.998	0.963	0.961		N	N	N
	miR396a1		0.4	0.1	0.8		0.998	0.963	0.961		N	N	N
	miR396a2_b1		0.8	0.1	0.8		0.998	0.963	0.961		N	N	N
	miR396a7_b4		0.2	0.1	0.9		0.998	0.963	0.961		N	N	N
	miR396c11_d11_f11		0.2	0.1	0.1		0.998	0.963	0.961		N	N	N
	miR396c12_d12_e11_f12_g5_h11_i7_j9		0.1	0.2	0.1		0.998	0.963	0.961		N	N	N
	miR396c13_d13_e12_f13_h12		0.1	0.2	0.1		0.998	0.963	0.961		N	N	N
	miR396c15_d15_e14_f15_g7_h14_i9_j11		0.1	0.2	0.1		0.998	0.963	0.961		N	N	N
	miR396c17_d17_e16_f17_g8_h16		0.1	0.4	0.1		0.998	0.963	0.961		N	N	N
	miR396c18_d18_e17_f18_h17		0.1	0.2	0.1		0.998	0.963	0.961		N	N	N
	miR396c1_d1_e1_f1_h1		0.1	0.4	0.1		0.998	0.963	0.961		N	N	N
	miR396c2_d2_e2_f2_h2		0.1	0.2	0.1		0.998	0.963	0.961		N	N	N
	miR396c4_d4_e4_f4_h4		0.1	0.2	0.1		0.998	0.963	0.961		N	N	N
	miR396c7_d7_e7_f7_h7		0.1	1.1	0.1		0.998	0.963	0.961		N	N	N
	miR396g2		0.2	0.1	0.1		0.998	0.963	0.961		N	N	N
	miR396i1_j1		0.1	0.4	0.1		0.998	0.963	0.961		N	N	N
	miR396i2_j2		0.1	0.2	0.1		0.998	0.963	0.961		N	N	N
	miR396i3_j3		0.1	0.2	0.1		0.998	0.963	0.961		N	N	N
	miR396j12		0.2	0.8	0.1		0.998	0.963	0.961		N	N	N
	miR396j14		0.2	0.1	0.1		0.998	0.963	0.961		N	N	N
	miR396j5		0.6	1.3	0.2		0.998	0.963	0.961		N	N	N
	miR396j8		0.1	0.2	0.1		0.998	0.963	0.961		N	N	N
	miR396k1		0.6	0.2	0.2		0.998	0.963	0.961		N	N	N
	miR397a10		0.1	0.2	0.1		0.998	0.963	0.961		N	N	N
	miR397a12		1.4	0.4	0.1		0.998	0.963	0.961		N	N	N
	miR397a14		1.2	0.6	0.2		0.998	0.963	0.961		N	N	N
	miR397a16		0.2	0.1	0.1		0.998	0.963	0.961		N	N	N
	miR397a17		0.4	0.2	0.1		0.998	0.963	0.961		N	N	N
	miR397a18		0.1	0.2	0.1		0.998	0.963	0.961		N	N	N
	miR397a19		0.2	0.1	0.1		0.998	0.963	0.961		N	N	N
	miR397a2		0.6	1.3	0.1		0.998	0.963	0.961		N	N	N
	miR397a20		2.8	6.7	0.9		0.998	0.963	0.961		N	N	N
	miR397a21		0.2	0.1	0.1		0.998	0.963	0.961		N	N	N
	miR397a22		0.2	0.1	0.1		0.998	0.963	0.961		N	N	N
	miR397a3		1.6	3.6	0.1		0.998	0.963	0.961		N	N	N
	miR397a4		0.4	1	0.1		0.998	0.963	0.961		N	N	N
	miR397a5		0.2	2.1	0.1		0.998	0.963	0.961		N	N	N
	miR397a6		0.2	0.1	0.1		0.998	0.963	0.961		N	N	N
	miR397a8		0.1	1	0.1		0.998	0.963	0.961		N	N	N
	miR398a1		0.2	0.1	0.2		0.998	0.963	0.961		N	N	N
	miR398a12		0.1	0.2	0.1		0.998	0.963	0.961		N	N	N
	miR398a13		0.4	0.2	0.1		0.998	0.963	0.961		N	N	N
	miR398a14		2	3.6	0.1		0.998	0.963	0.961		N	N	N
	miR398a15		0.4	1.3	0.1		0.998	0.963	0.961		N	N	N
	miR398a17		0.4	0.2	0.1		0.998	0.963	0.961		N	N	N
	miR398a18		0.2	0.1	0.1		0.998	0.963	0.961		N	N	N
	miR398a2		0.1	0.6	0.1		0.998	0.963	0.961		N	N	N
	miR398a3		0.2	0.1	0.1		0.998	0.963	0.961		N	N	N
	miR398a6		0.1	0.2	0.1		0.998	0.963	0.961		N	N	N
	miR398a7		1.4	0.6	0.1		0.998	0.963	0.961		N	N	N
	miR398a8		0.4	0.1	0.1		0.998	0.963	0.961		N	N	N
	miR398a9		0.2	0.1	0.1		0.998	0.963	0.961		N	N	N
	miR399#b-c		1.2	4	1.3		0.998	0.963	0.961		N	N	N
	miR399#j		2.6	1.3	0.1		0.998	0.963	0.961		N	N	N
	miR399a1		0.2	0.1	0.1		0.998	0.963	0.961		N	N	N
	miR399a2_d4		0.1	0.2	0.1		0.998	0.963	0.961		N	N	N
	miR399a5		0.4	0.1	0.1		0.998	0.963	0.961		N	N	N
	miR399a6		0.2	0.1	0.1		0.998	0.963	0.961		N	N	N
	miR399a7		0.1	0.2	0.1		0.998	0.963	0.961		N	N	N
	miR399b1_c2		0.2	0.8	0.2		0.998	0.963	0.961		N	N	N
	miR399b2_c3		0.2	0.1	0.1		0.998	0.963	0.961		N	N	N
	miR399b3_c4		0.1	0.2	0.1		0.998	0.963	0.961		N	N	N
	miR399b4_c5		0.1	0.6	0.6		0.998	0.963	0.961		N	N	N
	miR399b5_c6		0.1	0.2	0.1		0.998	0.963	0.961		N	N	N
	miR399d1		1.6	0.1	0.4		0.998	0.963	0.961		N	N	N
	miR399d3		0.4	0.1	0.1		0.998	0.963	0.961		N	N	N
	miR399e10_f10		0.2	1.1	0.2		0.998	0.963	0.961		N	N	N
	miR399e11_f11		0.2	0.1	0.1		0.998	0.963	0.961		N	N	N
	miR399e12_f12		0.1	0.6	0.1		0.998	0.963	0.961		N	N	N
	miR399e13_f13		0.1	0.2	0.1		0.998	0.963	0.961		N	N	N
	miR399e1_f1		0.1	0.6	0.1		0.998	0.963	0.961		N	N	N
	miR399e2_f2		1	0.6	1.1		0.998	0.963	0.961		N	N	N
	miR399e3_f3		0.2	1.5	0.2		0.998	0.963	0.961		N	N	N
	miR399e4_f4		0.1	0.2	0.1		0.998	0.963	0.961		N	N	N
	miR399e6_f6		0.1	0.6	0.1		0.998	0.963	0.961		N	N	N
	miR399e7_f7		0.1	0.2	0.1		0.998	0.963	0.961		N	N	N
	miR399e8_f8		0.2	0.6	0.1		0.998	0.963	0.961		N	N	N
	miR399e9_f9		0.1	0.2	0.1		0.998	0.963	0.961		N	N	N
	miR399g2_h2_i2_j2		0.1	0.4	0.1		0.998	0.963	0.961		N	N	N
	miR399h3_i3		0.1	0.2	0.1		0.998	0.963	0.961		N	N	N
	miR403a1		0.6	0.1	0.1		0.998	0.963	0.961		N	N	N
	miR403a3		1	0.1	0.2		0.998	0.963	0.961		N	N	N
	miR403a4		0.4	0.2	0.1		0.998	0.963	0.961		N	N	N
	miR403a5		0.1	0.2	0.1		0.998	0.963	0.961		N	N	N
	miR403b1		0.1	0.4	0.1		0.998	0.963	0.961		N	N	N
	miR403b10		0.2	0.1	0.1		0.998	0.963	0.961		N	N	N
	miR403b11		0.8	0.2	0.2		0.998	0.963	0.961		N	N	N
	miR403b2		3.2	1.7	0.2		0.998	0.963	0.961		N	N	N
	miR403b3		0.2	0.1	0.1		0.998	0.963	0.961		N	N	N
	miR403b4		0.2	0.1	0.1		0.998	0.963	0.961		N	N	N
	miR403b6		2.4	1.5	0.2		0.998	0.963	0.961		N	N	N
	miR403b7		1.2	0.2	0.1		0.998	0.963	0.961		N	N	N
	miR403b9		0.1	0.4	0.1		0.998	0.963	0.961		N	N	N
	miR477a1		0.1	0.6	0.1		0.998	0.963	0.961		N	N	N
	miR477a4		0.1	1	1.9		0.998	0.963	0.961		N	N	N
	miR477b4		0.2	0.1	0.1		0.998	0.963	0.961		N	N	N
	miR477b6		2	0.4	1.9		0.998	0.963	0.961		N	N	N
	miR477b9		0.2	0.1	0.1		0.998	0.963	0.961		N	N	N
	miR477c1		0.2	0.1	0.1		0.998	0.963	0.961		N	N	N
	miR477c3		0.2	0.1	0.1		0.998	0.963	0.961		N	N	N
	miR477c4		0.2	1	0.1		0.998	0.963	0.961		N	N	N
	miR482#a		13	7.8	5.3		0.998	0.963	0.961		N	N	N
	miR482a5		0.4	0.1	0.1		0.998	0.963	0.961		N	N	N
	miR482a6		0.8	0.4	0.1		0.998	0.963	0.961		N	N	N
	miR5225a1		0.1	0.2	0.1		0.998	0.963	0.961		N	N	N
	miR5225a2		0.2	0.1	0.1		0.998	0.963	0.961		N	N	N
	miR5225a4		0.2	0.1	0.1		0.998	0.963	0.961		N	N	N
	miR530a2_b2		0.1	0.4	0.1		0.998	0.963	0.961		N	N	N
	miR530a3_b3		0.2	2.1	0.6		0.998	0.963	0.961		N	N	N
	miR530a5		0.1	0.2	0.1		0.998	0.963	0.961		N	N	N
	miR530a6_b6		0.1	0.2	0.1		0.998	0.963	0.961		N	N	N
	miR530b5		0.1	0.2	0.2		0.998	0.963	0.961		N	N	N
	miR530b7		0.1	0.4	0.1		0.998	0.963	0.961		N	N	N
	miR535a1		0.2	0.1	0.2		0.998	0.963	0.961		N	N	N
	miR535a13		2	0.1	0.2		0.998	0.963	0.961		N	N	N
	miR535a14		0.2	0.1	0.1		0.998	0.963	0.961		N	N	N
	miR535a17		1	0.6	0.1		0.998	0.963	0.961		N	N	N
	miR535a18		0.6	0.2	0.1		0.998	0.963	0.961		N	N	N
	miR535a19		1.4	0.2	0.1		0.998	0.963	0.961		N	N	N
	miR535a20		0.2	0.1	0.2		0.998	0.963	0.961		N	N	N
	miR535a21		2.6	1.1	0.8		0.998	0.963	0.961		N	N	N
	miR535a22		0.6	0.2	0.1		0.998	0.963	0.961		N	N	N
	miR535a24		0.1	0.4	0.1		0.998	0.963	0.961		N	N	N
	miR535a25		0.6	2.3	0.4		0.998	0.963	0.961		N	N	N
	miR535a3		2.2	0.4	0.4		0.998	0.963	0.961		N	N	N
	miR535a4		1.2	0.1	0.4		0.998	0.963	0.961		N	N	N
	miR535a6		0.2	0.1	0.1		0.998	0.963	0.961		N	N	N
	miR7484a10		2.2	0.1	0.1		0.998	0.963	0.961		N	N	N
	miR7484a2		0.2	0.1	0.1		0.998	0.963	0.961		N	N	N
	miR7484a3		1.6	0.1	0.1		0.998	0.963	0.961		N	N	N
	miR7484a4		1	0.1	0.1		0.998	0.963	0.961		N	N	N
	miR7484a5		0.2	0.1	0.1		0.998	0.963	0.961		N	N	N
	miR7484a6		0.4	0.1	0.2		0.998	0.963	0.961		N	N	N
	miR7484a8		0.2	0.1	0.1		0.998	0.963	0.961		N	N	N
	miR7486#a-b		3.3	1.5	1.9		0.998	0.963	0.961		N	N	N
	miR7486#c		1.8	0.6	0.6		0.998	0.963	0.961		N	N	N
	miR7486a2_b2		1	0.1	0.1		0.998	0.963	0.961		N	N	N
	miR7486a3_b3		0.4	0.1	0.6		0.998	0.963	0.961		N	N	N
	miR7486a4_b4		0.1	0.2	0.1		0.998	0.963	0.961		N	N	N
	miR7486c2		0.4	0.2	0.1		0.998	0.963	0.961		N	N	N
	miR7486c3		0.2	0.1	0.1		0.998	0.963	0.961		N	N	N
	miR7486c4		0.1	0.2	0.2		0.998	0.963	0.961		N	N	N
	miR7486c5		0.1	0.2	0.1		0.998	0.963	0.961		N	N	N
	miR7496#a		0.1	0.8	1.7		0.998	0.963	0.961		N	N	N
	miR7502#a		3	0.4	0.6		0.998	0.963	0.961		N	N	N
	miR7502a1		0.2	0.1	0.1		0.998	0.963	0.961		N	N	N
	miR7504#b		1.2	0.4	1.7		0.998	0.963	0.961		N	N	N
	miR7504a3		0.1	0.4	0.1		0.998	0.963	0.961		N	N	N
	miR7504a4		0.1	0.2	0.2		0.998	0.963	0.961		N	N	N
	miR7504a5		0.2	0.1	0.1		0.998	0.963	0.961		N	N	N
	miR7504b1		0.2	0.1	0.2		0.998	0.963	0.961		N	N	N
	miR7504b3		0.1	0.2	0.2		0.998	0.963	0.961		N	N	N
	miR7504b4		0.1	0.2	0.1		0.998	0.963	0.961		N	N	N
	miR7504b5		0.2	0.1	0.1		0.998	0.963	0.961		N	N	N
	miR7504c10		0.2	0.1	0.1		0.998	0.963	0.961		N	N	N
	miR7504c11		0.1	0.2	0.1		0.998	0.963	0.961		N	N	N
	miR7504c12		0.2	0.1	0.2		0.998	0.963	0.961		N	N	N
	miR7504c13		0.1	0.2	0.1		0.998	0.963	0.961		N	N	N
	miR7504c2		0.8	0.1	0.1		0.998	0.963	0.961		N	N	N
	miR7504c3		0.2	0.1	0.1		0.998	0.963	0.961		N	N	N
	miR7504c4		1	0.4	1.7		0.998	0.963	0.961		N	N	N
	miR7504c6		0.2	0.1	0.1		0.998	0.963	0.961		N	N	N
	miR7505a1		0.2	0.1	0.2		0.998	0.963	0.961		N	N	N
	miR7505a10		1.2	0.8	0.4		0.998	0.963	0.961		N	N	N
	miR7505a11		0.1	0.4	0.1		0.998	0.963	0.961		N	N	N
	miR7505a3		0.2	0.1	0.2		0.998	0.963	0.961		N	N	N
	miR7505a5		0.2	0.1	0.1		0.998	0.963	0.961		N	N	N
	miR7505a8		0.8	0.1	0.1		0.998	0.963	0.961		N	N	N
	miR7508a1		0.2	0.1	0.1		0.998	0.963	0.961		N	N	N
	miR7508a10		0.8	0.1	0.2		0.998	0.963	0.961		N	N	N
	miR7508a12		2	0.1	0.2		0.998	0.963	0.961		N	N	N
	miR7508a13		0.8	0.2	1.7		0.998	0.963	0.961		N	N	N
	miR7508a14		3.9	1	1.7		0.998	0.963	0.961		N	N	N
	miR7508a16		0.4	0.2	0.1		0.998	0.963	0.961		N	N	N
	miR7508a18		0.2	0.1	0.1		0.998	0.963	0.961		N	N	N
	miR7508a19		0.4	0.1	0.2		0.998	0.963	0.961		N	N	N
	miR7508a2		0.2	0.1	0.2		0.998	0.963	0.961		N	N	N
	miR7508a20		0.2	0.1	0.1		0.998	0.963	0.961		N	N	N
	miR7508a21		0.2	0.1	0.1		0.998	0.963	0.961		N	N	N
	miR7508a22		0.4	0.1	0.1		0.998	0.963	0.961		N	N	N
	miR7508a4		3	0.4	0.4		0.998	0.963	0.961		N	N	N
	miR7508a7		0.2	0.1	0.1		0.998	0.963	0.961		N	N	N
	miR7508a8		1	0.1	0.2		0.998	0.963	0.961		N	N	N
	miR7510a1		0.2	0.1	0.2		0.998	0.963	0.961		N	N	N
	miR7510a2		0.1	0.4	0.8		0.998	0.963	0.961		N	N	N
	miR7510b1		0.4	1	0.6		0.998	0.963	0.961		N	N	N
	miR7510b2_c1		0.1	0.2	0.1		0.998	0.963	0.961		N	N	N
	miR7510b3		0.2	0.1	0.1		0.998	0.963	0.961		N	N	N
	miR7510b4_c3		0.4	0.1	0.1		0.998	0.963	0.961		N	N	N
	miR7510b5		0.2	0.1	0.1		0.998	0.963	0.961		N	N	N
	miR7510c2		0.2	0.1	0.1		0.998	0.963	0.961		N	N	N
	miR7510d2_e2_f2		1	0.1	1.1		0.998	0.963	0.961		N	N	N
	miR7510d3_e3_f3		0.2	0.1	0.6		0.998	0.963	0.961		N	N	N
	miR7510d5_e5_f5		0.2	0.1	0.1		0.998	0.963	0.961		N	N	N
	miR7510d6_e6_f6		0.4	0.1	0.1		0.998	0.963	0.961		N	N	N
	miR7510d7_e7_f7		1.8	0.1	0.2		0.998	0.963	0.961		N	N	N
	miR7510d8_e8_f8		0.1	0.2	0.1		0.998	0.963	0.961		N	N	N
	miR7510g10_j10_k10_l10		0.4	0.2	0.2		0.998	0.963	0.961		N	N	N
	miR7510g11_h10_i12_j11_k11_l11_m3		0.4	0.1	0.1		0.998	0.963	0.961		N	N	N
	miR7510g12_j12_l12		0.1	0.2	0.1		0.998	0.963	0.961		N	N	N
	miR7510g13_h12_i13_j13_k12_l13_m4		2.2	0.6	0.2		0.998	0.963	0.961		N	N	N
	miR7510g14_j15_k13_l15		0.2	0.1	0.1		0.998	0.963	0.961		N	N	N
	miR7510g16_j17_k15_l17		0.6	0.2	0.2		0.998	0.963	0.961		N	N	N
	miR7510g17_h14_i16_j18_k16_l18_m7		0.2	0.1	0.1		0.998	0.963	0.961		N	N	N
	miR7510g1_h1_i1_j1_k1_l1		0.2	0.1	0.1		0.998	0.963	0.961		N	N	N
	miR7510g2_h2_i2_j2_k2_l2		2	0.1	0.6		0.998	0.963	0.961		N	N	N
	miR7510g3_h3_i3_j3_k3_l3		0.2	0.1	0.1		0.998	0.963	0.961		N	N	N
	miR7510g4_h4_i4_j4_k4_l4		0.2	0.1	0.1		0.998	0.963	0.961		N	N	N
	miR7510g5_h5_i5_j5_k5_l5		1	0.4	1.1		0.998	0.963	0.961		N	N	N
	miR7510g7_h7_i7_j7_k7_l7		0.4	0.1	0.1		0.998	0.963	0.961		N	N	N
	miR7510g8_h8_i8_j8_k8_l8		0.4	0.1	0.2		0.998	0.963	0.961		N	N	N
	miR7510h11		1.4	0.1	0.2		0.998	0.963	0.961		N	N	N
	miR7510i10_m1		0.1	0.2	0.1		0.998	0.963	0.961		N	N	N
	miR7510i15_m6		1.2	0.4	0.1		0.998	0.963	0.961		N	N	N
	miR7510i17_m8		0.2	0.1	0.1		0.998	0.963	0.961		N	N	N
	miR7510j14_l14		0.2	0.1	0.1		0.998	0.963	0.961		N	N	N
	miR7510m2		0.2	0.1	0.4		0.998	0.963	0.961		N	N	N
	miR7510m9		0.6	0.1	0.1		0.998	0.963	0.961		N	N	N
	miR7510o1_p1		0.2	0.1	0.1		0.998	0.963	0.961		N	N	N
	miR827a1		0.2	0.1	0.1		0.998	0.963	0.961		N	N	N
	miR827a2		0.2	0.1	0.1		0.998	0.963	0.961		N	N	N
	miR827a3		0.6	0.1	0.1		0.998	0.963	0.961		N	N	N
	miR827a4		0.2	0.1	0.1		0.998	0.963	0.961		N	N	N
	miRC100#a		0.6	0.1	1.9		0.998	0.963	0.961		N	N	N
	miRC101#a		2	0.8	0.1		0.998	0.963	0.961		N	N	N
	miRC102#a		1	0.2	2.3		0.998	0.963	0.961		N	N	N
	miRC102a1		0.1	0.2	0.1		0.998	0.963	0.961		N	N	N
	miRC102a2		0.2	0.1	0.1		0.998	0.963	0.961		N	N	N
	miRC102a3		0.1	0.2	0.1		0.998	0.963	0.961		N	N	N
	miRC103#a		1.4	0.4	0.6		0.998	0.963	0.961		N	N	N
	miRC103a1		0.1	0.2	0.1		0.998	0.963	0.961		N	N	N
	miRC103a2		0.8	0.4	0.2		0.998	0.963	0.961		N	N	N
	miRC104a3		0.2	0.1	0.1		0.998	0.963	0.961		N	N	N
	miRC104a5		0.2	0.1	0.1		0.998	0.963	0.961		N	N	N
	miRC105#a		1	0.1	1.1		0.998	0.963	0.961		N	N	N
	miRC106a14		0.2	0.1	0.2		0.998	0.963	0.961		N	N	N
	miRC106a15		0.8	0.2	1.1		0.998	0.963	0.961		N	N	N
	miRC106a2		0.1	0.4	0.4		0.998	0.963	0.961		N	N	N
	miRC106a4		0.2	0.1	0.6		0.998	0.963	0.961		N	N	N
	miRC106a5		0.4	0.2	0.2		0.998	0.963	0.961		N	N	N
	miRC106a6		0.1	0.4	0.2		0.998	0.963	0.961		N	N	N
	miRC106a9		0.8	0.4	1.3		0.998	0.963	0.961		N	N	N
	miRC107a1		0.1	0.2	0.1		0.998	0.963	0.961		N	N	N
	miRC107a4_b3		0.2	0.1	0.1		0.998	0.963	0.961		N	N	N
	miRC107a8_b7		0.1	0.2	0.1		0.998	0.963	0.961		N	N	N
	miRC108#a		10	7.5	4.7		0.998	0.963	0.961		N	N	N
	miRC108a1		0.1	0.2	0.1		0.998	0.963	0.961		N	N	N
	miRC108a2		0.2	0.6	0.1		0.998	0.963	0.961		N	N	N
	miRC108a3		0.1	0.2	0.1		0.998	0.963	0.961		N	N	N
	miRC109a1		0.2	0.1	0.1		0.998	0.963	0.961		N	N	N
	miRC110a1		0.2	0.1	0.2		0.998	0.963	0.961		N	N	N
	miRC110a2		0.2	0.1	0.1		0.998	0.963	0.961		N	N	N
	miRC112a1		0.6	0.1	0.1		0.998	0.963	0.961		N	N	N
	miRC112a11		0.4	0.1	0.1		0.998	0.963	0.961		N	N	N
	miRC112a12		0.8	0.2	0.1		0.998	0.963	0.961		N	N	N
	miRC112a14		0.2	0.1	0.1		0.998	0.963	0.961		N	N	N
	miRC112a2		0.2	0.1	0.1		0.998	0.963	0.961		N	N	N
	miRC112a3		0.1	0.2	0.1		0.998	0.963	0.961		N	N	N
	miRC112a4		1.2	0.1	0.1		0.998	0.963	0.961		N	N	N
	miRC112a5		0.2	0.1	0.1		0.998	0.963	0.961		N	N	N
	miRC112a6		0.4	0.1	0.1		0.998	0.963	0.961		N	N	N
	miRC112a7		0.2	0.1	0.1		0.998	0.963	0.961		N	N	N
	miRC113a1		0.8	0.1	0.1		0.998	0.963	0.961		N	N	N
	miRC113a12		2	0.2	0.1		0.998	0.963	0.961		N	N	N
	miRC113a2		0.4	0.1	0.1		0.998	0.963	0.961		N	N	N
	miRC113a3		0.4	0.1	0.1		0.998	0.963	0.961		N	N	N
	miRC113a5		1.2	0.4	0.1		0.998	0.963	0.961		N	N	N
	miRC113a7		0.6	0.2	0.1		0.998	0.963	0.961		N	N	N
	miRC113a8		0.6	0.1	0.1		0.998	0.963	0.961		N	N	N
	miRC114#a		2	4	1.3		0.998	0.963	0.961		N	N	N
	miRC114a10		0.1	0.2	0.1		0.998	0.963	0.961		N	N	N
	miRC114a2		0.1	0.4	0.2		0.998	0.963	0.961		N	N	N
	miRC114a3		0.1	0.2	0.1		0.998	0.963	0.961		N	N	N
	miRC114a4		0.2	0.1	0.4		0.998	0.963	0.961		N	N	N
	miRC114a7		0.4	0.1	0.1		0.998	0.963	0.961		N	N	N
	miRC115#a		2.6	5.7	1.5		0.998	0.963	0.961		N	N	N
	miRC115a1		0.1	0.2	0.1		0.998	0.963	0.961		N	N	N
	miRC115a2		0.2	0.1	0.2		0.998	0.963	0.961		N	N	N
	miRC115a4		0.1	0.4	0.1		0.998	0.963	0.961		N	N	N
	miRC115a6		0.1	0.2	0.1		0.998	0.963	0.961		N	N	N
	miRC117a1		0.2	0.1	0.1		0.998	0.963	0.961		N	N	N
	miRC117a3		0.2	0.1	0.1		0.998	0.963	0.961		N	N	N
	miRC117a4		0.2	0.1	0.1		0.998	0.963	0.961		N	N	N
	miRC117a5		0.1	0.2	0.1		0.998	0.963	0.961		N	N	N
	miRC118#a		2.2	1.5	0.8		0.998	0.963	0.961		N	N	N
	miRC118a2		0.1	0.2	0.1		0.998	0.963	0.961		N	N	N
	miRC118a4		0.2	0.1	0.1		0.998	0.963	0.961		N	N	N
	miRC118a5		0.2	0.1	0.2		0.998	0.963	0.961		N	N	N
	miRC118a8		0.1	0.2	0.1		0.998	0.963	0.961		N	N	N
	miRC119#a		2.6	0.4	2.8		0.998	0.963	0.961		N	N	N
	miRC119a1		0.2	0.1	0.1		0.998	0.963	0.961		N	N	N
	miRC119a2		0.2	0.1	0.2		0.998	0.963	0.961		N	N	N
	miRC119a6		0.1	0.2	0.4		0.998	0.963	0.961		N	N	N
	miRC120#a		0.6	1.1	1.3		0.998	0.963	0.961		N	N	N
	miRC120a1		0.1	0.2	0.1		0.998	0.963	0.961		N	N	N
	miRC120a2		0.1	0.2	0.8		0.998	0.963	0.961		N	N	N
	miRC120a3		0.1	0.4	0.2		0.998	0.963	0.961		N	N	N
	miRC120a5		0.2	0.1	0.2		0.998	0.963	0.961		N	N	N
	miRC120a6		0.1	0.2	0.1		0.998	0.963	0.961		N	N	N
	miRC121#a		1.4	4.8	0.6		0.998	0.963	0.961		N	N	N
	miRC121a1		0.1	0.4	0.1		0.998	0.963	0.961		N	N	N
	miRC121a3		0.1	0.2	0.1		0.998	0.963	0.961		N	N	N
	miRC121a4		0.1	0.6	0.1		0.998	0.963	0.961		N	N	N
	miRC121a5		1	3.3	1.7		0.998	0.963	0.961		N	N	N
	miRC122a1		0.2	0.1	0.1		0.998	0.963	0.961		N	N	N
	miRC122a10		0.2	0.1	0.1		0.998	0.963	0.961		N	N	N
	miRC122a11		1.2	0.2	0.1		0.998	0.963	0.961		N	N	N
	miRC122a12		0.2	0.1	0.1		0.998	0.963	0.961		N	N	N
	miRC122a2		0.4	0.1	0.1		0.998	0.963	0.961		N	N	N
	miRC122a3		0.4	0.2	0.1		0.998	0.963	0.961		N	N	N
	miRC122a4		0.2	0.1	0.1		0.998	0.963	0.961		N	N	N
	miRC122a5		0.2	0.1	0.1		0.998	0.963	0.961		N	N	N
	miRC122a6		0.2	0.1	0.1		0.998	0.963	0.961		N	N	N
	miRC122a7		0.2	0.1	0.1		0.998	0.963	0.961		N	N	N
	miRC122a8		0.2	0.1	0.1		0.998	0.963	0.961		N	N	N
	miRC122a9		1	0.1	0.1		0.998	0.963	0.961		N	N	N
	miRC123a1		0.1	0.4	0.1		0.998	0.963	0.961		N	N	N
	miRC123a2		0.1	0.2	0.1		0.998	0.963	0.961		N	N	N
	miRC123a4		0.2	0.1	0.1		0.998	0.963	0.961		N	N	N
	miRC124a1		0.2	0.1	0.1		0.998	0.963	0.961		N	N	N
	miRC124a10		0.1	0.2	0.1		0.998	0.963	0.961		N	N	N
	miRC124a13		0.1	0.2	0.1		0.998	0.963	0.961		N	N	N
	miRC124a14		0.1	0.2	0.1		0.998	0.963	0.961		N	N	N
	miRC124a6		0.2	0.1	0.1		0.998	0.963	0.961		N	N	N
	miRC124a7		0.1	0.2	0.1		0.998	0.963	0.961		N	N	N
	miRC124a9		0.1	0.2	0.1		0.998	0.963	0.961		N	N	N
	miRC126a1		0.4	0.1	0.6		0.998	0.963	0.961		N	N	N
	miRC126a3		0.2	0.1	0.1		0.998	0.963	0.961		N	N	N
	miRC126a4		0.2	0.1	0.1		0.998	0.963	0.961		N	N	N
	miRC126a5		0.2	0.1	0.4		0.998	0.963	0.961		N	N	N
	miRC127a1		0.1	0.2	0.2		0.998	0.963	0.961		N	N	N
	miRC127a10_a8		0.1	0.2	0.1		0.998	0.963	0.961		N	N	N
	miRC127a12_a9		0.2	0.1	0.1		0.998	0.963	0.961		N	N	N
	miRC127a2		0.4	0.1	0.2		0.998	0.963	0.961		N	N	N
	miRC127a3		0.1	0.2	0.1		0.998	0.963	0.961		N	N	N
	miRC127a4		0.1	0.2	0.1		0.998	0.963	0.961		N	N	N
	miRC127a6		0.2	0.1	0.1		0.998	0.963	0.961		N	N	N
	miRC127a7		0.1	1.3	0.6		0.998	0.963	0.961		N	N	N
	miRC127a9		0.1	0.2	0.2		0.998	0.963	0.961		N	N	N
	miRC128a10		0.2	0.1	0.1		0.998	0.963	0.961		N	N	N
	miRC128a2		0.2	0.1	0.2		0.998	0.963	0.961		N	N	N
	miRC128a3		0.1	0.2	0.1		0.998	0.963	0.961		N	N	N
	miRC128a6		0.6	0.1	0.1		0.998	0.963	0.961		N	N	N
	miRC128a8		1.2	0.4	0.6		0.998	0.963	0.961		N	N	N
	miRC128a9		0.2	0.1	0.2		0.998	0.963	0.961		N	N	N
	miRC129#a		1.6	0.2	0.8		0.998	0.963	0.961		N	N	N
	miRC129a1		0.2	0.1	0.2		0.998	0.963	0.961		N	N	N
	miRC131a10		1	0.2	0.4		0.998	0.963	0.961		N	N	N
	miRC131a6		0.1	0.2	0.4		0.998	0.963	0.961		N	N	N
	miRC131a8		0.2	0.1	0.1		0.998	0.963	0.961		N	N	N
	miRC131a9		0.2	0.1	0.2		0.998	0.963	0.961		N	N	N
	miRC132a3		0.2	0.1	0.1		0.998	0.963	0.961		N	N	N
	miRC133a10		0.6	0.2	0.1		0.998	0.963	0.961		N	N	N
	miRC133a11		0.8	0.4	0.1		0.998	0.963	0.961		N	N	N
	miRC133a12		0.8	0.1	0.1		0.998	0.963	0.961		N	N	N
	miRC133a13		0.2	0.1	0.1		0.998	0.963	0.961		N	N	N
	miRC133a14		1.4	0.2	0.4		0.998	0.963	0.961		N	N	N
	miRC133a19		3.5	1.3	0.2		0.998	0.963	0.961		N	N	N
	miRC133a2		2.6	0.4	0.1		0.998	0.963	0.961		N	N	N
	miRC133a20		1.8	0.6	0.1		0.998	0.963	0.961		N	N	N
	miRC133a21		0.4	0.2	0.1		0.998	0.963	0.961		N	N	N
	miRC133a24		0.6	0.1	0.1		0.998	0.963	0.961		N	N	N
	miRC133a25		0.2	0.1	0.1		0.998	0.963	0.961		N	N	N
	miRC133a27		0.2	0.1	0.1		0.998	0.963	0.961		N	N	N
	miRC133a28		1.2	0.4	0.1		0.998	0.963	0.961		N	N	N
	miRC133a3		0.4	0.2	0.1		0.998	0.963	0.961		N	N	N
	miRC133a30		1	0.2	0.1		0.998	0.963	0.961		N	N	N
	miRC133a4		0.2	0.1	0.1		0.998	0.963	0.961		N	N	N
	miRC133a6		0.2	0.1	0.1		0.998	0.963	0.961		N	N	N
	miRC133a7		0.4	0.1	0.1		0.998	0.963	0.961		N	N	N
	miRC133a8		1	0.2	0.1		0.998	0.963	0.961		N	N	N
	miRC133a9		0.1	0.2	0.1		0.998	0.963	0.961		N	N	N
	miRC134a10_a1		0.6	0.2	0.8		0.998	0.963	0.961		N	N	N
	miRC134a12_a2		0.2	0.1	0.1		0.998	0.963	0.961		N	N	N
	miRC134a13_a3		1.8	0.2	0.2		0.998	0.963	0.961		N	N	N
	miRC134a14_a4		0.8	0.1	0.1		0.998	0.963	0.961		N	N	N
	miRC134a2		0.2	0.1	0.1		0.998	0.963	0.961		N	N	N
	miRC134a3		0.2	0.6	0.8		0.998	0.963	0.961		N	N	N
	miRC134a5		0.2	0.1	0.1		0.998	0.963	0.961		N	N	N
	miRC134a6		0.6	0.1	0.1		0.998	0.963	0.961		N	N	N
	miRC134a7		0.4	0.1	0.2		0.998	0.963	0.961		N	N	N
	miRC134a8		0.6	0.1	0.1		0.998	0.963	0.961		N	N	N
	miRC134a9		1	0.1	0.1		0.998	0.963	0.961		N	N	N
	miRC135a1		0.6	0.2	0.1		0.998	0.963	0.961		N	N	N
	miRC135a2		0.2	0.1	0.1		0.998	0.963	0.961		N	N	N
	miRC135a4		0.2	0.1	0.1		0.998	0.963	0.961		N	N	N
	miRC136a1		0.2	0.1	0.1		0.998	0.963	0.961		N	N	N
	miRC136a2		0.4	0.2	0.1		0.998	0.963	0.961		N	N	N
	miRC137a1		0.1	0.2	0.1		0.998	0.963	0.961		N	N	N
	miRC137a10		0.2	0.1	0.1		0.998	0.963	0.961		N	N	N
	miRC137a13		0.2	0.1	0.1		0.998	0.963	0.961		N	N	N
	miRC137a2		0.2	0.1	0.1		0.998	0.963	0.961		N	N	N
	miRC137a3		0.6	0.1	0.1		0.998	0.963	0.961		N	N	N
	miRC137a4		4.5	2.1	4		0.998	0.963	0.961		N	N	N
	miRC137a5		0.1	0.2	0.2		0.998	0.963	0.961		N	N	N
	miRC137a6		1.6	0.8	1.1		0.998	0.963	0.961		N	N	N
	miRC137a7		1.2	0.4	0.4		0.998	0.963	0.961		N	N	N
	miRC138#a-b		1.8	0.1	0.2		0.998	0.963	0.961		N	N	N
	miRC138a1_b1		0.1	0.2	0.1		0.998	0.963	0.961		N	N	N
	miRC138a2_b2		0.2	0.1	0.1		0.998	0.963	0.961		N	N	N
	miRC138a3_b3		0.6	0.2	0.1		0.998	0.963	0.961		N	N	N
	miRC138a4_b4		0.1	0.2	0.2		0.998	0.963	0.961		N	N	N
	miRC139#a		1.6	0.4	0.2		0.998	0.963	0.961		N	N	N
	miRC139a2		0.2	0.1	0.1		0.998	0.963	0.961		N	N	N
	miRC139a3		0.2	0.1	0.1		0.998	0.963	0.961		N	N	N
	miRC139a4		0.2	0.1	0.1		0.998	0.963	0.961		N	N	N
	miRC139a5		0.2	0.1	0.1		0.998	0.963	0.961		N	N	N
	miRC140a1		0.2	0.1	0.1		0.998	0.963	0.961		N	N	N
	miRC140a3		0.1	0.2	0.2		0.998	0.963	0.961		N	N	N
	miRC140a4		0.2	0.1	0.1		0.998	0.963	0.961		N	N	N
	miRC141#a-c		1.4	0.4	0.2		0.998	0.963	0.961		N	N	N
	miRC141a1_b1_c1		0.2	0.1	0.1		0.998	0.963	0.961		N	N	N
	miRC142a1		0.1	0.2	0.1		0.998	0.963	0.961		N	N	N
	miRC143a1		0.1	0.2	0.1		0.998	0.963	0.961		N	N	N
	miRC143a3		0.2	0.1	0.1		0.998	0.963	0.961		N	N	N
	miRC143a4		0.2	0.1	0.1		0.998	0.963	0.961		N	N	N
	miRC143a5		1.4	3.4	0.2		0.998	0.963	0.961		N	N	N
	miRC143a6		0.2	0.1	0.1		0.998	0.963	0.961		N	N	N
	miRC143a7		0.1	0.2	0.1		0.998	0.963	0.961		N	N	N
	miRC144#a		1.4	0.2	2.6		0.998	0.963	0.961		N	N	N
	miRC144a1		0.4	0.1	0.1		0.998	0.963	0.961		N	N	N
	miRC144a3		0.2	0.1	0.2		0.998	0.963	0.961		N	N	N
	miRC144a4		0.2	0.1	0.1		0.998	0.963	0.961		N	N	N
	miRC144a5		0.2	0.1	0.1		0.998	0.963	0.961		N	N	N
	miRC144a6		0.2	0.1	0.1		0.998	0.963	0.961		N	N	N
	miRC144a7		0.2	0.1	0.1		0.998	0.963	0.961		N	N	N
	miRC145#a		0.4	1	0.6		0.998	0.963	0.961		N	N	N
	miRC145a1		0.1	0.2	0.1		0.998	0.963	0.961		N	N	N
	miRC145a3		0.2	0.1	0.2		0.998	0.963	0.961		N	N	N
	miRC145a5		0.1	0.2	0.1		0.998	0.963	0.961		N	N	N
	miRC145a6		0.2	0.1	0.1		0.998	0.963	0.961		N	N	N
	miRC146#a		2	1.3	0.4		0.998	0.963	0.961		N	N	N
	miRC146a1		0.1	0.2	0.1		0.998	0.963	0.961		N	N	N
	miRC146a2		0.1	0.2	0.1		0.998	0.963	0.961		N	N	N
	miRC146a3		0.4	0.1	0.1		0.998	0.963	0.961		N	N	N
	miRC147#a-b		7.3	6.3	10.2		0.998	0.963	0.961		N	N	N
	miRC147a11		0.2	0.1	0.1		0.998	0.963	0.961		N	N	N
	miRC147a1_b1		0.1	0.2	0.1		0.998	0.963	0.961		N	N	N
	miRC147a4_b4		0.4	1.3	0.6		0.998	0.963	0.961		N	N	N
	miRC147a5_b5		1.4	0.2	0.1		0.998	0.963	0.961		N	N	N
	miRC147a7_b7		0.2	0.1	0.1		0.998	0.963	0.961		N	N	N
	miRC147a8_b8		0.1	0.2	0.1		0.998	0.963	0.961		N	N	N
	miRC147a9_b9		0.1	0.2	0.1		0.998	0.963	0.961		N	N	N
	miRC147b10		0.1	0.6	1.1		0.998	0.963	0.961		N	N	N
	miRC148#a		4.3	1.1	1.3		0.998	0.963	0.961		N	N	N
	miRC148a2		0.1	0.2	0.1		0.998	0.963	0.961		N	N	N
	miRC148a3		0.1	0.4	0.1		0.998	0.963	0.961		N	N	N
	miRC149#a		1.2	0.6	0.8		0.998	0.963	0.961		N	N	N
	miRC149a1		1	0.2	0.6		0.998	0.963	0.961		N	N	N
	miRC150#a		0.4	0.2	1.3		0.998	0.963	0.961		N	N	N
	miRC150a1		0.1	0.4	0.1		0.998	0.963	0.961		N	N	N
	miRC151#a		0.4	2.7	1.7		0.998	0.963	0.961		N	N	N
	miRC151a1		0.1	0.2	0.1		0.998	0.963	0.961		N	N	N
	miRC151a2		0.1	0.2	0.1		0.998	0.963	0.961		N	N	N
	miRC151a3		0.1	0.2	0.1		0.998	0.963	0.961		N	N	N
	miRC151a4		0.2	0.1	0.2		0.998	0.963	0.961		N	N	N
	miRC151a7		0.1	0.2	0.1		0.998	0.963	0.961		N	N	N
	miRC152#a		1	1.9	1.1		0.998	0.963	0.961		N	N	N
	miRC152a1		0.4	0.1	0.2		0.998	0.963	0.961		N	N	N
	miRC152a2		0.1	0.4	0.6		0.998	0.963	0.961		N	N	N
	miRC152a3		0.1	0.2	0.1		0.998	0.963	0.961		N	N	N
	miRC153a1		0.2	0.1	0.1		0.998	0.963	0.961		N	N	N
	miRC153a4		0.1	0.4	1.7		0.998	0.963	0.961		N	N	N
	miRC153a5		0.1	0.2	0.1		0.998	0.963	0.961		N	N	N
	miRC154#a		3.3	5.7	5.5		0.998	0.963	0.961		N	N	N
	miRC154a2		0.4	0.2	0.2		0.998	0.963	0.961		N	N	N
	miRC154a3		0.1	0.2	0.1		0.998	0.963	0.961		N	N	N
	miRC154a4		0.2	0.1	0.1		0.998	0.963	0.961		N	N	N
	miRC155#a		0.8	3.1	1.3		0.998	0.963	0.961		N	N	N
	miRC155a1		0.2	0.1	0.1		0.998	0.963	0.961		N	N	N
	miRC155a2		0.1	0.4	0.1		0.998	0.963	0.961		N	N	N
	miRC155a3		0.1	0.2	0.1		0.998	0.963	0.961		N	N	N
	miRC155a5		0.1	0.2	0.1		0.998	0.963	0.961		N	N	N
	miRC155a6		0.1	1.1	1.1		0.998	0.963	0.961		N	N	N
	miRC155a7		0.2	0.1	0.1		0.998	0.963	0.961		N	N	N
	miRC155a8		0.1	0.2	0.1		0.998	0.963	0.961		N	N	N
	miRC156#a		7.9	5.4	5.8		0.998	0.963	0.961		N	N	N
	miRC156a2		0.1	0.4	0.6		0.998	0.963	0.961		N	N	N
	miRC156a3		0.1	0.2	0.1		0.998	0.963	0.961		N	N	N
	miRC156a4		0.1	0.2	0.2		0.998	0.963	0.961		N	N	N
	miRC158a1		0.1	0.2	0.1		0.998	0.963	0.961		N	N	N
	miRC159#a		0.4	1.1	0.6		0.998	0.963	0.961		N	N	N
	miRC159a2		0.2	0.1	0.2		0.998	0.963	0.961		N	N	N
	miRC160a1		0.2	0.1	0.1		0.998	0.963	0.961		N	N	N
	miRC160a2		0.1	0.2	0.1		0.998	0.963	0.961		N	N	N
	miRC160a3		0.1	0.2	0.1		0.998	0.963	0.961		N	N	N
	miRC160a4		0.2	0.6	0.6		0.998	0.963	0.961		N	N	N
	miRC160a5		0.2	0.1	0.1		0.998	0.963	0.961		N	N	N
	miRC160a8		0.1	0.2	0.1		0.998	0.963	0.961		N	N	N
	miRC161#a		1	0.6	0.6		0.998	0.963	0.961		N	N	N
	miRC162a1		0.2	0.1	0.2		0.998	0.963	0.961		N	N	N
	miRC162a2		0.2	0.1	0.1		0.998	0.963	0.961		N	N	N
	miRC162a4		0.2	0.1	0.1		0.998	0.963	0.961		N	N	N
	miRC162a5		0.4	0.1	0.1		0.998	0.963	0.961		N	N	N
	miRC163a13		3	2.1	3		0.998	0.963	0.961		N	N	N
	miRC163a16		0.1	0.4	0.4		0.998	0.963	0.961		N	N	N
	miRC163a17		0.2	0.1	0.1		0.998	0.963	0.961		N	N	N
	miRC163a2		0.1	0.4	0.2		0.998	0.963	0.961		N	N	N
	miRC163a3		0.1	0.2	0.1		0.998	0.963	0.961		N	N	N
	miRC163a6		0.2	0.1	0.8		0.998	0.963	0.961		N	N	N
	miRC164a1		0.1	0.2	0.1		0.998	0.963	0.961		N	N	N
	miRC164a2		0.2	0.8	0.4		0.998	0.963	0.961		N	N	N
	miRC164a3		0.2	0.1	0.2		0.998	0.963	0.961		N	N	N
	miRC165#a		2.8	0.8	0.2		0.998	0.963	0.961		N	N	N
	miRC165a1		0.1	0.2	0.1		0.998	0.963	0.961		N	N	N
	miRC165a3		0.2	0.1	0.2		0.998	0.963	0.961		N	N	N
	miRC165a4		0.8	0.1	0.2		0.998	0.963	0.961		N	N	N
	miRC165a5		0.2	0.1	0.1		0.998	0.963	0.961		N	N	N
	miRC165a6		0.1	0.2	0.2		0.998	0.963	0.961		N	N	N
	miRC165a7		0.1	0.2	0.1		0.998	0.963	0.961		N	N	N
	miRC166#a		1	0.4	1.5		0.998	0.963	0.961		N	N	N
	miRC166a1		0.8	0.2	0.1		0.998	0.963	0.961		N	N	N
	miRC167a1		0.1	0.2	0.1		0.998	0.963	0.961		N	N	N
	miRC167a2		0.2	0.1	0.2		0.998	0.963	0.961		N	N	N
	miRC167a5		0.1	1.5	0.4		0.998	0.963	0.961		N	N	N
	miRC167a7		0.2	0.1	0.1		0.998	0.963	0.961		N	N	N
	miRC167a8		0.2	0.6	0.9		0.998	0.963	0.961		N	N	N
	miRC168#a		1.2	0.4	0.6		0.998	0.963	0.961		N	N	N
	miRC168a3		1.8	0.1	0.2		0.998	0.963	0.961		N	N	N
	miRC168a4		0.2	0.1	0.1		0.998	0.963	0.961		N	N	N
	miRC169a10		0.1	0.2	0.1		0.998	0.963	0.961		N	N	N
	miRC169a4		0.1	0.4	0.2		0.998	0.963	0.961		N	N	N
	miRC169a5		0.1	0.2	0.1		0.998	0.963	0.961		N	N	N
	miRC169a7		0.4	0.1	0.1		0.998	0.963	0.961		N	N	N
	miRC170a10_b10		0.2	0.1	0.1		0.998	0.963	0.961		N	N	N
	miRC170a11_b11		0.2	0.1	0.2		0.998	0.963	0.961		N	N	N
	miRC170a1_b1		0.2	0.1	0.2		0.998	0.963	0.961		N	N	N
	miRC170a4_b4		0.2	0.1	0.1		0.998	0.963	0.961		N	N	N
	miRC170a5_b5		1.6	0.1	0.2		0.998	0.963	0.961		N	N	N
	miRC170a6_b6		1.2	0.1	0.1		0.998	0.963	0.961		N	N	N
	miRC170a8_b8		0.8	0.2	0.1		0.998	0.963	0.961		N	N	N
	miRC170a9_b9		0.2	0.1	0.2		0.998	0.963	0.961		N	N	N
	miRC171a1		0.2	0.1	0.1		0.998	0.963	0.961		N	N	N
	miRC171a3		0.2	0.1	0.1		0.998	0.963	0.961		N	N	N
	miRC172a1		0.2	0.1	0.2		0.998	0.963	0.961		N	N	N
	miRC172a10		0.1	0.4	0.2		0.998	0.963	0.961		N	N	N
	miRC172a4		2	3.4	1.7		0.998	0.963	0.961		N	N	N
	miRC172a5		0.1	0.2	0.1		0.998	0.963	0.961		N	N	N
	miRC172a9		0.1	0.4	0.1		0.998	0.963	0.961		N	N	N
	miRC173#a		1.8	0.2	0.6		0.998	0.963	0.961		N	N	N
	miRC173a1		0.6	0.1	0.8		0.998	0.963	0.961		N	N	N
	miRC173a2		0.1	0.2	0.1		0.998	0.963	0.961		N	N	N
	miRC173a3		0.2	0.1	0.1		0.998	0.963	0.961		N	N	N
	miRC173a5		0.1	0.2	0.1		0.998	0.963	0.961		N	N	N
	miRC173a6		0.2	0.1	0.1		0.998	0.963	0.961		N	N	N
	miRC173a7		0.2	0.1	0.2		0.998	0.963	0.961		N	N	N
	miRC174a2		0.2	0.1	0.1		0.998	0.963	0.961		N	N	N
	miRC175a1		0.8	0.4	0.8		0.998	0.963	0.961		N	N	N
	miRC175a2		0.2	0.1	0.4		0.998	0.963	0.961		N	N	N
	miRC175a4		0.1	0.2	0.1		0.998	0.963	0.961		N	N	N
	miRC175a5		0.2	0.1	0.1		0.998	0.963	0.961		N	N	N
	miRC176a2		0.6	0.2	1.1		0.998	0.963	0.961		N	N	N
	miRC177#a		0.2	0.8	1.3		0.998	0.963	0.961		N	N	N
	miRC177a1		0.1	0.2	0.4		0.998	0.963	0.961		N	N	N
	miRC177a3		0.2	0.1	0.1		0.998	0.963	0.961		N	N	N
	miRC178#a		1	0.6	0.9		0.998	0.963	0.961		N	N	N
	miRC178a1		0.2	0.1	0.1		0.998	0.963	0.961		N	N	N
	miRC178a3		0.2	0.1	0.1		0.998	0.963	0.961		N	N	N
	miRC178a4		0.2	0.1	0.1		0.998	0.963	0.961		N	N	N
	miRC179#a		1.8	1.1	0.2		0.998	0.963	0.961		N	N	N
	miRC179a1		0.1	0.2	0.1		0.998	0.963	0.961		N	N	N
	miRC179a2		0.1	0.2	0.2		0.998	0.963	0.961		N	N	N
	miRC179a5		0.4	1	0.2		0.998	0.963	0.961		N	N	N
	miRC179a6		0.2	0.1	0.2		0.998	0.963	0.961		N	N	N
	miRC180a1		0.1	0.4	0.2		0.998	0.963	0.961		N	N	N
	miRC180a3		0.1	0.2	0.1		0.998	0.963	0.961		N	N	N
	miRC180a4		0.1	0.2	0.1		0.998	0.963	0.961		N	N	N
	miRC180a5		0.1	0.2	0.1		0.998	0.963	0.961		N	N	N
	miRC181a1		0.1	0.6	0.8		0.998	0.963	0.961		N	N	N
	miRC181a3		0.1	0.2	0.1		0.998	0.963	0.961		N	N	N
	miRC181a4		0.2	0.1	0.1		0.998	0.963	0.961		N	N	N
	miRC181a5		0.2	0.1	0.1		0.998	0.963	0.961		N	N	N
	miRC182a1		0.1	0.6	0.1		0.998	0.963	0.961		N	N	N
	miRC182a2		0.2	0.1	0.1		0.998	0.963	0.961		N	N	N
	miRC183a1		0.2	0.1	0.1		0.998	0.963	0.961		N	N	N
	miRC183a4		0.1	0.2	0.1		0.998	0.963	0.961		N	N	N
	miRC183a5		0.2	0.1	0.1		0.998	0.963	0.961		N	N	N
	miRC184#a		0.4	0.2	2.6		0.998	0.963	0.961		N	N	N
	miRC184a1		0.2	0.1	0.2		0.998	0.963	0.961		N	N	N
	miRC184a5		0.2	0.1	1.5		0.998	0.963	0.961		N	N	N
	miRC185#a		0.8	1.3	0.8		0.998	0.963	0.961		N	N	N
	miRC185a1		0.1	0.2	0.1		0.998	0.963	0.961		N	N	N
	miRC185a2		0.1	0.2	0.1		0.998	0.963	0.961		N	N	N
	miRC185a3		0.1	0.2	0.1		0.998	0.963	0.961		N	N	N
	miRC186a2		0.1	0.6	0.1		0.998	0.963	0.961		N	N	N
	miRC186a3		3.7	6.7	0.9		0.998	0.963	0.961		N	N	N
	miRC186a4		0.1	0.2	0.1		0.998	0.963	0.961		N	N	N
	miRC186a6		0.1	0.4	0.2		0.998	0.963	0.961		N	N	N
	miRC187a1		0.4	0.2	0.1		0.998	0.963	0.961		N	N	N
	miRC187a2		0.2	0.1	0.1		0.998	0.963	0.961		N	N	N
	miRC187a3		1.8	0.2	0.2		0.998	0.963	0.961		N	N	N
	miRC187a4		0.2	0.1	0.1		0.998	0.963	0.961		N	N	N
	miRC187a5		1.8	0.1	0.1		0.998	0.963	0.961		N	N	N
	miRC189a2		0.2	0.1	0.1		0.998	0.963	0.961		N	N	N
	miRC189a3		0.4	0.1	0.1		0.998	0.963	0.961		N	N	N
	miRC189a4		0.2	0.1	0.1		0.998	0.963	0.961		N	N	N
	miRC191a1		0.1	0.2	0.1		0.998	0.963	0.961		N	N	N
	miRC191a2		0.2	0.1	0.1		0.998	0.963	0.961		N	N	N
	miRC191a3		0.2	0.1	0.1		0.998	0.963	0.961		N	N	N
	miRC191a4		1.2	0.6	0.1		0.998	0.963	0.961		N	N	N
	miRC191a6		0.1	0.6	0.2		0.998	0.963	0.961		N	N	N
	miRC192a1		0.2	0.1	0.1		0.998	0.963	0.961		N	N	N
	miRC192a2		0.2	0.1	0.1		0.998	0.963	0.961		N	N	N
	miRC193a2		0.2	0.1	0.1		0.998	0.963	0.961		N	N	N
	miRC193a4		0.4	0.2	0.2		0.998	0.963	0.961		N	N	N
	miRC194#a		1.6	0.6	0.1		0.998	0.963	0.961		N	N	N
	miRC194a1		0.8	0.1	0.1		0.998	0.963	0.961		N	N	N
	miRC195a1		0.1	0.2	0.1		0.998	0.963	0.961		N	N	N
	miRC195a2		0.1	0.4	0.1		0.998	0.963	0.961		N	N	N
	miRC195a3		0.4	1.1	0.2		0.998	0.963	0.961		N	N	N
	miRC195a4		0.2	0.1	0.1		0.998	0.963	0.961		N	N	N
	miRC196a10		0.1	0.2	0.1		0.998	0.963	0.961		N	N	N
	miRC196a12		1.4	3.4	0.8		0.998	0.963	0.961		N	N	N
	miRC196a14		0.1	0.2	0.2		0.998	0.963	0.961		N	N	N
	miRC196a15		0.1	0.2	0.1		0.998	0.963	0.961		N	N	N
	miRC196a3		0.2	0.1	0.2		0.998	0.963	0.961		N	N	N
	miRC196a5		0.1	0.2	0.1		0.998	0.963	0.961		N	N	N
	miRC196a6		0.1	0.4	0.1		0.998	0.963	0.961		N	N	N
	miRC196a7		0.2	2.3	0.6		0.998	0.963	0.961		N	N	N
	miRC196a9		0.6	2.7	0.8		0.998	0.963	0.961		N	N	N
	miRC197a2		0.6	0.1	0.1		0.998	0.963	0.961		N	N	N
	miRC197a4		0.1	0.2	0.1		0.998	0.963	0.961		N	N	N
	miRC197a5		0.2	0.1	0.1		0.998	0.963	0.961		N	N	N
	miRC198a3		0.2	0.1	0.1		0.998	0.963	0.961		N	N	N
	miRC199#a		0.6	0.1	1.3		0.998	0.963	0.961		N	N	N
	miRC199a2		0.2	0.1	0.2		0.998	0.963	0.961		N	N	N
	miRC199a3		0.1	0.2	0.4		0.998	0.963	0.961		N	N	N
	miRC200a4		0.2	0.1	0.1		0.998	0.963	0.961		N	N	N
	miRC200a5		0.8	0.1	0.2		0.998	0.963	0.961		N	N	N
	miRC201a2		0.6	0.1	0.1		0.998	0.963	0.961		N	N	N
	miRC201a3		0.1	0.2	0.1		0.998	0.963	0.961		N	N	N
	miRC201a4		0.2	0.1	0.1		0.998	0.963	0.961		N	N	N
	miRC202#a		2.4	0.2	0.1		0.998	0.963	0.961		N	N	N
	miRC203a1		0.1	0.2	0.1		0.998	0.963	0.961		N	N	N
	miRC203a2		0.2	0.1	0.2		0.998	0.963	0.961		N	N	N
	miRC204#a-b		1.6	2.3	0.8		0.998	0.963	0.961		N	N	N
	miRC204a10_b10		0.1	0.2	0.1		0.998	0.963	0.961		N	N	N
	miRC204a11_b11		0.1	0.2	0.1		0.998	0.963	0.961		N	N	N
	miRC204a3_b3		0.1	0.4	0.1		0.998	0.963	0.961		N	N	N
	miRC204a4_b4		0.1	0.2	0.1		0.998	0.963	0.961		N	N	N
	miRC204a5_b5		0.2	0.1	0.1		0.998	0.963	0.961		N	N	N
	miRC204a6_b6		0.1	0.2	0.1		0.998	0.963	0.961		N	N	N
	miRC204a7_b7		0.2	0.1	0.1		0.998	0.963	0.961		N	N	N
	miRC204a8_b8		0.2	0.1	0.1		0.998	0.963	0.961		N	N	N
	miRC204a9_b9		0.1	0.4	0.1		0.998	0.963	0.961		N	N	N
	miRC205#a		0.1	1.9	0.1		0.998	0.963	0.961		N	N	N
	miRC205a1		0.1	0.2	0.1		0.998	0.963	0.961		N	N	N
	miRC205a2		0.1	0.8	0.2		0.998	0.963	0.961		N	N	N
	miRC205a3		0.1	0.6	0.1		0.998	0.963	0.961		N	N	N
	miRC205a4		0.1	0.4	0.1		0.998	0.963	0.961		N	N	N
	miRC205a5		0.1	0.4	0.1		0.998	0.963	0.961		N	N	N
	miRC206a1		0.1	0.2	0.1		0.998	0.963	0.961		N	N	N
	miRC206a2		0.1	0.2	0.1		0.998	0.963	0.961		N	N	N
	miRC206a3		0.2	0.1	0.1		0.998	0.963	0.961		N	N	N
	miRC207#a		2.6	1.3	0.6		0.998	0.963	0.961		N	N	N
	miRC207a3		0.1	0.2	0.1		0.998	0.963	0.961		N	N	N
	miRC208#a-b		3.2	0.4	0.2		0.998	0.963	0.961		N	N	N
	miRC208a1		0.1	0.2	0.1		0.998	0.963	0.961		N	N	N
	miRC209#a		2.2	0.2	0.6		0.998	0.963	0.961		N	N	N
	miRC209a1		0.1	0.2	0.1		0.998	0.963	0.961		N	N	N
	miRC209a4		0.2	0.1	0.1		0.998	0.963	0.961		N	N	N
	miRC209a5		0.2	0.1	0.1		0.998	0.963	0.961		N	N	N
	miRC209a7		0.4	0.1	0.1		0.998	0.963	0.961		N	N	N
	miRC210#a		4.3	1.3	0.8		0.998	0.963	0.961		N	N	N
	miRC210a1		0.2	0.1	0.1		0.998	0.963	0.961		N	N	N
	miRC210a2		0.2	0.1	0.1		0.998	0.963	0.961		N	N	N
	miRC211#a		1.8	0.2	0.2		0.998	0.963	0.961		N	N	N
	miRC211a1		0.2	0.1	0.1		0.998	0.963	0.961		N	N	N
	miRC211a2		0.4	0.2	0.1		0.998	0.963	0.961		N	N	N
	miRC211a3		0.2	0.1	0.1		0.998	0.963	0.961		N	N	N
	miRC211a4		0.4	0.1	0.2		0.998	0.963	0.961		N	N	N
	miRC212#a		2.4	1	1.1		0.998	0.963	0.961		N	N	N
	miRC212a2		0.1	0.2	0.2		0.998	0.963	0.961		N	N	N
	miRC212a3		0.2	0.1	0.1		0.998	0.963	0.961		N	N	N
	miRC212a4		0.1	0.2	0.1		0.998	0.963	0.961		N	N	N
	miRC212a5		0.2	0.1	0.1		0.998	0.963	0.961		N	N	N
	miRC213#a		1.4	0.2	0.4		0.998	0.963	0.961		N	N	N
	miRC213a1		0.2	0.1	0.1		0.998	0.963	0.961		N	N	N
	miRC213a2		0.4	0.1	0.1		0.998	0.963	0.961		N	N	N
	miRC213a3		0.2	0.1	0.1		0.998	0.963	0.961		N	N	N
	miRC214a1		0.2	0.1	0.1		0.998	0.963	0.961		N	N	N
	miRC214a2		0.1	0.2	0.1		0.998	0.963	0.961		N	N	N
	miRC215a1		1.4	0.2	0.1		0.998	0.963	0.961		N	N	N
	miRC215a2		0.4	0.1	0.1		0.998	0.963	0.961		N	N	N
	miRC215a3		0.2	0.1	0.1		0.998	0.963	0.961		N	N	N
	miRC215a4		0.6	0.1	0.1		0.998	0.963	0.961		N	N	N
	miRC216#a-b		0.8	1.7	0.2		0.998	0.963	0.961		N	N	N
	miRC216a1_b1		0.1	0.4	0.1		0.998	0.963	0.961		N	N	N
	miRC216a2_b2		0.2	0.1	0.1		0.998	0.963	0.961		N	N	N
	miRC218a1		1.2	0.1	0.8		0.998	0.963	0.961		N	N	N
	miRC218a10		2.4	1	2.3		0.998	0.963	0.961		N	N	N
	miRC218a12		0.6	0.2	0.2		0.998	0.963	0.961		N	N	N
	miRC218a14		0.2	0.1	0.1		0.998	0.963	0.961		N	N	N
	miRC218a15		7.5	6.5	2.8		0.998	0.963	0.961		N	N	N
	miRC218a3		0.4	0.1	0.2		0.998	0.963	0.961		N	N	N
	miRC218a4		0.1	0.2	0.1		0.998	0.963	0.961		N	N	N
	miRC218a7		0.2	0.1	0.1		0.998	0.963	0.961		N	N	N
	miRC218a9		1.4	0.8	0.2		0.998	0.963	0.961		N	N	N
	miRC219#a		2.6	0.6	0.1		0.998	0.963	0.961		N	N	N
	miRC219a1		0.2	0.1	0.1		0.998	0.963	0.961		N	N	N
	miRC219a2		0.4	0.1	0.1		0.998	0.963	0.961		N	N	N
	miRC219a3		0.4	0.1	0.1		0.998	0.963	0.961		N	N	N
	miRC219a4		0.2	0.1	0.1		0.998	0.963	0.961		N	N	N
	miRC219a5		0.1	0.2	0.1		0.998	0.963	0.961		N	N	N
	miRC219a7		1	0.1	0.1		0.998	0.963	0.961		N	N	N
	miRC220a1		0.1	0.2	0.1		0.998	0.963	0.961		N	N	N
	miRC220a2		0.1	0.2	0.1		0.998	0.963	0.961		N	N	N
	miRC220a3		0.1	1.3	0.1		0.998	0.963	0.961		N	N	N
	miRC220a4		0.1	0.4	0.1		0.998	0.963	0.961		N	N	N
	miRC220a5		0.1	1.3	0.1		0.998	0.963	0.961		N	N	N
	miRC221a2_b2		0.2	0.1	0.1		0.998	0.963	0.961		N	N	N
	miRC221a4_b4_c1		0.1	0.2	0.1		0.998	0.963	0.961		N	N	N
	miRC222a3		0.2	0.1	0.1		0.998	0.963	0.961		N	N	N
	miRC222a5		0.2	0.1	0.1		0.998	0.963	0.961		N	N	N
	miRC222a6		0.2	0.1	0.2		0.998	0.963	0.961		N	N	N
	miRC223a1_b1		0.2	0.1	0.1		0.998	0.963	0.961		N	N	N
	miRC223a2_b2		0.2	0.1	0.1		0.998	0.963	0.961		N	N	N
	miRC223a3_b3		0.4	0.2	0.1		0.998	0.963	0.961		N	N	N
	miRC224a2		0.1	0.2	0.1		0.998	0.963	0.961		N	N	N
	miRC225a2		0.2	0.1	0.1		0.998	0.963	0.961		N	N	N
	miRC226a1		0.1	0.2	0.1		0.998	0.963	0.961		N	N	N
	miRC226a11		0.1	0.2	0.1		0.998	0.963	0.961		N	N	N
	miRC226a12		2.4	4	0.4		0.998	0.963	0.961		N	N	N
	miRC226a15		0.2	0.1	0.1		0.998	0.963	0.961		N	N	N
	miRC226a17		0.1	0.6	0.1		0.998	0.963	0.961		N	N	N
	miRC226a3		1.4	2.1	1.9		0.998	0.963	0.961		N	N	N
	miRC226a5		2	4.2	2.1		0.998	0.963	0.961		N	N	N
	miRC226a7		1.6	0.8	0.2		0.998	0.963	0.961		N	N	N
	miRC226a8		0.1	0.2	0.1		0.998	0.963	0.961		N	N	N
	miRC226a9		0.2	2.1	0.1		0.998	0.963	0.961		N	N	N
	miRC227a1		0.2	0.1	0.1		0.998	0.963	0.961		N	N	N
	miRC227a10		0.2	0.1	0.1		0.998	0.963	0.961		N	N	N
	miRC227a2		0.4	0.1	0.1		0.998	0.963	0.961		N	N	N
	miRC227a4		0.1	0.2	0.1		0.998	0.963	0.961		N	N	N
	miRC227a5		0.2	0.1	0.6		0.998	0.963	0.961		N	N	N
	miRC227a6		0.2	0.1	0.1		0.998	0.963	0.961		N	N	N
	miRC227a7		1.4	0.1	0.2		0.998	0.963	0.961		N	N	N
	miRC227a9		0.2	0.1	0.1		0.998	0.963	0.961		N	N	N
	miRC228#a		2.8	1.3	1.9		0.998	0.963	0.961		N	N	N
	miRC228a1		0.1	0.2	0.1		0.998	0.963	0.961		N	N	N
	miRC228a2		0.2	0.1	0.1		0.998	0.963	0.961		N	N	N
	miRC228a3		0.2	0.1	0.1		0.998	0.963	0.961		N	N	N
	miRC228a4		0.2	0.1	0.1		0.998	0.963	0.961		N	N	N
	miRC229a1		0.2	0.1	0.1		0.998	0.963	0.961		N	N	N
	miRC229a2		0.1	0.2	0.1		0.998	0.963	0.961		N	N	N
	miRC229a3		0.8	0.4	0.1		0.998	0.963	0.961		N	N	N
	miRC229a4		1	0.2	0.1		0.998	0.963	0.961		N	N	N
	miRC229a5		0.2	0.1	0.1		0.998	0.963	0.961		N	N	N
	miRC229a6		0.2	0.1	0.1		0.998	0.963	0.961		N	N	N
	miRC229a7		0.1	0.2	0.1		0.998	0.963	0.961		N	N	N
	miRC229a8		0.2	0.1	0.1		0.998	0.963	0.961		N	N	N
	miRC230#a		2.2	0.2	0.1		0.998	0.963	0.961		N	N	N
	miRC230a1		0.1	0.2	0.1		0.998	0.963	0.961		N	N	N
	miRC230a2		0.2	0.1	0.2		0.998	0.963	0.961		N	N	N
	miRC230a3		0.2	0.1	0.1		0.998	0.963	0.961		N	N	N
	miRC230a4		0.4	0.1	0.2		0.998	0.963	0.961		N	N	N
	miRC230a5		0.1	0.2	0.1		0.998	0.963	0.961		N	N	N
	miRC231#a		2.4	0.2	0.4		0.998	0.963	0.961		N	N	N
	miRC231a1		0.2	0.1	0.1		0.998	0.963	0.961		N	N	N
	miRC231a2		0.2	0.1	0.1		0.998	0.963	0.961		N	N	N
	miRC232#a		2.2	1	0.2		0.998	0.963	0.961		N	N	N
	miRC232a1		0.2	0.1	0.1		0.998	0.963	0.961		N	N	N
	miRC232a2		0.2	0.1	0.1		0.998	0.963	0.961		N	N	N
	miRC232a3		0.2	0.1	0.1		0.998	0.963	0.961		N	N	N
	miRC232a5		1.4	0.4	0.1		0.998	0.963	0.961		N	N	N
	miRC232a6		0.4	0.1	0.1		0.998	0.963	0.961		N	N	N
	miRC232a7		0.4	0.1	0.1		0.998	0.963	0.961		N	N	N
	miRC232a8		0.1	0.2	0.1		0.998	0.963	0.961		N	N	N
	miRC233#a		2.6	0.2	0.1		0.998	0.963	0.961		N	N	N
	miRC234a1		0.6	0.1	0.1		0.998	0.963	0.961		N	N	N
	miRC234a2		0.4	0.1	0.1		0.998	0.963	0.961		N	N	N
	miRC234a3		0.2	0.1	0.1		0.998	0.963	0.961		N	N	N
	miRC235a1		0.2	0.1	0.1		0.998	0.963	0.961		N	N	N
	miRC235a3		1.2	0.1	0.1		0.998	0.963	0.961		N	N	N
	miRC235a4		0.4	0.2	0.1		0.998	0.963	0.961		N	N	N
	miRC236a1		0.2	0.1	0.1		0.998	0.963	0.961		N	N	N
	miRC236a2		0.1	0.2	0.1		0.998	0.963	0.961		N	N	N
	miRC236a3		0.2	0.1	0.1		0.998	0.963	0.961		N	N	N
	miRC236a4		0.4	0.1	0.1		0.998	0.963	0.961		N	N	N
	miRC236a6		0.4	0.1	0.1		0.998	0.963	0.961		N	N	N
	miRC236a7		0.8	0.1	0.1		0.998	0.963	0.961		N	N	N
	miRC236a8		1.6	0.1	0.1		0.998	0.963	0.961		N	N	N
	miRC237a1		0.1	0.2	0.1		0.998	0.963	0.961		N	N	N
	miRC237a2		0.1	0.2	0.1		0.998	0.963	0.961		N	N	N
	miRC237a3		0.1	0.2	0.1		0.998	0.963	0.961		N	N	N
	miRC237a4		0.1	0.2	0.1		0.998	0.963	0.961		N	N	N
	miRC237a5		0.1	0.2	0.1		0.998	0.963	0.961		N	N	N
	miRC237a6		0.1	1	0.1		0.998	0.963	0.961		N	N	N
	miRC238a2		0.2	0.1	0.1		0.998	0.963	0.961		N	N	N
	miRC238a3		0.2	0.1	0.1		0.998	0.963	0.961		N	N	N
	miRC238a4		0.8	0.1	0.1		0.998	0.963	0.961		N	N	N
	miRC239#a		0.2	0.8	0.9		0.998	0.963	0.961		N	N	N
	miRC239a1		0.1	0.2	0.1		0.998	0.963	0.961		N	N	N
	miRC241#a		1.4	2.3	2.8		0.998	0.963	0.961		N	N	N
	miRC241a10		0.2	0.1	0.2		0.998	0.963	0.961		N	N	N
	miRC241a11		0.2	0.1	0.1		0.998	0.963	0.961		N	N	N
	miRC241a13		0.8	0.1	0.1		0.998	0.963	0.961		N	N	N
	miRC241a15		0.4	0.1	0.8		0.998	0.963	0.961		N	N	N
	miRC241a4		0.1	0.2	0.1		0.998	0.963	0.961		N	N	N
	miRC241a7		0.6	0.1	0.1		0.998	0.963	0.961		N	N	N
	miRC242a1		0.1	0.2	0.1		0.998	0.963	0.961		N	N	N
	miRC242a2		0.1	0.2	0.1		0.998	0.963	0.961		N	N	N
	miRC242a3		0.1	0.2	0.1		0.998	0.963	0.961		N	N	N
	miRC242a4		0.1	0.2	0.1		0.998	0.963	0.961		N	N	N
	miRC242a5		0.1	0.2	0.1		0.998	0.963	0.961		N	N	N
	miRC242a6		0.4	2.9	0.1		0.998	0.963	0.961		N	N	N
	miRC242a7		0.1	0.2	0.1		0.998	0.963	0.961		N	N	N
	miRC243a1		0.2	0.1	0.1		0.998	0.963	0.961		N	N	N
	miRC243a2		0.1	0.2	0.1		0.998	0.963	0.961		N	N	N
	miRC243a3		0.2	0.8	0.1		0.998	0.963	0.961		N	N	N
	miRC243a4		0.2	0.1	0.1		0.998	0.963	0.961		N	N	N
	miRC243a5		0.1	1.7	0.2		0.998	0.963	0.961		N	N	N
	miRC243a6		0.1	0.4	0.1		0.998	0.963	0.961		N	N	N
	miRC244#a		0.1	1.5	1.7		0.998	0.963	0.961		N	N	N
	miRC245a1		0.2	0.6	0.1		0.998	0.963	0.961		N	N	N
	miRC245a11		1.6	3.6	2.4		0.998	0.963	0.961		N	N	N
	miRC245a13		0.1	0.4	0.8		0.998	0.963	0.961		N	N	N
	miRC245a18		1.2	0.6	0.6		0.998	0.963	0.961		N	N	N
	miRC245a2		0.2	0.1	0.1		0.998	0.963	0.961		N	N	N
	miRC245a22		0.2	0.1	0.1		0.998	0.963	0.961		N	N	N
	miRC245a24		0.1	0.2	0.1		0.998	0.963	0.961		N	N	N
	miRC245a5		0.2	0.1	0.1		0.998	0.963	0.961		N	N	N
	miRC245a7		6.3	5.2	2.8		0.998	0.963	0.961		N	N	N
	miRC245a9		0.1	0.4	0.4		0.998	0.963	0.961		N	N	N
	miRC247a1_c1		0.6	0.1	0.1		0.998	0.963	0.961		N	N	N
	miRC247a2_b1_c2		0.2	0.1	0.2		0.998	0.963	0.961		N	N	N
	miRC247a3_b2_c3		0.2	0.1	0.1		0.998	0.963	0.961		N	N	N
	miRC247a4_b3_c4		0.2	0.1	0.1		0.998	0.963	0.961		N	N	N
	miRC248a2		0.1	0.2	0.1		0.998	0.963	0.961		N	N	N
	miRC250#a		1.4	0.2	0.4		0.998	0.963	0.961		N	N	N
	miRC250a1		0.2	0.1	0.1		0.998	0.963	0.961		N	N	N
	miRC251#a-b		2.4	0.2	0.1		0.998	0.963	0.961		N	N	N
	miRC251a1_b2		0.2	0.1	0.1		0.998	0.963	0.961		N	N	N
	miRC251b1		0.2	0.1	0.1		0.998	0.963	0.961		N	N	N
	miRC252a1		0.2	0.1	0.1		0.998	0.963	0.961		N	N	N
	miRC252a3		0.1	0.2	0.1		0.998	0.963	0.961		N	N	N
	miRC252a4		0.1	0.2	0.1		0.998	0.963	0.961		N	N	N
	miRC252a5		0.2	0.1	0.1		0.998	0.963	0.961		N	N	N
	miRC253a1		0.1	0.4	0.1		0.998	0.963	0.961		N	N	N
	miRC253a2		0.1	0.2	0.1		0.998	0.963	0.961		N	N	N
	miRC253a3		0.4	0.1	0.1		0.998	0.963	0.961		N	N	N
	miRC253a4		0.1	0.4	0.1		0.998	0.963	0.961		N	N	N
	miRC253a5		0.2	0.1	0.1		0.998	0.963	0.961		N	N	N
	miRC253a6		0.2	0.1	0.1		0.998	0.963	0.961		N	N	N
	miRC253a7		1.2	0.2	0.1		0.998	0.963	0.961		N	N	N
	miRC253a8		0.4	0.1	0.1		0.998	0.963	0.961		N	N	N
	miRC254a1		0.1	0.2	0.2		0.998	0.963	0.961		N	N	N
	miRC254a2		0.2	0.1	0.1		0.998	0.963	0.961		N	N	N
	miRC254a5		0.1	0.4	0.1		0.998	0.963	0.961		N	N	N
	miRC254a6		0.2	0.1	0.1		0.998	0.963	0.961		N	N	N
	miRC254a7		0.1	0.2	0.1		0.998	0.963	0.961		N	N	N
	miRC254a8		0.6	0.1	0.1		0.998	0.963	0.961		N	N	N
	miRC254a9		0.2	0.1	0.1		0.998	0.963	0.961		N	N	N
	miRC255a1		0.6	0.1	0.2		0.998	0.963	0.961		N	N	N
	miRC255a3		0.4	0.1	0.2		0.998	0.963	0.961		N	N	N
	miRC255a5		0.1	0.4	0.1		0.998	0.963	0.961		N	N	N
	miRC256#a		0.2	0.8	1.7		0.998	0.963	0.961		N	N	N
	miRC256a2		0.1	0.2	0.1		0.998	0.963	0.961		N	N	N
	miRC256a7		0.8	0.1	0.1		0.998	0.963	0.961		N	N	N
	miRC256a8		0.1	0.2	0.1		0.998	0.963	0.961		N	N	N
	miRC257a1		0.1	0.2	0.1		0.998	0.963	0.961		N	N	N
	miRC257a2		0.2	0.1	0.1		0.998	0.963	0.961		N	N	N
	miRC257a4		0.2	0.1	0.1		0.998	0.963	0.961		N	N	N
	miRC257a5		0.2	0.1	0.1		0.998	0.963	0.961		N	N	N
	miRC258#a		0.2	1.7	1.5		0.998	0.963	0.961		N	N	N
	miRC258a1		0.2	0.1	0.2		0.998	0.963	0.961		N	N	N
	miRC258a4		0.2	0.1	0.4		0.998	0.963	0.961		N	N	N
	miRC259a1		0.2	0.1	0.1		0.998	0.963	0.961		N	N	N
	miRC259a2		0.1	0.2	0.1		0.998	0.963	0.961		N	N	N
	miRC260a1		0.4	0.1	0.1		0.998	0.963	0.961		N	N	N
	miRC260a10		0.2	0.1	0.1		0.998	0.963	0.961		N	N	N
	miRC260a11		0.2	0.1	0.1		0.998	0.963	0.961		N	N	N
	miRC260a12		0.1	0.2	0.1		0.998	0.963	0.961		N	N	N
	miRC260a2		0.1	0.4	0.1		0.998	0.963	0.961		N	N	N
	miRC260a3		0.2	0.1	0.1		0.998	0.963	0.961		N	N	N
	miRC260a4		0.2	1	0.2		0.998	0.963	0.961		N	N	N
	miRC260a5		1.2	1.9	0.4		0.998	0.963	0.961		N	N	N
	miRC260a6		1.8	3.8	0.9		0.998	0.963	0.961		N	N	N
	miRC260a8		1.2	2.1	0.8		0.998	0.963	0.961		N	N	N
	miRC261#a		10.4	14.4	6.4		0.998	0.963	0.961		N	N	N
	miRC261a2		0.1	0.2	0.1		0.998	0.963	0.961		N	N	N
	miRC261a3		0.2	0.1	0.2		0.998	0.963	0.961		N	N	N
	miRC261a5		0.1	0.4	0.1		0.998	0.963	0.961		N	N	N
	miRC261a6		0.1	0.2	0.1		0.998	0.963	0.961		N	N	N
	miRC261a7		0.2	0.1	0.1		0.998	0.963	0.961		N	N	N
	miRC261a8		2.8	5.2	1.5		0.998	0.963	0.961		N	N	N
	miRC261a9		0.1	0.4	0.1		0.998	0.963	0.961		N	N	N
	miRC262a1		0.2	0.1	0.2		0.998	0.963	0.961		N	N	N
	miRC262a11		0.1	0.2	0.1		0.998	0.963	0.961		N	N	N
	miRC262a13		0.1	0.2	0.1		0.998	0.963	0.961		N	N	N
	miRC262a14		1.6	1	1.1		0.998	0.963	0.961		N	N	N
	miRC262a2		0.2	0.1	0.4		0.998	0.963	0.961		N	N	N
	miRC262a5		0.2	0.1	0.1		0.998	0.963	0.961		N	N	N
	miRC262a6		0.2	0.1	0.8		0.998	0.963	0.961		N	N	N
	miRC262a7		1.2	0.8	2.1		0.998	0.963	0.961		N	N	N
	miRC262a8		0.1	0.6	0.6		0.998	0.963	0.961		N	N	N
	miRC262a9		1.8	1	1.9		0.998	0.963	0.961		N	N	N
	miRC263#a-b		2.2	0.2	0.1		0.998	0.963	0.961		N	N	N
	miRC263a1_b1		0.2	0.1	0.2		0.998	0.963	0.961		N	N	N
	miRC263a2_b2		0.2	0.1	0.1		0.998	0.963	0.961		N	N	N
	miRC92a1		0.1	0.2	0.1		0.998	0.963	0.961		N	N	N
	miRC92a2		0.1	0.2	0.1		0.998	0.963	0.961		N	N	N
	miRC92a3		0.2	0.1	0.1		0.998	0.963	0.961		N	N	N
	miRC92a5		0.4	0.1	0.2		0.998	0.963	0.961		N	N	N
	miRC92a6		0.2	1	0.4		0.998	0.963	0.961		N	N	N
	miRC93#a		3.5	1.3	4.3		0.998	0.963	0.961		N	N	N
	miRC93a1		0.1	0.2	0.1		0.998	0.963	0.961		N	N	N
	miRC93a2		0.1	0.4	0.2		0.998	0.963	0.961		N	N	N
	miRC93a3		0.6	0.1	0.1		0.998	0.963	0.961		N	N	N
	miRC93a4		0.8	0.4	0.2		0.998	0.963	0.961		N	N	N
	miRC94a1		0.1	0.2	0.1		0.998	0.963	0.961		N	N	N
	miRC94a2		0.2	0.1	0.1		0.998	0.963	0.961		N	N	N
	miRC95a1		0.1	0.2	0.1		0.998	0.963	0.961		N	N	N
	miRC95a11		0.2	0.1	0.1		0.998	0.963	0.961		N	N	N
	miRC95a2		0.4	0.2	0.1		0.998	0.963	0.961		N	N	N
	miRC95a3		0.1	0.2	0.1		0.998	0.963	0.961		N	N	N
	miRC95a5		1	0.2	0.4		0.998	0.963	0.961		N	N	N
	miRC95a6		0.2	0.1	0.1		0.998	0.963	0.961		N	N	N
	miRC95a7		0.2	0.1	0.1		0.998	0.963	0.961		N	N	N
	miRC95a8		0.1	0.2	0.1		0.998	0.963	0.961		N	N	N
	miRC96#a-c		1.4	0.1	0.8		0.998	0.963	0.961		N	N	N
	miRC96a1_b1_c1		0.1	0.2	0.2		0.998	0.963	0.961		N	N	N
	miRC97a1		0.2	0.1	0.1		0.998	0.963	0.961		N	N	N
	miRC97a2		0.2	0.1	0.1		0.998	0.963	0.961		N	N	N
	miRC97a3		0.2	0.1	0.1		0.998	0.963	0.961		N	N	N
	miRC98a1		0.2	0.1	0.1		0.998	0.963	0.961		N	N	N
	miRC98a2		0.1	0.2	0.1		0.998	0.963	0.961		N	N	N
	miRC98a3		0.8	0.1	0.1		0.998	0.963	0.961		N	N	N
	miRC98a4		3.7	1	0.4		0.998	0.963	0.961		N	N	N
	miRC98a7		0.2	0.1	0.1		0.998	0.963	0.961		N	N	N
	miRC99#a		0.6	1.1	0.2		0.998	0.963	0.961		N	N	N
	miRC99a1		0.2	0.1	0.1		0.998	0.963	0.961		N	N	N
	miRC99a2		0.1	0.2	0.1		0.998	0.963	0.961		N	N	N
	miRC99a3		0.4	0.2	0.1		0.998	0.963	0.961		N	N	N
	miRC99a4		0.1	0.2	0.1		0.998	0.963	0.961		N	N	N
	miR156b8		0.4	0.4	0.1		0.999	0.963	0.961		N	N	N
	miR156c16		0.4	0.4	0.1		0.999	0.963	0.961		N	N	N
	miR156c18		0.1	0.1	0.2		0.999	0.963	0.961		N	N	N
	miR156g4		0.1	0.1	0.2		0.999	0.963	0.961		N	N	N
	miR156g9		0.2	0.4	0.6		0.999	0.963	0.961		N	N	N
	miR156h13_i13_j13_k13		0.2	0.2	1.5		0.999	0.963	0.961		N	N	N
	miR156h17_i17_j17_k17		0.1	0.1	0.2		0.999	0.963	0.961		N	N	N
	miR156h18_i18_j18_k18		0.4	0.6	0.6		0.999	0.963	0.961		N	N	N
	miR156h1_i1_j1_k1		0.1	0.1	0.2		0.999	0.963	0.961		N	N	N
	miR156h3_i3_j3_k3		0.1	0.1	0.2		0.999	0.963	0.961		N	N	N
	miR156h4_i4_j4_k4		0.1	0.1	0.2		0.999	0.963	0.961		N	N	N
	miR159a2		0.4	0.4	0.1		0.999	0.963	0.961		N	N	N
	miR159a3		6.1	6.1	2.6		0.999	0.963	0.961		N	N	N
	miR160a4		0.4	0.4	0.1		0.999	0.963	0.961		N	N	N
	miR162a1		0.2	0.4	0.1		0.999	0.963	0.961		N	N	N
	miR162a6		0.6	0.8	0.1		0.999	0.963	0.961		N	N	N
	miR162a9		0.1	0.1	0.2		0.999	0.963	0.961		N	N	N
	miR164a4		0.1	0.1	0.2		0.999	0.963	0.961		N	N	N
	miR164b13_c8_d13_e12		0.1	0.1	0.2		0.999	0.963	0.961		N	N	N
	miR164b1_c1_d1_e1		0.2	0.2	0.1		0.999	0.963	0.961		N	N	N
	miR164b8_d8		0.1	0.1	0.2		0.999	0.963	0.961		N	N	N
	miR164e10		0.1	0.1	0.2		0.999	0.963	0.961		N	N	N
	miR166a13_b24_c24_d17_e26_f11_g25_h20_i19		0.6	0.8	0.1		0.999	0.963	0.961		N	N	N
	miR166a14_b25_c25_d18_e27_f12_g26		3.3	3.6	0.4		0.999	0.963	0.961		N	N	N
	miR166a16_b27_c27_d20_e29_f14_g28		0.2	0.2	0.1		0.999	0.963	0.961		N	N	N
	miR166a4_f4		0.2	0.4	0.1		0.999	0.963	0.961		N	N	N
	miR166a7_b19_c19_g19		4.3	4.4	1.5		0.999	0.963	0.961		N	N	N
	miR166b17_c17		0.8	0.8	0.2		0.999	0.963	0.961		N	N	N
	miR166b8_c8_e8_h7		0.2	0.2	0.1		0.999	0.963	0.961		N	N	N
	miR166g12		2	2.5	0.6		0.999	0.963	0.961		N	N	N
	miR166g4		0.2	0.2	0.1		0.999	0.963	0.961		N	N	N
	miR166g7_i5		2	2.5	0.1		0.999	0.963	0.961		N	N	N
	miR166h11		0.4	0.6	0.1		0.999	0.963	0.961		N	N	N
	miR167a14		0.6	0.6	0.1		0.999	0.963	0.961		N	N	N
	miR167a3		0.2	0.2	0.1		0.999	0.963	0.961		N	N	N
	miR167b6_c6		0.2	0.2	0.1		0.999	0.963	0.961		N	N	N
	miR167d10		0.4	0.8	0.1		0.999	0.963	0.961		N	N	N
	miR167e9		2.4	1.9	0.2		0.999	0.963	0.961		N	N	N
	miR167f13_g13		0.2	0.2	0.6		0.999	0.963	0.961		N	N	N
	miR167f19_g20		0.6	1	2.1		0.999	0.963	0.961		N	N	N
	miR167f20_g21		0.4	0.8	1.9		0.999	0.963	0.961		N	N	N
	miR167f3_g3		0.1	0.1	0.2		0.999	0.963	0.961		N	N	N
	miR167f5_g5		0.1	0.1	0.6		0.999	0.963	0.961		N	N	N
	miR167g15		0.1	0.1	0.2		0.999	0.963	0.961		N	N	N
	miR168a13		0.1	0.1	0.2		0.999	0.963	0.961		N	N	N
	miR168a16		0.2	0.2	0.1		0.999	0.963	0.961		N	N	N
	miR168a3		2.4	3.1	0.8		0.999	0.963	0.961		N	N	N
	miR168a8		1.6	1.1	0.4		0.999	0.963	0.961		N	N	N
	miR169b3_c7		0.2	0.4	0.4		0.999	0.963	0.961		N	N	N
	miR169b6		0.1	0.1	0.2		0.999	0.963	0.961		N	N	N
	miR169b7		0.1	0.1	0.4		0.999	0.963	0.961		N	N	N
	miR169b8		0.1	0.1	0.6		0.999	0.963	0.961		N	N	N
	miR169e3		0.2	0.2	0.1		0.999	0.963	0.961		N	N	N
	miR171c8_d8_e11		0.4	0.4	0.1		0.999	0.963	0.961		N	N	N
	miR171d1_e3		2.4	2.7	0.2		0.999	0.963	0.961		N	N	N
	miR171d3_e5		0.6	1	0.2		0.999	0.963	0.961		N	N	N
	miR171f2		0.2	0.2	0.4		0.999	0.963	0.961		N	N	N
	miR172a14_b14		0.1	0.1	0.2		0.999	0.963	0.961		N	N	N
	miR172a16_b16		0.1	0.1	0.2		0.999	0.963	0.961		N	N	N
	miR172a1_b1		0.1	0.1	0.2		0.999	0.963	0.961		N	N	N
	miR172a2_b2		0.1	0.1	0.2		0.999	0.963	0.961		N	N	N
	miR172a7_b7		0.1	0.1	0.4		0.999	0.963	0.961		N	N	N
	miR172c12_d10		0.1	0.1	0.4		0.999	0.963	0.961		N	N	N
	miR172c2_g2		0.4	0.6	0.1		0.999	0.963	0.961		N	N	N
	miR172c4		0.1	0.1	0.2		0.999	0.963	0.961		N	N	N
	miR172d12		0.1	0.1	0.2		0.999	0.963	0.961		N	N	N
	miR172e10_f10_g14_i6_j6		0.2	0.4	0.1		0.999	0.963	0.961		N	N	N
	miR172e11_f11_g15_i7_j7		0.2	0.4	0.1		0.999	0.963	0.961		N	N	N
	miR172g4		0.2	0.2	0.1		0.999	0.963	0.961		N	N	N
	miR172h5		0.2	0.2	0.1		0.999	0.963	0.961		N	N	N
	miR172i4_j4		0.6	0.4	0.2		0.999	0.963	0.961		N	N	N
	miR2111#a		7.1	7.5	3.6		0.999	0.963	0.961		N	N	N
	miR2111a3		0.1	0.1	0.2		0.999	0.963	0.961		N	N	N
	miR2111a4_b4		0.1	0.1	0.8		0.999	0.963	0.961		N	N	N
	miR2947a12		0.1	0.1	0.2		0.999	0.963	0.961		N	N	N
	miR2947a9		0.2	0.4	0.1		0.999	0.963	0.961		N	N	N
	miR2949a2		0.1	0.1	0.2		0.999	0.963	0.961		N	N	N
	miR2949a7		0.6	0.8	0.2		0.999	0.963	0.961		N	N	N
	miR3476a3		0.2	0.2	0.1		0.999	0.963	0.961		N	N	N
	miR390a2_d2		0.2	0.4	1.9		0.999	0.963	0.961		N	N	N
	miR390b6_c6		0.2	0.4	0.2		0.999	0.963	0.961		N	N	N
	miR390d6		0.1	0.1	0.6		0.999	0.963	0.961		N	N	N
	miR393a11		0.1	0.1	0.2		0.999	0.963	0.961		N	N	N
	miR393a2		0.1	0.1	0.4		0.999	0.963	0.961		N	N	N
	miR393a5		0.1	0.1	0.4		0.999	0.963	0.961		N	N	N
	miR393b3		0.2	0.2	0.4		0.999	0.963	0.961		N	N	N
	miR393c5		0.2	0.2	0.1		0.999	0.963	0.961		N	N	N
	miR394a2_b1_c2_d2_e1_f1		0.1	0.1	0.2		0.999	0.963	0.961		N	N	N
	miR394a6_c5_d5_e5		0.1	0.1	0.2		0.999	0.963	0.961		N	N	N
	miR394e4		0.1	0.1	0.2		0.999	0.963	0.961		N	N	N
	miR3954a10		0.2	0.2	0.2		0.999	0.963	0.961		N	N	N
	miR3954a11		0.8	0.6	0.8		0.999	0.963	0.961		N	N	N
	miR3954a16_b13		0.8	0.8	0.4		0.999	0.963	0.961		N	N	N
	miR3954a19_b16		0.8	0.6	0.2		0.999	0.963	0.961		N	N	N
	miR3954a20_b17		8.3	9.8	3.8		0.999	0.963	0.961		N	N	N
	miR3954a22_b19		0.4	0.6	0.1		0.999	0.963	0.961		N	N	N
	miR3954a23_b20		86.1	86.7	52		0.999	0.963	0.961		N	N	N
	miR3954a25_b22		0.2	0.2	0.2		0.999	0.963	0.961		N	N	N
	miR3954a27_b24		0.2	0.2	0.2		0.999	0.963	0.961		N	N	N
	miR3954a31_b28		0.4	0.6	0.1		0.999	0.963	0.961		N	N	N
	miR3954a33_b30		0.1	0.1	0.2		0.999	0.963	0.961		N	N	N
	miR3954a35_b32		0.1	0.1	0.2		0.999	0.963	0.961		N	N	N
	miR3954a5		0.2	0.2	0.2		0.999	0.963	0.961		N	N	N
	miR3954b3		0.1	0.1	0.2		0.999	0.963	0.961		N	N	N
	miR3954b4		0.2	0.2	0.1		0.999	0.963	0.961		N	N	N
	miR3954b7		0.1	0.1	0.2		0.999	0.963	0.961		N	N	N
	miR3954b8		0.2	0.2	0.1		0.999	0.963	0.961		N	N	N
	miR395a3_b2_c3_d3_e3_f3		0.2	0.2	0.1		0.999	0.963	0.961		N	N	N
	miR396a3_b2		0.1	0.1	0.2		0.999	0.963	0.961		N	N	N
	miR396a4		0.1	0.1	0.8		0.999	0.963	0.961		N	N	N
	miR396a6		0.1	0.1	0.2		0.999	0.963	0.961		N	N	N
	miR396c14_d14_e13_f14_g6_h13		0.2	0.2	0.1		0.999	0.963	0.961		N	N	N
	miR396c19_d19_e18_f19_h18		0.2	0.2	0.1		0.999	0.963	0.961		N	N	N
	miR396c3_d3_e3_f3_h3		0.2	0.2	0.1		0.999	0.963	0.961		N	N	N
	miR396c5_d5_e5_f5_g1_h5_i4_j4		3.3	3.6	0.8		0.999	0.963	0.961		N	N	N
	miR396c6_d6_e6_f6_h6		0.2	0.2	0.1		0.999	0.963	0.961		N	N	N
	miR396i10_j13		0.4	0.8	0.1		0.999	0.963	0.961		N	N	N
	miR396i8_j10		0.4	0.8	0.1		0.999	0.963	0.961		N	N	N
	miR397a15		0.2	0.2	0.1		0.999	0.963	0.961		N	N	N
	miR397a23		0.1	0.1	0.2		0.999	0.963	0.961		N	N	N
	miR397a7		0.4	0.8	0.1		0.999	0.963	0.961		N	N	N
	miR398a11		0.6	0.6	0.2		0.999	0.963	0.961		N	N	N
	miR398a4		0.6	1	0.6		0.999	0.963	0.961		N	N	N
	miR399a3_d5		0.6	0.4	0.2		0.999	0.963	0.961		N	N	N
	miR399a4		0.6	0.6	0.1		0.999	0.963	0.961		N	N	N
	miR399c1		0.1	0.1	0.2		0.999	0.963	0.961		N	N	N
	miR399d2		0.1	0.1	0.2		0.999	0.963	0.961		N	N	N
	miR399e5_f5		0.6	0.6	0.1		0.999	0.963	0.961		N	N	N
	miR399g1_h1_i1_j1		0.4	0.8	0.1		0.999	0.963	0.961		N	N	N
	miR399h4_i4		0.2	0.2	0.1		0.999	0.963	0.961		N	N	N
	miR477a2		0.1	0.1	0.2		0.999	0.963	0.961		N	N	N
	miR477a3		0.1	0.1	0.2		0.999	0.963	0.961		N	N	N
	miR477a5		0.1	0.1	1.3		0.999	0.963	0.961		N	N	N
	miR477b2		0.1	0.1	0.2		0.999	0.963	0.961		N	N	N
	miR477b3		0.1	0.1	0.2		0.999	0.963	0.961		N	N	N
	miR477b5		0.1	0.1	0.4		0.999	0.963	0.961		N	N	N
	miR477c2		0.2	0.2	0.1		0.999	0.963	0.961		N	N	N
	miR482a1		0.1	0.1	0.2		0.999	0.963	0.961		N	N	N
	miR482a2		0.1	0.1	0.4		0.999	0.963	0.961		N	N	N
	miR482a3		0.1	0.1	0.2		0.999	0.963	0.961		N	N	N
	miR530a1_b1		0.2	0.2	0.1		0.999	0.963	0.961		N	N	N
	miR530a4_b4		0.2	0.2	0.1		0.999	0.963	0.961		N	N	N
	miR530b8		0.2	0.2	0.6		0.999	0.963	0.961		N	N	N
	miR535a15		0.2	0.4	0.1		0.999	0.963	0.961		N	N	N
	miR535a23		0.4	0.6	0.1		0.999	0.963	0.961		N	N	N
	miR535a26		0.2	0.2	0.1		0.999	0.963	0.961		N	N	N
	miR535a8		1.6	1.1	2.1		0.999	0.963	0.961		N	N	N
	miR7484a1		0.1	0.1	0.2		0.999	0.963	0.961		N	N	N
	miR7484a9		0.1	0.1	0.2		0.999	0.963	0.961		N	N	N
	miR7486a1_b1		0.2	0.2	0.1		0.999	0.963	0.961		N	N	N
	miR7486c1		0.1	0.1	0.2		0.999	0.963	0.961		N	N	N
	miR7496a1		0.1	0.1	0.2		0.999	0.963	0.961		N	N	N
	miR7496a2		0.1	0.1	0.2		0.999	0.963	0.961		N	N	N
	miR7496a3		0.1	0.1	0.2		0.999	0.963	0.961		N	N	N
	miR7504#c		5.5	5.2	6.6		0.999	0.963	0.961		N	N	N
	miR7504a1		0.6	0.6	0.6		0.999	0.963	0.961		N	N	N
	miR7504a2		0.1	0.1	0.2		0.999	0.963	0.961		N	N	N
	miR7504b2		0.1	0.1	0.2		0.999	0.963	0.961		N	N	N
	miR7504c1		0.1	0.1	0.2		0.999	0.963	0.961		N	N	N
	miR7504c5		0.2	0.2	1.3		0.999	0.963	0.961		N	N	N
	miR7504c7		0.1	0.1	0.4		0.999	0.963	0.961		N	N	N
	miR7504c8		0.1	0.1	0.2		0.999	0.963	0.961		N	N	N
	miR7504c9		0.1	0.1	0.2		0.999	0.963	0.961		N	N	N
	miR7505a12		4.3	4	1.1		0.999	0.963	0.961		N	N	N
	miR7505a2		0.1	0.1	0.2		0.999	0.963	0.961		N	N	N
	miR7505a4		0.6	0.4	0.1		0.999	0.963	0.961		N	N	N
	miR7508a6		0.1	0.1	0.2		0.999	0.963	0.961		N	N	N
	miR7510#a		3.2	3.1	4		0.999	0.963	0.961		N	N	N
	miR7510a3		0.1	0.1	0.9		0.999	0.963	0.961		N	N	N
	miR7510a4		0.2	0.2	0.9		0.999	0.963	0.961		N	N	N
	miR7510a5		0.2	0.2	0.8		0.999	0.963	0.961		N	N	N
	miR7510d1_e1_f1		0.1	0.1	0.2		0.999	0.963	0.961		N	N	N
	miR7510d4_e4_f4		0.1	0.1	0.2		0.999	0.963	0.961		N	N	N
	miR7510g6_h6_i6_j6_k6_l6		0.1	0.1	0.2		0.999	0.963	0.961		N	N	N
	miR7510g9_h9_i9_j9_k9_l9		0.1	0.1	0.2		0.999	0.963	0.961		N	N	N
	miR7510n1_o2_p2		0.1	0.1	0.2		0.999	0.963	0.961		N	N	N
	miR7510p3		0.2	0.2	0.1		0.999	0.963	0.961		N	N	N
	miRC100a1		0.1	0.1	0.2		0.999	0.963	0.961		N	N	N
	miRC104a1		0.1	0.1	0.2		0.999	0.963	0.961		N	N	N
	miRC104a2		0.1	0.1	0.6		0.999	0.963	0.961		N	N	N
	miRC104a4		0.1	0.1	0.9		0.999	0.963	0.961		N	N	N
	miRC104a6		0.1	0.1	0.2		0.999	0.963	0.961		N	N	N
	miRC104a7		0.1	0.1	0.2		0.999	0.963	0.961		N	N	N
	miRC104a8		0.1	0.1	0.2		0.999	0.963	0.961		N	N	N
	miRC106a1		0.1	0.1	0.2		0.999	0.963	0.961		N	N	N
	miRC106a10		0.2	0.4	1.5		0.999	0.963	0.961		N	N	N
	miRC106a11		0.1	0.1	0.2		0.999	0.963	0.961		N	N	N
	miRC106a12		0.1	0.1	1.5		0.999	0.963	0.961		N	N	N
	miRC106a13		0.1	0.1	0.2		0.999	0.963	0.961		N	N	N
	miRC106a16		0.1	0.1	0.2		0.999	0.963	0.961		N	N	N
	miRC106a7		0.1	0.1	0.9		0.999	0.963	0.961		N	N	N
	miRC106a8		0.2	0.2	0.1		0.999	0.963	0.961		N	N	N
	miRC107#a-b		4.3	5.2	2.8		0.999	0.963	0.961		N	N	N
	miRC107a2_b1		0.1	0.1	0.2		0.999	0.963	0.961		N	N	N
	miRC107a3_b2		0.2	0.2	0.1		0.999	0.963	0.961		N	N	N
	miRC107a5_b4		0.1	0.1	0.2		0.999	0.963	0.961		N	N	N
	miRC107a6_b5		0.8	0.6	0.1		0.999	0.963	0.961		N	N	N
	miRC107a7_b6		0.1	0.1	0.2		0.999	0.963	0.961		N	N	N
	miRC109#a		1.4	1.5	1.3		0.999	0.963	0.961		N	N	N
	miRC110#a		0.8	1.1	1.7		0.999	0.963	0.961		N	N	N
	miRC114a1		0.1	0.1	0.2		0.999	0.963	0.961		N	N	N
	miRC114a5		0.1	0.1	0.2		0.999	0.963	0.961		N	N	N
	miRC114a6		0.1	0.1	0.2		0.999	0.963	0.961		N	N	N
	miRC114a8		0.1	0.1	0.2		0.999	0.963	0.961		N	N	N
	miRC114a9		0.1	0.1	0.2		0.999	0.963	0.961		N	N	N
	miRC115a3		0.2	0.2	0.1		0.999	0.963	0.961		N	N	N
	miRC115a5		0.1	0.1	0.4		0.999	0.963	0.961		N	N	N
	miRC115a7		0.1	0.1	0.2		0.999	0.963	0.961		N	N	N
	miRC117a2		0.2	0.4	0.1		0.999	0.963	0.961		N	N	N
	miRC118a1		0.1	0.1	0.4		0.999	0.963	0.961		N	N	N
	miRC118a3		0.1	0.1	0.2		0.999	0.963	0.961		N	N	N
	miRC118a6		0.1	0.1	0.2		0.999	0.963	0.961		N	N	N
	miRC118a7		0.1	0.1	0.2		0.999	0.963	0.961		N	N	N
	miRC119a3		0.1	0.1	0.2		0.999	0.963	0.961		N	N	N
	miRC119a4		0.1	0.1	0.2		0.999	0.963	0.961		N	N	N
	miRC119a5		0.1	0.1	0.2		0.999	0.963	0.961		N	N	N
	miRC120a4		0.1	0.1	0.2		0.999	0.963	0.961		N	N	N
	miRC121a2		0.1	0.1	0.2		0.999	0.963	0.961		N	N	N
	miRC121a6		0.1	0.1	0.2		0.999	0.963	0.961		N	N	N
	miRC123a3		0.1	0.1	0.2		0.999	0.963	0.961		N	N	N
	miRC124#a		2.2	1.9	2.3		0.999	0.963	0.961		N	N	N
	miRC124a12		0.1	0.1	0.2		0.999	0.963	0.961		N	N	N
	miRC124a2		0.1	0.1	0.2		0.999	0.963	0.961		N	N	N
	miRC124a4		0.1	0.1	0.2		0.999	0.963	0.961		N	N	N
	miRC124a5		0.1	0.1	0.4		0.999	0.963	0.961		N	N	N
	miRC124a8		0.2	0.2	0.1		0.999	0.963	0.961		N	N	N
	miRC125#a		0.4	0.4	1.3		0.999	0.963	0.961		N	N	N
	miRC125a1		0.1	0.1	0.2		0.999	0.963	0.961		N	N	N
	miRC125a2		0.1	0.1	0.2		0.999	0.963	0.961		N	N	N
	miRC126#a		0.8	0.8	0.8		0.999	0.963	0.961		N	N	N
	miRC126a2		0.1	0.1	0.2		0.999	0.963	0.961		N	N	N
	miRC127a11		0.2	0.2	0.4		0.999	0.963	0.961		N	N	N
	miRC127a13		0.1	0.1	0.4		0.999	0.963	0.961		N	N	N
	miRC128#a		0.6	0.4	1.3		0.999	0.963	0.961		N	N	N
	miRC128a1		0.1	0.1	0.2		0.999	0.963	0.961		N	N	N
	miRC128a11		0.2	0.2	0.2		0.999	0.963	0.961		N	N	N
	miRC128a12		0.1	0.1	0.2		0.999	0.963	0.961		N	N	N
	miRC128a4		0.1	0.1	0.2		0.999	0.963	0.961		N	N	N
	miRC128a5		0.1	0.1	0.2		0.999	0.963	0.961		N	N	N
	miRC128a7		0.1	0.1	0.2		0.999	0.963	0.961		N	N	N
	miRC130a1		0.1	0.1	0.2		0.999	0.963	0.961		N	N	N
	miRC130a2		0.1	0.1	0.2		0.999	0.963	0.961		N	N	N
	miRC130a3		0.1	0.1	0.2		0.999	0.963	0.961		N	N	N
	miRC130a4		0.1	0.1	0.2		0.999	0.963	0.961		N	N	N
	miRC130a5		0.1	0.1	0.2		0.999	0.963	0.961		N	N	N
	miRC131a1		0.4	0.6	1.5		0.999	0.963	0.961		N	N	N
	miRC131a2		0.1	0.1	0.2		0.999	0.963	0.961		N	N	N
	miRC131a3		0.1	0.1	0.2		0.999	0.963	0.961		N	N	N
	miRC131a4		0.1	0.1	0.2		0.999	0.963	0.961		N	N	N
	miRC131a5		0.1	0.1	0.2		0.999	0.963	0.961		N	N	N
	miRC131a7		0.2	0.2	0.4		0.999	0.963	0.961		N	N	N
	miRC132#a		0.6	1	0.4		0.999	0.963	0.961		N	N	N
	miRC132a1		0.1	0.1	0.2		0.999	0.963	0.961		N	N	N
	miRC132a2		0.1	0.1	0.4		0.999	0.963	0.961		N	N	N
	miRC132a4		0.1	0.1	0.2		0.999	0.963	0.961		N	N	N
	miRC132a5		0.1	0.1	0.2		0.999	0.963	0.961		N	N	N
	miRC133a23		0.4	0.4	0.1		0.999	0.963	0.961		N	N	N
	miRC133a29		0.6	0.4	0.1		0.999	0.963	0.961		N	N	N
	miRC133a31		0.2	0.2	0.1		0.999	0.963	0.961		N	N	N
	miRC133a5		0.4	0.4	0.2		0.999	0.963	0.961		N	N	N
	miRC134a1		0.1	0.1	0.2		0.999	0.963	0.961		N	N	N
	miRC134a4		0.1	0.1	0.2		0.999	0.963	0.961		N	N	N
	miRC135a3		0.1	0.1	0.2		0.999	0.963	0.961		N	N	N
	miRC136#a		1	1	1.5		0.999	0.963	0.961		N	N	N
	miRC137a11		0.1	0.1	0.2		0.999	0.963	0.961		N	N	N
	miRC137a12		0.1	0.1	0.2		0.999	0.963	0.961		N	N	N
	miRC137a8		0.1	0.1	0.2		0.999	0.963	0.961		N	N	N
	miRC137a9		0.1	0.1	0.4		0.999	0.963	0.961		N	N	N
	miRC139a1		0.1	0.1	0.2		0.999	0.963	0.961		N	N	N
	miRC139a6		0.2	0.4	0.2		0.999	0.963	0.961		N	N	N
	miRC140#a		1.4	1	0.4		0.999	0.963	0.961		N	N	N
	miRC140a2		0.2	0.4	0.4		0.999	0.963	0.961		N	N	N
	miRC142a2		0.1	0.1	0.2		0.999	0.963	0.961		N	N	N
	miRC142a3		0.1	0.1	0.4		0.999	0.963	0.961		N	N	N
	miRC142a4		0.1	0.1	0.2		0.999	0.963	0.961		N	N	N
	miRC142a5		0.1	0.1	0.2		0.999	0.963	0.961		N	N	N
	miRC142a6		0.1	0.1	0.2		0.999	0.963	0.961		N	N	N
	miRC142a7		0.1	0.1	0.6		0.999	0.963	0.961		N	N	N
	miRC142a8		0.1	0.1	0.6		0.999	0.963	0.961		N	N	N
	miRC142a9		0.1	0.1	0.2		0.999	0.963	0.961		N	N	N
	miRC143a2		0.1	0.1	0.2		0.999	0.963	0.961		N	N	N
	miRC144a2		0.1	0.1	0.2		0.999	0.963	0.961		N	N	N
	miRC145a2		0.1	0.1	0.2		0.999	0.963	0.961		N	N	N
	miRC145a4		0.1	0.1	0.2		0.999	0.963	0.961		N	N	N
	miRC147a10_b11		0.1	0.1	0.2		0.999	0.963	0.961		N	N	N
	miRC147a2_b2		0.1	0.1	0.2		0.999	0.963	0.961		N	N	N
	miRC147a3_b3		0.1	0.1	0.2		0.999	0.963	0.961		N	N	N
	miRC147a6_b6		0.8	1.1	0.2		0.999	0.963	0.961		N	N	N
	miRC147b12		0.1	0.1	0.2		0.999	0.963	0.961		N	N	N
	miRC148a1		0.1	0.1	0.2		0.999	0.963	0.961		N	N	N
	miRC149a2		0.1	0.1	0.6		0.999	0.963	0.961		N	N	N
	miRC151a5		0.1	0.1	0.2		0.999	0.963	0.961		N	N	N
	miRC151a6		0.1	0.1	0.2		0.999	0.963	0.961		N	N	N
	miRC153a2		0.1	0.1	0.2		0.999	0.963	0.961		N	N	N
	miRC154a1		0.1	0.1	0.2		0.999	0.963	0.961		N	N	N
	miRC155a4		0.1	0.1	0.2		0.999	0.963	0.961		N	N	N
	miRC156a1		0.1	0.1	0.2		0.999	0.963	0.961		N	N	N
	miRC156a5		0.1	0.1	0.2		0.999	0.963	0.961		N	N	N
	miRC158#a		0.4	0.8	0.8		0.999	0.963	0.961		N	N	N
	miRC159a1		0.2	0.2	0.1		0.999	0.963	0.961		N	N	N
	miRC159a3		0.2	0.4	0.1		0.999	0.963	0.961		N	N	N
	miRC160a6		0.1	0.1	0.2		0.999	0.963	0.961		N	N	N
	miRC160a7		0.6	0.6	0.1		0.999	0.963	0.961		N	N	N
	miRC161a1		0.1	0.1	0.2		0.999	0.963	0.961		N	N	N
	miRC161a2		0.1	0.1	0.2		0.999	0.963	0.961		N	N	N
	miRC161a3		0.1	0.1	0.2		0.999	0.963	0.961		N	N	N
	miRC162a3		0.1	0.1	0.4		0.999	0.963	0.961		N	N	N
	miRC162a6		0.1	0.1	0.2		0.999	0.963	0.961		N	N	N
	miRC163a1		0.1	0.1	0.2		0.999	0.963	0.961		N	N	N
	miRC163a10		0.1	0.1	0.9		0.999	0.963	0.961		N	N	N
	miRC163a11		0.1	0.1	0.2		0.999	0.963	0.961		N	N	N
	miRC163a12		0.2	0.2	0.1		0.999	0.963	0.961		N	N	N
	miRC163a14		0.1	0.1	0.4		0.999	0.963	0.961		N	N	N
	miRC163a15		0.1	0.1	0.6		0.999	0.963	0.961		N	N	N
	miRC163a4		0.1	0.1	0.4		0.999	0.963	0.961		N	N	N
	miRC163a5		0.1	0.1	0.2		0.999	0.963	0.961		N	N	N
	miRC163a7		0.1	0.1	0.2		0.999	0.963	0.961		N	N	N
	miRC163a8		0.1	0.1	0.2		0.999	0.963	0.961		N	N	N
	miRC165a2		0.2	0.4	0.6		0.999	0.963	0.961		N	N	N
	miRC165a8		0.2	0.4	0.1		0.999	0.963	0.961		N	N	N
	miRC166a2		0.2	0.2	0.1		0.999	0.963	0.961		N	N	N
	miRC167a3		0.4	0.6	0.1		0.999	0.963	0.961		N	N	N
	miRC167a4		0.1	0.1	0.2		0.999	0.963	0.961		N	N	N
	miRC167a6		0.1	0.1	0.2		0.999	0.963	0.961		N	N	N
	miRC168a1		0.1	0.1	0.4		0.999	0.963	0.961		N	N	N
	miRC168a2		0.1	0.1	0.6		0.999	0.963	0.961		N	N	N
	miRC169a1		0.1	0.1	0.2		0.999	0.963	0.961		N	N	N
	miRC169a2		0.1	0.1	0.2		0.999	0.963	0.961		N	N	N
	miRC169a3		0.1	0.1	0.2		0.999	0.963	0.961		N	N	N
	miRC169a6_a8		0.1	0.1	0.2		0.999	0.963	0.961		N	N	N
	miRC170a2_b2		0.1	0.1	0.2		0.999	0.963	0.961		N	N	N
	miRC170a3_b3		0.1	0.1	0.2		0.999	0.963	0.961		N	N	N
	miRC170a7_b7		0.1	0.1	0.2		0.999	0.963	0.961		N	N	N
	miRC171#a		0.6	1	0.4		0.999	0.963	0.961		N	N	N
	miRC171a2		0.2	0.4	0.1		0.999	0.963	0.961		N	N	N
	miRC172#a		9.3	10.3	4.7		0.999	0.963	0.961		N	N	N
	miRC172a11		0.1	0.1	0.2		0.999	0.963	0.961		N	N	N
	miRC172a2		0.2	0.2	0.1		0.999	0.963	0.961		N	N	N
	miRC172a6		0.1	0.1	0.2		0.999	0.963	0.961		N	N	N
	miRC172a7		0.2	0.4	0.6		0.999	0.963	0.961		N	N	N
	miRC173a4		0.1	0.1	0.2		0.999	0.963	0.961		N	N	N
	miRC174#a		1	0.8	0.2		0.999	0.963	0.961		N	N	N
	miRC174a1		0.1	0.1	0.2		0.999	0.963	0.961		N	N	N
	miRC175#a		0.8	0.6	0.8		0.999	0.963	0.961		N	N	N
	miRC175a3		0.1	0.1	0.2		0.999	0.963	0.961		N	N	N
	miRC176a1		0.1	0.1	0.4		0.999	0.963	0.961		N	N	N
	miRC176a3		0.1	0.1	0.2		0.999	0.963	0.961		N	N	N
	miRC176a4		0.1	0.1	0.2		0.999	0.963	0.961		N	N	N
	miRC177a2		0.1	0.1	0.2		0.999	0.963	0.961		N	N	N
	miRC177a4		0.1	0.1	0.2		0.999	0.963	0.961		N	N	N
	miRC178a2		0.2	0.4	0.8		0.999	0.963	0.961		N	N	N
	miRC179a3		0.1	0.1	0.2		0.999	0.963	0.961		N	N	N
	miRC179a4		0.1	0.1	0.2		0.999	0.963	0.961		N	N	N
	miRC180a2		0.1	0.1	0.2		0.999	0.963	0.961		N	N	N
	miRC181#a		0.8	1.1	0.4		0.999	0.963	0.961		N	N	N
	miRC181a2		0.1	0.1	0.2		0.999	0.963	0.961		N	N	N
	miRC183#a		2.6	2.1	0.9		0.999	0.963	0.961		N	N	N
	miRC183a2		0.2	0.2	0.2		0.999	0.963	0.961		N	N	N
	miRC183a3		0.1	0.1	0.2		0.999	0.963	0.961		N	N	N
	miRC184a2		0.6	0.6	0.1		0.999	0.963	0.961		N	N	N
	miRC184a3		0.1	0.1	0.2		0.999	0.963	0.961		N	N	N
	miRC186a1		0.2	0.4	0.2		0.999	0.963	0.961		N	N	N
	miRC186a5		0.4	0.8	0.2		0.999	0.963	0.961		N	N	N
	miRC188#a		1	0.8	0.4		0.999	0.963	0.961		N	N	N
	miRC188a1		0.2	0.4	0.1		0.999	0.963	0.961		N	N	N
	miRC189a1		0.1	0.1	0.2		0.999	0.963	0.961		N	N	N
	miRC191a5		0.1	0.1	0.2		0.999	0.963	0.961		N	N	N
	miRC191a7		0.2	0.2	0.1		0.999	0.963	0.961		N	N	N
	miRC191a8		0.1	0.1	0.4		0.999	0.963	0.961		N	N	N
	miRC192#a		0.8	1	0.4		0.999	0.963	0.961		N	N	N
	miRC192a3		0.1	0.1	0.2		0.999	0.963	0.961		N	N	N
	miRC193a1		0.2	0.2	0.1		0.999	0.963	0.961		N	N	N
	miRC196a11		0.2	0.4	0.2		0.999	0.963	0.961		N	N	N
	miRC196a13		0.2	0.2	0.1		0.999	0.963	0.961		N	N	N
	miRC196a2		0.1	0.1	0.2		0.999	0.963	0.961		N	N	N
	miRC196a8		0.2	0.2	0.2		0.999	0.963	0.961		N	N	N
	miRC197#a		0.8	0.8	0.4		0.999	0.963	0.961		N	N	N
	miRC197a1		0.6	0.6	0.6		0.999	0.963	0.961		N	N	N
	miRC197a3		0.2	0.4	0.1		0.999	0.963	0.961		N	N	N
	miRC198a1		0.1	0.1	0.2		0.999	0.963	0.961		N	N	N
	miRC198a2		0.2	0.2	0.1		0.999	0.963	0.961		N	N	N
	miRC199a1		0.4	0.4	1.1		0.999	0.963	0.961		N	N	N
	miRC200a1		0.2	0.2	0.8		0.999	0.963	0.961		N	N	N
	miRC200a2		0.1	0.1	0.2		0.999	0.963	0.961		N	N	N
	miRC200a3		0.1	0.1	0.2		0.999	0.963	0.961		N	N	N
	miRC201a1		0.1	0.1	0.2		0.999	0.963	0.961		N	N	N
	miRC204a1_b1		0.1	0.1	0.2		0.999	0.963	0.961		N	N	N
	miRC204a2_b2		0.2	0.4	0.2		0.999	0.963	0.961		N	N	N
	miRC205a6		0.1	0.1	0.2		0.999	0.963	0.961		N	N	N
	miRC206a4		0.1	0.1	0.2		0.999	0.963	0.961		N	N	N
	miRC207a1		0.1	0.1	0.2		0.999	0.963	0.961		N	N	N
	miRC207a2		0.6	0.4	0.1		0.999	0.963	0.961		N	N	N
	miRC209a2		0.1	0.1	0.2		0.999	0.963	0.961		N	N	N
	miRC209a3		0.1	0.1	0.2		0.999	0.963	0.961		N	N	N
	miRC209a6		0.1	0.1	0.2		0.999	0.963	0.961		N	N	N
	miRC211a5		0.1	0.1	0.2		0.999	0.963	0.961		N	N	N
	miRC211a6		0.1	0.1	0.2		0.999	0.963	0.961		N	N	N
	miRC212a1		0.1	0.1	0.2		0.999	0.963	0.961		N	N	N
	miRC217#a		0.4	0.6	2.8		0.999	0.963	0.961		N	N	N
	miRC217a1		0.1	0.1	0.2		0.999	0.963	0.961		N	N	N
	miRC217a3		0.1	0.1	0.4		0.999	0.963	0.961		N	N	N
	miRC218a13		0.1	0.1	0.2		0.999	0.963	0.961		N	N	N
	miRC218a16		0.1	0.1	0.2		0.999	0.963	0.961		N	N	N
	miRC218a2		0.2	0.4	0.1		0.999	0.963	0.961		N	N	N
	miRC218a5		0.1	0.1	0.2		0.999	0.963	0.961		N	N	N
	miRC218a6		3.7	3.3	2.6		0.999	0.963	0.961		N	N	N
	miRC218a8		0.2	0.2	0.4		0.999	0.963	0.961		N	N	N
	miRC219a6		0.1	0.1	0.2		0.999	0.963	0.961		N	N	N
	miRC221a1_b1		0.1	0.1	0.2		0.999	0.963	0.961		N	N	N
	miRC221a3_b3		0.1	0.1	0.2		0.999	0.963	0.961		N	N	N
	miRC221a5		0.1	0.1	0.2		0.999	0.963	0.961		N	N	N
	miRC222a1		0.1	0.1	0.2		0.999	0.963	0.961		N	N	N
	miRC222a2		0.1	0.1	0.6		0.999	0.963	0.961		N	N	N
	miRC222a4		0.1	0.1	0.2		0.999	0.963	0.961		N	N	N
	miRC224a3		0.1	0.1	0.2		0.999	0.963	0.961		N	N	N
	miRC225#a		0.8	0.6	2.3		0.999	0.963	0.961		N	N	N
	miRC225a1		0.1	0.1	0.2		0.999	0.963	0.961		N	N	N
	miRC226a14		0.2	0.2	0.1		0.999	0.963	0.961		N	N	N
	miRC226a16		0.2	0.2	0.1		0.999	0.963	0.961		N	N	N
	miRC226a6		0.2	0.4	0.1		0.999	0.963	0.961		N	N	N
	miRC232a4		0.2	0.2	0.1		0.999	0.963	0.961		N	N	N
	miRC233a1		0.2	0.2	0.1		0.999	0.963	0.961		N	N	N
	miRC235#a		1.6	1.5	0.1		0.999	0.963	0.961		N	N	N
	miRC235a2		0.1	0.1	0.2		0.999	0.963	0.961		N	N	N
	miRC238a1		0.1	0.1	0.2		0.999	0.963	0.961		N	N	N
	miRC240a1		0.1	0.1	0.2		0.999	0.963	0.961		N	N	N
	miRC241a1		0.2	0.2	0.1		0.999	0.963	0.961		N	N	N
	miRC241a12		0.2	0.4	0.8		0.999	0.963	0.961		N	N	N
	miRC241a14		0.2	0.2	1.5		0.999	0.963	0.961		N	N	N
	miRC241a16		0.1	0.1	0.2		0.999	0.963	0.961		N	N	N
	miRC241a17		0.1	0.1	0.2		0.999	0.963	0.961		N	N	N
	miRC241a2		0.2	0.4	0.6		0.999	0.963	0.961		N	N	N
	miRC241a3		0.2	0.2	0.9		0.999	0.963	0.961		N	N	N
	miRC241a5		0.1	0.1	0.4		0.999	0.963	0.961		N	N	N
[truncated: 108 more rows]
