# Supplementary material for: The Complexity of Posttranscriptional Small RNA Regulatory Networks Revealed by In Silico Analysis of Gossypium arboreum L. Leaf, Flower and Boll Small Regulatory RNAs
Source: PLoS One. 2015 Jun 12;10(6):e0127468. doi: 10.1371/journal.pone.0127468 (PMC4466472; doi:10.1371/journal.pone.0127468)
Supplement: S5 Table — (XLSX) [file pone.0127468.s008.xlsx]

## Sheet: SupTab4
S5 Table. Comparison of highly expressed miRNAs and isomiRNAs found in the G. arboreum genome.
			Expression (RPM)					% Expression					Differential
miRNA Precursor		Sequence	Leaf	Flower	Boll	Combined	Length	Leaf	Flower	Boll	Chi-square	Significance	Expression Group
>miR156#b
	iso	TTGACAGAAGAGAGTGAGCAC	1215.5	99.5	35.2	1350.2	len=21	90.0237	7.36928	2.60702	7.74549	0.025	GR-V
	miR	TGACAGAAGAGAGTGAGCAC	4285.1	132.5	67	4484.6	len=20	95.5514	2.95456	1.494			GR-V
	iso	TGACAGAAGAGAGTGAGCACA	510.4	69.1	43.3	622.8	len=21	81.9525	11.0951	6.95247	44.3074	0.0005	GR-V
	iso	ACAGAAGAGAGTGAGCACAC	20.1	3.3	1.5	24.9	len=20	80.7229	13.253	6.0241	51.9338	0.0005	GR-V
	iso	ACAGAAGAGAGTGAGCACA	20.5	2.3	1.1	23.9	len=19	85.7741	9.62343	4.60251	22.5209	0.0005	GR-V
>miR156#c
	iso	TGACAGAAGAGAGTGAGCA	21.3	0.6	0.6	22.5	len=19	94.6667	2.66667	2.66667	0.956687	NS	GR-V
	miR	TGACAGAAGAGAGTGAGCAC	4285.1	132.5	67	4484.6	len=20	95.5514	2.95456	1.494			GR-V
	iso	TGACAGAAGAGAGTGAGCACA	510.4	69.1	43.3	622.8	len=21	81.9525	11.0951	6.95247	44.3074	0.0005	GR-V
	iso	ACAGAAGAGAGTGAGCACAC	20.1	3.3	1.5	24.9	len=20	80.7229	13.253	6.0241	51.9338	0.0005	GR-V
	iso	ACAGAAGAGAGTGAGCACA	20.5	2.3	1.1	23.9	len=19	85.7741	9.62343	4.60251	22.5209	0.0005	GR-V
>miR156#d
	iso	TGACAGAAGAGAGTGAGCA	21.3	0.6	0.6	22.5	len=19	94.6667	2.66667	2.66667	0.956687	NS	GR-V
	miR	TGACAGAAGAGAGTGAGCAC	4285.1	132.5	67	4484.6	len=20	95.5514	2.95456	1.494			GR-V
	iso	TGACAGAAGAGAGTGAGCACA	510.4	69.1	43.3	622.8	len=21	81.9525	11.0951	6.95247	44.3074	0.0005	GR-V
	iso	ACAGAAGAGAGTGAGCACAC	20.1	3.3	1.5	24.9	len=20	80.7229	13.253	6.0241	51.9338	0.0005	GR-V
	iso	ACAGAAGAGAGTGAGCACA	20.5	2.3	1.1	23.9	len=19	85.7741	9.62343	4.60251	22.5209	0.0005	GR-V
>miR156#e
	iso	TGACAGAAGAGAGTGAGCA	21.3	0.6	0.6	22.5	len=19	94.6667	2.66667	2.66667	0.956687	NS	GR-V
	miR	TGACAGAAGAGAGTGAGCAC	4285.1	132.5	67	4484.6	len=20	95.5514	2.95456	1.494			GR-V
>miR156#f
	iso	TTGACAGAAGAGAGTGAGCAC	1215.5	99.5	35.2	1350.2	len=21	90.0237	7.36928	2.60702	7.74549	0.025	GR-V
	iso	TGACAGAAGAGAGTGAGCA	21.3	0.6	0.6	22.5	len=19	94.6667	2.66667	2.66667	0.956687	NS	GR-V
	miR	TGACAGAAGAGAGTGAGCAC	4285.1	132.5	67	4484.6	len=20	95.5514	2.95456	1.494			GR-V
	iso	TGACAGAAGAGAGTGAGCACT	76	2.5	2.6	81.1	len=21	93.7115	3.08261	3.20592	2.0026	NS	GR-V
>miR156#h
	iso	TTGACAGAAGATAGAGAGC	5.3	3.1	9.2	17.6	len=19	30.1136	17.6136	52.2727	5.642	NS	GR-I
	iso	TTGACAGAAGATAGAGAGCA	14.6	22.4	28.1	65.1	len=20	22.427	34.4086	43.1644	2.45535	NS	GR-I
	iso	TGACAGAAGATAGAGAGCAC	405.2	564.9	756.2	1726.3	len=20	23.4722	32.7232	43.8047	1.52187	NS	GR-I
	miR	TTGACAGAAGATAGAGAGCAC	3062.3	3583.5	6372.4	13018.2	len=21	23.5232	27.5268	48.9499			GR-I
>miR156#i
	iso	TTGACAGAAGATAGAGAGC	5.3	3.1	9.2	17.6	len=19	30.1136	17.6136	52.2727	5.642	NS	GR-I
	iso	TTGACAGAAGATAGAGAGCA	14.6	22.4	28.1	65.1	len=20	22.427	34.4086	43.1644	2.45535	NS	GR-I
	iso	TGACAGAAGATAGAGAGCAC	405.2	564.9	756.2	1726.3	len=20	23.4722	32.7232	43.8047	1.52187	NS	GR-I
	miR	TTGACAGAAGATAGAGAGCAC	3062.3	3583.5	6372.4	13018.2	len=21	23.5232	27.5268	48.9499			GR-I
>miR156#j
	iso	TTGACAGAAGATAGAGAGC	5.3	3.1	9.2	17.6	len=19	30.1136	17.6136	52.2727	5.642	NS	GR-I
	iso	TTGACAGAAGATAGAGAGCA	14.6	22.4	28.1	65.1	len=20	22.427	34.4086	43.1644	2.45535	NS	GR-I
	iso	TGACAGAAGATAGAGAGCAC	405.2	564.9	756.2	1726.3	len=20	23.4722	32.7232	43.8047	1.52187	NS	GR-I
	miR	TTGACAGAAGATAGAGAGCAC	3062.3	3583.5	6372.4	13018.2	len=21	23.5232	27.5268	48.9499			GR-I
>miR156#k
	iso	TTGACAGAAGATAGAGAGC	5.3	3.1	9.2	17.6	len=19	30.1136	17.6136	52.2727	5.642	NS	GR-I
	iso	TTGACAGAAGATAGAGAGCA	14.6	22.4	28.1	65.1	len=20	22.427	34.4086	43.1644	2.45535	NS	GR-I
	iso	TGACAGAAGATAGAGAGCAC	405.2	564.9	756.2	1726.3	len=20	23.4722	32.7232	43.8047	1.52187	NS	GR-I
	miR	TTGACAGAAGATAGAGAGCAC	3062.3	3583.5	6372.4	13018.2	len=21	23.5232	27.5268	48.9499			GR-I
>miR166#a
	iso	TCGGACCAGGCTTCATTC	154.7	170.6	15.6	340.9	len=18	45.3799	50.044	4.57612	11.3879	0.005	GR-IV
	iso	TCGGACCAGGCTTCATTCC	321.5	303.4	42.2	667.1	len=19	48.1937	45.4804	6.32589	5.91716	NS	GR-IV
	iso	TCGGACCAGGCTTCATTCCC	229.3	197.4	48.2	474.9	len=20	48.2838	41.5666	10.1495	1.56153	NS	GR-IV
	miR	TCGGACCAGGCTTCATTCCCC	19751.1	13885.8	4922.2	38559.1	len=21	51.2229	36.0117	12.7653			GR-IV
	iso	TCGGACCAGGCTTCATTCCCCC	4.3	4.4	1.5	10.2	len=22	42.1569	43.1373	14.7059	3.30952	NS	NA
	iso	CGGACCAGGCTTCATTCCCC	16	12.8	2.8	31.6	len=20	50.6329	40.5063	8.86076	1.76207	NS	GR_IV
	iso	GGACCAGGCTTCATTCCCC	132.2	90.2	31.3	253.7	len=19	52.1088	35.5538	12.3374	4.06396	NS	GR_IV
>miR166#b
	iso	TTTCGGACCAGGCTTCATTCCC	7.1	8.6	0.1	15.8	len=22	44.9367	54.4304	0.632911	38.878	0.0005	NA
	iso	TTCGGACCAGGCTTCATTCC	5.7	10.9	0.1	16.7	len=20	34.1317	65.2695	0.598802	41.069	0.0005	NA
	iso	TTCGGACCAGGCTTCATTCCC	448.2	555.9	6.6	1010.7	len=21	44.3455	55.0015	0.653013	22.4298	0.0005	GR-IV
	iso	TTCGGACCAGGCTTCATTCCCC	79.4	111.2	3.4	194	len=22	40.9278	57.3196	1.75258	24.1777	0.0005	GR-IV
	iso	TCGGACCAGGCTTCATTC	154.7	170.6	15.6	340.9	len=18	45.3799	50.044	4.57612	11.3879	0.005	GR-IV
	iso	TCGGACCAGGCTTCATTCC	321.5	303.4	42.2	667.1	len=19	48.1937	45.4804	6.32589	5.91716	NS	GR-IV
	iso	TCGGACCAGGCTTCATTCCC	229.3	197.4	48.2	474.9	len=20	48.2838	41.5666	10.1495	1.56153	NS	GR-IV
	miR	TCGGACCAGGCTTCATTCCCC	19751.1	13885.8	4922.2	38559.1	len=21	51.2229	36.0117	12.7653			GR-IV
	iso	TCGGACCAGGCTTCATTCCCCC	4.3	4.4	1.5	10.2	len=22	42.1569	43.1373	14.7059	3.30952	NS	NA
	iso	CGGACCAGGCTTCATTCCCC	16	12.8	2.8	31.6	len=20	50.6329	40.5063	8.86076	1.76207	NS	GR_IV
	iso	GGACCAGGCTTCATTCCCC	132.2	90.2	31.3	253.7	len=19	52.1088	35.5538	12.3374	4.06396	NS	GR_IV
>miR166#c
	iso	TTTCGGACCAGGCTTCATTCCC	7.1	8.6	0.1	15.8	len=22	44.9367	54.4304	0.632911	38.878	0.0005	NA
	iso	TTCGGACCAGGCTTCATTCC	5.7	10.9	0.1	16.7	len=20	34.1317	65.2695	0.598802	41.069	0.0005	NA
	iso	TTCGGACCAGGCTTCATTCCC	448.2	555.9	6.6	1010.7	len=21	44.3455	55.0015	0.653013	22.4298	0.0005	GR-IV
	iso	TTCGGACCAGGCTTCATTCCCC	79.4	111.2	3.4	194	len=22	40.9278	57.3196	1.75258	24.1777	0.0005	GR-IV
	iso	TCGGACCAGGCTTCATTC	154.7	170.6	15.6	340.9	len=18	45.3799	50.044	4.57612	11.3879	0.005	GR-IV
	iso	TCGGACCAGGCTTCATTCC	321.5	303.4	42.2	667.1	len=19	48.1937	45.4804	6.32589	5.91716	NS	GR-IV
	iso	TCGGACCAGGCTTCATTCCC	229.3	197.4	48.2	474.9	len=20	48.2838	41.5666	10.1495	1.56153	NS	GR-IV
	miR	TCGGACCAGGCTTCATTCCCC	19751.1	13885.8	4922.2	38559.1	len=21	51.2229	36.0117	12.7653			GR-IV
	iso	TCGGACCAGGCTTCATTCCCCC	4.3	4.4	1.5	10.2	len=22	42.1569	43.1373	14.7059	3.30952	NS	NA
	iso	CGGACCAGGCTTCATTCCCC	16	12.8	2.8	31.6	len=20	50.6329	40.5063	8.86076	1.76207	NS	GR_IV
	iso	GGACCAGGCTTCATTCCCC	132.2	90.2	31.3	253.7	len=19	52.1088	35.5538	12.3374	4.06396	NS	GR_IV
>miR166#d
	iso	TCGGACCAGGCTTCATTC	154.7	170.6	15.6	340.9	len=18	45.3799	50.044	4.57612	11.3879	0.005	GR_IV
	iso	TCGGACCAGGCTTCATTCC	321.5	303.4	42.2	667.1	len=19	48.1937	45.4804	6.32589	5.91716	NS	GR_IV
	iso	TCGGACCAGGCTTCATTCCC	229.3	197.4	48.2	474.9	len=20	48.2838	41.5666	10.1495	1.56153	NS	GR_IV
	miR	TCGGACCAGGCTTCATTCCCC	19751.1	13885.8	4922.2	38559.1	len=21	51.2229	36.0117	12.7653			GR_IV
	iso	TCGGACCAGGCTTCATTCCCCT	29.7	16.1	4.1	49.9	len=22	59.519	32.2645	8.21643	3.35456	NS	GR_IV
	iso	CGGACCAGGCTTCATTCCCC	16	12.8	2.8	31.6	len=20	50.6329	40.5063	8.86076	1.76207	NS	GR_IV
	iso	GGACCAGGCTTCATTCCCC	132.2	90.2	31.3	253.7	len=19	52.1088	35.5538	12.3374	3.32481	NS	GR_IV
>miR166#e
	iso	TTTCGGACCAGGCTTCATTCCC	7.1	8.6	0.1	15.8	len=22	44.9367	54.4304	0.632911	38.878	0.0005	NA
	iso	TTCGGACCAGGCTTCATTCC	5.7	10.9	0.1	16.7	len=20	34.1317	65.2695	0.598802	41.069	0.0005	NA
	iso	TTCGGACCAGGCTTCATTCCC	448.2	555.9	6.6	1010.7	len=21	44.3455	55.0015	0.653013	22.4298	0.0005	GR_IV
	iso	TTCGGACCAGGCTTCATTCCCC	79.4	111.2	3.4	194	len=22	40.9278	57.3196	1.75258	24.1777	0.0005	GR_IV
	iso	TCGGACCAGGCTTCATTC	154.7	170.6	15.6	340.9	len=18	45.3799	50.044	4.57612	11.3879	0.005	GR_IV
	iso	TCGGACCAGGCTTCATTCC	321.5	303.4	42.2	667.1	len=19	48.1937	45.4804	6.32589	5.91716	NS	GR_IV
	iso	TCGGACCAGGCTTCATTCCC	229.3	197.4	48.2	474.9	len=20	48.2838	41.5666	10.1495	1.56153	NS	GR_IV
	miR	TCGGACCAGGCTTCATTCCCC	19751.1	13885.8	4922.2	38559.1	len=21	51.2229	36.0117	12.7653			GR_IV
	iso	TCGGACCAGGCTTCATTCCCCT	29.7	16.1	4.1	49.9	len=22	59.519	32.2645	8.21643	3.35456	NS	GR_IV
	iso	CGGACCAGGCTTCATTCCCC	16	12.8	2.8	31.6	len=20	50.6329	40.5063	8.86076	1.76207	NS	GR_IV
	iso	GGACCAGGCTTCATTCCCC	132.2	90.2	31.3	253.7	len=19	52.1088	35.5538	12.3374	3.32481	NS	GR_IV
>miR166#f
	iso	TCGGACCAGGCTTCATTC	154.7	170.6	15.6	340.9	len=18	45.3799	50.044	4.57612	11.3879	0.005	GR_IV
	iso	TCGGACCAGGCTTCATTCC	321.5	303.4	42.2	667.1	len=19	48.1937	45.4804	6.32589	5.91716	NS	GR_IV
	iso	TCGGACCAGGCTTCATTCCC	229.3	197.4	48.2	474.9	len=20	48.2838	41.5666	10.1495	1.56153	NS	GR_IV
	miR	TCGGACCAGGCTTCATTCCCC	19751.1	13885.8	4922.2	38559.1	len=21	51.2229	36.0117	12.7653			GR_IV
	iso	CGGACCAGGCTTCATTCCCC	16	12.8	2.8	31.6	len=20	50.6329	40.5063	8.86076	1.76207	NS	GR_IV
	iso	GGACCAGGCTTCATTCCCC	132.2	90.2	31.3	253.7	len=19	52.1088	35.5538	12.3374	0.035489	NS	GR_IV
>miR166#g
	iso	TCTCGGACCAGGCTTCAT	12.4	38.7	1.9	53	len=18	23.3962	73.0189	3.58491	59.7491	0.0005	GR-III
	iso	TCTCGGACCAGGCTTCATT	1.2	10.1	0.6	11.9	len=19	10.084	84.8739	5.04202	104.011	0.0005	NA
	iso	TCTCGGACCAGGCTTCATTC	13.6	57.2	2.3	73.1	len=20	18.6047	78.249	3.14637	77.5581	0.0005	GR-III
	iso	TCTCGGACCAGGCTTCATTCC	1086.5	3966.3	241.6	5294.4	len=21	20.5217	74.915	4.56331	65.6982	0.0005	GR-III
	iso	CTCGGACCAGGCTTCATTCCC	5.7	10.9	0.2	16.8	len=21	33.9286	64.881	1.19048	39.4778	0.0005	NA
	iso	CTCGGACCAGGCTTCATTCCCC	11.2	9	3.4	23.6	len=22	47.4576	38.1356	14.4068	0.613105	NS	NA
	iso	TCGGACCAGGCTTCATTC	154.7	170.6	15.6	340.9	len=18	45.3799	50.044	4.57612	11.3879	0.005	GR-III
	iso	TCGGACCAGGCTTCATTCC	321.5	303.4	42.2	667.1	len=19	48.1937	45.4804	6.32589	5.91716	NS	GR-III
	iso	TCGGACCAGGCTTCATTCCC	229.3	197.4	48.2	474.9	len=20	48.2838	41.5666	10.1495	1.56153	NS	GR_IV
	miR	TCGGACCAGGCTTCATTCCCC	19751.1	13885.8	4922.2	38559.1	len=21	51.2229	36.0117	12.7653			GR_IV
	iso	TCGGACCAGGCTTCATTCCCCC	4.3	4.4	1.5	10.2	len=22	42.1569	43.1373	14.7059	3.30952	NS	NA
	iso	CGGACCAGGCTTCATTCCCC	16	12.8	2.8	31.6	len=20	50.6329	40.5063	8.86076	1.76207	NS	GR-III
	iso	GGACCAGGCTTCATTCCCC	132.2	90.2	31.3	253.7	len=19	52.1088	35.5538	12.3374	0.035489	NS	GR-III
>miR166#h
	iso	TTCGGACCAGGCTTCATTCC	5.7	10.9	0.1	16.7	len=20	34.1317	65.2695	0.598802	62.069	0.0005	NA
	iso	TCGGACCAGGCTTCATTC	154.7	170.6	15.6	340.9	len=18	45.3799	50.044	4.57612	167.437	0.0005	GR_IV
	iso	TCGGACCAGGCTTCATTCC	321.5	303.4	42.2	667.1	len=19	48.1937	45.4804	6.32589	223.268	0.0005	GR_IV
	miR	TCGGACCAGGCTTCATTCCTC	180.7	1572.6	9.6	1762.9	len=21	10.2502	89.2053	0.544557			GR-III
	iso	GGACCAGGCTTCATTCCTC	2	13	0.2	15.2	len=19	13.1579	85.5263	1.31579	2.06885	NS	GR-III
>miR166#i
	iso	TCTCGGACCAGGCTTCAT	12.4	38.7	1.9	53	len=18	23.3962	73.0189	3.58491	0.660417	NS	GR-III
	iso	TCTCGGACCAGGCTTCATT	1.2	10.1	0.6	11.9	len=19	10.084	84.8739	5.04202	6.68288	0.05	NA
	iso	TCTCGGACCAGGCTTCATTC	13.6	57.2	2.3	73.1	len=20	18.6047	78.249	3.14637	0.76742	NS	GR-III
	miR	TCTCGGACCAGGCTTCATTCC	1086.5	3966.3	241.6	5294.4	len=21	20.5217	74.915	4.56331			GR-III
	iso	TCTCGGACCAGGCTTCATTCCT	6.5	21.4	1.7	29.6	len=22	21.9595	72.2973	5.74324	0.497295	NS	GR-III
	iso	TCGGACCAGGCTTCATTC	154.7	170.6	15.6	340.9	len=18	45.3799	50.044	4.57612	38.368	0.0005	GR_IV
	iso	TCGGACCAGGCTTCATTCC	321.5	303.4	42.2	667.1	len=19	48.1937	45.4804	6.32589	49.5595	0.0005	GR_IV
	iso	GGACCAGGCTTCATTCCTC	2	13	0.2	15.2	len=19	13.1579	85.5263	1.31579	6.45651	0.05	GR-III
>miR168#a
	iso	TCGCTTGGTGCAGGTCGGGA	13.8	10.3	1.1	25.2	len=20	54.7619	40.873	4.36508	3.86733	NS	NA
	miR	TCGCTTGGTGCAGGTCGGGAA	1942.3	1701.4	390.5	4034.2	len=21	48.1459	42.1744	9.67974			GR-IV
	iso	TCGCTTGGTGCAGGTCGGGAAC	6.9	2.3	0.8	10	len=22	69	23	8	18.0419	0.0005	NA
	iso	CGCTTGGTGCAGGTCGGGAA	14	23	5.8	42.8	len=20	32.7103	53.7383	13.5514	9.66796	0.01	NA
	iso	CGCTTGGTGCAGGTCGGGAAC	2.8	7.8	0.2	10.8	len=21	25.9259	72.2222	1.85185	37.9931	0.0005	NA
	iso	GCTTGGTGCAGGTCGGGAA	10	13.6	2.1	25.7	len=19	38.9105	52.9183	8.17121	4.74361	NS	NA
>miR172#e
	iso	AGAATCTTGATGATGCTGCA	20.5	52.6	1.1	74.2	len=20	27.628	70.8895	1.48248	3.29501	NS	GR-III
	miR	AGAATCTTGATGATGCTGCAT	1656.2	2865.2	48	4569.4	len=21	36.2455	62.7041	1.05047			GR-IV
>miR172#f
	iso	AGAATCTTGATGATGCTGCA	20.5	52.6	1.1	74.2	len=20	27.628	70.8895	1.48248	3.29501	NS	GR-III
	miR	AGAATCTTGATGATGCTGCAT	1656.2	2865.2	48	4569.4	len=21	36.2455	62.7041	1.05047			GR-IV
>miR172#g
	iso	AGAATCTTGATGATGCTGCA	20.5	52.6	1.1	74.2	len=20	27.628	70.8895	1.48248	3.29501	NS	GR-III
	miR	AGAATCTTGATGATGCTGCAT	1656.2	2865.2	48	4569.4	len=21	36.2455	62.7041	1.05047			GR-IV
>miR3954#a
	iso	TTTGCTTGGACAGAGTAATCACGGT	6.3	2.7	2.1	11.1	len=25	56.7568	24.3243	18.9189	3.38246	NS	NA
	iso	CTTGGACAGAGTAATCACGGTCG	14.8	13.4	10.2	38.4	len=23	38.5417	34.8958	26.5625	3.7477	NS	NA
	iso	TTGGACAGAGTAATCACGG	1597.9	978.8	755.2	3331.9	len=19	47.9576	29.3766	22.6657	0.209678	NS	GR-V
	iso	TTGGACAGAGTAATCACGGT	51.4	29.7	17.1	98.2	len=20	52.3422	30.2444	17.4134	2.6549	NS	GR-V
	iso	TTGGACAGAGTAATCACGGTC	174.5	277	42.9	494.4	len=21	35.2953	56.0275	8.67718	41.9049	0.0005	GR-IV
	miR	TTGGACAGAGTAATCACGGTCG	55089.4	32131.3	28166	115387	len=22	47.7433	27.8466	24.4101	.	.	GR-V
	iso	TTGGACAGAGTAATCACGGTCGA	222	186.1	131.4	539.5	len=23	41.1492	34.4949	24.3559	2.49811	NS	NA
	iso	TTGGACAGAGTAATCACGGTCGAT	26.8	15.3	20	62.1	len=24	43.1562	24.6377	32.2061	3.30038	NS	NA
	iso	TGGACAGAGTAATCACGGTCG	86.1	86.7	52	224.8	len=21	38.3007	38.5676	23.1317	6.06209	0.05	NA
	iso	TGGACAGAGTAATCACGGTCGA	8.3	9.8	3.8	21.9	len=22	37.8995	44.7489	17.3516	14.3299	0.001	NA
	iso	GGACAGAGTAATCACGGTCG	38.2	29.7	8.8	76.7	len=20	49.8044	38.7223	11.4733	11.1928	0.005	GR-IV
>miR3954#b
	iso	TTGGACAGAGTAATCACGG	1597.9	978.8	755.2	3331.9	len=19	47.9576	29.3766	22.6657	0.209678	NS	GR-V
	iso	TTGGACAGAGTAATCACGGT	51.4	29.7	17.1	98.2	len=20	52.3422	30.2444	17.4134	2.6549	NS	GR-V
	iso	TTGGACAGAGTAATCACGGTC	174.5	277	42.9	494.4	len=21	35.2953	56.0275	8.67718	41.9049	0.0005	GR-IV
	miR	TTGGACAGAGTAATCACGGTCG	55089.4	32131.3	28166	115387	len=22	47.7433	27.8466	24.4101			GR-V
	iso	TTGGACAGAGTAATCACGGTCGA	222	186.1	131.4	539.5	len=23	41.1492	34.4949	24.3559	2.49811	NS	NA
	iso	TTGGACAGAGTAATCACGGTCGAT	26.8	15.3	20	62.1	len=24	43.1562	24.6377	32.2061	3.30038	NS	NA
	iso	TGGACAGAGTAATCACGGTCG	86.1	86.7	52	224.8	len=21	38.3007	38.5676	23.1317	6.06209	0.05	NA
	iso	TGGACAGAGTAATCACGGTCGA	8.3	9.8	3.8	21.9	len=22	37.8995	44.7489	17.3516	14.3299	0.001	NA
	iso	GGACAGAGTAATCACGGTCG	38.2	29.7	8.8	76.7	len=20	49.8044	38.7223	11.4733	9.33165	0.01	GR-IV
>miR167#f
	iso	TGAAGCTGCCAGCATGAT	19.7	49.2	78	146.9	len=18	13.4105	33.4922	53.0973	9.62632	0.01	GR-!
	iso	TGAAGCTGCCAGCATGATC	66.4	324.7	336.5	727.6	len=19	9.12589	44.6262	46.2479	0.691214	NS	GR-II
	iso	TGAAGCTGCCAGCATGATCT	103	520.1	516.1	1139.2	len=20	9.04143	45.6548	45.3037	0.699666	NS	GR-II
	miR	TGAAGCTGCCAGCATGATCTT	2651.3	17185.8	17998.8	37835.9	len=21	7.00737	45.4219	47.5707			GR-II
	iso	TGAAGCTGCCAGCATGATCTTA	3653.3	15239.9	18879.3	37772.5	len=22	9.67185	40.3465	49.9816	1.70245	NS	GR-II
	iso	TGAAGCTGCCAGCATGATCTTAA	68.4	134.2	263.2	465.8	len=23	14.6844	28.8106	56.5049	16.1636	0.0005	GR-!
	iso	TGAAGCTGCCAGCATGATCTTAAT	1.6	11.1	10.5	23.2	len=24	6.89655	47.8448	45.2586	0.243367	NS	GR-II
>miR167#g
	iso	TGAAGCTGCCAGCATGAT	19.7	49.2	78	146.9	len=18	13.4105	33.4922	53.0973	9.62632	0.01	GR-!
	iso	TGAAGCTGCCAGCATGATC	66.4	324.7	336.5	727.6	len=19	9.12589	44.6262	46.2479	0.691214	NS	GR-II
	iso	TGAAGCTGCCAGCATGATCT	103	520.1	516.1	1139.2	len=20	9.04143	45.6548	45.3037	0.699666	NS	GR-II
	miR	TGAAGCTGCCAGCATGATCTT	2651.3	17185.8	17998.8	37835.9	len=21	7.00737	45.4219	47.5707			GR-II
	iso	TGAAGCTGCCAGCATGATCTTA	3653.3	15239.9	18879.3	37772.5	len=22	9.67185	40.3465	49.9816	1.70245	NS	GR-II
	iso	TGAAGCTGCCAGCATGATCTTAA	68.4	134.2	263.2	465.8	len=23	14.6844	28.8106	56.5049	16.1636	0.0005	GR-!
	iso	TGAAGCTGCCAGCATGATCTTAAT	1.6	11.1	10.5	23.2	len=24	6.89655	47.8448	45.2586	0.243367	NS	GR-II
