# Supplementary material for: The Complexity of Posttranscriptional Small RNA Regulatory Networks Revealed by In Silico Analysis of Gossypium arboreum L. Leaf, Flower and Boll Small Regulatory RNAs
Source: PLoS One. 2015 Jun 12;10(6):e0127468. doi: 10.1371/journal.pone.0127468 (PMC4466472; doi:10.1371/journal.pone.0127468)
Supplement: S6 Table — (XLSX) [file pone.0127468.s009.xlsx]

## Sheet: Supplemental Table S6
S6 Table. List of predicted targets for G. arboreum miRNAs and isomiRNAs with descriptions.
				Expression				Target
	ID	miRNA/ isomiRs	Seq. (5'->3')	Leaf	Flower	Boll		ID	Accession No.	Description	Species	Evalue	Similarity	Score	Alignment length	GO function
Targets for cs-miRNAs & cs-isomiRNAs
	miR1311	miR	TTTTGCCAGCTCCGCCCATTCC	10.5	14.5	6.5		G14712V01_(single)_contig_38751	I1I676	I1I676_BRADI Uncharacterized protein OS=Brachypodium distachyon GN=BRADI3G33537 PE=4 SV=1	oryza sativa japonica gn=os12g0559500 pe=4 sv=1	0.0484139	61	39.6614	36	F:ATP binding; F:protein kinase activity; P:protein phosphorylation; F:transferase activity, transferring phosphorus-containing groups; F:protein serine/threonine kinase activity; P:defense response; F:ADP binding
								G14712V01_(single)_contig_14245	B9RK93	B9RK93_RICCO Leucine-rich repeat-containing protein 2, lrrc2, putative OS=Ricinus communis GN=RCOM_1047690 PE=4 SV=1	ricinus communis gn=rcom_1047690 pe=4 sv=1	3.07973e-54	66	194.126	246	F:ion binding; F:hydrolase activity; F:nucleotide binding
								G14712V01_(single)_contig_61704	M5VXT3	M5VXT3_PRUPE Uncharacterized protein OS=Prunus persica GN=PRUPE_ppa004146mg PE=4 SV=1	lupinus albus gn=ppx pe=2 sv=1	1.32819e-71	74	238.424	226	F:hydrolase activity
								G14712V01_(single)_contig_30316	U5GU74	U5GU74_POPTR Uncharacterized protein (Fragment) OS=Populus trichocarpa GN=POPTR_0001s435801g PE=4 SV=1	Populus trichocarpa GN=POPTR_0001s435801g PE=4 SV=1	9.33784e-106	62	331.257	411	-
								gi_436394721_gb_JG840360.1_JG840360	B9SP10	B9SP10_RICCO Acetylglucosaminyltransferase, putative OS=Ricinus communis GN=RCOM_1247630 PE=4 SV=1	ricinus communis gn=rcom_1247630 pe=4 sv=1	1.82042e-91	94	280.796	148	P:carbohydrate biosynthetic process; C:membrane; F:protein xylosyltransferase activity; F:acetylglucosaminyltransferase activity
								gi_436404743_gb_JG840603.1_JG840603	V4UDP1	V4UDP1_9ROSI Cytosolic Fe-S cluster assembly factor NBP35 OS=Citrus clementina GN=NBP35 PE=3 SV=1	citrus clementina gn=nbp35 pe=3 sv=1	4.57309e-93	97	284.648	143	F:ATP binding
								G14712V01_(single)_contig_14682	B9SP10	B9SP10_RICCO Acetylglucosaminyltransferase, putative OS=Ricinus communis GN=RCOM_1247630 PE=4 SV=1	ricinus communis gn=rcom_1247630 pe=4 sv=1	0	90	625.55	367	P:carbohydrate biosynthetic process; C:membrane; F:protein xylosyltransferase activity; F:acetylglucosaminyltransferase activity
								G14712V01_(single)_contig_83069	V4TX73	V4TX73_9ROSI Uncharacterized protein OS=Citrus clementina GN=CICLE_v10010335mg PE=4 SV=1	Citrus clementina GN=CICLE_v10010335mg PE=4 SV=1	4.71928e-34	62	95.1301	115	-
								G14712V01_(single)_contig_21814	F6H981	F6H981_VITVI Putative uncharacterized protein OS=Vitis vinifera GN=VIT_12s0034g00270 PE=4 SV=1	Vitis vinifera GN=VIT_12s0034g00270 PE=4 SV=1	3.76114e-45	73	157.532	137	P:signal transduction
								gi_18099978_gb_BM359232.1_BM359232	E1U350	E1U350_JATCU Translation elongation factor 1 (Fragment) OS=Jatropha curcas PE=2 SV=1	jatropha curcas pe=2 sv=1	4.8874e-68	91	218.009	122	F:translation elongation factor activity; P:translational elongation; P:GTP catabolic process; F:GTPase activity; C:cytoplasm; F:GTP binding
								G14712V01_(single)_contig_56096	V4UDP1	V4UDP1_9ROSI Cytosolic Fe-S cluster assembly factor NBP35 OS=Citrus clementina GN=NBP35 PE=3 SV=1	citrus clementina gn=nbp35 pe=3 sv=1	1.86863e-157	95	458.373	245	C:cytosol; F:ATP binding; F:protein homodimerization activity; F:iron-sulfur cluster binding
								gi_13349940_gb_BG440289.1_BG440289	S4TIK7	S4TIK7_GOSHI Lipid transfer protein OS=Gossypium hirsutum GN=LTP11 PE=4 SV=1	gossypium hirsutum gn=ltp11 pe=4 sv=1	1.04902e-60	92	196.052	132	P:lipid transport; C:anchored to plasma membrane
								gi_8381398_gb_BE054342.1_BE054342	B8BFE4	B8BFE4_ORYSI Putative uncharacterized protein OS=Oryza sativa subsp. indica GN=OsI_31501 PE=4 SV=1	Oryza sativa subsp. indica GN=OsI_31501 PE=4 SV=1	1.81051	48	35.8094	130	P:proteolysis; C:membrane; C:nucleus; C:plastid; C:integral to membrane; P:nucleotide biosynthetic process; P:nucleoside metabolic process; F:magnesium ion binding; F:ribose phosphate diphosphokinase activity
								gi_13248442_gb_BF275870.2_BF275870	D7TN36	D7TN36_VITVI L-lactate dehydrogenase OS=Vitis vinifera GN=VIT_02s0154g00350 PE=3 SV=1	vitis vinifera gn=vit_02s0154g00350 pe=3 sv=1	1.66573e-39	83	148.288	92	C:cytoplasm; P:cellular carbohydrate metabolic process; F:L-lactate dehydrogenase activity; P:glycolysis; P:oxidation-reduction process
								gi_13354094_gb_BG444442.1_BG444442	D2D2Z4	D2D2Z4_GOSHI Myo-inositol-1-phosphate synthase OS=Gossypium hirsutum PE=2 SV=1	gossypium hirsutum pe=2 sv=1	5.35426e-58	91	186.037	104	C:cytoplasm; P:phospholipid biosynthetic process; F:inositol-3-phosphate synthase activity; P:inositol biosynthetic process
								gi_13354444_gb_BG444792.1_BG444792	J9RPR8	J9RPR8_POPAL Alpha-tubulin (Fragment) OS=Populus alba GN=TUA1 PE=4 SV=1	populus alba gn=tua1 pe=4 sv=1	3.19986e-126	99	367.081	189	C:microtubule; P:protein polymerization; P:GTP catabolic process; P:microtubule-based process; F:GTPase activity; F:structural constituent of cytoskeleton; F:GTP binding
								gi_13351571_gb_BG441919.1_BG441919	B9RP23	B9RP23_RICCO Vesicle-associated membrane protein, putative OS=Ricinus communis GN=RCOM_0923570 PE=4 SV=1	ricinus communis gn=rcom_0923570 pe=4 sv=1	4.53724e-99	85	298.901	191	C:integral to membrane; P:vesicle-mediated transport
								gi_13351406_gb_BG441754.1_BG441754	V4UJ63	V4UJ63_9ROSI Uncharacterized protein OS=Citrus clementina GN=CICLE_v10025375mg PE=4 SV=1	Citrus clementina GN=CICLE_v10025375mg PE=4 SV=1	2.29972e-92	89	288.886	166	C:vacuole; P:methionine biosynthetic process; F:serine-type peptidase activity; P:RNA splicing, via endonucleolytic cleavage and ligation; C:chloroplast; P:proteolysis
								gi_21090334_gb_BQ402647.1_BQ402647	B9IQS0	B9IQS0_POPTR Acyl-coenzyme A oxidase OS=Populus trichocarpa GN=POPTR_0019s12240g PE=3 SV=1	populus trichocarpa gn=poptr_0019s12240g pe=3 sv=1	3.02313e-75	88	247.669	152	F:flavin adenine dinucleotide binding; C:peroxisome; P:fatty acid beta-oxidation; F:acyl-CoA dehydrogenase activity; F:acyl-CoA oxidase activity
		iso	TTTTGCCAGCTCCGCCCATTC	0.2	0.2	0.3		G14712V01_(single)_contig_38751	I1I676	I1I676_BRADI Uncharacterized protein OS=Brachypodium distachyon GN=BRADI3G33537 PE=4 SV=1	oryza sativa japonica gn=os12g0559500 pe=4 sv=1	0.0484139	61	39.6614	36	F:ATP binding; F:protein kinase activity; P:protein phosphorylation; F:transferase activity, transferring phosphorus-containing groups; F:protein serine/threonine kinase activity; P:defense response; F:ADP binding
								G14712V01_(single)_contig_14245	B9RK93	B9RK93_RICCO Leucine-rich repeat-containing protein 2, lrrc2, putative OS=Ricinus communis GN=RCOM_1047690 PE=4 SV=1	ricinus communis gn=rcom_1047690 pe=4 sv=1	3.07973e-54	66	194.126	246	F:ion binding; F:hydrolase activity; F:nucleotide binding
								G14712V01_(single)_contig_61704	M5VXT3	M5VXT3_PRUPE Uncharacterized protein OS=Prunus persica GN=PRUPE_ppa004146mg PE=4 SV=1	lupinus albus gn=ppx pe=2 sv=1	1.32819e-71	74	238.424	226	F:hydrolase activity
								G14712V01_(single)_contig_14682	B9SP10	B9SP10_RICCO Acetylglucosaminyltransferase, putative OS=Ricinus communis GN=RCOM_1247630 PE=4 SV=1	ricinus communis gn=rcom_1247630 pe=4 sv=1	0	90	625.55	367	P:carbohydrate biosynthetic process; C:membrane; F:protein xylosyltransferase activity; F:acetylglucosaminyltransferase activity
								G14712V01_(single)_contig_30316	U5GU74	U5GU74_POPTR Uncharacterized protein (Fragment) OS=Populus trichocarpa GN=POPTR_0001s435801g PE=4 SV=1	Populus trichocarpa GN=POPTR_0001s435801g PE=4 SV=1	9.33784e-106	62	331.257	411	-
								G14712V01_(single)_contig_83069	V4TX73	V4TX73_9ROSI Uncharacterized protein OS=Citrus clementina GN=CICLE_v10010335mg PE=4 SV=1	Citrus clementina GN=CICLE_v10010335mg PE=4 SV=1	4.71928e-34	62	95.1301	115	-
								G14712V01_(single)_contig_21814	F6H981	F6H981_VITVI Putative uncharacterized protein OS=Vitis vinifera GN=VIT_12s0034g00270 PE=4 SV=1	Vitis vinifera GN=VIT_12s0034g00270 PE=4 SV=1	3.76114e-45	73	157.532	137	P:signal transduction
								G14712V01_(single)_contig_56096	V4UDP1	V4UDP1_9ROSI Cytosolic Fe-S cluster assembly factor NBP35 OS=Citrus clementina GN=NBP35 PE=3 SV=1	citrus clementina gn=nbp35 pe=3 sv=1	1.86863e-157	95	458.373	245	C:cytosol; F:ATP binding; F:protein homodimerization activity; F:iron-sulfur cluster binding
								G14712V01_(single)_contig_37038	D7TV60	D7TV60_VITVI Putative uncharacterized protein OS=Vitis vinifera GN=VIT_02s0025g00330 PE=4 SV=1	Vitis vinifera GN=VIT_02s0025g00330 PE=4 SV=1	5.26835e-41	63	149.443	171	F:electron carrier activity; F:flavin adenine dinucleotide binding; C:mitochondrion; C:stromule; F:ATP binding; P:oxidation-reduction process; F:oxidoreductase activity; P:hydrogen peroxide catabolic process; C:chloroplast stroma
		iso	TTTTGCCAGCTCCGCCCATTCCAA	0.2	0.3	0.2		G14712V01_(single)_contig_38751	I1I676	I1I676_BRADI Uncharacterized protein OS=Brachypodium distachyon GN=BRADI3G33537 PE=4 SV=1	oryza sativa japonica gn=os12g0559500 pe=4 sv=1	0.0484139	61	39.6614	36	F:ATP binding; F:protein kinase activity; P:protein phosphorylation; F:transferase activity, transferring phosphorus-containing groups; F:protein serine/threonine kinase activity; P:defense response; F:ADP binding
								G14712V01_(single)_contig_14245	B9RK93	B9RK93_RICCO Leucine-rich repeat-containing protein 2, lrrc2, putative OS=Ricinus communis GN=RCOM_1047690 PE=4 SV=1	ricinus communis gn=rcom_1047690 pe=4 sv=1	3.07973e-54	66	194.126	246	F:ion binding; F:hydrolase activity; F:nucleotide binding
								G14712V01_(single)_contig_61704	M5VXT3	M5VXT3_PRUPE Uncharacterized protein OS=Prunus persica GN=PRUPE_ppa004146mg PE=4 SV=1	lupinus albus gn=ppx pe=2 sv=1	1.32819e-71	74	238.424	226	F:hydrolase activity
								G14712V01_(single)_contig_21814	F6H981	F6H981_VITVI Putative uncharacterized protein OS=Vitis vinifera GN=VIT_12s0034g00270 PE=4 SV=1	Vitis vinifera GN=VIT_12s0034g00270 PE=4 SV=1	3.76114e-45	73	157.532	137	P:signal transduction
								G14712V01_(single)_contig_30316	U5GU74	U5GU74_POPTR Uncharacterized protein (Fragment) OS=Populus trichocarpa GN=POPTR_0001s435801g PE=4 SV=1	Populus trichocarpa GN=POPTR_0001s435801g PE=4 SV=1	9.33784e-106	62	331.257	411	-
								G14712V01_(single)_contig_29096	K7KQX3	K7KQX3_SOYBN Uncharacterized protein OS=Glycine max PE=4 SV=1	Glycine max PE=4 SV=1	0	92	660.603	423	P:protein phosphorylation; F:ATP binding; C:integral to membrane; F:protein serine/threonine kinase activity
								G14712V01_(single)_contig_83069	V4TX73	V4TX73_9ROSI Uncharacterized protein OS=Citrus clementina GN=CICLE_v10010335mg PE=4 SV=1	Citrus clementina GN=CICLE_v10010335mg PE=4 SV=1	4.71928e-34	62	95.1301	115	-
								G14712V01_(single)_contig_14682	B9SP10	B9SP10_RICCO Acetylglucosaminyltransferase, putative OS=Ricinus communis GN=RCOM_1247630 PE=4 SV=1	ricinus communis gn=rcom_1247630 pe=4 sv=1	0	90	625.55	367	P:carbohydrate biosynthetic process; C:membrane; F:protein xylosyltransferase activity; F:acetylglucosaminyltransferase activity
								G14712V01_(single)_contig_56096	V4UDP1	V4UDP1_9ROSI Cytosolic Fe-S cluster assembly factor NBP35 OS=Citrus clementina GN=NBP35 PE=3 SV=1	citrus clementina gn=nbp35 pe=3 sv=1	1.86863e-157	95	458.373	245	C:cytosol; F:ATP binding; F:protein homodimerization activity; F:iron-sulfur cluster binding
								G14712V01_(single)_contig_39816	A5BTV8	A5BTV8_VITVI Putative uncharacterized protein OS=Vitis vinifera GN=VITISV_006615 PE=3 SV=1	Vitis vinifera GN=VITISV_006615 PE=3 SV=1	6.64663e-50	89	148.673	93	F:heme binding; F:metal ion binding; F:peroxidase activity; P:oxidation-reduction process; P:response to oxidative stress
		iso	TTTGCCAGCTCCGCCCATTCCA	0.3	0.2	0.3		G14712V01_(single)_contig_38751	I1I676	I1I676_BRADI Uncharacterized protein OS=Brachypodium distachyon GN=BRADI3G33537 PE=4 SV=1	oryza sativa japonica gn=os12g0559500 pe=4 sv=1	0.0484139	61	39.6614	36	F:ATP binding; F:protein kinase activity; P:protein phosphorylation; F:transferase activity, transferring phosphorus-containing groups; F:protein serine/threonine kinase activity; P:defense response; F:ADP binding
								G14712V01_(single)_contig_14245	B9RK93	B9RK93_RICCO Leucine-rich repeat-containing protein 2, lrrc2, putative OS=Ricinus communis GN=RCOM_1047690 PE=4 SV=1	ricinus communis gn=rcom_1047690 pe=4 sv=1	3.07973e-54	66	194.126	246	F:ion binding; F:hydrolase activity; F:nucleotide binding
								G14712V01_(single)_contig_61704	M5VXT3	M5VXT3_PRUPE Uncharacterized protein OS=Prunus persica GN=PRUPE_ppa004146mg PE=4 SV=1	lupinus albus gn=ppx pe=2 sv=1	1.32819e-71	74	238.424	226	F:hydrolase activity
								G14712V01_(single)_contig_21814	F6H981	F6H981_VITVI Putative uncharacterized protein OS=Vitis vinifera GN=VIT_12s0034g00270 PE=4 SV=1	Vitis vinifera GN=VIT_12s0034g00270 PE=4 SV=1	3.76114e-45	73	157.532	137	P:signal transduction
								G14712V01_(single)_contig_30316	U5GU74	U5GU74_POPTR Uncharacterized protein (Fragment) OS=Populus trichocarpa GN=POPTR_0001s435801g PE=4 SV=1	Populus trichocarpa GN=POPTR_0001s435801g PE=4 SV=1	9.33784e-106	62	331.257	411	-
								G14712V01_(single)_contig_28092	I1M744	I1M744_SOYBN Uncharacterized protein OS=Glycine max PE=4 SV=2	ricinus communis gn=rcom_0067120 pe=4 sv=1	1.00152e-58	96	143.28	90	-
								G14712V01_(single)_contig_25768	M5X3A9	M5X3A9_PRUPE Uncharacterized protein (Fragment) OS=Prunus persica GN=PRUPE_ppa019327mg PE=4 SV=1	Prunus persica GN=PRUPE_ppa019327mg PE=4 SV=1	2.71453e-28	86	112.849	90	-
								G14712V01_(single)_contig_14682	B9SP10	B9SP10_RICCO Acetylglucosaminyltransferase, putative OS=Ricinus communis GN=RCOM_1247630 PE=4 SV=1	ricinus communis gn=rcom_1247630 pe=4 sv=1	0	90	625.55	367	P:carbohydrate biosynthetic process; C:membrane; F:protein xylosyltransferase activity; F:acetylglucosaminyltransferase activity
								G14712V01_(single)_contig_83069	V4TX73	V4TX73_9ROSI Uncharacterized protein OS=Citrus clementina GN=CICLE_v10010335mg PE=4 SV=1	Citrus clementina GN=CICLE_v10010335mg PE=4 SV=1	4.71928e-34	62	95.1301	115	-
		iso	TTTGCCAGCTCCGCCCATTCC	0.5	0.3	0.5		G14712V01_(single)_contig_38751	I1I676	I1I676_BRADI Uncharacterized protein OS=Brachypodium distachyon GN=BRADI3G33537 PE=4 SV=1	oryza sativa japonica gn=os12g0559500 pe=4 sv=1	0.0484139	61	39.6614	36	F:ATP binding; F:protein kinase activity; P:protein phosphorylation; F:transferase activity, transferring phosphorus-containing groups; F:protein serine/threonine kinase activity; P:defense response; F:ADP binding
								G14712V01_(single)_contig_14245	B9RK93	B9RK93_RICCO Leucine-rich repeat-containing protein 2, lrrc2, putative OS=Ricinus communis GN=RCOM_1047690 PE=4 SV=1	ricinus communis gn=rcom_1047690 pe=4 sv=1	3.07973e-54	66	194.126	246	F:ion binding; F:hydrolase activity; F:nucleotide binding
								G14712V01_(single)_contig_61704	M5VXT3	M5VXT3_PRUPE Uncharacterized protein OS=Prunus persica GN=PRUPE_ppa004146mg PE=4 SV=1	lupinus albus gn=ppx pe=2 sv=1	1.32819e-71	74	238.424	226	F:hydrolase activity
								G14712V01_(single)_contig_30316	U5GU74	U5GU74_POPTR Uncharacterized protein (Fragment) OS=Populus trichocarpa GN=POPTR_0001s435801g PE=4 SV=1	Populus trichocarpa GN=POPTR_0001s435801g PE=4 SV=1	9.33784e-106	62	331.257	411	-
								G14712V01_(single)_contig_14682	B9SP10	B9SP10_RICCO Acetylglucosaminyltransferase, putative OS=Ricinus communis GN=RCOM_1247630 PE=4 SV=1	ricinus communis gn=rcom_1247630 pe=4 sv=1	0	90	625.55	367	P:carbohydrate biosynthetic process; C:membrane; F:protein xylosyltransferase activity; F:acetylglucosaminyltransferase activity
								G14712V01_(single)_contig_83069	V4TX73	V4TX73_9ROSI Uncharacterized protein OS=Citrus clementina GN=CICLE_v10010335mg PE=4 SV=1	Citrus clementina GN=CICLE_v10010335mg PE=4 SV=1	4.71928e-34	62	95.1301	115	-
								G14712V01_(single)_contig_21814	F6H981	F6H981_VITVI Putative uncharacterized protein OS=Vitis vinifera GN=VIT_12s0034g00270 PE=4 SV=1	Vitis vinifera GN=VIT_12s0034g00270 PE=4 SV=1	3.76114e-45	73	157.532	137	P:signal transduction
								G14712V01_(single)_contig_19043	M5XLX3	M5XLX3_PRUPE Uncharacterized protein OS=Prunus persica GN=PRUPE_ppa010386mg PE=4 SV=1	Prunus persica GN=PRUPE_ppa010386mg PE=4 SV=1	9.42133e-10	74	63.5438	51	F:molecular_function; P:biological_process
								G14712V01_(single)_contig_15759	V4RXD4	V4RXD4_9ROSI Uncharacterized protein OS=Citrus clementina GN=CICLE_v10024688mg PE=4 SV=1	populus trichocarpa gn=poptr_0005s07240g pe=4 sv=1	2.50792e-43	60	142.895	223	F:binding
		iso	TTGCCAGCTCCGCCCATTCC	0.2	0.5	0.2		G14712V01_(single)_contig_38751	I1I676	I1I676_BRADI Uncharacterized protein OS=Brachypodium distachyon GN=BRADI3G33537 PE=4 SV=1	oryza sativa japonica gn=os12g0559500 pe=4 sv=1	0.0484139	61	39.6614	36	F:ATP binding; F:protein kinase activity; P:protein phosphorylation; F:transferase activity, transferring phosphorus-containing groups; F:protein serine/threonine kinase activity; P:defense response; F:ADP binding
								G14712V01_(single)_contig_14245	B9RK93	B9RK93_RICCO Leucine-rich repeat-containing protein 2, lrrc2, putative OS=Ricinus communis GN=RCOM_1047690 PE=4 SV=1	ricinus communis gn=rcom_1047690 pe=4 sv=1	3.07973e-54	66	194.126	246	F:ion binding; F:hydrolase activity; F:nucleotide binding
								G14712V01_(single)_contig_61704	M5VXT3	M5VXT3_PRUPE Uncharacterized protein OS=Prunus persica GN=PRUPE_ppa004146mg PE=4 SV=1	lupinus albus gn=ppx pe=2 sv=1	1.32819e-71	74	238.424	226	F:hydrolase activity
								G14712V01_(single)_contig_25768	M5X3A9	M5X3A9_PRUPE Uncharacterized protein (Fragment) OS=Prunus persica GN=PRUPE_ppa019327mg PE=4 SV=1	Prunus persica GN=PRUPE_ppa019327mg PE=4 SV=1	2.71453e-28	86	112.849	90	-
								G14712V01_(single)_contig_19043	M5XLX3	M5XLX3_PRUPE Uncharacterized protein OS=Prunus persica GN=PRUPE_ppa010386mg PE=4 SV=1	Prunus persica GN=PRUPE_ppa010386mg PE=4 SV=1	9.42133e-10	74	63.5438	51	F:molecular_function; P:biological_process
								G14712V01_(single)_contig_30316	U5GU74	U5GU74_POPTR Uncharacterized protein (Fragment) OS=Populus trichocarpa GN=POPTR_0001s435801g PE=4 SV=1	Populus trichocarpa GN=POPTR_0001s435801g PE=4 SV=1	9.33784e-106	62	331.257	411	-
		iso	TTGCCAGCTCCGCCCATTCCAAA	0.2	0.3	0.2		G14712V01_(single)_contig_38751	I1I676	I1I676_BRADI Uncharacterized protein OS=Brachypodium distachyon GN=BRADI3G33537 PE=4 SV=1	oryza sativa japonica gn=os12g0559500 pe=4 sv=1	0.0484139	61	39.6614	36	F:ATP binding; F:protein kinase activity; P:protein phosphorylation; F:transferase activity, transferring phosphorus-containing groups; F:protein serine/threonine kinase activity; P:defense response; F:ADP binding
								G14712V01_(single)_contig_14245	B9RK93	B9RK93_RICCO Leucine-rich repeat-containing protein 2, lrrc2, putative OS=Ricinus communis GN=RCOM_1047690 PE=4 SV=1	ricinus communis gn=rcom_1047690 pe=4 sv=1	3.07973e-54	66	194.126	246	F:ion binding; F:hydrolase activity; F:nucleotide binding
								G14712V01_(single)_contig_54897	V4UWT1	V4UWT1_9ROSI Uncharacterized protein OS=Citrus clementina GN=CICLE_v10012100mg PE=4 SV=1	Citrus clementina GN=CICLE_v10012100mg PE=4 SV=1	1.33345e-50	76	176.792	137	-
								G14712V01_(single)_contig_61704	M5VXT3	M5VXT3_PRUPE Uncharacterized protein OS=Prunus persica GN=PRUPE_ppa004146mg PE=4 SV=1	lupinus albus gn=ppx pe=2 sv=1	1.32819e-71	74	238.424	226	F:hydrolase activity
								G14712V01_(single)_contig_21814	F6H981	F6H981_VITVI Putative uncharacterized protein OS=Vitis vinifera GN=VIT_12s0034g00270 PE=4 SV=1	Vitis vinifera GN=VIT_12s0034g00270 PE=4 SV=1	3.76114e-45	73	157.532	137	P:signal transduction
								G14712V01_(single)_contig_13808	B9S438	B9S438_RICCO DNA repair helicase rad3/xp-d, putative OS=Ricinus communis GN=RCOM_0558550 PE=4 SV=1	ricinus communis gn=rcom_0558550 pe=4 sv=1	0	97	863.603	434	P:heat acclimation; P:RNA splicing, via endonucleolytic cleavage and ligation; P:protein folding; P:response to hydrogen peroxide; P:transcription from RNA polymerase II promoter; P:double-strand break repair via homologous recombination; P:response to UV; P:nucleotide-excision repair; F:DNA binding; P:response to high light intensity; P:response to ionizing radiation; P:positive regulation of tr…
								G14712V01_(single)_contig_66996	B9HIK0	B9HIK0_POPTR Uncharacterized protein OS=Populus trichocarpa GN=POPTR_0008s10070g PE=4 SV=2	Populus trichocarpa GN=POPTR_0008s10070g PE=4 SV=2	3.42141e-88	97	284.263	142	F:ubiquitin-protein ligase activity; P:protein ubiquitination
		iso	TTGCCAGCTCCGCCCATTCCA	0.3	0.2	0.2		G14712V01_(single)_contig_38751	I1I676	I1I676_BRADI Uncharacterized protein OS=Brachypodium distachyon GN=BRADI3G33537 PE=4 SV=1	oryza sativa japonica gn=os12g0559500 pe=4 sv=1	0.0484139	61	39.6614	36	F:ATP binding; F:protein kinase activity; P:protein phosphorylation; F:transferase activity, transferring phosphorus-containing groups; F:protein serine/threonine kinase activity; P:defense response; F:ADP binding
								G14712V01_(single)_contig_14245	B9RK93	B9RK93_RICCO Leucine-rich repeat-containing protein 2, lrrc2, putative OS=Ricinus communis GN=RCOM_1047690 PE=4 SV=1	ricinus communis gn=rcom_1047690 pe=4 sv=1	3.07973e-54	66	194.126	246	F:ion binding; F:hydrolase activity; F:nucleotide binding
								G14712V01_(single)_contig_61704	M5VXT3	M5VXT3_PRUPE Uncharacterized protein OS=Prunus persica GN=PRUPE_ppa004146mg PE=4 SV=1	lupinus albus gn=ppx pe=2 sv=1	1.32819e-71	74	238.424	226	F:hydrolase activity
								G14712V01_(single)_contig_28092	I1M744	I1M744_SOYBN Uncharacterized protein OS=Glycine max PE=4 SV=2	ricinus communis gn=rcom_0067120 pe=4 sv=1	1.00152e-58	96	143.28	90	-
								G14712V01_(single)_contig_25768	M5X3A9	M5X3A9_PRUPE Uncharacterized protein (Fragment) OS=Prunus persica GN=PRUPE_ppa019327mg PE=4 SV=1	Prunus persica GN=PRUPE_ppa019327mg PE=4 SV=1	2.71453e-28	86	112.849	90	-
								G14712V01_(single)_contig_21814	F6H981	F6H981_VITVI Putative uncharacterized protein OS=Vitis vinifera GN=VIT_12s0034g00270 PE=4 SV=1	Vitis vinifera GN=VIT_12s0034g00270 PE=4 SV=1	3.76114e-45	73	157.532	137	P:signal transduction
								G14712V01_(single)_contig_19043	M5XLX3	M5XLX3_PRUPE Uncharacterized protein OS=Prunus persica GN=PRUPE_ppa010386mg PE=4 SV=1	Prunus persica GN=PRUPE_ppa010386mg PE=4 SV=1	9.42133e-10	74	63.5438	51	F:molecular_function; P:biological_process
								G14712V01_(single)_contig_30316	U5GU74	U5GU74_POPTR Uncharacterized protein (Fragment) OS=Populus trichocarpa GN=POPTR_0001s435801g PE=4 SV=1	Populus trichocarpa GN=POPTR_0001s435801g PE=4 SV=1	9.33784e-106	62	331.257	411	-
		iso	TTGCCAGCTCCGCCCATTCCAA	2.9	5.3	1.6		G14712V01_(single)_contig_38751	I1I676	I1I676_BRADI Uncharacterized protein OS=Brachypodium distachyon GN=BRADI3G33537 PE=4 SV=1	oryza sativa japonica gn=os12g0559500 pe=4 sv=1	0.0484139	61	39.6614	36	F:ATP binding; F:protein kinase activity; P:protein phosphorylation; F:transferase activity, transferring phosphorus-containing groups; F:protein serine/threonine kinase activity; P:defense response; F:ADP binding
								G14712V01_(single)_contig_14245	B9RK93	B9RK93_RICCO Leucine-rich repeat-containing protein 2, lrrc2, putative OS=Ricinus communis GN=RCOM_1047690 PE=4 SV=1	ricinus communis gn=rcom_1047690 pe=4 sv=1	3.07973e-54	66	194.126	246	F:ion binding; F:hydrolase activity; F:nucleotide binding
								G14712V01_(single)_contig_54897	V4UWT1	V4UWT1_9ROSI Uncharacterized protein OS=Citrus clementina GN=CICLE_v10012100mg PE=4 SV=1	Citrus clementina GN=CICLE_v10012100mg PE=4 SV=1	1.33345e-50	76	176.792	137	-
								G14712V01_(single)_contig_61704	M5VXT3	M5VXT3_PRUPE Uncharacterized protein OS=Prunus persica GN=PRUPE_ppa004146mg PE=4 SV=1	lupinus albus gn=ppx pe=2 sv=1	1.32819e-71	74	238.424	226	F:hydrolase activity
								G14712V01_(single)_contig_28092	I1M744	I1M744_SOYBN Uncharacterized protein OS=Glycine max PE=4 SV=2	ricinus communis gn=rcom_0067120 pe=4 sv=1	1.00152e-58	96	143.28	90	-
								G14712V01_(single)_contig_25768	M5X3A9	M5X3A9_PRUPE Uncharacterized protein (Fragment) OS=Prunus persica GN=PRUPE_ppa019327mg PE=4 SV=1	Prunus persica GN=PRUPE_ppa019327mg PE=4 SV=1	2.71453e-28	86	112.849	90	-
								G14712V01_(single)_contig_21814	F6H981	F6H981_VITVI Putative uncharacterized protein OS=Vitis vinifera GN=VIT_12s0034g00270 PE=4 SV=1	Vitis vinifera GN=VIT_12s0034g00270 PE=4 SV=1	3.76114e-45	73	157.532	137	P:signal transduction
								G14712V01_(single)_contig_74678	C6TD58	C6TD58_SOYBN Putative uncharacterized protein OS=Glycine max PE=2 SV=1	Glycine max PE=2 SV=1	3.95016e-43	88	151.754	90	-
		iso	TTGCCAGCTCCGCCCATTCCAAAC	0.2	0.5	0.2		G14712V01_(single)_contig_38751	I1I676	I1I676_BRADI Uncharacterized protein OS=Brachypodium distachyon GN=BRADI3G33537 PE=4 SV=1	oryza sativa japonica gn=os12g0559500 pe=4 sv=1	0.0484139	61	39.6614	36	F:ATP binding; F:protein kinase activity; P:protein phosphorylation; F:transferase activity, transferring phosphorus-containing groups; F:protein serine/threonine kinase activity; P:defense response; F:ADP binding
								G14712V01_(single)_contig_14245	B9RK93	B9RK93_RICCO Leucine-rich repeat-containing protein 2, lrrc2, putative OS=Ricinus communis GN=RCOM_1047690 PE=4 SV=1	ricinus communis gn=rcom_1047690 pe=4 sv=1	3.07973e-54	66	194.126	246	F:ion binding; F:hydrolase activity; F:nucleotide binding
								G14712V01_(single)_contig_54897	V4UWT1	V4UWT1_9ROSI Uncharacterized protein OS=Citrus clementina GN=CICLE_v10012100mg PE=4 SV=1	Citrus clementina GN=CICLE_v10012100mg PE=4 SV=1	1.33345e-50	76	176.792	137	-
								G14712V01_(single)_contig_61704	M5VXT3	M5VXT3_PRUPE Uncharacterized protein OS=Prunus persica GN=PRUPE_ppa004146mg PE=4 SV=1	lupinus albus gn=ppx pe=2 sv=1	1.32819e-71	74	238.424	226	F:hydrolase activity
								G14712V01_(single)_contig_13808	B9S438	B9S438_RICCO DNA repair helicase rad3/xp-d, putative OS=Ricinus communis GN=RCOM_0558550 PE=4 SV=1	ricinus communis gn=rcom_0558550 pe=4 sv=1	0	97	863.603	434	P:heat acclimation; P:RNA splicing, via endonucleolytic cleavage and ligation; P:protein folding; P:response to hydrogen peroxide; P:transcription from RNA polymerase II promoter; P:double-strand break repair via homologous recombination; P:response to UV; P:nucleotide-excision repair; F:DNA binding; P:response to high light intensity; P:response to ionizing radiation; P:positive regulation of tr…
								G14712V01_(single)_contig_21814	F6H981	F6H981_VITVI Putative uncharacterized protein OS=Vitis vinifera GN=VIT_12s0034g00270 PE=4 SV=1	Vitis vinifera GN=VIT_12s0034g00270 PE=4 SV=1	3.76114e-45	73	157.532	137	P:signal transduction
	miR156#a	miR	TGACAGAAGAGAGGGAGCAC	22.6	0.2	0.2
		iso	TGACAGAAGAGAGGGAGCACA	2.3	0.5	0.5		G14712V01_(single)_contig_13871	B9HIG5	B9HIG5_POPTR Uncharacterized protein OS=Populus trichocarpa GN=POPTR_0008s09750g PE=2 SV=2	ricinus communis gn=rcom_1620060 pe=4 sv=1	1.99372e-161	65	480.715	520	C:nucleus; F:DNA binding
								G14712V01_(single)_contig_55789	V7CAP8	V7CAP8_PHAVU Uncharacterized protein OS=Phaseolus vulgaris GN=PHAVU_003G182900g PE=4 SV=1	glycine soja gn=glyma17g08840 pe=4 sv=1	2.00506e-25	62	91.6633	153	C:nucleus; F:DNA binding
								G14712V01_(single)_contig_33091	B9II11	B9II11_POPTR Uncharacterized protein (Fragment) OS=Populus trichocarpa GN=POPTR_0016s04890g PE=4 SV=2	vitis vinifera pe=2 sv=1	4.31849e-10	51	61.6178	129	C:nucleus; F:DNA binding
								G14712V01_(single)_contig_64498	B9GPA8	B9GPA8_POPTR Uncharacterized protein OS=Populus trichocarpa GN=POPTR_0002s14330g PE=4 SV=1	Populus trichocarpa GN=POPTR_0002s14330g PE=4 SV=1	5.17255e-28	72	114.39	127	C:nucleus; F:DNA binding
								G14712V01_(single)_contig_60977	F6HGB1	F6HGB1_VITVI Putative uncharacterized protein OS=Vitis vinifera GN=VIT_01s0010g03710 PE=4 SV=1	ricinus communis gn=rcom_1079880 pe=4 sv=1	2.71777e-26	67	108.997	114	C:nucleus; F:DNA binding
								G14712V01_(single)_contig_24179	Q5U8L4	Q5U8L4_GOSHI SBP transcription factor OS=Gossypium hirsutum PE=2 SV=1	gossypium hirsutum pe=2 sv=1	3.11738e-20	100	88.1965	42	C:nucleus; F:DNA binding
								G14712V01_(single)_contig_10945	A5BXX7	A5BXX7_VITVI Putative uncharacterized protein OS=Vitis vinifera GN=VITISV_033385 PE=4 SV=1	Vitis vinifera GN=VITISV_033385 PE=4 SV=1	0.000330642	85	44.669	35	-
								G14712V01_(single)_contig_68236	U5D2P2	U5D2P2_AMBTC Uncharacterized protein OS=Amborella trichopoda GN=AMTR_s00048p00211630 PE=4 SV=1	Amborella trichopoda GN=AMTR_s00048p00211630 PE=4 SV=1	0.0115994	69	42.3578	42	-
								G14712V01_(single)_contig_19649	B9IKZ7	B9IKZ7_POPTR Sucrose-phosphate synthase family protein OS=Populus trichocarpa GN=POPTR_0018s01960g PE=4 SV=1	populus trichocarpa gn=poptr_0018s01960g pe=4 sv=1	6.73659e-33	83	133.265	90	P:response to hypoxia; P:sucrose biosynthetic process; P:pollen wall assembly; F:sucrose-phosphate synthase activity; P:galactolipid biosynthetic process; C:plasma membrane
								G14712V01_(single)_contig_2209	A5C540	A5C540_VITVI Putative uncharacterized protein OS=Vitis vinifera GN=VITISV_024474 PE=4 SV=1	Vitis vinifera GN=VITISV_024474 PE=4 SV=1	6.28948e-06	77	49.2914	35	F:binding
								G14712V01_(single)_contig_26276	V4LG66	V4LG66_THESL Uncharacterized protein OS=Thellungiella salsuginea GN=EUTSA_v10028662mg PE=4 SV=1	Thellungiella salsuginea GN=EUTSA_v10028662mg PE=4 SV=1	0.275843	59	38.5058	54	-
								G14712V01_(single)_contig_83213	U5GMH8	U5GMH8_POPTR Uncharacterized protein OS=Populus trichocarpa GN=POPTR_0003s08570g PE=4 SV=1	Populus trichocarpa GN=POPTR_0003s08570g PE=4 SV=1	2.39131e-42	65	132.109	141	-
		iso	GACAGAAGAGAGGGAGCAC	0.3	0.2	0.2
	miR156#b	miR	TGACAGAAGAGAGTGAGCAC	4285.2	132.6	67.1
		iso	AAATTGACAGAAGAGAGTGAGCAC	0.3	0.2	0.2		G14712V01_(single)_contig_33091	B9II11	B9II11_POPTR Uncharacterized protein (Fragment) OS=Populus trichocarpa GN=POPTR_0016s04890g PE=4 SV=2	vitis vinifera pe=2 sv=1	4.31849e-10	51	61.6178	129	C:nucleus; F:DNA binding
								G14712V01_(single)_contig_60977	F6HGB1	F6HGB1_VITVI Putative uncharacterized protein OS=Vitis vinifera GN=VIT_01s0010g03710 PE=4 SV=1	ricinus communis gn=rcom_1079880 pe=4 sv=1	2.71777e-26	67	108.997	114	C:nucleus; F:DNA binding
								G14712V01_(single)_contig_13871	B9HIG5	B9HIG5_POPTR Uncharacterized protein OS=Populus trichocarpa GN=POPTR_0008s09750g PE=2 SV=2	ricinus communis gn=rcom_1620060 pe=4 sv=1	1.99372e-161	65	480.715	520	C:nucleus; F:DNA binding
								G14712V01_(single)_contig_45670	M5VQF0	M5VQF0_PRUPE Uncharacterized protein (Fragment) OS=Prunus persica GN=PRUPE_ppa023366mg PE=4 SV=1	Prunus persica GN=PRUPE_ppa023366mg PE=4 SV=1	1.28833e-36	75	141.354	147	F:binding
								G14712V01_(single)_contig_13366	F6KFZ2	F6KFZ2_GOSHI Repressor of gene silencing 1 OS=Gossypium hirsutum GN=ROS1 PE=2 SV=1	gossypium hirsutum gn=ros1 pe=2 sv=1	8.00515e-24	69	109.383	115	P:base-excision repair; P:DNA repair; F:catalytic activity; F:4 iron, 4 sulfur cluster binding; F:endonuclease activity
								G14712V01_(single)_contig_13221	V4UHA5	V4UHA5_9ROSI Uncharacterized protein OS=Citrus clementina GN=CICLE_v10007910mg PE=4 SV=1	Citrus clementina GN=CICLE_v10007910mg PE=4 SV=1	0	81	710.294	515	C:plasma membrane
								G14712V01_(single)_contig_43185	V4S4K9	V4S4K9_9ROSI Uncharacterized protein OS=Citrus clementina GN=CICLE_v10006024mg PE=4 SV=1	camellia sinensis pe=2 sv=1	1.91093e-62	100	203.371	95	C:ribosome
								G14712V01_(single)_contig_24384	V4USE8	V4USE8_9ROSI Uncharacterized protein OS=Citrus clementina GN=CICLE_v10011384mg PE=4 SV=1	ricinus communis gn=rcom_0086740 pe=4 sv=1	1.97915e-62	85	212.231	136	F:hydroquinone:oxygen oxidoreductase activity; F:copper ion binding; F:L-ascorbate oxidase activity; C:apoplast; P:lignin catabolic process; P:oxidation-reduction process
								G14712V01_(single)_contig_47801	B9GFM4	B9GFM4_POPTR Sir2-like protein mRNA OS=Populus trichocarpa GN=POPTR_0001s37680g PE=4 SV=1	populus trichocarpa gn=poptr_0001s37680g pe=4 sv=1	3.06102e-59	98	195.667	100	P:protein deacetylation; F:zinc ion binding; C:chromatin silencing complex; F:NAD+ binding; F:DNA binding; P:chromatin silencing
								G14712V01_(single)_contig_66068	U5CUI2	U5CUI2_AMBTC Uncharacterized protein OS=Amborella trichopoda GN=AMTR_s04947p00003620 PE=4 SV=1	asparagus officinalis gn= pe=4 sv=1	2.92659e-74	78	179.874	141	F:nucleic acid binding; F:zinc ion binding; P:DNA integration
								G14712V01_(single)_contig_84378	L0JSD8	L0JSD8_OLEEU Ubiquinol oxidase (Fragment) OS=Olea europaea subsp. europaea GN=AOX2 PE=2 SV=1	olea europaea europaea gn=aox2 pe=2 sv=1	9.16487e-67	93	210.305	115	F:metal ion binding; C:mitochondrial inner membrane; C:respiratory chain; F:alternative oxidase activity; C:integral to membrane; P:electron transport chain
								G14712V01_(single)_contig_78334	M8CWR5	M8CWR5_AEGTA Uncharacterized protein OS=Aegilops tauschii GN=F775_00359 PE=4 SV=1	triticum urartu gn=triur3_20131 pe=3 sv=1	0.31815	43	35.4242	72	F:transferase activity, transferring glycosyl groups; F:hydrolase activity, hydrolyzing O-glycosyl compounds; P:carbohydrate metabolic process; F:catalytic activity
								G14712V01_(single)_contig_85048	M5XD13	M5XD13_PRUPE Uncharacterized protein OS=Prunus persica GN=PRUPE_ppa008520mg PE=4 SV=1	gossypium barbadense pe=2 sv=1	1.11398e-144	90	420.624	242	P:protein phosphorylation; F:ATP binding; F:protein serine/threonine kinase activity
								G14712V01_(single)_contig_59164	V4TEE3	V4TEE3_9ROSI Uncharacterized protein OS=Citrus clementina GN=CICLE_v10018460mg PE=4 SV=1	Citrus clementina GN=CICLE_v10018460mg PE=4 SV=1	2.75166e-20	55	97.8265	256	F:RNA binding; P:response to abscisic acid stimulus; P:response to virus; P:RNA metabolic process; F:DNA binding
		iso	AATTGACAGAAGAGAGTGAGCA	0.3	0.2	0.2		G14712V01_(single)_contig_33091	B9II11	B9II11_POPTR Uncharacterized protein (Fragment) OS=Populus trichocarpa GN=POPTR_0016s04890g PE=4 SV=2	vitis vinifera pe=2 sv=1	4.31849e-10	51	61.6178	129	C:nucleus; F:DNA binding
								G14712V01_(single)_contig_60977	F6HGB1	F6HGB1_VITVI Putative uncharacterized protein OS=Vitis vinifera GN=VIT_01s0010g03710 PE=4 SV=1	ricinus communis gn=rcom_1079880 pe=4 sv=1	2.71777e-26	67	108.997	114	C:nucleus; F:DNA binding
								G14712V01_(single)_contig_13871	B9HIG5	B9HIG5_POPTR Uncharacterized protein OS=Populus trichocarpa GN=POPTR_0008s09750g PE=2 SV=2	ricinus communis gn=rcom_1620060 pe=4 sv=1	1.99372e-161	65	480.715	520	C:nucleus; F:DNA binding
								G14712V01_(single)_contig_13366	F6KFZ2	F6KFZ2_GOSHI Repressor of gene silencing 1 OS=Gossypium hirsutum GN=ROS1 PE=2 SV=1	gossypium hirsutum gn=ros1 pe=2 sv=1	8.00515e-24	69	109.383	115	P:base-excision repair; P:DNA repair; F:catalytic activity; F:4 iron, 4 sulfur cluster binding; F:endonuclease activity
								G14712V01_(single)_contig_84378	L0JSD8	L0JSD8_OLEEU Ubiquinol oxidase (Fragment) OS=Olea europaea subsp. europaea GN=AOX2 PE=2 SV=1	olea europaea europaea gn=aox2 pe=2 sv=1	9.16487e-67	93	210.305	115	F:metal ion binding; C:mitochondrial inner membrane; C:respiratory chain; F:alternative oxidase activity; C:integral to membrane; P:electron transport chain
								G14712V01_(single)_contig_55789	V7CAP8	V7CAP8_PHAVU Uncharacterized protein OS=Phaseolus vulgaris GN=PHAVU_003G182900g PE=4 SV=1	glycine soja gn=glyma17g08840 pe=4 sv=1	2.00506e-25	62	91.6633	153	C:nucleus; F:DNA binding
								G14712V01_(single)_contig_45670	M5VQF0	M5VQF0_PRUPE Uncharacterized protein (Fragment) OS=Prunus persica GN=PRUPE_ppa023366mg PE=4 SV=1	Prunus persica GN=PRUPE_ppa023366mg PE=4 SV=1	1.28833e-36	75	141.354	147	F:binding
								G14712V01_(single)_contig_64498	B9GPA8	B9GPA8_POPTR Uncharacterized protein OS=Populus trichocarpa GN=POPTR_0002s14330g PE=4 SV=1	Populus trichocarpa GN=POPTR_0002s14330g PE=4 SV=1	5.17255e-28	72	114.39	127	C:nucleus; F:DNA binding
								G14712V01_(single)_contig_59164	V4TEE3	V4TEE3_9ROSI Uncharacterized protein OS=Citrus clementina GN=CICLE_v10018460mg PE=4 SV=1	Citrus clementina GN=CICLE_v10018460mg PE=4 SV=1	2.75166e-20	55	97.8265	256	F:RNA binding; P:response to abscisic acid stimulus; P:response to virus; P:RNA metabolic process; F:DNA binding
								G14712V01_(single)_contig_86490	V4MW33	V4MW33_THESL Uncharacterized protein OS=Thellungiella salsuginea GN=EUTSA_v10007843mg PE=4 SV=1	arabidopsis thaliana gn=at1g04500 pe=2 sv=1	1.89154	62	32.7278	43	P:pollen tube growth; F:molecular_function; P:plant-type cell wall modification; P:biological_process
								G14712V01_(single)_contig_13221	V4UHA5	V4UHA5_9ROSI Uncharacterized protein OS=Citrus clementina GN=CICLE_v10007910mg PE=4 SV=1	Citrus clementina GN=CICLE_v10007910mg PE=4 SV=1	0	81	710.294	515	C:plasma membrane
								G14712V01_(single)_contig_43185	V4S4K9	V4S4K9_9ROSI Uncharacterized protein OS=Citrus clementina GN=CICLE_v10006024mg PE=4 SV=1	camellia sinensis pe=2 sv=1	1.91093e-62	100	203.371	95	C:ribosome
								G14712V01_(single)_contig_24384	V4USE8	V4USE8_9ROSI Uncharacterized protein OS=Citrus clementina GN=CICLE_v10011384mg PE=4 SV=1	ricinus communis gn=rcom_0086740 pe=4 sv=1	1.97915e-62	85	212.231	136	F:hydroquinone:oxygen oxidoreductase activity; F:copper ion binding; F:L-ascorbate oxidase activity; C:apoplast; P:lignin catabolic process; P:oxidation-reduction process
								G14712V01_(single)_contig_47801	B9GFM4	B9GFM4_POPTR Sir2-like protein mRNA OS=Populus trichocarpa GN=POPTR_0001s37680g PE=4 SV=1	populus trichocarpa gn=poptr_0001s37680g pe=4 sv=1	3.06102e-59	98	195.667	100	P:protein deacetylation; F:zinc ion binding; C:chromatin silencing complex; F:NAD+ binding; F:DNA binding; P:chromatin silencing
		iso	AATTGACAGAAGAGAGTGAGCAC	2.1	0.2	0.2		G14712V01_(single)_contig_33091	B9II11	B9II11_POPTR Uncharacterized protein (Fragment) OS=Populus trichocarpa GN=POPTR_0016s04890g PE=4 SV=2	vitis vinifera pe=2 sv=1	4.31849e-10	51	61.6178	129	C:nucleus; F:DNA binding
								G14712V01_(single)_contig_60977	F6HGB1	F6HGB1_VITVI Putative uncharacterized protein OS=Vitis vinifera GN=VIT_01s0010g03710 PE=4 SV=1	ricinus communis gn=rcom_1079880 pe=4 sv=1	2.71777e-26	67	108.997	114	C:nucleus; F:DNA binding
								G14712V01_(single)_contig_13871	B9HIG5	B9HIG5_POPTR Uncharacterized protein OS=Populus trichocarpa GN=POPTR_0008s09750g PE=2 SV=2	ricinus communis gn=rcom_1620060 pe=4 sv=1	1.99372e-161	65	480.715	520	C:nucleus; F:DNA binding
								G14712V01_(single)_contig_55789	V7CAP8	V7CAP8_PHAVU Uncharacterized protein OS=Phaseolus vulgaris GN=PHAVU_003G182900g PE=4 SV=1	glycine soja gn=glyma17g08840 pe=4 sv=1	2.00506e-25	62	91.6633	153	C:nucleus; F:DNA binding
								G14712V01_(single)_contig_64498	B9GPA8	B9GPA8_POPTR Uncharacterized protein OS=Populus trichocarpa GN=POPTR_0002s14330g PE=4 SV=1	Populus trichocarpa GN=POPTR_0002s14330g PE=4 SV=1	5.17255e-28	72	114.39	127	C:nucleus; F:DNA binding
								G14712V01_(single)_contig_13366	F6KFZ2	F6KFZ2_GOSHI Repressor of gene silencing 1 OS=Gossypium hirsutum GN=ROS1 PE=2 SV=1	gossypium hirsutum gn=ros1 pe=2 sv=1	8.00515e-24	69	109.383	115	P:base-excision repair; P:DNA repair; F:catalytic activity; F:4 iron, 4 sulfur cluster binding; F:endonuclease activity
								G14712V01_(single)_contig_84378	L0JSD8	L0JSD8_OLEEU Ubiquinol oxidase (Fragment) OS=Olea europaea subsp. europaea GN=AOX2 PE=2 SV=1	olea europaea europaea gn=aox2 pe=2 sv=1	9.16487e-67	93	210.305	115	F:metal ion binding; C:mitochondrial inner membrane; C:respiratory chain; F:alternative oxidase activity; C:integral to membrane; P:electron transport chain
								G14712V01_(single)_contig_45670	M5VQF0	M5VQF0_PRUPE Uncharacterized protein (Fragment) OS=Prunus persica GN=PRUPE_ppa023366mg PE=4 SV=1	Prunus persica GN=PRUPE_ppa023366mg PE=4 SV=1	1.28833e-36	75	141.354	147	F:binding
								G14712V01_(single)_contig_13221	V4UHA5	V4UHA5_9ROSI Uncharacterized protein OS=Citrus clementina GN=CICLE_v10007910mg PE=4 SV=1	Citrus clementina GN=CICLE_v10007910mg PE=4 SV=1	0	81	710.294	515	C:plasma membrane
								G14712V01_(single)_contig_43185	V4S4K9	V4S4K9_9ROSI Uncharacterized protein OS=Citrus clementina GN=CICLE_v10006024mg PE=4 SV=1	camellia sinensis pe=2 sv=1	1.91093e-62	100	203.371	95	C:ribosome
								G14712V01_(single)_contig_24384	V4USE8	V4USE8_9ROSI Uncharacterized protein OS=Citrus clementina GN=CICLE_v10011384mg PE=4 SV=1	ricinus communis gn=rcom_0086740 pe=4 sv=1	1.97915e-62	85	212.231	136	F:hydroquinone:oxygen oxidoreductase activity; F:copper ion binding; F:L-ascorbate oxidase activity; C:apoplast; P:lignin catabolic process; P:oxidation-reduction process
		iso	AATTGACAGAAGAGAGTGAGCACA	0.3	0.2	0.2		G14712V01_(single)_contig_33091	B9II11	B9II11_POPTR Uncharacterized protein (Fragment) OS=Populus trichocarpa GN=POPTR_0016s04890g PE=4 SV=2	vitis vinifera pe=2 sv=1	4.31849e-10	51	61.6178	129	C:nucleus; F:DNA binding
								G14712V01_(single)_contig_13871	B9HIG5	B9HIG5_POPTR Uncharacterized protein OS=Populus trichocarpa GN=POPTR_0008s09750g PE=2 SV=2	ricinus communis gn=rcom_1620060 pe=4 sv=1	1.99372e-161	65	480.715	520	C:nucleus; F:DNA binding
								G14712V01_(single)_contig_60977	F6HGB1	F6HGB1_VITVI Putative uncharacterized protein OS=Vitis vinifera GN=VIT_01s0010g03710 PE=4 SV=1	ricinus communis gn=rcom_1079880 pe=4 sv=1	2.71777e-26	67	108.997	114	C:nucleus; F:DNA binding
								G14712V01_(single)_contig_55789	V7CAP8	V7CAP8_PHAVU Uncharacterized protein OS=Phaseolus vulgaris GN=PHAVU_003G182900g PE=4 SV=1	glycine soja gn=glyma17g08840 pe=4 sv=1	2.00506e-25	62	91.6633	153	C:nucleus; F:DNA binding
								G14712V01_(single)_contig_64498	B9GPA8	B9GPA8_POPTR Uncharacterized protein OS=Populus trichocarpa GN=POPTR_0002s14330g PE=4 SV=1	Populus trichocarpa GN=POPTR_0002s14330g PE=4 SV=1	5.17255e-28	72	114.39	127	C:nucleus; F:DNA binding
								G14712V01_(single)_contig_13366	F6KFZ2	F6KFZ2_GOSHI Repressor of gene silencing 1 OS=Gossypium hirsutum GN=ROS1 PE=2 SV=1	gossypium hirsutum gn=ros1 pe=2 sv=1	8.00515e-24	69	109.383	115	P:base-excision repair; P:DNA repair; F:catalytic activity; F:4 iron, 4 sulfur cluster binding; F:endonuclease activity
								G14712V01_(single)_contig_84378	L0JSD8	L0JSD8_OLEEU Ubiquinol oxidase (Fragment) OS=Olea europaea subsp. europaea GN=AOX2 PE=2 SV=1	olea europaea europaea gn=aox2 pe=2 sv=1	9.16487e-67	93	210.305	115	F:metal ion binding; C:mitochondrial inner membrane; C:respiratory chain; F:alternative oxidase activity; C:integral to membrane; P:electron transport chain
								G14712V01_(single)_contig_45670	M5VQF0	M5VQF0_PRUPE Uncharacterized protein (Fragment) OS=Prunus persica GN=PRUPE_ppa023366mg PE=4 SV=1	Prunus persica GN=PRUPE_ppa023366mg PE=4 SV=1	1.28833e-36	75	141.354	147	F:binding
								G14712V01_(single)_contig_80900	V4UWH8	V4UWH8_9ROSI Uncharacterized protein OS=Citrus clementina GN=CICLE_v10011558mg PE=4 SV=1	populus trichocarpa gn=poptr_0017s14230g pe=4 sv=1	0	93	898.271	495	F:metal ion binding; F:catalytic activity; P:metabolic process
								G14712V01_(single)_contig_87469	A9PAG6	A9PAG6_POPTR Uncharacterized protein OS=Populus trichocarpa GN=POPTR_0005s18530g PE=2 SV=1	ricinus communis gn=rcom_1152920 pe=4 sv=1	4.96417e-46	94	156.377	86	C:integral to membrane; P:maintenance of protein location
		iso	ATTGACAGAAGAGAGTGAGC	0.2	0.3	0.2		G14712V01_(single)_contig_60977	F6HGB1	F6HGB1_VITVI Putative uncharacterized protein OS=Vitis vinifera GN=VIT_01s0010g03710 PE=4 SV=1	ricinus communis gn=rcom_1079880 pe=4 sv=1	2.71777e-26	67	108.997	114	C:nucleus; F:DNA binding
								G14712V01_(single)_contig_33091	B9II11	B9II11_POPTR Uncharacterized protein (Fragment) OS=Populus trichocarpa GN=POPTR_0016s04890g PE=4 SV=2	vitis vinifera pe=2 sv=1	4.31849e-10	51	61.6178	129	C:nucleus; F:DNA binding
								G14712V01_(single)_contig_13871	B9HIG5	B9HIG5_POPTR Uncharacterized protein OS=Populus trichocarpa GN=POPTR_0008s09750g PE=2 SV=2	ricinus communis gn=rcom_1620060 pe=4 sv=1	1.99372e-161	65	480.715	520	C:nucleus; F:DNA binding
								G14712V01_(single)_contig_84378	L0JSD8	L0JSD8_OLEEU Ubiquinol oxidase (Fragment) OS=Olea europaea subsp. europaea GN=AOX2 PE=2 SV=1	olea europaea europaea gn=aox2 pe=2 sv=1	9.16487e-67	93	210.305	115	F:metal ion binding; C:mitochondrial inner membrane; C:respiratory chain; F:alternative oxidase activity; C:integral to membrane; P:electron transport chain
								G14712V01_(single)_contig_24179	Q5U8L4	Q5U8L4_GOSHI SBP transcription factor OS=Gossypium hirsutum PE=2 SV=1	gossypium hirsutum pe=2 sv=1	3.11738e-20	100	88.1965	42	C:nucleus; F:DNA binding
								G14712V01_(single)_contig_64498	B9GPA8	B9GPA8_POPTR Uncharacterized protein OS=Populus trichocarpa GN=POPTR_0002s14330g PE=4 SV=1	Populus trichocarpa GN=POPTR_0002s14330g PE=4 SV=1	5.17255e-28	72	114.39	127	C:nucleus; F:DNA binding
								G14712V01_(single)_contig_55789	V7CAP8	V7CAP8_PHAVU Uncharacterized protein OS=Phaseolus vulgaris GN=PHAVU_003G182900g PE=4 SV=1	glycine soja gn=glyma17g08840 pe=4 sv=1	2.00506e-25	62	91.6633	153	C:nucleus; F:DNA binding
								G14712V01_(single)_contig_72535	M5WXN3	M5WXN3_PRUPE Uncharacterized protein OS=Prunus persica GN=PRUPE_ppa001217mg PE=4 SV=1	Prunus persica GN=PRUPE_ppa001217mg PE=4 SV=1	1.23149e-13	55	70.8626	120	F:ATP binding; F:protein kinase activity; P:protein phosphorylation; F:transferase activity, transferring phosphorus-containing groups; F:protein serine/threonine kinase activity
								G14712V01_(single)_contig_86490	V4MW33	V4MW33_THESL Uncharacterized protein OS=Thellungiella salsuginea GN=EUTSA_v10007843mg PE=4 SV=1	arabidopsis thaliana gn=at1g04500 pe=2 sv=1	1.89154	62	32.7278	43	P:pollen tube growth; F:molecular_function; P:plant-type cell wall modification; P:biological_process
								G14712V01_(single)_contig_59164	V4TEE3	V4TEE3_9ROSI Uncharacterized protein OS=Citrus clementina GN=CICLE_v10018460mg PE=4 SV=1	Citrus clementina GN=CICLE_v10018460mg PE=4 SV=1	2.75166e-20	55	97.8265	256	F:RNA binding; P:response to abscisic acid stimulus; P:response to virus; P:RNA metabolic process; F:DNA binding
								G14712V01_(single)_contig_13366	F6KFZ2	F6KFZ2_GOSHI Repressor of gene silencing 1 OS=Gossypium hirsutum GN=ROS1 PE=2 SV=1	gossypium hirsutum gn=ros1 pe=2 sv=1	8.00515e-24	69	109.383	115	P:base-excision repair; P:DNA repair; F:catalytic activity; F:4 iron, 4 sulfur cluster binding; F:endonuclease activity
								G14712V01_(single)_contig_44423	K4CWL2	K4CWL2_SOLLC Uncharacterized protein OS=Solanum lycopersicum GN=Solyc09g091860.2 PE=4 SV=1	Solanum lycopersicum GN=Solyc09g091860.2 PE=4 SV=1	2.39549	50	32.7278	55	F:ADP binding
								G14712V01_(single)_contig_37128	D8T1W1	D8T1W1_SELML Putative uncharacterized protein OS=Selaginella moellendorffii GN=SELMODRAFT_428141 PE=4 SV=1	Selaginella moellendorffii GN=SELMODRAFT_428141 PE=4 SV=1	4.18761	50	32.3426	54	-
		iso	ATTGACAGAAGAGAGTGAGCAC	3.3	0.2	0.3		G14712V01_(single)_contig_33091	B9II11	B9II11_POPTR Uncharacterized protein (Fragment) OS=Populus trichocarpa GN=POPTR_0016s04890g PE=4 SV=2	vitis vinifera pe=2 sv=1	4.31849e-10	51	61.6178	129	C:nucleus; F:DNA binding
								G14712V01_(single)_contig_60977	F6HGB1	F6HGB1_VITVI Putative uncharacterized protein OS=Vitis vinifera GN=VIT_01s0010g03710 PE=4 SV=1	ricinus communis gn=rcom_1079880 pe=4 sv=1	2.71777e-26	67	108.997	114	C:nucleus; F:DNA binding
								G14712V01_(single)_contig_13871	B9HIG5	B9HIG5_POPTR Uncharacterized protein OS=Populus trichocarpa GN=POPTR_0008s09750g PE=2 SV=2	ricinus communis gn=rcom_1620060 pe=4 sv=1	1.99372e-161	65	480.715	520	C:nucleus; F:DNA binding
								G14712V01_(single)_contig_55789	V7CAP8	V7CAP8_PHAVU Uncharacterized protein OS=Phaseolus vulgaris GN=PHAVU_003G182900g PE=4 SV=1	glycine soja gn=glyma17g08840 pe=4 sv=1	2.00506e-25	62	91.6633	153	C:nucleus; F:DNA binding
								G14712V01_(single)_contig_64498	B9GPA8	B9GPA8_POPTR Uncharacterized protein OS=Populus trichocarpa GN=POPTR_0002s14330g PE=4 SV=1	Populus trichocarpa GN=POPTR_0002s14330g PE=4 SV=1	5.17255e-28	72	114.39	127	C:nucleus; F:DNA binding
								G14712V01_(single)_contig_84378	L0JSD8	L0JSD8_OLEEU Ubiquinol oxidase (Fragment) OS=Olea europaea subsp. europaea GN=AOX2 PE=2 SV=1	olea europaea europaea gn=aox2 pe=2 sv=1	9.16487e-67	93	210.305	115	F:metal ion binding; C:mitochondrial inner membrane; C:respiratory chain; F:alternative oxidase activity; C:integral to membrane; P:electron transport chain
								G14712V01_(single)_contig_13366	F6KFZ2	F6KFZ2_GOSHI Repressor of gene silencing 1 OS=Gossypium hirsutum GN=ROS1 PE=2 SV=1	gossypium hirsutum gn=ros1 pe=2 sv=1	8.00515e-24	69	109.383	115	P:base-excision repair; P:DNA repair; F:catalytic activity; F:4 iron, 4 sulfur cluster binding; F:endonuclease activity
								G14712V01_(single)_contig_59164	V4TEE3	V4TEE3_9ROSI Uncharacterized protein OS=Citrus clementina GN=CICLE_v10018460mg PE=4 SV=1	Citrus clementina GN=CICLE_v10018460mg PE=4 SV=1	2.75166e-20	55	97.8265	256	F:RNA binding; P:response to abscisic acid stimulus; P:response to virus; P:RNA metabolic process; F:DNA binding
								G14712V01_(single)_contig_87284	V7CN45	V7CN45_PHAVU Uncharacterized protein OS=Phaseolus vulgaris GN=PHAVU_002G171400g PE=4 SV=1	Phaseolus vulgaris GN=PHAVU_002G171400g PE=4 SV=1	0.791798	58	35.4242	39	F:RNA binding; P:RNA-dependent DNA replication; F:RNA-directed DNA polymerase activity; F:nucleic acid binding
								G14712V01_(single)_contig_75807	Q53P36	Q53P36_ORYSJ Retrotransposon protein, putative, Ty3-gypsy sub-class OS=Oryza sativa subsp. japonica GN=LOC_Os11g19420 PE=4 SV=1	oryza sativa japonica gn=loc_os11g19420 pe=4 sv=1	1.19312e-24	81	102.834	71	F:RNA-directed DNA polymerase activity; P:RNA-dependent DNA replication; F:RNA binding; F:aspartic-type endopeptidase activity; P:proteolysis; F:zinc ion binding; P:DNA integration
								G14712V01_(single)_contig_72535	M5WXN3	M5WXN3_PRUPE Uncharacterized protein OS=Prunus persica GN=PRUPE_ppa001217mg PE=4 SV=1	Prunus persica GN=PRUPE_ppa001217mg PE=4 SV=1	1.23149e-13	55	70.8626	120	F:ATP binding; F:protein kinase activity; P:protein phosphorylation; F:transferase activity, transferring phosphorus-containing groups; F:protein serine/threonine kinase activity
								G14712V01_(single)_contig_45670	M5VQF0	M5VQF0_PRUPE Uncharacterized protein (Fragment) OS=Prunus persica GN=PRUPE_ppa023366mg PE=4 SV=1	Prunus persica GN=PRUPE_ppa023366mg PE=4 SV=1	1.28833e-36	75	141.354	147	F:binding
								G14712V01_(single)_contig_24179	Q5U8L4	Q5U8L4_GOSHI SBP transcription factor OS=Gossypium hirsutum PE=2 SV=1	gossypium hirsutum pe=2 sv=1	3.11738e-20	100	88.1965	42	C:nucleus; F:DNA binding
		iso	ATTGACAGAAGAGAGTGAGCA	1.1	0.2	0.2		G14712V01_(single)_contig_60977	F6HGB1	F6HGB1_VITVI Putative uncharacterized protein OS=Vitis vinifera GN=VIT_01s0010g03710 PE=4 SV=1	ricinus communis gn=rcom_1079880 pe=4 sv=1	2.71777e-26	67	108.997	114	C:nucleus; F:DNA binding
								G14712V01_(single)_contig_33091	B9II11	B9II11_POPTR Uncharacterized protein (Fragment) OS=Populus trichocarpa GN=POPTR_0016s04890g PE=4 SV=2	vitis vinifera pe=2 sv=1	4.31849e-10	51	61.6178	129	C:nucleus; F:DNA binding
								G14712V01_(single)_contig_13871	B9HIG5	B9HIG5_POPTR Uncharacterized protein OS=Populus trichocarpa GN=POPTR_0008s09750g PE=2 SV=2	ricinus communis gn=rcom_1620060 pe=4 sv=1	1.99372e-161	65	480.715	520	C:nucleus; F:DNA binding
								G14712V01_(single)_contig_84378	L0JSD8	L0JSD8_OLEEU Ubiquinol oxidase (Fragment) OS=Olea europaea subsp. europaea GN=AOX2 PE=2 SV=1	olea europaea europaea gn=aox2 pe=2 sv=1	9.16487e-67	93	210.305	115	F:metal ion binding; C:mitochondrial inner membrane; C:respiratory chain; F:alternative oxidase activity; C:integral to membrane; P:electron transport chain
								G14712V01_(single)_contig_64498	B9GPA8	B9GPA8_POPTR Uncharacterized protein OS=Populus trichocarpa GN=POPTR_0002s14330g PE=4 SV=1	Populus trichocarpa GN=POPTR_0002s14330g PE=4 SV=1	5.17255e-28	72	114.39	127	C:nucleus; F:DNA binding
								G14712V01_(single)_contig_55789	V7CAP8	V7CAP8_PHAVU Uncharacterized protein OS=Phaseolus vulgaris GN=PHAVU_003G182900g PE=4 SV=1	glycine soja gn=glyma17g08840 pe=4 sv=1	2.00506e-25	62	91.6633	153	C:nucleus; F:DNA binding
								G14712V01_(single)_contig_59164	V4TEE3	V4TEE3_9ROSI Uncharacterized protein OS=Citrus clementina GN=CICLE_v10018460mg PE=4 SV=1	Citrus clementina GN=CICLE_v10018460mg PE=4 SV=1	2.75166e-20	55	97.8265	256	F:RNA binding; P:response to abscisic acid stimulus; P:response to virus; P:RNA metabolic process; F:DNA binding
								G14712V01_(single)_contig_13366	F6KFZ2	F6KFZ2_GOSHI Repressor of gene silencing 1 OS=Gossypium hirsutum GN=ROS1 PE=2 SV=1	gossypium hirsutum gn=ros1 pe=2 sv=1	8.00515e-24	69	109.383	115	P:base-excision repair; P:DNA repair; F:catalytic activity; F:4 iron, 4 sulfur cluster binding; F:endonuclease activity
								G14712V01_(single)_contig_75807	Q53P36	Q53P36_ORYSJ Retrotransposon protein, putative, Ty3-gypsy sub-class OS=Oryza sativa subsp. japonica GN=LOC_Os11g19420 PE=4 SV=1	oryza sativa japonica gn=loc_os11g19420 pe=4 sv=1	1.19312e-24	81	102.834	71	F:RNA-directed DNA polymerase activity; P:RNA-dependent DNA replication; F:RNA binding; F:aspartic-type endopeptidase activity; P:proteolysis; F:zinc ion binding; P:DNA integration
								G14712V01_(single)_contig_24179	Q5U8L4	Q5U8L4_GOSHI SBP transcription factor OS=Gossypium hirsutum PE=2 SV=1	gossypium hirsutum pe=2 sv=1	3.11738e-20	100	88.1965	42	C:nucleus; F:DNA binding
								G14712V01_(single)_contig_45670	M5VQF0	M5VQF0_PRUPE Uncharacterized protein (Fragment) OS=Prunus persica GN=PRUPE_ppa023366mg PE=4 SV=1	Prunus persica GN=PRUPE_ppa023366mg PE=4 SV=1	1.28833e-36	75	141.354	147	F:binding
								G14712V01_(single)_contig_72535	M5WXN3	M5WXN3_PRUPE Uncharacterized protein OS=Prunus persica GN=PRUPE_ppa001217mg PE=4 SV=1	Prunus persica GN=PRUPE_ppa001217mg PE=4 SV=1	1.23149e-13	55	70.8626	120	F:ATP binding; F:protein kinase activity; P:protein phosphorylation; F:transferase activity, transferring phosphorus-containing groups; F:protein serine/threonine kinase activity
								G14712V01_(single)_contig_4912	I1LL23	I1LL23_SOYBN Uncharacterized protein OS=Glycine max PE=4 SV=1	populus trichocarpa gn=poptr_0004s22350g pe=4 sv=1	5.71004e-16	75	80.1073	69	F:kinase activity; P:phosphorylation
		iso	TTGACAGAAGAGAGTGAGCACA	0.5	0.5	0.2		G14712V01_(single)_contig_33091	B9II11	B9II11_POPTR Uncharacterized protein (Fragment) OS=Populus trichocarpa GN=POPTR_0016s04890g PE=4 SV=2	vitis vinifera pe=2 sv=1	4.31849e-10	51	61.6178	129	C:nucleus; F:DNA binding
								G14712V01_(single)_contig_13871	B9HIG5	B9HIG5_POPTR Uncharacterized protein OS=Populus trichocarpa GN=POPTR_0008s09750g PE=2 SV=2	ricinus communis gn=rcom_1620060 pe=4 sv=1	1.99372e-161	65	480.715	520	C:nucleus; F:DNA binding
								G14712V01_(single)_contig_60977	F6HGB1	F6HGB1_VITVI Putative uncharacterized protein OS=Vitis vinifera GN=VIT_01s0010g03710 PE=4 SV=1	ricinus communis gn=rcom_1079880 pe=4 sv=1	2.71777e-26	67	108.997	114	C:nucleus; F:DNA binding
								G14712V01_(single)_contig_55789	V7CAP8	V7CAP8_PHAVU Uncharacterized protein OS=Phaseolus vulgaris GN=PHAVU_003G182900g PE=4 SV=1	glycine soja gn=glyma17g08840 pe=4 sv=1	2.00506e-25	62	91.6633	153	C:nucleus; F:DNA binding
								G14712V01_(single)_contig_64498	B9GPA8	B9GPA8_POPTR Uncharacterized protein OS=Populus trichocarpa GN=POPTR_0002s14330g PE=4 SV=1	Populus trichocarpa GN=POPTR_0002s14330g PE=4 SV=1	5.17255e-28	72	114.39	127	C:nucleus; F:DNA binding
								G14712V01_(single)_contig_87284	V7CN45	V7CN45_PHAVU Uncharacterized protein OS=Phaseolus vulgaris GN=PHAVU_002G171400g PE=4 SV=1	Phaseolus vulgaris GN=PHAVU_002G171400g PE=4 SV=1	0.791798	58	35.4242	39	F:RNA binding; P:RNA-dependent DNA replication; F:RNA-directed DNA polymerase activity; F:nucleic acid binding
								G14712V01_(single)_contig_75807	Q53P36	Q53P36_ORYSJ Retrotransposon protein, putative, Ty3-gypsy sub-class OS=Oryza sativa subsp. japonica GN=LOC_Os11g19420 PE=4 SV=1	oryza sativa japonica gn=loc_os11g19420 pe=4 sv=1	1.19312e-24	81	102.834	71	F:RNA-directed DNA polymerase activity; P:RNA-dependent DNA replication; F:RNA binding; F:aspartic-type endopeptidase activity; P:proteolysis; F:zinc ion binding; P:DNA integration
								G14712V01_(single)_contig_52595	F6GU88	F6GU88_VITVI Putative uncharacterized protein OS=Vitis vinifera GN=VIT_06s0004g01770 PE=4 SV=1	Vitis vinifera GN=VIT_06s0004g01770 PE=4 SV=1	6.07051e-23	96	101.293	52	F:catalytic activity; P:metabolic process
								G14712V01_(single)_contig_46751	U5GEV8	U5GEV8_POPTR Uncharacterized protein OS=Populus trichocarpa GN=POPTR_0006s29040g PE=4 SV=1	Populus trichocarpa GN=POPTR_0006s29040g PE=4 SV=1	0	83	816.224	555	F:zinc ion binding; P:GTP catabolic process; F:GTPase activity; F:GTP binding
								G14712V01_(single)_contig_84378	L0JSD8	L0JSD8_OLEEU Ubiquinol oxidase (Fragment) OS=Olea europaea subsp. europaea GN=AOX2 PE=2 SV=1	olea europaea europaea gn=aox2 pe=2 sv=1	9.16487e-67	93	210.305	115	F:metal ion binding; C:mitochondrial inner membrane; C:respiratory chain; F:alternative oxidase activity; C:integral to membrane; P:electron transport chain
								G14712V01_(single)_contig_24179	Q5U8L4	Q5U8L4_GOSHI SBP transcription factor OS=Gossypium hirsutum PE=2 SV=1	gossypium hirsutum pe=2 sv=1	3.11738e-20	100	88.1965	42	C:nucleus; F:DNA binding
								G14712V01_(single)_contig_10264	V4UHJ8	V4UHJ8_9ROSI Uncharacterized protein OS=Citrus clementina GN=CICLE_v10014064mg PE=4 SV=1	Citrus clementina GN=CICLE_v10014064mg PE=4 SV=1	2.7885e-33	79	130.568	93	P:gene silencing; P:cell cycle process; P:chromosome organization; P:regulation of gene expression, epigenetic
								G14712V01_(single)_contig_4912	I1LL23	I1LL23_SOYBN Uncharacterized protein OS=Glycine max PE=4 SV=1	populus trichocarpa gn=poptr_0004s22350g pe=4 sv=1	5.71004e-16	75	80.1073	69	F:kinase activity; P:phosphorylation
		iso	TTGACAGAAGAGAGTGAGCA	5.4	0.2	0.5		G14712V01_(single)_contig_60977	F6HGB1	F6HGB1_VITVI Putative uncharacterized protein OS=Vitis vinifera GN=VIT_01s0010g03710 PE=4 SV=1	ricinus communis gn=rcom_1079880 pe=4 sv=1	2.71777e-26	67	108.997	114	C:nucleus; F:DNA binding
								G14712V01_(single)_contig_33091	B9II11	B9II11_POPTR Uncharacterized protein (Fragment) OS=Populus trichocarpa GN=POPTR_0016s04890g PE=4 SV=2	vitis vinifera pe=2 sv=1	4.31849e-10	51	61.6178	129	C:nucleus; F:DNA binding
								G14712V01_(single)_contig_13871	B9HIG5	B9HIG5_POPTR Uncharacterized protein OS=Populus trichocarpa GN=POPTR_0008s09750g PE=2 SV=2	ricinus communis gn=rcom_1620060 pe=4 sv=1	1.99372e-161	65	480.715	520	C:nucleus; F:DNA binding
								G14712V01_(single)_contig_64498	B9GPA8	B9GPA8_POPTR Uncharacterized protein OS=Populus trichocarpa GN=POPTR_0002s14330g PE=4 SV=1	Populus trichocarpa GN=POPTR_0002s14330g PE=4 SV=1	5.17255e-28	72	114.39	127	C:nucleus; F:DNA binding
								G14712V01_(single)_contig_55789	V7CAP8	V7CAP8_PHAVU Uncharacterized protein OS=Phaseolus vulgaris GN=PHAVU_003G182900g PE=4 SV=1	glycine soja gn=glyma17g08840 pe=4 sv=1	2.00506e-25	62	91.6633	153	C:nucleus; F:DNA binding
								G14712V01_(single)_contig_75807	Q53P36	Q53P36_ORYSJ Retrotransposon protein, putative, Ty3-gypsy sub-class OS=Oryza sativa subsp. japonica GN=LOC_Os11g19420 PE=4 SV=1	oryza sativa japonica gn=loc_os11g19420 pe=4 sv=1	1.19312e-24	81	102.834	71	F:RNA-directed DNA polymerase activity; P:RNA-dependent DNA replication; F:RNA binding; F:aspartic-type endopeptidase activity; P:proteolysis; F:zinc ion binding; P:DNA integration
								G14712V01_(single)_contig_84378	L0JSD8	L0JSD8_OLEEU Ubiquinol oxidase (Fragment) OS=Olea europaea subsp. europaea GN=AOX2 PE=2 SV=1	olea europaea europaea gn=aox2 pe=2 sv=1	9.16487e-67	93	210.305	115	F:metal ion binding; C:mitochondrial inner membrane; C:respiratory chain; F:alternative oxidase activity; C:integral to membrane; P:electron transport chain
								G14712V01_(single)_contig_24179	Q5U8L4	Q5U8L4_GOSHI SBP transcription factor OS=Gossypium hirsutum PE=2 SV=1	gossypium hirsutum pe=2 sv=1	3.11738e-20	100	88.1965	42	C:nucleus; F:DNA binding
								G14712V01_(single)_contig_4912	I1LL23	I1LL23_SOYBN Uncharacterized protein OS=Glycine max PE=4 SV=1	populus trichocarpa gn=poptr_0004s22350g pe=4 sv=1	5.71004e-16	75	80.1073	69	F:kinase activity; P:phosphorylation
								G14712V01_(single)_contig_44423	K4CWL2	K4CWL2_SOLLC Uncharacterized protein OS=Solanum lycopersicum GN=Solyc09g091860.2 PE=4 SV=1	Solanum lycopersicum GN=Solyc09g091860.2 PE=4 SV=1	2.39549	50	32.7278	55	F:ADP binding
								G14712V01_(single)_contig_87284	V7CN45	V7CN45_PHAVU Uncharacterized protein OS=Phaseolus vulgaris GN=PHAVU_002G171400g PE=4 SV=1	Phaseolus vulgaris GN=PHAVU_002G171400g PE=4 SV=1	0.791798	58	35.4242	39	F:RNA binding; P:RNA-dependent DNA replication; F:RNA-directed DNA polymerase activity; F:nucleic acid binding
								G14712V01_(single)_contig_18163	B9RWW7	B9RWW7_RICCO Putative uncharacterized protein OS=Ricinus communis GN=RCOM_1703960 PE=4 SV=1	Ricinus communis GN=RCOM_1703960 PE=4 SV=1	2.87109e-72	82	233.802	163	C:membrane; F:acetylglucosaminyltransferase activity
								G14712V01_(single)_contig_59164	V4TEE3	V4TEE3_9ROSI Uncharacterized protein OS=Citrus clementina GN=CICLE_v10018460mg PE=4 SV=1	Citrus clementina GN=CICLE_v10018460mg PE=4 SV=1	2.75166e-20	55	97.8265	256	F:RNA binding; P:response to abscisic acid stimulus; P:response to virus; P:RNA metabolic process; F:DNA binding
								G14712V01_(single)_contig_13366	F6KFZ2	F6KFZ2_GOSHI Repressor of gene silencing 1 OS=Gossypium hirsutum GN=ROS1 PE=2 SV=1	gossypium hirsutum gn=ros1 pe=2 sv=1	8.00515e-24	69	109.383	115	P:base-excision repair; P:DNA repair; F:catalytic activity; F:4 iron, 4 sulfur cluster binding; F:endonuclease activity
		iso	TTGACAGAAGAGAGTGAGC	1.9	0.2	0.2
		iso	TTGACAGAAGAGAGTGAGCAC	1215.6	99.6	35.3		G14712V01_(single)_contig_60977	F6HGB1	F6HGB1_VITVI Putative uncharacterized protein OS=Vitis vinifera GN=VIT_01s0010g03710 PE=4 SV=1	ricinus communis gn=rcom_1079880 pe=4 sv=1	2.71777e-26	67	108.997	114	C:nucleus; F:DNA binding
								G14712V01_(single)_contig_33091	B9II11	B9II11_POPTR Uncharacterized protein (Fragment) OS=Populus trichocarpa GN=POPTR_0016s04890g PE=4 SV=2	vitis vinifera pe=2 sv=1	4.31849e-10	51	61.6178	129	C:nucleus; F:DNA binding
								G14712V01_(single)_contig_13871	B9HIG5	B9HIG5_POPTR Uncharacterized protein OS=Populus trichocarpa GN=POPTR_0008s09750g PE=2 SV=2	ricinus communis gn=rcom_1620060 pe=4 sv=1	1.99372e-161	65	480.715	520	C:nucleus; F:DNA binding
								G14712V01_(single)_contig_64498	B9GPA8	B9GPA8_POPTR Uncharacterized protein OS=Populus trichocarpa GN=POPTR_0002s14330g PE=4 SV=1	Populus trichocarpa GN=POPTR_0002s14330g PE=4 SV=1	5.17255e-28	72	114.39	127	C:nucleus; F:DNA binding
								G14712V01_(single)_contig_55789	V7CAP8	V7CAP8_PHAVU Uncharacterized protein OS=Phaseolus vulgaris GN=PHAVU_003G182900g PE=4 SV=1	glycine soja gn=glyma17g08840 pe=4 sv=1	2.00506e-25	62	91.6633	153	C:nucleus; F:DNA binding
								G14712V01_(single)_contig_87284	V7CN45	V7CN45_PHAVU Uncharacterized protein OS=Phaseolus vulgaris GN=PHAVU_002G171400g PE=4 SV=1	Phaseolus vulgaris GN=PHAVU_002G171400g PE=4 SV=1	0.791798	58	35.4242	39	F:RNA binding; P:RNA-dependent DNA replication; F:RNA-directed DNA polymerase activity; F:nucleic acid binding
								G14712V01_(single)_contig_75807	Q53P36	Q53P36_ORYSJ Retrotransposon protein, putative, Ty3-gypsy sub-class OS=Oryza sativa subsp. japonica GN=LOC_Os11g19420 PE=4 SV=1	oryza sativa japonica gn=loc_os11g19420 pe=4 sv=1	1.19312e-24	81	102.834	71	F:RNA-directed DNA polymerase activity; P:RNA-dependent DNA replication; F:RNA binding; F:aspartic-type endopeptidase activity; P:proteolysis; F:zinc ion binding; P:DNA integration
								G14712V01_(single)_contig_84378	L0JSD8	L0JSD8_OLEEU Ubiquinol oxidase (Fragment) OS=Olea europaea subsp. europaea GN=AOX2 PE=2 SV=1	olea europaea europaea gn=aox2 pe=2 sv=1	9.16487e-67	93	210.305	115	F:metal ion binding; C:mitochondrial inner membrane; C:respiratory chain; F:alternative oxidase activity; C:integral to membrane; P:electron transport chain
								G14712V01_(single)_contig_24179	Q5U8L4	Q5U8L4_GOSHI SBP transcription factor OS=Gossypium hirsutum PE=2 SV=1	gossypium hirsutum pe=2 sv=1	3.11738e-20	100	88.1965	42	C:nucleus; F:DNA binding
								G14712V01_(single)_contig_4912	I1LL23	I1LL23_SOYBN Uncharacterized protein OS=Glycine max PE=4 SV=1	populus trichocarpa gn=poptr_0004s22350g pe=4 sv=1	5.71004e-16	75	80.1073	69	F:kinase activity; P:phosphorylation
								G14712V01_(single)_contig_44423	K4CWL2	K4CWL2_SOLLC Uncharacterized protein OS=Solanum lycopersicum GN=Solyc09g091860.2 PE=4 SV=1	Solanum lycopersicum GN=Solyc09g091860.2 PE=4 SV=1	2.39549	50	32.7278	55	F:ADP binding
								G14712V01_(single)_contig_18163	B9RWW7	B9RWW7_RICCO Putative uncharacterized protein OS=Ricinus communis GN=RCOM_1703960 PE=4 SV=1	Ricinus communis GN=RCOM_1703960 PE=4 SV=1	2.87109e-72	82	233.802	163	C:membrane; F:acetylglucosaminyltransferase activity
		iso	TGACAGAAGAGAGTGAGCA	21.4	0.7	0.7
		iso	TGACAGAAGAGAGTGAGCACA	510.5	69.2	43.4		G14712V01_(single)_contig_13871	B9HIG5	B9HIG5_POPTR Uncharacterized protein OS=Populus trichocarpa GN=POPTR_0008s09750g PE=2 SV=2	ricinus communis gn=rcom_1620060 pe=4 sv=1	1.99372e-161	65	480.715	520	C:nucleus; F:DNA binding
								G14712V01_(single)_contig_55789	V7CAP8	V7CAP8_PHAVU Uncharacterized protein OS=Phaseolus vulgaris GN=PHAVU_003G182900g PE=4 SV=1	glycine soja gn=glyma17g08840 pe=4 sv=1	2.00506e-25	62	91.6633	153	C:nucleus; F:DNA binding
								G14712V01_(single)_contig_33091	B9II11	B9II11_POPTR Uncharacterized protein (Fragment) OS=Populus trichocarpa GN=POPTR_0016s04890g PE=4 SV=2	vitis vinifera pe=2 sv=1	4.31849e-10	51	61.6178	129	C:nucleus; F:DNA binding
								G14712V01_(single)_contig_64498	B9GPA8	B9GPA8_POPTR Uncharacterized protein OS=Populus trichocarpa GN=POPTR_0002s14330g PE=4 SV=1	Populus trichocarpa GN=POPTR_0002s14330g PE=4 SV=1	5.17255e-28	72	114.39	127	C:nucleus; F:DNA binding
								G14712V01_(single)_contig_60977	F6HGB1	F6HGB1_VITVI Putative uncharacterized protein OS=Vitis vinifera GN=VIT_01s0010g03710 PE=4 SV=1	ricinus communis gn=rcom_1079880 pe=4 sv=1	2.71777e-26	67	108.997	114	C:nucleus; F:DNA binding
								G14712V01_(single)_contig_87284	V7CN45	V7CN45_PHAVU Uncharacterized protein OS=Phaseolus vulgaris GN=PHAVU_002G171400g PE=4 SV=1	Phaseolus vulgaris GN=PHAVU_002G171400g PE=4 SV=1	0.791798	58	35.4242	39	F:RNA binding; P:RNA-dependent DNA replication; F:RNA-directed DNA polymerase activity; F:nucleic acid binding
								G14712V01_(single)_contig_52595	F6GU88	F6GU88_VITVI Putative uncharacterized protein OS=Vitis vinifera GN=VIT_06s0004g01770 PE=4 SV=1	Vitis vinifera GN=VIT_06s0004g01770 PE=4 SV=1	6.07051e-23	96	101.293	52	F:catalytic activity; P:metabolic process
								G14712V01_(single)_contig_24179	Q5U8L4	Q5U8L4_GOSHI SBP transcription factor OS=Gossypium hirsutum PE=2 SV=1	gossypium hirsutum pe=2 sv=1	3.11738e-20	100	88.1965	42	C:nucleus; F:DNA binding
								G14712V01_(single)_contig_4912	I1LL23	I1LL23_SOYBN Uncharacterized protein OS=Glycine max PE=4 SV=1	populus trichocarpa gn=poptr_0004s22350g pe=4 sv=1	5.71004e-16	75	80.1073	69	F:kinase activity; P:phosphorylation
								G14712V01_(single)_contig_46751	U5GEV8	U5GEV8_POPTR Uncharacterized protein OS=Populus trichocarpa GN=POPTR_0006s29040g PE=4 SV=1	Populus trichocarpa GN=POPTR_0006s29040g PE=4 SV=1	0	83	816.224	555	F:zinc ion binding; P:GTP catabolic process; F:GTPase activity; F:GTP binding
								G14712V01_(single)_contig_13366	F6KFZ2	F6KFZ2_GOSHI Repressor of gene silencing 1 OS=Gossypium hirsutum GN=ROS1 PE=2 SV=1	gossypium hirsutum gn=ros1 pe=2 sv=1	8.00515e-24	69	109.383	115	P:base-excision repair; P:DNA repair; F:catalytic activity; F:4 iron, 4 sulfur cluster binding; F:endonuclease activity
								G14712V01_(single)_contig_12895	D7SJF5	D7SJF5_VITVI Putative uncharacterized protein OS=Vitis vinifera GN=VIT_06s0004g08460 PE=4 SV=1	medicago truncatula gn=mtr_5g076080 pe=4 sv=1	1.26476e-114	91	340.117	207	F:adenyl nucleotide binding; C:mitochondrion; P:response to salt stress; F:cobalt ion binding; P:cell redox homeostasis; P:response to temperature stimulus; P:hyperosmotic response; P:water transport; P:Golgi organization; P:glycolysis; P:response to cadmium ion
		iso	TGACAGAAGAGAGTGAGC	8.8	0.7	0.5
		iso	TGACAGAAGAGAGTGAGCACAC	0.7	0.3	0.2		G14712V01_(single)_contig_13871	B9HIG5	B9HIG5_POPTR Uncharacterized protein OS=Populus trichocarpa GN=POPTR_0008s09750g PE=2 SV=2	ricinus communis gn=rcom_1620060 pe=4 sv=1	1.99372e-161	65	480.715	520	C:nucleus; F:DNA binding
								G14712V01_(single)_contig_55789	V7CAP8	V7CAP8_PHAVU Uncharacterized protein OS=Phaseolus vulgaris GN=PHAVU_003G182900g PE=4 SV=1	glycine soja gn=glyma17g08840 pe=4 sv=1	2.00506e-25	62	91.6633	153	C:nucleus; F:DNA binding
								G14712V01_(single)_contig_33091	B9II11	B9II11_POPTR Uncharacterized protein (Fragment) OS=Populus trichocarpa GN=POPTR_0016s04890g PE=4 SV=2	vitis vinifera pe=2 sv=1	4.31849e-10	51	61.6178	129	C:nucleus; F:DNA binding
								G14712V01_(single)_contig_64498	B9GPA8	B9GPA8_POPTR Uncharacterized protein OS=Populus trichocarpa GN=POPTR_0002s14330g PE=4 SV=1	Populus trichocarpa GN=POPTR_0002s14330g PE=4 SV=1	5.17255e-28	72	114.39	127	C:nucleus; F:DNA binding
								G14712V01_(single)_contig_60977	F6HGB1	F6HGB1_VITVI Putative uncharacterized protein OS=Vitis vinifera GN=VIT_01s0010g03710 PE=4 SV=1	ricinus communis gn=rcom_1079880 pe=4 sv=1	2.71777e-26	67	108.997	114	C:nucleus; F:DNA binding
								G14712V01_(single)_contig_87284	V7CN45	V7CN45_PHAVU Uncharacterized protein OS=Phaseolus vulgaris GN=PHAVU_002G171400g PE=4 SV=1	Phaseolus vulgaris GN=PHAVU_002G171400g PE=4 SV=1	0.791798	58	35.4242	39	F:RNA binding; P:RNA-dependent DNA replication; F:RNA-directed DNA polymerase activity; F:nucleic acid binding
								G14712V01_(single)_contig_52595	F6GU88	F6GU88_VITVI Putative uncharacterized protein OS=Vitis vinifera GN=VIT_06s0004g01770 PE=4 SV=1	Vitis vinifera GN=VIT_06s0004g01770 PE=4 SV=1	6.07051e-23	96	101.293	52	F:catalytic activity; P:metabolic process
								G14712V01_(single)_contig_24179	Q5U8L4	Q5U8L4_GOSHI SBP transcription factor OS=Gossypium hirsutum PE=2 SV=1	gossypium hirsutum pe=2 sv=1	3.11738e-20	100	88.1965	42	C:nucleus; F:DNA binding
								G14712V01_(single)_contig_18163	B9RWW7	B9RWW7_RICCO Putative uncharacterized protein OS=Ricinus communis GN=RCOM_1703960 PE=4 SV=1	Ricinus communis GN=RCOM_1703960 PE=4 SV=1	2.87109e-72	82	233.802	163	C:membrane; F:acetylglucosaminyltransferase activity
								G14712V01_(single)_contig_58406	K4CHJ1	K4CHJ1_SOLLC Uncharacterized protein OS=Solanum lycopersicum GN=Solyc07g065120.2 PE=4 SV=1	nicotiana tabacum gn= pe=1 sv=1	0.188957	59	37.3502	47	P:lipid metabolic process; F:phosphoric diester hydrolase activity; F:glycerophosphodiester phosphodiesterase activity; P:glycerol metabolic process; P:regulation of meristem growth; P:cellular developmental process; C:plasmodesma; P:guard cell morphogenesis; P:trichome differentiation; P:cell adhesion; C:anchored to plasma membrane; P:trichoblast differentiation; P:root development; P:anatomical…
								G14712V01_(single)_contig_4912	I1LL23	I1LL23_SOYBN Uncharacterized protein OS=Glycine max PE=4 SV=1	populus trichocarpa gn=poptr_0004s22350g pe=4 sv=1	5.71004e-16	75	80.1073	69	F:kinase activity; P:phosphorylation
		iso	GACAGAAGAGAGTGAGCACAC	0.3	0.2	0.2		G14712V01_(single)_contig_13871	B9HIG5	B9HIG5_POPTR Uncharacterized protein OS=Populus trichocarpa GN=POPTR_0008s09750g PE=2 SV=2	ricinus communis gn=rcom_1620060 pe=4 sv=1	1.99372e-161	65	480.715	520	C:nucleus; F:DNA binding
								G14712V01_(single)_contig_55789	V7CAP8	V7CAP8_PHAVU Uncharacterized protein OS=Phaseolus vulgaris GN=PHAVU_003G182900g PE=4 SV=1	glycine soja gn=glyma17g08840 pe=4 sv=1	2.00506e-25	62	91.6633	153	C:nucleus; F:DNA binding
								G14712V01_(single)_contig_33091	B9II11	B9II11_POPTR Uncharacterized protein (Fragment) OS=Populus trichocarpa GN=POPTR_0016s04890g PE=4 SV=2	vitis vinifera pe=2 sv=1	4.31849e-10	51	61.6178	129	C:nucleus; F:DNA binding
								G14712V01_(single)_contig_60977	F6HGB1	F6HGB1_VITVI Putative uncharacterized protein OS=Vitis vinifera GN=VIT_01s0010g03710 PE=4 SV=1	ricinus communis gn=rcom_1079880 pe=4 sv=1	2.71777e-26	67	108.997	114	C:nucleus; F:DNA binding
								G14712V01_(single)_contig_87284	V7CN45	V7CN45_PHAVU Uncharacterized protein OS=Phaseolus vulgaris GN=PHAVU_002G171400g PE=4 SV=1	Phaseolus vulgaris GN=PHAVU_002G171400g PE=4 SV=1	0.791798	58	35.4242	39	F:RNA binding; P:RNA-dependent DNA replication; F:RNA-directed DNA polymerase activity; F:nucleic acid binding
								G14712V01_(single)_contig_26276	V4LG66	V4LG66_THESL Uncharacterized protein OS=Thellungiella salsuginea GN=EUTSA_v10028662mg PE=4 SV=1	Thellungiella salsuginea GN=EUTSA_v10028662mg PE=4 SV=1	0.275843	59	38.5058	54	-
								G14712V01_(single)_contig_18163	B9RWW7	B9RWW7_RICCO Putative uncharacterized protein OS=Ricinus communis GN=RCOM_1703960 PE=4 SV=1	Ricinus communis GN=RCOM_1703960 PE=4 SV=1	2.87109e-72	82	233.802	163	C:membrane; F:acetylglucosaminyltransferase activity
								G14712V01_(single)_contig_4912	I1LL23	I1LL23_SOYBN Uncharacterized protein OS=Glycine max PE=4 SV=1	populus trichocarpa gn=poptr_0004s22350g pe=4 sv=1	5.71004e-16	75	80.1073	69	F:kinase activity; P:phosphorylation
								G14712V01_(single)_contig_56434	M5WJ20	M5WJ20_PRUPE Uncharacterized protein OS=Prunus persica GN=PRUPE_ppa003080mg PE=4 SV=1	Prunus persica GN=PRUPE_ppa003080mg PE=4 SV=1	0	82	857.44	609	-
								G14712V01_(single)_contig_59903	F6HUV7	F6HUV7_VITVI Putative uncharacterized protein OS=Vitis vinifera GN=VIT_14s0066g00610 PE=4 SV=1	Vitis vinifera GN=VIT_14s0066g00610 PE=4 SV=1	0.0858998	60	40.817	58	F:molecular_function; P:plant-type cell wall cellulose metabolic process; P:biological_process; P:cell wall pectin metabolic process
		iso	GACAGAAGAGAGTGAGCAC	3.1	0.2	0.2
		iso	GACAGAAGAGAGTGAGCACA	0.5	0.2	0.2		G14712V01_(single)_contig_13871	B9HIG5	B9HIG5_POPTR Uncharacterized protein OS=Populus trichocarpa GN=POPTR_0008s09750g PE=2 SV=2	ricinus communis gn=rcom_1620060 pe=4 sv=1	1.99372e-161	65	480.715	520	C:nucleus; F:DNA binding
								G14712V01_(single)_contig_55789	V7CAP8	V7CAP8_PHAVU Uncharacterized protein OS=Phaseolus vulgaris GN=PHAVU_003G182900g PE=4 SV=1	glycine soja gn=glyma17g08840 pe=4 sv=1	2.00506e-25	62	91.6633	153	C:nucleus; F:DNA binding
								G14712V01_(single)_contig_33091	B9II11	B9II11_POPTR Uncharacterized protein (Fragment) OS=Populus trichocarpa GN=POPTR_0016s04890g PE=4 SV=2	vitis vinifera pe=2 sv=1	4.31849e-10	51	61.6178	129	C:nucleus; F:DNA binding
								G14712V01_(single)_contig_60977	F6HGB1	F6HGB1_VITVI Putative uncharacterized protein OS=Vitis vinifera GN=VIT_01s0010g03710 PE=4 SV=1	ricinus communis gn=rcom_1079880 pe=4 sv=1	2.71777e-26	67	108.997	114	C:nucleus; F:DNA binding
								G14712V01_(single)_contig_87284	V7CN45	V7CN45_PHAVU Uncharacterized protein OS=Phaseolus vulgaris GN=PHAVU_002G171400g PE=4 SV=1	Phaseolus vulgaris GN=PHAVU_002G171400g PE=4 SV=1	0.791798	58	35.4242	39	F:RNA binding; P:RNA-dependent DNA replication; F:RNA-directed DNA polymerase activity; F:nucleic acid binding
								G14712V01_(single)_contig_4912	I1LL23	I1LL23_SOYBN Uncharacterized protein OS=Glycine max PE=4 SV=1	populus trichocarpa gn=poptr_0004s22350g pe=4 sv=1	5.71004e-16	75	80.1073	69	F:kinase activity; P:phosphorylation
								G14712V01_(single)_contig_56434	M5WJ20	M5WJ20_PRUPE Uncharacterized protein OS=Prunus persica GN=PRUPE_ppa003080mg PE=4 SV=1	Prunus persica GN=PRUPE_ppa003080mg PE=4 SV=1	0	82	857.44	609	-
								G14712V01_(single)_contig_59903	F6HUV7	F6HUV7_VITVI Putative uncharacterized protein OS=Vitis vinifera GN=VIT_14s0066g00610 PE=4 SV=1	Vitis vinifera GN=VIT_14s0066g00610 PE=4 SV=1	0.0858998	60	40.817	58	F:molecular_function; P:plant-type cell wall cellulose metabolic process; P:biological_process; P:cell wall pectin metabolic process
								G14712V01_(single)_contig_39952	A2Q1V1	A2Q1V1_MEDTR RNA-directed DNA polymerase (Reverse transcriptase) OS=Medicago truncatula GN=MtrDRAFT_AC149129g29v2 PE=4 SV=1	medicago truncatula gn= _ac149129g29v2 pe=4 sv=1	5.73525	48	31.187	90	F:RNA binding; P:RNA-dependent DNA replication; F:RNA-directed DNA polymerase activity
								G14712V01_(single)_contig_46751	U5GEV8	U5GEV8_POPTR Uncharacterized protein OS=Populus trichocarpa GN=POPTR_0006s29040g PE=4 SV=1	Populus trichocarpa GN=POPTR_0006s29040g PE=4 SV=1	0	83	816.224	555	F:zinc ion binding; P:GTP catabolic process; F:GTPase activity; F:GTP binding
		iso	ACAGAAGAGAGTGAGCACAC	20.2	3.4	1.6		G14712V01_(single)_contig_13871	B9HIG5	B9HIG5_POPTR Uncharacterized protein OS=Populus trichocarpa GN=POPTR_0008s09750g PE=2 SV=2	ricinus communis gn=rcom_1620060 pe=4 sv=1	1.99372e-161	65	480.715	520	C:nucleus; F:DNA binding
								G14712V01_(single)_contig_55789	V7CAP8	V7CAP8_PHAVU Uncharacterized protein OS=Phaseolus vulgaris GN=PHAVU_003G182900g PE=4 SV=1	glycine soja gn=glyma17g08840 pe=4 sv=1	2.00506e-25	62	91.6633	153	C:nucleus; F:DNA binding
								G14712V01_(single)_contig_33091	B9II11	B9II11_POPTR Uncharacterized protein (Fragment) OS=Populus trichocarpa GN=POPTR_0016s04890g PE=4 SV=2	vitis vinifera pe=2 sv=1	4.31849e-10	51	61.6178	129	C:nucleus; F:DNA binding
								G14712V01_(single)_contig_19027	B9GQA0	B9GQA0_POPTR Uncharacterized protein OS=Populus trichocarpa GN=POPTR_0002s16160g PE=4 SV=1	ricinus communis gn=rcom_1259000 pe=4 sv=1	6.16246e-50	74	181.8	156	P:phosphorylation; P:cellular protein modification process; F:protein kinase activity; F:nucleotide binding
								G14712V01_(single)_contig_60977	F6HGB1	F6HGB1_VITVI Putative uncharacterized protein OS=Vitis vinifera GN=VIT_01s0010g03710 PE=4 SV=1	ricinus communis gn=rcom_1079880 pe=4 sv=1	2.71777e-26	67	108.997	114	C:nucleus; F:DNA binding
								G14712V01_(single)_contig_758	B9GQA0	B9GQA0_POPTR Uncharacterized protein OS=Populus trichocarpa GN=POPTR_0002s16160g PE=4 SV=1	ricinus communis gn=rcom_1259000 pe=4 sv=1	1.33332e-18	70	87.8113	81	F:kinase activity; P:cellular metabolic process
								G14712V01_(single)_contig_10917	B9GQA0	B9GQA0_POPTR Uncharacterized protein OS=Populus trichocarpa GN=POPTR_0002s16160g PE=4 SV=1	ricinus communis gn=rcom_1259000 pe=4 sv=1	4.74267e-15	68	77.0258	79	F:kinase activity; P:cellular metabolic process
								G14712V01_(single)_contig_56434	M5WJ20	M5WJ20_PRUPE Uncharacterized protein OS=Prunus persica GN=PRUPE_ppa003080mg PE=4 SV=1	Prunus persica GN=PRUPE_ppa003080mg PE=4 SV=1	0	82	857.44	609	-
								G14712V01_(single)_contig_87284	V7CN45	V7CN45_PHAVU Uncharacterized protein OS=Phaseolus vulgaris GN=PHAVU_002G171400g PE=4 SV=1	Phaseolus vulgaris GN=PHAVU_002G171400g PE=4 SV=1	0.791798	58	35.4242	39	F:RNA binding; P:RNA-dependent DNA replication; F:RNA-directed DNA polymerase activity; F:nucleic acid binding
								G14712V01_(single)_contig_41561	V4STD8	V4STD8_9ROSI Uncharacterized protein OS=Citrus clementina GN=CICLE_v10030646mg PE=4 SV=1	Citrus clementina GN=CICLE_v10030646mg PE=4 SV=1	0	79	747.273	671	C:small-subunit processome
								G14712V01_(single)_contig_14657	M5VVS7	M5VVS7_PRUPE Uncharacterized protein OS=Prunus persica GN=PRUPE_ppa005367mg PE=4 SV=1	ricinus communis gn=rcom_0991570 pe=4 sv=1	3.16552e-78	61	261.922	470	P:regulation of transcription, DNA-dependent; F:sequence-specific DNA binding; F:sequence-specific DNA binding transcription factor activity
								G14712V01_(single)_contig_45946	V4U4V6	V4U4V6_9ROSI Uncharacterized protein (Fragment) OS=Citrus clementina GN=CICLE_v100201331mg PE=4 SV=1	Citrus clementina GN=CICLE_v100201331mg PE=4 SV=1	1.14491e-84	72	266.544	270	P:regulation of transcription, DNA-dependent; F:sequence-specific DNA binding; F:sequence-specific DNA binding transcription factor activity
								G14712V01_(single)_contig_26276	V4LG66	V4LG66_THESL Uncharacterized protein OS=Thellungiella salsuginea GN=EUTSA_v10028662mg PE=4 SV=1	Thellungiella salsuginea GN=EUTSA_v10028662mg PE=4 SV=1	0.275843	59	38.5058	54	-
								G14712V01_(single)_contig_18163	B9RWW7	B9RWW7_RICCO Putative uncharacterized protein OS=Ricinus communis GN=RCOM_1703960 PE=4 SV=1	Ricinus communis GN=RCOM_1703960 PE=4 SV=1	2.87109e-72	82	233.802	163	C:membrane; F:acetylglucosaminyltransferase activity
		iso	ACAGAAGAGAGTGAGCACA	20.6	2.4	1.2
		iso	ACAGAAGAGAGTGAGCAC	5.2	0.7	0.5
		iso	CAGAAGAGAGTGAGCACAC	0.3	0.2	0.2
		iso	CAGAAGAGAGTGAGCACA	0.2	0.7	0.2
	miR156#c	miR	TGACAGAAGAGAGTGAGCAC	4285.2	132.6	67.1
		iso	TCTGACAGAAGAGAGTGAGCAC	0.3	0.2	0.2		G14712V01_(single)_contig_13871	B9HIG5	B9HIG5_POPTR Uncharacterized protein OS=Populus trichocarpa GN=POPTR_0008s09750g PE=2 SV=2	ricinus communis gn=rcom_1620060 pe=4 sv=1	1.99372e-161	65	480.715	520	C:nucleus; F:DNA binding
								G14712V01_(single)_contig_33091	B9II11	B9II11_POPTR Uncharacterized protein (Fragment) OS=Populus trichocarpa GN=POPTR_0016s04890g PE=4 SV=2	vitis vinifera pe=2 sv=1	4.31849e-10	51	61.6178	129	C:nucleus; F:DNA binding
								G14712V01_(single)_contig_60977	F6HGB1	F6HGB1_VITVI Putative uncharacterized protein OS=Vitis vinifera GN=VIT_01s0010g03710 PE=4 SV=1	ricinus communis gn=rcom_1079880 pe=4 sv=1	2.71777e-26	67	108.997	114	C:nucleus; F:DNA binding
								G14712V01_(single)_contig_55789	V7CAP8	V7CAP8_PHAVU Uncharacterized protein OS=Phaseolus vulgaris GN=PHAVU_003G182900g PE=4 SV=1	glycine soja gn=glyma17g08840 pe=4 sv=1	2.00506e-25	62	91.6633	153	C:nucleus; F:DNA binding
								G14712V01_(single)_contig_64498	B9GPA8	B9GPA8_POPTR Uncharacterized protein OS=Populus trichocarpa GN=POPTR_0002s14330g PE=4 SV=1	Populus trichocarpa GN=POPTR_0002s14330g PE=4 SV=1	5.17255e-28	72	114.39	127	C:nucleus; F:DNA binding
								G14712V01_(single)_contig_52595	F6GU88	F6GU88_VITVI Putative uncharacterized protein OS=Vitis vinifera GN=VIT_06s0004g01770 PE=4 SV=1	Vitis vinifera GN=VIT_06s0004g01770 PE=4 SV=1	6.07051e-23	96	101.293	52	F:catalytic activity; P:metabolic process
								G14712V01_(single)_contig_13366	F6KFZ2	F6KFZ2_GOSHI Repressor of gene silencing 1 OS=Gossypium hirsutum GN=ROS1 PE=2 SV=1	gossypium hirsutum gn=ros1 pe=2 sv=1	8.00515e-24	69	109.383	115	P:base-excision repair; P:DNA repair; F:catalytic activity; F:4 iron, 4 sulfur cluster binding; F:endonuclease activity
								G14712V01_(single)_contig_56434	M5WJ20	M5WJ20_PRUPE Uncharacterized protein OS=Prunus persica GN=PRUPE_ppa003080mg PE=4 SV=1	Prunus persica GN=PRUPE_ppa003080mg PE=4 SV=1	0	82	857.44	609	-
								G14712V01_(single)_contig_24179	Q5U8L4	Q5U8L4_GOSHI SBP transcription factor OS=Gossypium hirsutum PE=2 SV=1	gossypium hirsutum pe=2 sv=1	3.11738e-20	100	88.1965	42	C:nucleus; F:DNA binding
								G14712V01_(single)_contig_45946	V4U4V6	V4U4V6_9ROSI Uncharacterized protein (Fragment) OS=Citrus clementina GN=CICLE_v100201331mg PE=4 SV=1	Citrus clementina GN=CICLE_v100201331mg PE=4 SV=1	1.14491e-84	72	266.544	270	P:regulation of transcription, DNA-dependent; F:sequence-specific DNA binding; F:sequence-specific DNA binding transcription factor activity
								G14712V01_(single)_contig_87284	V7CN45	V7CN45_PHAVU Uncharacterized protein OS=Phaseolus vulgaris GN=PHAVU_002G171400g PE=4 SV=1	Phaseolus vulgaris GN=PHAVU_002G171400g PE=4 SV=1	0.791798	58	35.4242	39	F:RNA binding; P:RNA-dependent DNA replication; F:RNA-directed DNA polymerase activity; F:nucleic acid binding
								G14712V01_(single)_contig_4912	I1LL23	I1LL23_SOYBN Uncharacterized protein OS=Glycine max PE=4 SV=1	populus trichocarpa gn=poptr_0004s22350g pe=4 sv=1	5.71004e-16	75	80.1073	69	F:kinase activity; P:phosphorylation
								G14712V01_(single)_contig_42113	B9HF14	B9HF14_POPTR AAA-type ATPase family protein OS=Populus trichocarpa GN=POPTR_0007s12990g PE=4 SV=1	populus trichocarpa gn=poptr_0007s12990g pe=4 sv=1	5.47548e-178	92	521.161	334	F:microtubule-severing ATPase activity; F:ATP binding; F:zinc ion binding
		iso	TCTGACAGAAGAGAGTGAGCACA	0.5	0.2	0.2		G14712V01_(single)_contig_13871	B9HIG5	B9HIG5_POPTR Uncharacterized protein OS=Populus trichocarpa GN=POPTR_0008s09750g PE=2 SV=2	ricinus communis gn=rcom_1620060 pe=4 sv=1	1.99372e-161	65	480.715	520	C:nucleus; F:DNA binding
								G14712V01_(single)_contig_33091	B9II11	B9II11_POPTR Uncharacterized protein (Fragment) OS=Populus trichocarpa GN=POPTR_0016s04890g PE=4 SV=2	vitis vinifera pe=2 sv=1	4.31849e-10	51	61.6178	129	C:nucleus; F:DNA binding
								G14712V01_(single)_contig_55789	V7CAP8	V7CAP8_PHAVU Uncharacterized protein OS=Phaseolus vulgaris GN=PHAVU_003G182900g PE=4 SV=1	glycine soja gn=glyma17g08840 pe=4 sv=1	2.00506e-25	62	91.6633	153	C:nucleus; F:DNA binding
								G14712V01_(single)_contig_60977	F6HGB1	F6HGB1_VITVI Putative uncharacterized protein OS=Vitis vinifera GN=VIT_01s0010g03710 PE=4 SV=1	ricinus communis gn=rcom_1079880 pe=4 sv=1	2.71777e-26	67	108.997	114	C:nucleus; F:DNA binding
								G14712V01_(single)_contig_52595	F6GU88	F6GU88_VITVI Putative uncharacterized protein OS=Vitis vinifera GN=VIT_06s0004g01770 PE=4 SV=1	Vitis vinifera GN=VIT_06s0004g01770 PE=4 SV=1	6.07051e-23	96	101.293	52	F:catalytic activity; P:metabolic process
								G14712V01_(single)_contig_45946	V4U4V6	V4U4V6_9ROSI Uncharacterized protein (Fragment) OS=Citrus clementina GN=CICLE_v100201331mg PE=4 SV=1	Citrus clementina GN=CICLE_v100201331mg PE=4 SV=1	1.14491e-84	72	266.544	270	P:regulation of transcription, DNA-dependent; F:sequence-specific DNA binding; F:sequence-specific DNA binding transcription factor activity
								G14712V01_(single)_contig_87284	V7CN45	V7CN45_PHAVU Uncharacterized protein OS=Phaseolus vulgaris GN=PHAVU_002G171400g PE=4 SV=1	Phaseolus vulgaris GN=PHAVU_002G171400g PE=4 SV=1	0.791798	58	35.4242	39	F:RNA binding; P:RNA-dependent DNA replication; F:RNA-directed DNA polymerase activity; F:nucleic acid binding
								G14712V01_(single)_contig_13366	F6KFZ2	F6KFZ2_GOSHI Repressor of gene silencing 1 OS=Gossypium hirsutum GN=ROS1 PE=2 SV=1	gossypium hirsutum gn=ros1 pe=2 sv=1	8.00515e-24	69	109.383	115	P:base-excision repair; P:DNA repair; F:catalytic activity; F:4 iron, 4 sulfur cluster binding; F:endonuclease activity
								G14712V01_(single)_contig_11445	E5GC21	E5GC21_CUCME Putative uncharacterized protein OS=Cucumis melo subsp. melo PE=4 SV=1	Cucumis melo subsp. melo PE=4 SV=1	1.19885	60	33.8834	41	-
		iso	CTGACAGAAGAGAGTGAGCAC	1.7	0.2	0.3		G14712V01_(single)_contig_13871	B9HIG5	B9HIG5_POPTR Uncharacterized protein OS=Populus trichocarpa GN=POPTR_0008s09750g PE=2 SV=2	ricinus communis gn=rcom_1620060 pe=4 sv=1	1.99372e-161	65	480.715	520	C:nucleus; F:DNA binding
								G14712V01_(single)_contig_55789	V7CAP8	V7CAP8_PHAVU Uncharacterized protein OS=Phaseolus vulgaris GN=PHAVU_003G182900g PE=4 SV=1	glycine soja gn=glyma17g08840 pe=4 sv=1	2.00506e-25	62	91.6633	153	C:nucleus; F:DNA binding
								G14712V01_(single)_contig_64498	B9GPA8	B9GPA8_POPTR Uncharacterized protein OS=Populus trichocarpa GN=POPTR_0002s14330g PE=4 SV=1	Populus trichocarpa GN=POPTR_0002s14330g PE=4 SV=1	5.17255e-28	72	114.39	127	C:nucleus; F:DNA binding
								G14712V01_(single)_contig_33091	B9II11	B9II11_POPTR Uncharacterized protein (Fragment) OS=Populus trichocarpa GN=POPTR_0016s04890g PE=4 SV=2	vitis vinifera pe=2 sv=1	4.31849e-10	51	61.6178	129	C:nucleus; F:DNA binding
								G14712V01_(single)_contig_60977	F6HGB1	F6HGB1_VITVI Putative uncharacterized protein OS=Vitis vinifera GN=VIT_01s0010g03710 PE=4 SV=1	ricinus communis gn=rcom_1079880 pe=4 sv=1	2.71777e-26	67	108.997	114	C:nucleus; F:DNA binding
								G14712V01_(single)_contig_13366	F6KFZ2	F6KFZ2_GOSHI Repressor of gene silencing 1 OS=Gossypium hirsutum GN=ROS1 PE=2 SV=1	gossypium hirsutum gn=ros1 pe=2 sv=1	8.00515e-24	69	109.383	115	P:base-excision repair; P:DNA repair; F:catalytic activity; F:4 iron, 4 sulfur cluster binding; F:endonuclease activity
								G14712V01_(single)_contig_52595	F6GU88	F6GU88_VITVI Putative uncharacterized protein OS=Vitis vinifera GN=VIT_06s0004g01770 PE=4 SV=1	Vitis vinifera GN=VIT_06s0004g01770 PE=4 SV=1	6.07051e-23	96	101.293	52	F:catalytic activity; P:metabolic process
								G14712V01_(single)_contig_24179	Q5U8L4	Q5U8L4_GOSHI SBP transcription factor OS=Gossypium hirsutum PE=2 SV=1	gossypium hirsutum pe=2 sv=1	3.11738e-20	100	88.1965	42	C:nucleus; F:DNA binding
								G14712V01_(single)_contig_4912	I1LL23	I1LL23_SOYBN Uncharacterized protein OS=Glycine max PE=4 SV=1	populus trichocarpa gn=poptr_0004s22350g pe=4 sv=1	5.71004e-16	75	80.1073	69	F:kinase activity; P:phosphorylation
								G14712V01_(single)_contig_87284	V7CN45	V7CN45_PHAVU Uncharacterized protein OS=Phaseolus vulgaris GN=PHAVU_002G171400g PE=4 SV=1	Phaseolus vulgaris GN=PHAVU_002G171400g PE=4 SV=1	0.791798	58	35.4242	39	F:RNA binding; P:RNA-dependent DNA replication; F:RNA-directed DNA polymerase activity; F:nucleic acid binding
								G14712V01_(single)_contig_86490	V4MW33	V4MW33_THESL Uncharacterized protein OS=Thellungiella salsuginea GN=EUTSA_v10007843mg PE=4 SV=1	arabidopsis thaliana gn=at1g04500 pe=2 sv=1	1.89154	62	32.7278	43	P:pollen tube growth; F:molecular_function; P:plant-type cell wall modification; P:biological_process
								G14712V01_(single)_contig_59903	F6HUV7	F6HUV7_VITVI Putative uncharacterized protein OS=Vitis vinifera GN=VIT_14s0066g00610 PE=4 SV=1	Vitis vinifera GN=VIT_14s0066g00610 PE=4 SV=1	0.0858998	60	40.817	58	F:molecular_function; P:plant-type cell wall cellulose metabolic process; P:biological_process; P:cell wall pectin metabolic process
		iso	CTGACAGAAGAGAGTGAGCACA	0.2	0.3	0.2		G14712V01_(single)_contig_13871	B9HIG5	B9HIG5_POPTR Uncharacterized protein OS=Populus trichocarpa GN=POPTR_0008s09750g PE=2 SV=2	ricinus communis gn=rcom_1620060 pe=4 sv=1	1.99372e-161	65	480.715	520	C:nucleus; F:DNA binding
								G14712V01_(single)_contig_55789	V7CAP8	V7CAP8_PHAVU Uncharacterized protein OS=Phaseolus vulgaris GN=PHAVU_003G182900g PE=4 SV=1	glycine soja gn=glyma17g08840 pe=4 sv=1	2.00506e-25	62	91.6633	153	C:nucleus; F:DNA binding
								G14712V01_(single)_contig_33091	B9II11	B9II11_POPTR Uncharacterized protein (Fragment) OS=Populus trichocarpa GN=POPTR_0016s04890g PE=4 SV=2	vitis vinifera pe=2 sv=1	4.31849e-10	51	61.6178	129	C:nucleus; F:DNA binding
								G14712V01_(single)_contig_64498	B9GPA8	B9GPA8_POPTR Uncharacterized protein OS=Populus trichocarpa GN=POPTR_0002s14330g PE=4 SV=1	Populus trichocarpa GN=POPTR_0002s14330g PE=4 SV=1	5.17255e-28	72	114.39	127	C:nucleus; F:DNA binding
								G14712V01_(single)_contig_60977	F6HGB1	F6HGB1_VITVI Putative uncharacterized protein OS=Vitis vinifera GN=VIT_01s0010g03710 PE=4 SV=1	ricinus communis gn=rcom_1079880 pe=4 sv=1	2.71777e-26	67	108.997	114	C:nucleus; F:DNA binding
								G14712V01_(single)_contig_52595	F6GU88	F6GU88_VITVI Putative uncharacterized protein OS=Vitis vinifera GN=VIT_06s0004g01770 PE=4 SV=1	Vitis vinifera GN=VIT_06s0004g01770 PE=4 SV=1	6.07051e-23	96	101.293	52	F:catalytic activity; P:metabolic process
								G14712V01_(single)_contig_87284	V7CN45	V7CN45_PHAVU Uncharacterized protein OS=Phaseolus vulgaris GN=PHAVU_002G171400g PE=4 SV=1	Phaseolus vulgaris GN=PHAVU_002G171400g PE=4 SV=1	0.791798	58	35.4242	39	F:RNA binding; P:RNA-dependent DNA replication; F:RNA-directed DNA polymerase activity; F:nucleic acid binding
								G14712V01_(single)_contig_13366	F6KFZ2	F6KFZ2_GOSHI Repressor of gene silencing 1 OS=Gossypium hirsutum GN=ROS1 PE=2 SV=1	gossypium hirsutum gn=ros1 pe=2 sv=1	8.00515e-24	69	109.383	115	P:base-excision repair; P:DNA repair; F:catalytic activity; F:4 iron, 4 sulfur cluster binding; F:endonuclease activity
								G14712V01_(single)_contig_24179	Q5U8L4	Q5U8L4_GOSHI SBP transcription factor OS=Gossypium hirsutum PE=2 SV=1	gossypium hirsutum pe=2 sv=1	3.11738e-20	100	88.1965	42	C:nucleus; F:DNA binding
								G14712V01_(single)_contig_45946	V4U4V6	V4U4V6_9ROSI Uncharacterized protein (Fragment) OS=Citrus clementina GN=CICLE_v100201331mg PE=4 SV=1	Citrus clementina GN=CICLE_v100201331mg PE=4 SV=1	1.14491e-84	72	266.544	270	P:regulation of transcription, DNA-dependent; F:sequence-specific DNA binding; F:sequence-specific DNA binding transcription factor activity
								G14712V01_(single)_contig_58406	K4CHJ1	K4CHJ1_SOLLC Uncharacterized protein OS=Solanum lycopersicum GN=Solyc07g065120.2 PE=4 SV=1	nicotiana tabacum gn= pe=1 sv=1	0.188957	59	37.3502	47	P:lipid metabolic process; F:phosphoric diester hydrolase activity; F:glycerophosphodiester phosphodiesterase activity; P:glycerol metabolic process; P:regulation of meristem growth; P:cellular developmental process; C:plasmodesma; P:guard cell morphogenesis; P:trichome differentiation; P:cell adhesion; C:anchored to plasma membrane; P:trichoblast differentiation; P:root development; P:anatomical…
								G14712V01_(single)_contig_4912	I1LL23	I1LL23_SOYBN Uncharacterized protein OS=Glycine max PE=4 SV=1	populus trichocarpa gn=poptr_0004s22350g pe=4 sv=1	5.71004e-16	75	80.1073	69	F:kinase activity; P:phosphorylation
								G14712V01_(single)_contig_46751	U5GEV8	U5GEV8_POPTR Uncharacterized protein OS=Populus trichocarpa GN=POPTR_0006s29040g PE=4 SV=1	Populus trichocarpa GN=POPTR_0006s29040g PE=4 SV=1	0	83	816.224	555	F:zinc ion binding; P:GTP catabolic process; F:GTPase activity; F:GTP binding
		iso	CTGACAGAAGAGAGTGAGCA	0.2	0.3	0.2		G14712V01_(single)_contig_13871	B9HIG5	B9HIG5_POPTR Uncharacterized protein OS=Populus trichocarpa GN=POPTR_0008s09750g PE=2 SV=2	ricinus communis gn=rcom_1620060 pe=4 sv=1	1.99372e-161	65	480.715	520	C:nucleus; F:DNA binding
								G14712V01_(single)_contig_55789	V7CAP8	V7CAP8_PHAVU Uncharacterized protein OS=Phaseolus vulgaris GN=PHAVU_003G182900g PE=4 SV=1	glycine soja gn=glyma17g08840 pe=4 sv=1	2.00506e-25	62	91.6633	153	C:nucleus; F:DNA binding
								G14712V01_(single)_contig_64498	B9GPA8	B9GPA8_POPTR Uncharacterized protein OS=Populus trichocarpa GN=POPTR_0002s14330g PE=4 SV=1	Populus trichocarpa GN=POPTR_0002s14330g PE=4 SV=1	5.17255e-28	72	114.39	127	C:nucleus; F:DNA binding
								G14712V01_(single)_contig_33091	B9II11	B9II11_POPTR Uncharacterized protein (Fragment) OS=Populus trichocarpa GN=POPTR_0016s04890g PE=4 SV=2	vitis vinifera pe=2 sv=1	4.31849e-10	51	61.6178	129	C:nucleus; F:DNA binding
								G14712V01_(single)_contig_60977	F6HGB1	F6HGB1_VITVI Putative uncharacterized protein OS=Vitis vinifera GN=VIT_01s0010g03710 PE=4 SV=1	ricinus communis gn=rcom_1079880 pe=4 sv=1	2.71777e-26	67	108.997	114	C:nucleus; F:DNA binding
								G14712V01_(single)_contig_13366	F6KFZ2	F6KFZ2_GOSHI Repressor of gene silencing 1 OS=Gossypium hirsutum GN=ROS1 PE=2 SV=1	gossypium hirsutum gn=ros1 pe=2 sv=1	8.00515e-24	69	109.383	115	P:base-excision repair; P:DNA repair; F:catalytic activity; F:4 iron, 4 sulfur cluster binding; F:endonuclease activity
								G14712V01_(single)_contig_24179	Q5U8L4	Q5U8L4_GOSHI SBP transcription factor OS=Gossypium hirsutum PE=2 SV=1	gossypium hirsutum pe=2 sv=1	3.11738e-20	100	88.1965	42	C:nucleus; F:DNA binding
								G14712V01_(single)_contig_4912	I1LL23	I1LL23_SOYBN Uncharacterized protein OS=Glycine max PE=4 SV=1	populus trichocarpa gn=poptr_0004s22350g pe=4 sv=1	5.71004e-16	75	80.1073	69	F:kinase activity; P:phosphorylation
								G14712V01_(single)_contig_86490	V4MW33	V4MW33_THESL Uncharacterized protein OS=Thellungiella salsuginea GN=EUTSA_v10007843mg PE=4 SV=1	arabidopsis thaliana gn=at1g04500 pe=2 sv=1	1.89154	62	32.7278	43	P:pollen tube growth; F:molecular_function; P:plant-type cell wall modification; P:biological_process
								G14712V01_(single)_contig_84378	L0JSD8	L0JSD8_OLEEU Ubiquinol oxidase (Fragment) OS=Olea europaea subsp. europaea GN=AOX2 PE=2 SV=1	olea europaea europaea gn=aox2 pe=2 sv=1	9.16487e-67	93	210.305	115	F:metal ion binding; C:mitochondrial inner membrane; C:respiratory chain; F:alternative oxidase activity; C:integral to membrane; P:electron transport chain
								G14712V01_(single)_contig_75807	Q53P36	Q53P36_ORYSJ Retrotransposon protein, putative, Ty3-gypsy sub-class OS=Oryza sativa subsp. japonica GN=LOC_Os11g19420 PE=4 SV=1	oryza sativa japonica gn=loc_os11g19420 pe=4 sv=1	1.19312e-24	81	102.834	71	F:RNA-directed DNA polymerase activity; P:RNA-dependent DNA replication; F:RNA binding; F:aspartic-type endopeptidase activity; P:proteolysis; F:zinc ion binding; P:DNA integration
		iso	TGACAGAAGAGAGTGAGCA	21.4	0.7	0.7
		iso	TGACAGAAGAGAGTGAGCACA	510.5	69.2	43.4		G14712V01_(single)_contig_13871	B9HIG5	B9HIG5_POPTR Uncharacterized protein OS=Populus trichocarpa GN=POPTR_0008s09750g PE=2 SV=2	ricinus communis gn=rcom_1620060 pe=4 sv=1	1.99372e-161	65	480.715	520	C:nucleus; F:DNA binding
								G14712V01_(single)_contig_55789	V7CAP8	V7CAP8_PHAVU Uncharacterized protein OS=Phaseolus vulgaris GN=PHAVU_003G182900g PE=4 SV=1	glycine soja gn=glyma17g08840 pe=4 sv=1	2.00506e-25	62	91.6633	153	C:nucleus; F:DNA binding
								G14712V01_(single)_contig_33091	B9II11	B9II11_POPTR Uncharacterized protein (Fragment) OS=Populus trichocarpa GN=POPTR_0016s04890g PE=4 SV=2	vitis vinifera pe=2 sv=1	4.31849e-10	51	61.6178	129	C:nucleus; F:DNA binding
								G14712V01_(single)_contig_64498	B9GPA8	B9GPA8_POPTR Uncharacterized protein OS=Populus trichocarpa GN=POPTR_0002s14330g PE=4 SV=1	Populus trichocarpa GN=POPTR_0002s14330g PE=4 SV=1	5.17255e-28	72	114.39	127	C:nucleus; F:DNA binding
								G14712V01_(single)_contig_60977	F6HGB1	F6HGB1_VITVI Putative uncharacterized protein OS=Vitis vinifera GN=VIT_01s0010g03710 PE=4 SV=1	ricinus communis gn=rcom_1079880 pe=4 sv=1	2.71777e-26	67	108.997	114	C:nucleus; F:DNA binding
								G14712V01_(single)_contig_87284	V7CN45	V7CN45_PHAVU Uncharacterized protein OS=Phaseolus vulgaris GN=PHAVU_002G171400g PE=4 SV=1	Phaseolus vulgaris GN=PHAVU_002G171400g PE=4 SV=1	0.791798	58	35.4242	39	F:RNA binding; P:RNA-dependent DNA replication; F:RNA-directed DNA polymerase activity; F:nucleic acid binding
								G14712V01_(single)_contig_52595	F6GU88	F6GU88_VITVI Putative uncharacterized protein OS=Vitis vinifera GN=VIT_06s0004g01770 PE=4 SV=1	Vitis vinifera GN=VIT_06s0004g01770 PE=4 SV=1	6.07051e-23	96	101.293	52	F:catalytic activity; P:metabolic process
								G14712V01_(single)_contig_24179	Q5U8L4	Q5U8L4_GOSHI SBP transcription factor OS=Gossypium hirsutum PE=2 SV=1	gossypium hirsutum pe=2 sv=1	3.11738e-20	100	88.1965	42	C:nucleus; F:DNA binding
								G14712V01_(single)_contig_4912	I1LL23	I1LL23_SOYBN Uncharacterized protein OS=Glycine max PE=4 SV=1	populus trichocarpa gn=poptr_0004s22350g pe=4 sv=1	5.71004e-16	75	80.1073	69	F:kinase activity; P:phosphorylation
								G14712V01_(single)_contig_46751	U5GEV8	U5GEV8_POPTR Uncharacterized protein OS=Populus trichocarpa GN=POPTR_0006s29040g PE=4 SV=1	Populus trichocarpa GN=POPTR_0006s29040g PE=4 SV=1	0	83	816.224	555	F:zinc ion binding; P:GTP catabolic process; F:GTPase activity; F:GTP binding
								G14712V01_(single)_contig_13366	F6KFZ2	F6KFZ2_GOSHI Repressor of gene silencing 1 OS=Gossypium hirsutum GN=ROS1 PE=2 SV=1	gossypium hirsutum gn=ros1 pe=2 sv=1	8.00515e-24	69	109.383	115	P:base-excision repair; P:DNA repair; F:catalytic activity; F:4 iron, 4 sulfur cluster binding; F:endonuclease activity
								G14712V01_(single)_contig_12895	D7SJF5	D7SJF5_VITVI Putative uncharacterized protein OS=Vitis vinifera GN=VIT_06s0004g08460 PE=4 SV=1	medicago truncatula gn=mtr_5g076080 pe=4 sv=1	1.26476e-114	91	340.117	207	F:adenyl nucleotide binding; C:mitochondrion; P:response to salt stress; F:cobalt ion binding; P:cell redox homeostasis; P:response to temperature stimulus; P:hyperosmotic response; P:water transport; P:Golgi organization; P:glycolysis; P:response to cadmium ion
		iso	TGACAGAAGAGAGTGAGC	8.8	0.7	0.5
		iso	TGACAGAAGAGAGTGAGCACAC	0.7	0.3	0.2		G14712V01_(single)_contig_13871	B9HIG5	B9HIG5_POPTR Uncharacterized protein OS=Populus trichocarpa GN=POPTR_0008s09750g PE=2 SV=2	ricinus communis gn=rcom_1620060 pe=4 sv=1	1.99372e-161	65	480.715	520	C:nucleus; F:DNA binding
								G14712V01_(single)_contig_55789	V7CAP8	V7CAP8_PHAVU Uncharacterized protein OS=Phaseolus vulgaris GN=PHAVU_003G182900g PE=4 SV=1	glycine soja gn=glyma17g08840 pe=4 sv=1	2.00506e-25	62	91.6633	153	C:nucleus; F:DNA binding
								G14712V01_(single)_contig_33091	B9II11	B9II11_POPTR Uncharacterized protein (Fragment) OS=Populus trichocarpa GN=POPTR_0016s04890g PE=4 SV=2	vitis vinifera pe=2 sv=1	4.31849e-10	51	61.6178	129	C:nucleus; F:DNA binding
								G14712V01_(single)_contig_64498	B9GPA8	B9GPA8_POPTR Uncharacterized protein OS=Populus trichocarpa GN=POPTR_0002s14330g PE=4 SV=1	Populus trichocarpa GN=POPTR_0002s14330g PE=4 SV=1	5.17255e-28	72	114.39	127	C:nucleus; F:DNA binding
								G14712V01_(single)_contig_60977	F6HGB1	F6HGB1_VITVI Putative uncharacterized protein OS=Vitis vinifera GN=VIT_01s0010g03710 PE=4 SV=1	ricinus communis gn=rcom_1079880 pe=4 sv=1	2.71777e-26	67	108.997	114	C:nucleus; F:DNA binding
								G14712V01_(single)_contig_87284	V7CN45	V7CN45_PHAVU Uncharacterized protein OS=Phaseolus vulgaris GN=PHAVU_002G171400g PE=4 SV=1	Phaseolus vulgaris GN=PHAVU_002G171400g PE=4 SV=1	0.791798	58	35.4242	39	F:RNA binding; P:RNA-dependent DNA replication; F:RNA-directed DNA polymerase activity; F:nucleic acid binding
								G14712V01_(single)_contig_52595	F6GU88	F6GU88_VITVI Putative uncharacterized protein OS=Vitis vinifera GN=VIT_06s0004g01770 PE=4 SV=1	Vitis vinifera GN=VIT_06s0004g01770 PE=4 SV=1	6.07051e-23	96	101.293	52	F:catalytic activity; P:metabolic process
								G14712V01_(single)_contig_24179	Q5U8L4	Q5U8L4_GOSHI SBP transcription factor OS=Gossypium hirsutum PE=2 SV=1	gossypium hirsutum pe=2 sv=1	3.11738e-20	100	88.1965	42	C:nucleus; F:DNA binding
								G14712V01_(single)_contig_18163	B9RWW7	B9RWW7_RICCO Putative uncharacterized protein OS=Ricinus communis GN=RCOM_1703960 PE=4 SV=1	Ricinus communis GN=RCOM_1703960 PE=4 SV=1	2.87109e-72	82	233.802	163	C:membrane; F:acetylglucosaminyltransferase activity
								G14712V01_(single)_contig_58406	K4CHJ1	K4CHJ1_SOLLC Uncharacterized protein OS=Solanum lycopersicum GN=Solyc07g065120.2 PE=4 SV=1	nicotiana tabacum gn= pe=1 sv=1	0.188957	59	37.3502	47	P:lipid metabolic process; F:phosphoric diester hydrolase activity; F:glycerophosphodiester phosphodiesterase activity; P:glycerol metabolic process; P:regulation of meristem growth; P:cellular developmental process; C:plasmodesma; P:guard cell morphogenesis; P:trichome differentiation; P:cell adhesion; C:anchored to plasma membrane; P:trichoblast differentiation; P:root development; P:anatomical…
								G14712V01_(single)_contig_4912	I1LL23	I1LL23_SOYBN Uncharacterized protein OS=Glycine max PE=4 SV=1	populus trichocarpa gn=poptr_0004s22350g pe=4 sv=1	5.71004e-16	75	80.1073	69	F:kinase activity; P:phosphorylation
		iso	GACAGAAGAGAGTGAGCACAC	0.3	0.2	0.2		G14712V01_(single)_contig_13871	B9HIG5	B9HIG5_POPTR Uncharacterized protein OS=Populus trichocarpa GN=POPTR_0008s09750g PE=2 SV=2	ricinus communis gn=rcom_1620060 pe=4 sv=1	1.99372e-161	65	480.715	520	C:nucleus; F:DNA binding
								G14712V01_(single)_contig_55789	V7CAP8	V7CAP8_PHAVU Uncharacterized protein OS=Phaseolus vulgaris GN=PHAVU_003G182900g PE=4 SV=1	glycine soja gn=glyma17g08840 pe=4 sv=1	2.00506e-25	62	91.6633	153	C:nucleus; F:DNA binding
								G14712V01_(single)_contig_33091	B9II11	B9II11_POPTR Uncharacterized protein (Fragment) OS=Populus trichocarpa GN=POPTR_0016s04890g PE=4 SV=2	vitis vinifera pe=2 sv=1	4.31849e-10	51	61.6178	129	C:nucleus; F:DNA binding
								G14712V01_(single)_contig_60977	F6HGB1	F6HGB1_VITVI Putative uncharacterized protein OS=Vitis vinifera GN=VIT_01s0010g03710 PE=4 SV=1	ricinus communis gn=rcom_1079880 pe=4 sv=1	2.71777e-26	67	108.997	114	C:nucleus; F:DNA binding
								G14712V01_(single)_contig_87284	V7CN45	V7CN45_PHAVU Uncharacterized protein OS=Phaseolus vulgaris GN=PHAVU_002G171400g PE=4 SV=1	Phaseolus vulgaris GN=PHAVU_002G171400g PE=4 SV=1	0.791798	58	35.4242	39	F:RNA binding; P:RNA-dependent DNA replication; F:RNA-directed DNA polymerase activity; F:nucleic acid binding
								G14712V01_(single)_contig_26276	V4LG66	V4LG66_THESL Uncharacterized protein OS=Thellungiella salsuginea GN=EUTSA_v10028662mg PE=4 SV=1	Thellungiella salsuginea GN=EUTSA_v10028662mg PE=4 SV=1	0.275843	59	38.5058	54	-
								G14712V01_(single)_contig_18163	B9RWW7	B9RWW7_RICCO Putative uncharacterized protein OS=Ricinus communis GN=RCOM_1703960 PE=4 SV=1	Ricinus communis GN=RCOM_1703960 PE=4 SV=1	2.87109e-72	82	233.802	163	C:membrane; F:acetylglucosaminyltransferase activity
								G14712V01_(single)_contig_4912	I1LL23	I1LL23_SOYBN Uncharacterized protein OS=Glycine max PE=4 SV=1	populus trichocarpa gn=poptr_0004s22350g pe=4 sv=1	5.71004e-16	75	80.1073	69	F:kinase activity; P:phosphorylation
								G14712V01_(single)_contig_56434	M5WJ20	M5WJ20_PRUPE Uncharacterized protein OS=Prunus persica GN=PRUPE_ppa003080mg PE=4 SV=1	Prunus persica GN=PRUPE_ppa003080mg PE=4 SV=1	0	82	857.44	609	-
								G14712V01_(single)_contig_59903	F6HUV7	F6HUV7_VITVI Putative uncharacterized protein OS=Vitis vinifera GN=VIT_14s0066g00610 PE=4 SV=1	Vitis vinifera GN=VIT_14s0066g00610 PE=4 SV=1	0.0858998	60	40.817	58	F:molecular_function; P:plant-type cell wall cellulose metabolic process; P:biological_process; P:cell wall pectin metabolic process
		iso	GACAGAAGAGAGTGAGCAC	3.1	0.2	0.2
		iso	GACAGAAGAGAGTGAGCACA	0.5	0.2	0.2		G14712V01_(single)_contig_13871	B9HIG5	B9HIG5_POPTR Uncharacterized protein OS=Populus trichocarpa GN=POPTR_0008s09750g PE=2 SV=2	ricinus communis gn=rcom_1620060 pe=4 sv=1	1.99372e-161	65	480.715	520	C:nucleus; F:DNA binding
								G14712V01_(single)_contig_55789	V7CAP8	V7CAP8_PHAVU Uncharacterized protein OS=Phaseolus vulgaris GN=PHAVU_003G182900g PE=4 SV=1	glycine soja gn=glyma17g08840 pe=4 sv=1	2.00506e-25	62	91.6633	153	C:nucleus; F:DNA binding
								G14712V01_(single)_contig_33091	B9II11	B9II11_POPTR Uncharacterized protein (Fragment) OS=Populus trichocarpa GN=POPTR_0016s04890g PE=4 SV=2	vitis vinifera pe=2 sv=1	4.31849e-10	51	61.6178	129	C:nucleus; F:DNA binding
								G14712V01_(single)_contig_60977	F6HGB1	F6HGB1_VITVI Putative uncharacterized protein OS=Vitis vinifera GN=VIT_01s0010g03710 PE=4 SV=1	ricinus communis gn=rcom_1079880 pe=4 sv=1	2.71777e-26	67	108.997	114	C:nucleus; F:DNA binding
								G14712V01_(single)_contig_87284	V7CN45	V7CN45_PHAVU Uncharacterized protein OS=Phaseolus vulgaris GN=PHAVU_002G171400g PE=4 SV=1	Phaseolus vulgaris GN=PHAVU_002G171400g PE=4 SV=1	0.791798	58	35.4242	39	F:RNA binding; P:RNA-dependent DNA replication; F:RNA-directed DNA polymerase activity; F:nucleic acid binding
								G14712V01_(single)_contig_4912	I1LL23	I1LL23_SOYBN Uncharacterized protein OS=Glycine max PE=4 SV=1	populus trichocarpa gn=poptr_0004s22350g pe=4 sv=1	5.71004e-16	75	80.1073	69	F:kinase activity; P:phosphorylation
								G14712V01_(single)_contig_56434	M5WJ20	M5WJ20_PRUPE Uncharacterized protein OS=Prunus persica GN=PRUPE_ppa003080mg PE=4 SV=1	Prunus persica GN=PRUPE_ppa003080mg PE=4 SV=1	0	82	857.44	609	-
								G14712V01_(single)_contig_59903	F6HUV7	F6HUV7_VITVI Putative uncharacterized protein OS=Vitis vinifera GN=VIT_14s0066g00610 PE=4 SV=1	Vitis vinifera GN=VIT_14s0066g00610 PE=4 SV=1	0.0858998	60	40.817	58	F:molecular_function; P:plant-type cell wall cellulose metabolic process; P:biological_process; P:cell wall pectin metabolic process
								G14712V01_(single)_contig_39952	A2Q1V1	A2Q1V1_MEDTR RNA-directed DNA polymerase (Reverse transcriptase) OS=Medicago truncatula GN=MtrDRAFT_AC149129g29v2 PE=4 SV=1	medicago truncatula gn= _ac149129g29v2 pe=4 sv=1	5.73525	48	31.187	90	F:RNA binding; P:RNA-dependent DNA replication; F:RNA-directed DNA polymerase activity
								G14712V01_(single)_contig_46751	U5GEV8	U5GEV8_POPTR Uncharacterized protein OS=Populus trichocarpa GN=POPTR_0006s29040g PE=4 SV=1	Populus trichocarpa GN=POPTR_0006s29040g PE=4 SV=1	0	83	816.224	555	F:zinc ion binding; P:GTP catabolic process; F:GTPase activity; F:GTP binding
		iso	ACAGAAGAGAGTGAGCACAC	20.2	3.4	1.6		G14712V01_(single)_contig_13871	B9HIG5	B9HIG5_POPTR Uncharacterized protein OS=Populus trichocarpa GN=POPTR_0008s09750g PE=2 SV=2	ricinus communis gn=rcom_1620060 pe=4 sv=1	1.99372e-161	65	480.715	520	C:nucleus; F:DNA binding
								G14712V01_(single)_contig_55789	V7CAP8	V7CAP8_PHAVU Uncharacterized protein OS=Phaseolus vulgaris GN=PHAVU_003G182900g PE=4 SV=1	glycine soja gn=glyma17g08840 pe=4 sv=1	2.00506e-25	62	91.6633	153	C:nucleus; F:DNA binding
								G14712V01_(single)_contig_33091	B9II11	B9II11_POPTR Uncharacterized protein (Fragment) OS=Populus trichocarpa GN=POPTR_0016s04890g PE=4 SV=2	vitis vinifera pe=2 sv=1	4.31849e-10	51	61.6178	129	C:nucleus; F:DNA binding
								G14712V01_(single)_contig_19027	B9GQA0	B9GQA0_POPTR Uncharacterized protein OS=Populus trichocarpa GN=POPTR_0002s16160g PE=4 SV=1	ricinus communis gn=rcom_1259000 pe=4 sv=1	6.16246e-50	74	181.8	156	P:phosphorylation; P:cellular protein modification process; F:protein kinase activity; F:nucleotide binding
								G14712V01_(single)_contig_60977	F6HGB1	F6HGB1_VITVI Putative uncharacterized protein OS=Vitis vinifera GN=VIT_01s0010g03710 PE=4 SV=1	ricinus communis gn=rcom_1079880 pe=4 sv=1	2.71777e-26	67	108.997	114	C:nucleus; F:DNA binding
								G14712V01_(single)_contig_758	B9GQA0	B9GQA0_POPTR Uncharacterized protein OS=Populus trichocarpa GN=POPTR_0002s16160g PE=4 SV=1	ricinus communis gn=rcom_1259000 pe=4 sv=1	1.33332e-18	70	87.8113	81	F:kinase activity; P:cellular metabolic process
								G14712V01_(single)_contig_10917	B9GQA0	B9GQA0_POPTR Uncharacterized protein OS=Populus trichocarpa GN=POPTR_0002s16160g PE=4 SV=1	ricinus communis gn=rcom_1259000 pe=4 sv=1	4.74267e-15	68	77.0258	79	F:kinase activity; P:cellular metabolic process
								G14712V01_(single)_contig_56434	M5WJ20	M5WJ20_PRUPE Uncharacterized protein OS=Prunus persica GN=PRUPE_ppa003080mg PE=4 SV=1	Prunus persica GN=PRUPE_ppa003080mg PE=4 SV=1	0	82	857.44	609	-
								G14712V01_(single)_contig_87284	V7CN45	V7CN45_PHAVU Uncharacterized protein OS=Phaseolus vulgaris GN=PHAVU_002G171400g PE=4 SV=1	Phaseolus vulgaris GN=PHAVU_002G171400g PE=4 SV=1	0.791798	58	35.4242	39	F:RNA binding; P:RNA-dependent DNA replication; F:RNA-directed DNA polymerase activity; F:nucleic acid binding
								G14712V01_(single)_contig_41561	V4STD8	V4STD8_9ROSI Uncharacterized protein OS=Citrus clementina GN=CICLE_v10030646mg PE=4 SV=1	Citrus clementina GN=CICLE_v10030646mg PE=4 SV=1	0	79	747.273	671	C:small-subunit processome
								G14712V01_(single)_contig_14657	M5VVS7	M5VVS7_PRUPE Uncharacterized protein OS=Prunus persica GN=PRUPE_ppa005367mg PE=4 SV=1	ricinus communis gn=rcom_0991570 pe=4 sv=1	3.16552e-78	61	261.922	470	P:regulation of transcription, DNA-dependent; F:sequence-specific DNA binding; F:sequence-specific DNA binding transcription factor activity
								G14712V01_(single)_contig_45946	V4U4V6	V4U4V6_9ROSI Uncharacterized protein (Fragment) OS=Citrus clementina GN=CICLE_v100201331mg PE=4 SV=1	Citrus clementina GN=CICLE_v100201331mg PE=4 SV=1	1.14491e-84	72	266.544	270	P:regulation of transcription, DNA-dependent; F:sequence-specific DNA binding; F:sequence-specific DNA binding transcription factor activity
								G14712V01_(single)_contig_26276	V4LG66	V4LG66_THESL Uncharacterized protein OS=Thellungiella salsuginea GN=EUTSA_v10028662mg PE=4 SV=1	Thellungiella salsuginea GN=EUTSA_v10028662mg PE=4 SV=1	0.275843	59	38.5058	54	-
								G14712V01_(single)_contig_18163	B9RWW7	B9RWW7_RICCO Putative uncharacterized protein OS=Ricinus communis GN=RCOM_1703960 PE=4 SV=1	Ricinus communis GN=RCOM_1703960 PE=4 SV=1	2.87109e-72	82	233.802	163	C:membrane; F:acetylglucosaminyltransferase activity
		iso	ACAGAAGAGAGTGAGCACA	20.6	2.4	1.2
		iso	ACAGAAGAGAGTGAGCAC	5.2	0.7	0.5
		iso	ACAGAAGAGAGTGAGCACACG	0.5	0.5	0.2		G14712V01_(single)_contig_13871	B9HIG5	B9HIG5_POPTR Uncharacterized protein OS=Populus trichocarpa GN=POPTR_0008s09750g PE=2 SV=2	ricinus communis gn=rcom_1620060 pe=4 sv=1	1.99372e-161	65	480.715	520	C:nucleus; F:DNA binding
								G14712V01_(single)_contig_55789	V7CAP8	V7CAP8_PHAVU Uncharacterized protein OS=Phaseolus vulgaris GN=PHAVU_003G182900g PE=4 SV=1	glycine soja gn=glyma17g08840 pe=4 sv=1	2.00506e-25	62	91.6633	153	C:nucleus; F:DNA binding
								G14712V01_(single)_contig_33091	B9II11	B9II11_POPTR Uncharacterized protein (Fragment) OS=Populus trichocarpa GN=POPTR_0016s04890g PE=4 SV=2	vitis vinifera pe=2 sv=1	4.31849e-10	51	61.6178	129	C:nucleus; F:DNA binding
								G14712V01_(single)_contig_19027	B9GQA0	B9GQA0_POPTR Uncharacterized protein OS=Populus trichocarpa GN=POPTR_0002s16160g PE=4 SV=1	ricinus communis gn=rcom_1259000 pe=4 sv=1	6.16246e-50	74	181.8	156	P:phosphorylation; P:cellular protein modification process; F:protein kinase activity; F:nucleotide binding
								G14712V01_(single)_contig_60977	F6HGB1	F6HGB1_VITVI Putative uncharacterized protein OS=Vitis vinifera GN=VIT_01s0010g03710 PE=4 SV=1	ricinus communis gn=rcom_1079880 pe=4 sv=1	2.71777e-26	67	108.997	114	C:nucleus; F:DNA binding
								G14712V01_(single)_contig_758	B9GQA0	B9GQA0_POPTR Uncharacterized protein OS=Populus trichocarpa GN=POPTR_0002s16160g PE=4 SV=1	ricinus communis gn=rcom_1259000 pe=4 sv=1	1.33332e-18	70	87.8113	81	F:kinase activity; P:cellular metabolic process
								G14712V01_(single)_contig_10917	B9GQA0	B9GQA0_POPTR Uncharacterized protein OS=Populus trichocarpa GN=POPTR_0002s16160g PE=4 SV=1	ricinus communis gn=rcom_1259000 pe=4 sv=1	4.74267e-15	68	77.0258	79	F:kinase activity; P:cellular metabolic process
								G14712V01_(single)_contig_42020	V7CVY4	V7CVY4_PHAVU Uncharacterized protein OS=Phaseolus vulgaris GN=PHAVU_001G078300g PE=3 SV=1	Phaseolus vulgaris GN=PHAVU_001G078300g PE=3 SV=1	0	86	347.436	239	F:metal ion binding; F:metalloendopeptidase activity; P:rRNA processing; C:chloroplast
								G14712V01_(single)_contig_26276	V4LG66	V4LG66_THESL Uncharacterized protein OS=Thellungiella salsuginea GN=EUTSA_v10028662mg PE=4 SV=1	Thellungiella salsuginea GN=EUTSA_v10028662mg PE=4 SV=1	0.275843	59	38.5058	54	-
								G14712V01_(single)_contig_18163	B9RWW7	B9RWW7_RICCO Putative uncharacterized protein OS=Ricinus communis GN=RCOM_1703960 PE=4 SV=1	Ricinus communis GN=RCOM_1703960 PE=4 SV=1	2.87109e-72	82	233.802	163	C:membrane; F:acetylglucosaminyltransferase activity
								G14712V01_(single)_contig_87284	V7CN45	V7CN45_PHAVU Uncharacterized protein OS=Phaseolus vulgaris GN=PHAVU_002G171400g PE=4 SV=1	Phaseolus vulgaris GN=PHAVU_002G171400g PE=4 SV=1	0.791798	58	35.4242	39	F:RNA binding; P:RNA-dependent DNA replication; F:RNA-directed DNA polymerase activity; F:nucleic acid binding
								G14712V01_(single)_contig_11445	E5GC21	E5GC21_CUCME Putative uncharacterized protein OS=Cucumis melo subsp. melo PE=4 SV=1	Cucumis melo subsp. melo PE=4 SV=1	1.19885	60	33.8834	41	-
								G14712V01_(single)_contig_12371	W5C855	W5C855_WHEAT Uncharacterized protein OS=Triticum aestivum PE=4 SV=1	volvox carteri gn=volcadraft_75737 pe=4 sv=1	4.52067	60	31.5722	38	P:DNA repair; F:hydrolase activity; F:8-oxo-7,8-dihydroguanosine triphosphate pyrophosphatase activity; C:integral to membrane; C:membrane
								G14712V01_(single)_contig_56434	M5WJ20	M5WJ20_PRUPE Uncharacterized protein OS=Prunus persica GN=PRUPE_ppa003080mg PE=4 SV=1	Prunus persica GN=PRUPE_ppa003080mg PE=4 SV=1	0	82	857.44	609	-
								G14712V01_(single)_contig_81565	M5Y895	M5Y895_PRUPE Uncharacterized protein OS=Prunus persica GN=PRUPE_ppa000679mg PE=4 SV=1	betula pendula gn=hk3 pe=2 sv=1	0	86	1025.77	696	P:phosphorelay signal transduction system; F:phosphorelay response regulator activity; P:intracellular signal transduction; P:regulation of transcription, DNA-dependent; P:signal transduction by phosphorylation; F:ATP binding; C:membrane; F:phosphorelay sensor kinase activity
								G14712V01_(single)_contig_41561	V4STD8	V4STD8_9ROSI Uncharacterized protein OS=Citrus clementina GN=CICLE_v10030646mg PE=4 SV=1	Citrus clementina GN=CICLE_v10030646mg PE=4 SV=1	0	79	747.273	671	C:small-subunit processome
		iso	CAGAAGAGAGTGAGCACAC	0.3	0.2	0.2
		iso	CAGAAGAGAGTGAGCACACGC	0.2	0.2	0.3		G14712V01_(single)_contig_42020	V7CVY4	V7CVY4_PHAVU Uncharacterized protein OS=Phaseolus vulgaris GN=PHAVU_001G078300g PE=3 SV=1	Phaseolus vulgaris GN=PHAVU_001G078300g PE=3 SV=1	0	86	347.436	239	F:metal ion binding; F:metalloendopeptidase activity; P:rRNA processing; C:chloroplast
								G14712V01_(single)_contig_55789	V7CAP8	V7CAP8_PHAVU Uncharacterized protein OS=Phaseolus vulgaris GN=PHAVU_003G182900g PE=4 SV=1	glycine soja gn=glyma17g08840 pe=4 sv=1	2.00506e-25	62	91.6633	153	C:nucleus; F:DNA binding
								G14712V01_(single)_contig_19027	B9GQA0	B9GQA0_POPTR Uncharacterized protein OS=Populus trichocarpa GN=POPTR_0002s16160g PE=4 SV=1	ricinus communis gn=rcom_1259000 pe=4 sv=1	6.16246e-50	74	181.8	156	P:phosphorylation; P:cellular protein modification process; F:protein kinase activity; F:nucleotide binding
								G14712V01_(single)_contig_758	B9GQA0	B9GQA0_POPTR Uncharacterized protein OS=Populus trichocarpa GN=POPTR_0002s16160g PE=4 SV=1	ricinus communis gn=rcom_1259000 pe=4 sv=1	1.33332e-18	70	87.8113	81	F:kinase activity; P:cellular metabolic process
								G14712V01_(single)_contig_10917	B9GQA0	B9GQA0_POPTR Uncharacterized protein OS=Populus trichocarpa GN=POPTR_0002s16160g PE=4 SV=1	ricinus communis gn=rcom_1259000 pe=4 sv=1	4.74267e-15	68	77.0258	79	F:kinase activity; P:cellular metabolic process
								G14712V01_(single)_contig_13871	B9HIG5	B9HIG5_POPTR Uncharacterized protein OS=Populus trichocarpa GN=POPTR_0008s09750g PE=2 SV=2	ricinus communis gn=rcom_1620060 pe=4 sv=1	1.99372e-161	65	480.715	520	C:nucleus; F:DNA binding
								G14712V01_(single)_contig_33091	B9II11	B9II11_POPTR Uncharacterized protein (Fragment) OS=Populus trichocarpa GN=POPTR_0016s04890g PE=4 SV=2	vitis vinifera pe=2 sv=1	4.31849e-10	51	61.6178	129	C:nucleus; F:DNA binding
								G14712V01_(single)_contig_56434	M5WJ20	M5WJ20_PRUPE Uncharacterized protein OS=Prunus persica GN=PRUPE_ppa003080mg PE=4 SV=1	Prunus persica GN=PRUPE_ppa003080mg PE=4 SV=1	0	82	857.44	609	-
								G14712V01_(single)_contig_18163	B9RWW7	B9RWW7_RICCO Putative uncharacterized protein OS=Ricinus communis GN=RCOM_1703960 PE=4 SV=1	Ricinus communis GN=RCOM_1703960 PE=4 SV=1	2.87109e-72	82	233.802	163	C:membrane; F:acetylglucosaminyltransferase activity
								G14712V01_(single)_contig_81565	M5Y895	M5Y895_PRUPE Uncharacterized protein OS=Prunus persica GN=PRUPE_ppa000679mg PE=4 SV=1	betula pendula gn=hk3 pe=2 sv=1	0	86	1025.77	696	P:phosphorelay signal transduction system; F:phosphorelay response regulator activity; P:intracellular signal transduction; P:regulation of transcription, DNA-dependent; P:signal transduction by phosphorylation; F:ATP binding; C:membrane; F:phosphorelay sensor kinase activity
								G14712V01_(single)_contig_41561	V4STD8	V4STD8_9ROSI Uncharacterized protein OS=Citrus clementina GN=CICLE_v10030646mg PE=4 SV=1	Citrus clementina GN=CICLE_v10030646mg PE=4 SV=1	0	79	747.273	671	C:small-subunit processome
								G14712V01_(single)_contig_14657	M5VVS7	M5VVS7_PRUPE Uncharacterized protein OS=Prunus persica GN=PRUPE_ppa005367mg PE=4 SV=1	ricinus communis gn=rcom_0991570 pe=4 sv=1	3.16552e-78	61	261.922	470	P:regulation of transcription, DNA-dependent; F:sequence-specific DNA binding; F:sequence-specific DNA binding transcription factor activity
								G14712V01_(single)_contig_45946	V4U4V6	V4U4V6_9ROSI Uncharacterized protein (Fragment) OS=Citrus clementina GN=CICLE_v100201331mg PE=4 SV=1	Citrus clementina GN=CICLE_v100201331mg PE=4 SV=1	1.14491e-84	72	266.544	270	P:regulation of transcription, DNA-dependent; F:sequence-specific DNA binding; F:sequence-specific DNA binding transcription factor activity
								G14712V01_(single)_contig_38736	K4BRM3	K4BRM3_SOLLC Uncharacterized protein OS=Solanum lycopersicum GN=Solyc04g048950.2 PE=4 SV=1	Solanum lycopersicum GN=Solyc04g048950.2 PE=4 SV=1	1.47883e-50	83	178.718	120	C:plasma membrane
								G14712V01_(single)_contig_52595	F6GU88	F6GU88_VITVI Putative uncharacterized protein OS=Vitis vinifera GN=VIT_06s0004g01770 PE=4 SV=1	Vitis vinifera GN=VIT_06s0004g01770 PE=4 SV=1	6.07051e-23	96	101.293	52	F:catalytic activity; P:metabolic process
		iso	CAGAAGAGAGTGAGCACA	0.2	0.7	0.2
	miR156#d	miR	TGACAGAAGAGAGTGAGCAC	4285.2	132.6	67.1
		iso	GTGACAGAAGAGAGTGAGCAC	0.5	0.2	0.2		G14712V01_(single)_contig_55789	V7CAP8	V7CAP8_PHAVU Uncharacterized protein OS=Phaseolus vulgaris GN=PHAVU_003G182900g PE=4 SV=1	glycine soja gn=glyma17g08840 pe=4 sv=1	2.00506e-25	62	91.6633	153	C:nucleus; F:DNA binding
								G14712V01_(single)_contig_64498	B9GPA8	B9GPA8_POPTR Uncharacterized protein OS=Populus trichocarpa GN=POPTR_0002s14330g PE=4 SV=1	Populus trichocarpa GN=POPTR_0002s14330g PE=4 SV=1	5.17255e-28	72	114.39	127	C:nucleus; F:DNA binding
								G14712V01_(single)_contig_13871	B9HIG5	B9HIG5_POPTR Uncharacterized protein OS=Populus trichocarpa GN=POPTR_0008s09750g PE=2 SV=2	ricinus communis gn=rcom_1620060 pe=4 sv=1	1.99372e-161	65	480.715	520	C:nucleus; F:DNA binding
								G14712V01_(single)_contig_33091	B9II11	B9II11_POPTR Uncharacterized protein (Fragment) OS=Populus trichocarpa GN=POPTR_0016s04890g PE=4 SV=2	vitis vinifera pe=2 sv=1	4.31849e-10	51	61.6178	129	C:nucleus; F:DNA binding
								G14712V01_(single)_contig_60977	F6HGB1	F6HGB1_VITVI Putative uncharacterized protein OS=Vitis vinifera GN=VIT_01s0010g03710 PE=4 SV=1	ricinus communis gn=rcom_1079880 pe=4 sv=1	2.71777e-26	67	108.997	114	C:nucleus; F:DNA binding
								G14712V01_(single)_contig_24179	Q5U8L4	Q5U8L4_GOSHI SBP transcription factor OS=Gossypium hirsutum PE=2 SV=1	gossypium hirsutum pe=2 sv=1	3.11738e-20	100	88.1965	42	C:nucleus; F:DNA binding
								G14712V01_(single)_contig_4912	I1LL23	I1LL23_SOYBN Uncharacterized protein OS=Glycine max PE=4 SV=1	populus trichocarpa gn=poptr_0004s22350g pe=4 sv=1	5.71004e-16	75	80.1073	69	F:kinase activity; P:phosphorylation
								G14712V01_(single)_contig_86490	V4MW33	V4MW33_THESL Uncharacterized protein OS=Thellungiella salsuginea GN=EUTSA_v10007843mg PE=4 SV=1	arabidopsis thaliana gn=at1g04500 pe=2 sv=1	1.89154	62	32.7278	43	P:pollen tube growth; F:molecular_function; P:plant-type cell wall modification; P:biological_process
								G14712V01_(single)_contig_82573	V4VW29	V4VW29_9ROSI Uncharacterized protein OS=Citrus clementina GN=CICLE_v10018538mg PE=4 SV=1	ricinus communis gn=rcom_1177280 pe=4 sv=1	1.83635e-178	82	414.075	305	F:nucleoside-triphosphatase activity; F:nucleotide binding
								G14712V01_(single)_contig_21792	M5X239	M5X239_PRUPE Uncharacterized protein OS=Prunus persica GN=PRUPE_ppa009578mg PE=4 SV=1	Prunus persica GN=PRUPE_ppa009578mg PE=4 SV=1	2.36874e-47	58	169.859	273	F:protein dimerization activity
								G14712V01_(single)_contig_87284	V7CN45	V7CN45_PHAVU Uncharacterized protein OS=Phaseolus vulgaris GN=PHAVU_002G171400g PE=4 SV=1	Phaseolus vulgaris GN=PHAVU_002G171400g PE=4 SV=1	0.791798	58	35.4242	39	F:RNA binding; P:RNA-dependent DNA replication; F:RNA-directed DNA polymerase activity; F:nucleic acid binding
								G14712V01_(single)_contig_48991	V7CHK1	V7CHK1_PHAVU Uncharacterized protein OS=Phaseolus vulgaris GN=PHAVU_002G014800g PE=3 SV=1	Phaseolus vulgaris GN=PHAVU_002G014800g PE=3 SV=1	9.72634	60	29.261	41	-
		iso	TGACAGAAGAGAGTGAGCA	21.4	0.7	0.7
		iso	TGACAGAAGAGAGTGAGCACA	510.5	69.2	43.4		G14712V01_(single)_contig_13871	B9HIG5	B9HIG5_POPTR Uncharacterized protein OS=Populus trichocarpa GN=POPTR_0008s09750g PE=2 SV=2	ricinus communis gn=rcom_1620060 pe=4 sv=1	1.99372e-161	65	480.715	520	C:nucleus; F:DNA binding
								G14712V01_(single)_contig_55789	V7CAP8	V7CAP8_PHAVU Uncharacterized protein OS=Phaseolus vulgaris GN=PHAVU_003G182900g PE=4 SV=1	glycine soja gn=glyma17g08840 pe=4 sv=1	2.00506e-25	62	91.6633	153	C:nucleus; F:DNA binding
								G14712V01_(single)_contig_33091	B9II11	B9II11_POPTR Uncharacterized protein (Fragment) OS=Populus trichocarpa GN=POPTR_0016s04890g PE=4 SV=2	vitis vinifera pe=2 sv=1	4.31849e-10	51	61.6178	129	C:nucleus; F:DNA binding
								G14712V01_(single)_contig_64498	B9GPA8	B9GPA8_POPTR Uncharacterized protein OS=Populus trichocarpa GN=POPTR_0002s14330g PE=4 SV=1	Populus trichocarpa GN=POPTR_0002s14330g PE=4 SV=1	5.17255e-28	72	114.39	127	C:nucleus; F:DNA binding
								G14712V01_(single)_contig_60977	F6HGB1	F6HGB1_VITVI Putative uncharacterized protein OS=Vitis vinifera GN=VIT_01s0010g03710 PE=4 SV=1	ricinus communis gn=rcom_1079880 pe=4 sv=1	2.71777e-26	67	108.997	114	C:nucleus; F:DNA binding
								G14712V01_(single)_contig_87284	V7CN45	V7CN45_PHAVU Uncharacterized protein OS=Phaseolus vulgaris GN=PHAVU_002G171400g PE=4 SV=1	Phaseolus vulgaris GN=PHAVU_002G171400g PE=4 SV=1	0.791798	58	35.4242	39	F:RNA binding; P:RNA-dependent DNA replication; F:RNA-directed DNA polymerase activity; F:nucleic acid binding
								G14712V01_(single)_contig_52595	F6GU88	F6GU88_VITVI Putative uncharacterized protein OS=Vitis vinifera GN=VIT_06s0004g01770 PE=4 SV=1	Vitis vinifera GN=VIT_06s0004g01770 PE=4 SV=1	6.07051e-23	96	101.293	52	F:catalytic activity; P:metabolic process
								G14712V01_(single)_contig_24179	Q5U8L4	Q5U8L4_GOSHI SBP transcription factor OS=Gossypium hirsutum PE=2 SV=1	gossypium hirsutum pe=2 sv=1	3.11738e-20	100	88.1965	42	C:nucleus; F:DNA binding
								G14712V01_(single)_contig_4912	I1LL23	I1LL23_SOYBN Uncharacterized protein OS=Glycine max PE=4 SV=1	populus trichocarpa gn=poptr_0004s22350g pe=4 sv=1	5.71004e-16	75	80.1073	69	F:kinase activity; P:phosphorylation
								G14712V01_(single)_contig_46751	U5GEV8	U5GEV8_POPTR Uncharacterized protein OS=Populus trichocarpa GN=POPTR_0006s29040g PE=4 SV=1	Populus trichocarpa GN=POPTR_0006s29040g PE=4 SV=1	0	83	816.224	555	F:zinc ion binding; P:GTP catabolic process; F:GTPase activity; F:GTP binding
								G14712V01_(single)_contig_13366	F6KFZ2	F6KFZ2_GOSHI Repressor of gene silencing 1 OS=Gossypium hirsutum GN=ROS1 PE=2 SV=1	gossypium hirsutum gn=ros1 pe=2 sv=1	8.00515e-24	69	109.383	115	P:base-excision repair; P:DNA repair; F:catalytic activity; F:4 iron, 4 sulfur cluster binding; F:endonuclease activity
								G14712V01_(single)_contig_12895	D7SJF5	D7SJF5_VITVI Putative uncharacterized protein OS=Vitis vinifera GN=VIT_06s0004g08460 PE=4 SV=1	medicago truncatula gn=mtr_5g076080 pe=4 sv=1	1.26476e-114	91	340.117	207	F:adenyl nucleotide binding; C:mitochondrion; P:response to salt stress; F:cobalt ion binding; P:cell redox homeostasis; P:response to temperature stimulus; P:hyperosmotic response; P:water transport; P:Golgi organization; P:glycolysis; P:response to cadmium ion
		iso	TGACAGAAGAGAGTGAGC	8.8	0.7	0.5
		iso	TGACAGAAGAGAGTGAGCACAC	0.7	0.3	0.2		G14712V01_(single)_contig_13871	B9HIG5	B9HIG5_POPTR Uncharacterized protein OS=Populus trichocarpa GN=POPTR_0008s09750g PE=2 SV=2	ricinus communis gn=rcom_1620060 pe=4 sv=1	1.99372e-161	65	480.715	520	C:nucleus; F:DNA binding
								G14712V01_(single)_contig_55789	V7CAP8	V7CAP8_PHAVU Uncharacterized protein OS=Phaseolus vulgaris GN=PHAVU_003G182900g PE=4 SV=1	glycine soja gn=glyma17g08840 pe=4 sv=1	2.00506e-25	62	91.6633	153	C:nucleus; F:DNA binding
								G14712V01_(single)_contig_33091	B9II11	B9II11_POPTR Uncharacterized protein (Fragment) OS=Populus trichocarpa GN=POPTR_0016s04890g PE=4 SV=2	vitis vinifera pe=2 sv=1	4.31849e-10	51	61.6178	129	C:nucleus; F:DNA binding
								G14712V01_(single)_contig_64498	B9GPA8	B9GPA8_POPTR Uncharacterized protein OS=Populus trichocarpa GN=POPTR_0002s14330g PE=4 SV=1	Populus trichocarpa GN=POPTR_0002s14330g PE=4 SV=1	5.17255e-28	72	114.39	127	C:nucleus; F:DNA binding
								G14712V01_(single)_contig_60977	F6HGB1	F6HGB1_VITVI Putative uncharacterized protein OS=Vitis vinifera GN=VIT_01s0010g03710 PE=4 SV=1	ricinus communis gn=rcom_1079880 pe=4 sv=1	2.71777e-26	67	108.997	114	C:nucleus; F:DNA binding
								G14712V01_(single)_contig_87284	V7CN45	V7CN45_PHAVU Uncharacterized protein OS=Phaseolus vulgaris GN=PHAVU_002G171400g PE=4 SV=1	Phaseolus vulgaris GN=PHAVU_002G171400g PE=4 SV=1	0.791798	58	35.4242	39	F:RNA binding; P:RNA-dependent DNA replication; F:RNA-directed DNA polymerase activity; F:nucleic acid binding
								G14712V01_(single)_contig_52595	F6GU88	F6GU88_VITVI Putative uncharacterized protein OS=Vitis vinifera GN=VIT_06s0004g01770 PE=4 SV=1	Vitis vinifera GN=VIT_06s0004g01770 PE=4 SV=1	6.07051e-23	96	101.293	52	F:catalytic activity; P:metabolic process
								G14712V01_(single)_contig_24179	Q5U8L4	Q5U8L4_GOSHI SBP transcription factor OS=Gossypium hirsutum PE=2 SV=1	gossypium hirsutum pe=2 sv=1	3.11738e-20	100	88.1965	42	C:nucleus; F:DNA binding
								G14712V01_(single)_contig_18163	B9RWW7	B9RWW7_RICCO Putative uncharacterized protein OS=Ricinus communis GN=RCOM_1703960 PE=4 SV=1	Ricinus communis GN=RCOM_1703960 PE=4 SV=1	2.87109e-72	82	233.802	163	C:membrane; F:acetylglucosaminyltransferase activity
								G14712V01_(single)_contig_58406	K4CHJ1	K4CHJ1_SOLLC Uncharacterized protein OS=Solanum lycopersicum GN=Solyc07g065120.2 PE=4 SV=1	nicotiana tabacum gn= pe=1 sv=1	0.188957	59	37.3502	47	P:lipid metabolic process; F:phosphoric diester hydrolase activity; F:glycerophosphodiester phosphodiesterase activity; P:glycerol metabolic process; P:regulation of meristem growth; P:cellular developmental process; C:plasmodesma; P:guard cell morphogenesis; P:trichome differentiation; P:cell adhesion; C:anchored to plasma membrane; P:trichoblast differentiation; P:root development; P:anatomical…
								G14712V01_(single)_contig_4912	I1LL23	I1LL23_SOYBN Uncharacterized protein OS=Glycine max PE=4 SV=1	populus trichocarpa gn=poptr_0004s22350g pe=4 sv=1	5.71004e-16	75	80.1073	69	F:kinase activity; P:phosphorylation
		iso	GACAGAAGAGAGTGAGCACAC	0.3	0.2	0.2		G14712V01_(single)_contig_13871	B9HIG5	B9HIG5_POPTR Uncharacterized protein OS=Populus trichocarpa GN=POPTR_0008s09750g PE=2 SV=2	ricinus communis gn=rcom_1620060 pe=4 sv=1	1.99372e-161	65	480.715	520	C:nucleus; F:DNA binding
								G14712V01_(single)_contig_55789	V7CAP8	V7CAP8_PHAVU Uncharacterized protein OS=Phaseolus vulgaris GN=PHAVU_003G182900g PE=4 SV=1	glycine soja gn=glyma17g08840 pe=4 sv=1	2.00506e-25	62	91.6633	153	C:nucleus; F:DNA binding
								G14712V01_(single)_contig_33091	B9II11	B9II11_POPTR Uncharacterized protein (Fragment) OS=Populus trichocarpa GN=POPTR_0016s04890g PE=4 SV=2	vitis vinifera pe=2 sv=1	4.31849e-10	51	61.6178	129	C:nucleus; F:DNA binding
								G14712V01_(single)_contig_60977	F6HGB1	F6HGB1_VITVI Putative uncharacterized protein OS=Vitis vinifera GN=VIT_01s0010g03710 PE=4 SV=1	ricinus communis gn=rcom_1079880 pe=4 sv=1	2.71777e-26	67	108.997	114	C:nucleus; F:DNA binding
								G14712V01_(single)_contig_87284	V7CN45	V7CN45_PHAVU Uncharacterized protein OS=Phaseolus vulgaris GN=PHAVU_002G171400g PE=4 SV=1	Phaseolus vulgaris GN=PHAVU_002G171400g PE=4 SV=1	0.791798	58	35.4242	39	F:RNA binding; P:RNA-dependent DNA replication; F:RNA-directed DNA polymerase activity; F:nucleic acid binding
								G14712V01_(single)_contig_26276	V4LG66	V4LG66_THESL Uncharacterized protein OS=Thellungiella salsuginea GN=EUTSA_v10028662mg PE=4 SV=1	Thellungiella salsuginea GN=EUTSA_v10028662mg PE=4 SV=1	0.275843	59	38.5058	54	-
								G14712V01_(single)_contig_18163	B9RWW7	B9RWW7_RICCO Putative uncharacterized protein OS=Ricinus communis GN=RCOM_1703960 PE=4 SV=1	Ricinus communis GN=RCOM_1703960 PE=4 SV=1	2.87109e-72	82	233.802	163	C:membrane; F:acetylglucosaminyltransferase activity
								G14712V01_(single)_contig_4912	I1LL23	I1LL23_SOYBN Uncharacterized protein OS=Glycine max PE=4 SV=1	populus trichocarpa gn=poptr_0004s22350g pe=4 sv=1	5.71004e-16	75	80.1073	69	F:kinase activity; P:phosphorylation
								G14712V01_(single)_contig_56434	M5WJ20	M5WJ20_PRUPE Uncharacterized protein OS=Prunus persica GN=PRUPE_ppa003080mg PE=4 SV=1	Prunus persica GN=PRUPE_ppa003080mg PE=4 SV=1	0	82	857.44	609	-
								G14712V01_(single)_contig_59903	F6HUV7	F6HUV7_VITVI Putative uncharacterized protein OS=Vitis vinifera GN=VIT_14s0066g00610 PE=4 SV=1	Vitis vinifera GN=VIT_14s0066g00610 PE=4 SV=1	0.0858998	60	40.817	58	F:molecular_function; P:plant-type cell wall cellulose metabolic process; P:biological_process; P:cell wall pectin metabolic process
		iso	GACAGAAGAGAGTGAGCAC	3.1	0.2	0.2
		iso	GACAGAAGAGAGTGAGCACA	0.5	0.2	0.2		G14712V01_(single)_contig_13871	B9HIG5	B9HIG5_POPTR Uncharacterized protein OS=Populus trichocarpa GN=POPTR_0008s09750g PE=2 SV=2	ricinus communis gn=rcom_1620060 pe=4 sv=1	1.99372e-161	65	480.715	520	C:nucleus; F:DNA binding
								G14712V01_(single)_contig_55789	V7CAP8	V7CAP8_PHAVU Uncharacterized protein OS=Phaseolus vulgaris GN=PHAVU_003G182900g PE=4 SV=1	glycine soja gn=glyma17g08840 pe=4 sv=1	2.00506e-25	62	91.6633	153	C:nucleus; F:DNA binding
								G14712V01_(single)_contig_33091	B9II11	B9II11_POPTR Uncharacterized protein (Fragment) OS=Populus trichocarpa GN=POPTR_0016s04890g PE=4 SV=2	vitis vinifera pe=2 sv=1	4.31849e-10	51	61.6178	129	C:nucleus; F:DNA binding
								G14712V01_(single)_contig_60977	F6HGB1	F6HGB1_VITVI Putative uncharacterized protein OS=Vitis vinifera GN=VIT_01s0010g03710 PE=4 SV=1	ricinus communis gn=rcom_1079880 pe=4 sv=1	2.71777e-26	67	108.997	114	C:nucleus; F:DNA binding
								G14712V01_(single)_contig_87284	V7CN45	V7CN45_PHAVU Uncharacterized protein OS=Phaseolus vulgaris GN=PHAVU_002G171400g PE=4 SV=1	Phaseolus vulgaris GN=PHAVU_002G171400g PE=4 SV=1	0.791798	58	35.4242	39	F:RNA binding; P:RNA-dependent DNA replication; F:RNA-directed DNA polymerase activity; F:nucleic acid binding
								G14712V01_(single)_contig_4912	I1LL23	I1LL23_SOYBN Uncharacterized protein OS=Glycine max PE=4 SV=1	populus trichocarpa gn=poptr_0004s22350g pe=4 sv=1	5.71004e-16	75	80.1073	69	F:kinase activity; P:phosphorylation
								G14712V01_(single)_contig_56434	M5WJ20	M5WJ20_PRUPE Uncharacterized protein OS=Prunus persica GN=PRUPE_ppa003080mg PE=4 SV=1	Prunus persica GN=PRUPE_ppa003080mg PE=4 SV=1	0	82	857.44	609	-
								G14712V01_(single)_contig_59903	F6HUV7	F6HUV7_VITVI Putative uncharacterized protein OS=Vitis vinifera GN=VIT_14s0066g00610 PE=4 SV=1	Vitis vinifera GN=VIT_14s0066g00610 PE=4 SV=1	0.0858998	60	40.817	58	F:molecular_function; P:plant-type cell wall cellulose metabolic process; P:biological_process; P:cell wall pectin metabolic process
								G14712V01_(single)_contig_39952	A2Q1V1	A2Q1V1_MEDTR RNA-directed DNA polymerase (Reverse transcriptase) OS=Medicago truncatula GN=MtrDRAFT_AC149129g29v2 PE=4 SV=1	medicago truncatula gn= _ac149129g29v2 pe=4 sv=1	5.73525	48	31.187	90	F:RNA binding; P:RNA-dependent DNA replication; F:RNA-directed DNA polymerase activity
								G14712V01_(single)_contig_46751	U5GEV8	U5GEV8_POPTR Uncharacterized protein OS=Populus trichocarpa GN=POPTR_0006s29040g PE=4 SV=1	Populus trichocarpa GN=POPTR_0006s29040g PE=4 SV=1	0	83	816.224	555	F:zinc ion binding; P:GTP catabolic process; F:GTPase activity; F:GTP binding
		iso	ACAGAAGAGAGTGAGCACAC	20.2	3.4	1.6		G14712V01_(single)_contig_13871	B9HIG5	B9HIG5_POPTR Uncharacterized protein OS=Populus trichocarpa GN=POPTR_0008s09750g PE=2 SV=2	ricinus communis gn=rcom_1620060 pe=4 sv=1	1.99372e-161	65	480.715	520	C:nucleus; F:DNA binding
								G14712V01_(single)_contig_55789	V7CAP8	V7CAP8_PHAVU Uncharacterized protein OS=Phaseolus vulgaris GN=PHAVU_003G182900g PE=4 SV=1	glycine soja gn=glyma17g08840 pe=4 sv=1	2.00506e-25	62	91.6633	153	C:nucleus; F:DNA binding
								G14712V01_(single)_contig_33091	B9II11	B9II11_POPTR Uncharacterized protein (Fragment) OS=Populus trichocarpa GN=POPTR_0016s04890g PE=4 SV=2	vitis vinifera pe=2 sv=1	4.31849e-10	51	61.6178	129	C:nucleus; F:DNA binding
								G14712V01_(single)_contig_19027	B9GQA0	B9GQA0_POPTR Uncharacterized protein OS=Populus trichocarpa GN=POPTR_0002s16160g PE=4 SV=1	ricinus communis gn=rcom_1259000 pe=4 sv=1	6.16246e-50	74	181.8	156	P:phosphorylation; P:cellular protein modification process; F:protein kinase activity; F:nucleotide binding
								G14712V01_(single)_contig_60977	F6HGB1	F6HGB1_VITVI Putative uncharacterized protein OS=Vitis vinifera GN=VIT_01s0010g03710 PE=4 SV=1	ricinus communis gn=rcom_1079880 pe=4 sv=1	2.71777e-26	67	108.997	114	C:nucleus; F:DNA binding
								G14712V01_(single)_contig_758	B9GQA0	B9GQA0_POPTR Uncharacterized protein OS=Populus trichocarpa GN=POPTR_0002s16160g PE=4 SV=1	ricinus communis gn=rcom_1259000 pe=4 sv=1	1.33332e-18	70	87.8113	81	F:kinase activity; P:cellular metabolic process
								G14712V01_(single)_contig_10917	B9GQA0	B9GQA0_POPTR Uncharacterized protein OS=Populus trichocarpa GN=POPTR_0002s16160g PE=4 SV=1	ricinus communis gn=rcom_1259000 pe=4 sv=1	4.74267e-15	68	77.0258	79	F:kinase activity; P:cellular metabolic process
								G14712V01_(single)_contig_56434	M5WJ20	M5WJ20_PRUPE Uncharacterized protein OS=Prunus persica GN=PRUPE_ppa003080mg PE=4 SV=1	Prunus persica GN=PRUPE_ppa003080mg PE=4 SV=1	0	82	857.44	609	-
								G14712V01_(single)_contig_87284	V7CN45	V7CN45_PHAVU Uncharacterized protein OS=Phaseolus vulgaris GN=PHAVU_002G171400g PE=4 SV=1	Phaseolus vulgaris GN=PHAVU_002G171400g PE=4 SV=1	0.791798	58	35.4242	39	F:RNA binding; P:RNA-dependent DNA replication; F:RNA-directed DNA polymerase activity; F:nucleic acid binding
								G14712V01_(single)_contig_41561	V4STD8	V4STD8_9ROSI Uncharacterized protein OS=Citrus clementina GN=CICLE_v10030646mg PE=4 SV=1	Citrus clementina GN=CICLE_v10030646mg PE=4 SV=1	0	79	747.273	671	C:small-subunit processome
								G14712V01_(single)_contig_14657	M5VVS7	M5VVS7_PRUPE Uncharacterized protein OS=Prunus persica GN=PRUPE_ppa005367mg PE=4 SV=1	ricinus communis gn=rcom_0991570 pe=4 sv=1	3.16552e-78	61	261.922	470	P:regulation of transcription, DNA-dependent; F:sequence-specific DNA binding; F:sequence-specific DNA binding transcription factor activity
								G14712V01_(single)_contig_45946	V4U4V6	V4U4V6_9ROSI Uncharacterized protein (Fragment) OS=Citrus clementina GN=CICLE_v100201331mg PE=4 SV=1	Citrus clementina GN=CICLE_v100201331mg PE=4 SV=1	1.14491e-84	72	266.544	270	P:regulation of transcription, DNA-dependent; F:sequence-specific DNA binding; F:sequence-specific DNA binding transcription factor activity
								G14712V01_(single)_contig_26276	V4LG66	V4LG66_THESL Uncharacterized protein OS=Thellungiella salsuginea GN=EUTSA_v10028662mg PE=4 SV=1	Thellungiella salsuginea GN=EUTSA_v10028662mg PE=4 SV=1	0.275843	59	38.5058	54	-
								G14712V01_(single)_contig_18163	B9RWW7	B9RWW7_RICCO Putative uncharacterized protein OS=Ricinus communis GN=RCOM_1703960 PE=4 SV=1	Ricinus communis GN=RCOM_1703960 PE=4 SV=1	2.87109e-72	82	233.802	163	C:membrane; F:acetylglucosaminyltransferase activity
		iso	ACAGAAGAGAGTGAGCACA	20.6	2.4	1.2
		iso	ACAGAAGAGAGTGAGCAC	5.2	0.7	0.5
		iso	CAGAAGAGAGTGAGCACAC	0.3	0.2	0.2
		iso	CAGAAGAGAGTGAGCACA	0.2	0.7	0.2
	miR156#e	miR	TGACAGAAGAGAGTGAGCAC	4285.2	132.6	67.1
		iso	GTGACAGAAGAGAGTGAGCAC	0.5	0.2	0.2		G14712V01_(single)_contig_55789	V7CAP8	V7CAP8_PHAVU Uncharacterized protein OS=Phaseolus vulgaris GN=PHAVU_003G182900g PE=4 SV=1	glycine soja gn=glyma17g08840 pe=4 sv=1	2.00506e-25	62	91.6633	153	C:nucleus; F:DNA binding
								G14712V01_(single)_contig_64498	B9GPA8	B9GPA8_POPTR Uncharacterized protein OS=Populus trichocarpa GN=POPTR_0002s14330g PE=4 SV=1	Populus trichocarpa GN=POPTR_0002s14330g PE=4 SV=1	5.17255e-28	72	114.39	127	C:nucleus; F:DNA binding
								G14712V01_(single)_contig_13871	B9HIG5	B9HIG5_POPTR Uncharacterized protein OS=Populus trichocarpa GN=POPTR_0008s09750g PE=2 SV=2	ricinus communis gn=rcom_1620060 pe=4 sv=1	1.99372e-161	65	480.715	520	C:nucleus; F:DNA binding
								G14712V01_(single)_contig_33091	B9II11	B9II11_POPTR Uncharacterized protein (Fragment) OS=Populus trichocarpa GN=POPTR_0016s04890g PE=4 SV=2	vitis vinifera pe=2 sv=1	4.31849e-10	51	61.6178	129	C:nucleus; F:DNA binding
								G14712V01_(single)_contig_60977	F6HGB1	F6HGB1_VITVI Putative uncharacterized protein OS=Vitis vinifera GN=VIT_01s0010g03710 PE=4 SV=1	ricinus communis gn=rcom_1079880 pe=4 sv=1	2.71777e-26	67	108.997	114	C:nucleus; F:DNA binding
								G14712V01_(single)_contig_24179	Q5U8L4	Q5U8L4_GOSHI SBP transcription factor OS=Gossypium hirsutum PE=2 SV=1	gossypium hirsutum pe=2 sv=1	3.11738e-20	100	88.1965	42	C:nucleus; F:DNA binding
								G14712V01_(single)_contig_4912	I1LL23	I1LL23_SOYBN Uncharacterized protein OS=Glycine max PE=4 SV=1	populus trichocarpa gn=poptr_0004s22350g pe=4 sv=1	5.71004e-16	75	80.1073	69	F:kinase activity; P:phosphorylation
								G14712V01_(single)_contig_86490	V4MW33	V4MW33_THESL Uncharacterized protein OS=Thellungiella salsuginea GN=EUTSA_v10007843mg PE=4 SV=1	arabidopsis thaliana gn=at1g04500 pe=2 sv=1	1.89154	62	32.7278	43	P:pollen tube growth; F:molecular_function; P:plant-type cell wall modification; P:biological_process
								G14712V01_(single)_contig_82573	V4VW29	V4VW29_9ROSI Uncharacterized protein OS=Citrus clementina GN=CICLE_v10018538mg PE=4 SV=1	ricinus communis gn=rcom_1177280 pe=4 sv=1	1.83635e-178	82	414.075	305	F:nucleoside-triphosphatase activity; F:nucleotide binding
								G14712V01_(single)_contig_21792	M5X239	M5X239_PRUPE Uncharacterized protein OS=Prunus persica GN=PRUPE_ppa009578mg PE=4 SV=1	Prunus persica GN=PRUPE_ppa009578mg PE=4 SV=1	2.36874e-47	58	169.859	273	F:protein dimerization activity
								G14712V01_(single)_contig_87284	V7CN45	V7CN45_PHAVU Uncharacterized protein OS=Phaseolus vulgaris GN=PHAVU_002G171400g PE=4 SV=1	Phaseolus vulgaris GN=PHAVU_002G171400g PE=4 SV=1	0.791798	58	35.4242	39	F:RNA binding; P:RNA-dependent DNA replication; F:RNA-directed DNA polymerase activity; F:nucleic acid binding
								G14712V01_(single)_contig_48991	V7CHK1	V7CHK1_PHAVU Uncharacterized protein OS=Phaseolus vulgaris GN=PHAVU_002G014800g PE=3 SV=1	Phaseolus vulgaris GN=PHAVU_002G014800g PE=3 SV=1	9.72634	60	29.261	41	-
		iso	TGACAGAAGAGAGTGAGCA	21.4	0.7	0.7
		iso	TGACAGAAGAGAGTGAGCACC	1.7	0.3	0.2		G14712V01_(single)_contig_13871	B9HIG5	B9HIG5_POPTR Uncharacterized protein OS=Populus trichocarpa GN=POPTR_0008s09750g PE=2 SV=2	ricinus communis gn=rcom_1620060 pe=4 sv=1	1.99372e-161	65	480.715	520	C:nucleus; F:DNA binding
								G14712V01_(single)_contig_55789	V7CAP8	V7CAP8_PHAVU Uncharacterized protein OS=Phaseolus vulgaris GN=PHAVU_003G182900g PE=4 SV=1	glycine soja gn=glyma17g08840 pe=4 sv=1	2.00506e-25	62	91.6633	153	C:nucleus; F:DNA binding
								G14712V01_(single)_contig_64498	B9GPA8	B9GPA8_POPTR Uncharacterized protein OS=Populus trichocarpa GN=POPTR_0002s14330g PE=4 SV=1	Populus trichocarpa GN=POPTR_0002s14330g PE=4 SV=1	5.17255e-28	72	114.39	127	C:nucleus; F:DNA binding
								G14712V01_(single)_contig_33091	B9II11	B9II11_POPTR Uncharacterized protein (Fragment) OS=Populus trichocarpa GN=POPTR_0016s04890g PE=4 SV=2	vitis vinifera pe=2 sv=1	4.31849e-10	51	61.6178	129	C:nucleus; F:DNA binding
								G14712V01_(single)_contig_60977	F6HGB1	F6HGB1_VITVI Putative uncharacterized protein OS=Vitis vinifera GN=VIT_01s0010g03710 PE=4 SV=1	ricinus communis gn=rcom_1079880 pe=4 sv=1	2.71777e-26	67	108.997	114	C:nucleus; F:DNA binding
								G14712V01_(single)_contig_24179	Q5U8L4	Q5U8L4_GOSHI SBP transcription factor OS=Gossypium hirsutum PE=2 SV=1	gossypium hirsutum pe=2 sv=1	3.11738e-20	100	88.1965	42	C:nucleus; F:DNA binding
								G14712V01_(single)_contig_4912	I1LL23	I1LL23_SOYBN Uncharacterized protein OS=Glycine max PE=4 SV=1	populus trichocarpa gn=poptr_0004s22350g pe=4 sv=1	5.71004e-16	75	80.1073	69	F:kinase activity; P:phosphorylation
								G14712V01_(single)_contig_87284	V7CN45	V7CN45_PHAVU Uncharacterized protein OS=Phaseolus vulgaris GN=PHAVU_002G171400g PE=4 SV=1	Phaseolus vulgaris GN=PHAVU_002G171400g PE=4 SV=1	0.791798	58	35.4242	39	F:RNA binding; P:RNA-dependent DNA replication; F:RNA-directed DNA polymerase activity; F:nucleic acid binding
								G14712V01_(single)_contig_23770	D7KCF3	D7KCF3_ARALL Coproporphyrinogen III oxidase OS=Arabidopsis lyrata subsp. lyrata GN=ARALYDRAFT_887500 PE=4 SV=1	arabidopsis lyrata lyrata gn=aralydraft_887500 pe=4 sv=1	6.24798e-127	96	375.555	188	C:apoplast; F:coproporphyrinogen oxidase activity; P:chlorophyll biosynthetic process; P:leaf morphogenesis; C:chloroplast stroma; P:cell differentiation; P:cysteine biosynthetic process; P:methylglyoxal catabolic process to D-lactate; P:oxidation-reduction process; P:positive regulation of transcription, DNA-dependent; P:aromatic amino acid family biosynthetic process; P:rRNA processing
								G14712V01_(single)_contig_83213	U5GMH8	U5GMH8_POPTR Uncharacterized protein OS=Populus trichocarpa GN=POPTR_0003s08570g PE=4 SV=1	Populus trichocarpa GN=POPTR_0003s08570g PE=4 SV=1	2.39131e-42	65	132.109	141	-
								G14712V01_(single)_contig_86490	V4MW33	V4MW33_THESL Uncharacterized protein OS=Thellungiella salsuginea GN=EUTSA_v10007843mg PE=4 SV=1	arabidopsis thaliana gn=at1g04500 pe=2 sv=1	1.89154	62	32.7278	43	P:pollen tube growth; F:molecular_function; P:plant-type cell wall modification; P:biological_process
		iso	TGACAGAAGAGAGTGAGC	8.8	0.7	0.5
		iso	GACAGAAGAGAGTGAGCAC	3.1	0.2	0.2
		iso	ACAGAAGAGAGTGAGCAC	5.2	0.7	0.5
	miR156#f	miR	TGACAGAAGAGAGTGAGCAC	4285.2	132.6	67.1
		iso	ATTGACAGAAGAGAGTGAGC	0.2	0.3	0.2		G14712V01_(single)_contig_60977	F6HGB1	F6HGB1_VITVI Putative uncharacterized protein OS=Vitis vinifera GN=VIT_01s0010g03710 PE=4 SV=1	ricinus communis gn=rcom_1079880 pe=4 sv=1	2.71777e-26	67	108.997	114	C:nucleus; F:DNA binding
								G14712V01_(single)_contig_33091	B9II11	B9II11_POPTR Uncharacterized protein (Fragment) OS=Populus trichocarpa GN=POPTR_0016s04890g PE=4 SV=2	vitis vinifera pe=2 sv=1	4.31849e-10	51	61.6178	129	C:nucleus; F:DNA binding
								G14712V01_(single)_contig_13871	B9HIG5	B9HIG5_POPTR Uncharacterized protein OS=Populus trichocarpa GN=POPTR_0008s09750g PE=2 SV=2	ricinus communis gn=rcom_1620060 pe=4 sv=1	1.99372e-161	65	480.715	520	C:nucleus; F:DNA binding
								G14712V01_(single)_contig_84378	L0JSD8	L0JSD8_OLEEU Ubiquinol oxidase (Fragment) OS=Olea europaea subsp. europaea GN=AOX2 PE=2 SV=1	olea europaea europaea gn=aox2 pe=2 sv=1	9.16487e-67	93	210.305	115	F:metal ion binding; C:mitochondrial inner membrane; C:respiratory chain; F:alternative oxidase activity; C:integral to membrane; P:electron transport chain
								G14712V01_(single)_contig_24179	Q5U8L4	Q5U8L4_GOSHI SBP transcription factor OS=Gossypium hirsutum PE=2 SV=1	gossypium hirsutum pe=2 sv=1	3.11738e-20	100	88.1965	42	C:nucleus; F:DNA binding
								G14712V01_(single)_contig_64498	B9GPA8	B9GPA8_POPTR Uncharacterized protein OS=Populus trichocarpa GN=POPTR_0002s14330g PE=4 SV=1	Populus trichocarpa GN=POPTR_0002s14330g PE=4 SV=1	5.17255e-28	72	114.39	127	C:nucleus; F:DNA binding
								G14712V01_(single)_contig_55789	V7CAP8	V7CAP8_PHAVU Uncharacterized protein OS=Phaseolus vulgaris GN=PHAVU_003G182900g PE=4 SV=1	glycine soja gn=glyma17g08840 pe=4 sv=1	2.00506e-25	62	91.6633	153	C:nucleus; F:DNA binding
								G14712V01_(single)_contig_72535	M5WXN3	M5WXN3_PRUPE Uncharacterized protein OS=Prunus persica GN=PRUPE_ppa001217mg PE=4 SV=1	Prunus persica GN=PRUPE_ppa001217mg PE=4 SV=1	1.23149e-13	55	70.8626	120	F:ATP binding; F:protein kinase activity; P:protein phosphorylation; F:transferase activity, transferring phosphorus-containing groups; F:protein serine/threonine kinase activity
								G14712V01_(single)_contig_86490	V4MW33	V4MW33_THESL Uncharacterized protein OS=Thellungiella salsuginea GN=EUTSA_v10007843mg PE=4 SV=1	arabidopsis thaliana gn=at1g04500 pe=2 sv=1	1.89154	62	32.7278	43	P:pollen tube growth; F:molecular_function; P:plant-type cell wall modification; P:biological_process
								G14712V01_(single)_contig_59164	V4TEE3	V4TEE3_9ROSI Uncharacterized protein OS=Citrus clementina GN=CICLE_v10018460mg PE=4 SV=1	Citrus clementina GN=CICLE_v10018460mg PE=4 SV=1	2.75166e-20	55	97.8265	256	F:RNA binding; P:response to abscisic acid stimulus; P:response to virus; P:RNA metabolic process; F:DNA binding
								G14712V01_(single)_contig_13366	F6KFZ2	F6KFZ2_GOSHI Repressor of gene silencing 1 OS=Gossypium hirsutum GN=ROS1 PE=2 SV=1	gossypium hirsutum gn=ros1 pe=2 sv=1	8.00515e-24	69	109.383	115	P:base-excision repair; P:DNA repair; F:catalytic activity; F:4 iron, 4 sulfur cluster binding; F:endonuclease activity
								G14712V01_(single)_contig_44423	K4CWL2	K4CWL2_SOLLC Uncharacterized protein OS=Solanum lycopersicum GN=Solyc09g091860.2 PE=4 SV=1	Solanum lycopersicum GN=Solyc09g091860.2 PE=4 SV=1	2.39549	50	32.7278	55	F:ADP binding
								G14712V01_(single)_contig_37128	D8T1W1	D8T1W1_SELML Putative uncharacterized protein OS=Selaginella moellendorffii GN=SELMODRAFT_428141 PE=4 SV=1	Selaginella moellendorffii GN=SELMODRAFT_428141 PE=4 SV=1	4.18761	50	32.3426	54	-
		iso	ATTGACAGAAGAGAGTGAGCAC	3.3	0.2	0.3		G14712V01_(single)_contig_33091	B9II11	B9II11_POPTR Uncharacterized protein (Fragment) OS=Populus trichocarpa GN=POPTR_0016s04890g PE=4 SV=2	vitis vinifera pe=2 sv=1	4.31849e-10	51	61.6178	129	C:nucleus; F:DNA binding
								G14712V01_(single)_contig_60977	F6HGB1	F6HGB1_VITVI Putative uncharacterized protein OS=Vitis vinifera GN=VIT_01s0010g03710 PE=4 SV=1	ricinus communis gn=rcom_1079880 pe=4 sv=1	2.71777e-26	67	108.997	114	C:nucleus; F:DNA binding
								G14712V01_(single)_contig_13871	B9HIG5	B9HIG5_POPTR Uncharacterized protein OS=Populus trichocarpa GN=POPTR_0008s09750g PE=2 SV=2	ricinus communis gn=rcom_1620060 pe=4 sv=1	1.99372e-161	65	480.715	520	C:nucleus; F:DNA binding
								G14712V01_(single)_contig_55789	V7CAP8	V7CAP8_PHAVU Uncharacterized protein OS=Phaseolus vulgaris GN=PHAVU_003G182900g PE=4 SV=1	glycine soja gn=glyma17g08840 pe=4 sv=1	2.00506e-25	62	91.6633	153	C:nucleus; F:DNA binding
								G14712V01_(single)_contig_64498	B9GPA8	B9GPA8_POPTR Uncharacterized protein OS=Populus trichocarpa GN=POPTR_0002s14330g PE=4 SV=1	Populus trichocarpa GN=POPTR_0002s14330g PE=4 SV=1	5.17255e-28	72	114.39	127	C:nucleus; F:DNA binding
								G14712V01_(single)_contig_84378	L0JSD8	L0JSD8_OLEEU Ubiquinol oxidase (Fragment) OS=Olea europaea subsp. europaea GN=AOX2 PE=2 SV=1	olea europaea europaea gn=aox2 pe=2 sv=1	9.16487e-67	93	210.305	115	F:metal ion binding; C:mitochondrial inner membrane; C:respiratory chain; F:alternative oxidase activity; C:integral to membrane; P:electron transport chain
								G14712V01_(single)_contig_13366	F6KFZ2	F6KFZ2_GOSHI Repressor of gene silencing 1 OS=Gossypium hirsutum GN=ROS1 PE=2 SV=1	gossypium hirsutum gn=ros1 pe=2 sv=1	8.00515e-24	69	109.383	115	P:base-excision repair; P:DNA repair; F:catalytic activity; F:4 iron, 4 sulfur cluster binding; F:endonuclease activity
								G14712V01_(single)_contig_59164	V4TEE3	V4TEE3_9ROSI Uncharacterized protein OS=Citrus clementina GN=CICLE_v10018460mg PE=4 SV=1	Citrus clementina GN=CICLE_v10018460mg PE=4 SV=1	2.75166e-20	55	97.8265	256	F:RNA binding; P:response to abscisic acid stimulus; P:response to virus; P:RNA metabolic process; F:DNA binding
								G14712V01_(single)_contig_87284	V7CN45	V7CN45_PHAVU Uncharacterized protein OS=Phaseolus vulgaris GN=PHAVU_002G171400g PE=4 SV=1	Phaseolus vulgaris GN=PHAVU_002G171400g PE=4 SV=1	0.791798	58	35.4242	39	F:RNA binding; P:RNA-dependent DNA replication; F:RNA-directed DNA polymerase activity; F:nucleic acid binding
								G14712V01_(single)_contig_75807	Q53P36	Q53P36_ORYSJ Retrotransposon protein, putative, Ty3-gypsy sub-class OS=Oryza sativa subsp. japonica GN=LOC_Os11g19420 PE=4 SV=1	oryza sativa japonica gn=loc_os11g19420 pe=4 sv=1	1.19312e-24	81	102.834	71	F:RNA-directed DNA polymerase activity; P:RNA-dependent DNA replication; F:RNA binding; F:aspartic-type endopeptidase activity; P:proteolysis; F:zinc ion binding; P:DNA integration
								G14712V01_(single)_contig_72535	M5WXN3	M5WXN3_PRUPE Uncharacterized protein OS=Prunus persica GN=PRUPE_ppa001217mg PE=4 SV=1	Prunus persica GN=PRUPE_ppa001217mg PE=4 SV=1	1.23149e-13	55	70.8626	120	F:ATP binding; F:protein kinase activity; P:protein phosphorylation; F:transferase activity, transferring phosphorus-containing groups; F:protein serine/threonine kinase activity
								G14712V01_(single)_contig_45670	M5VQF0	M5VQF0_PRUPE Uncharacterized protein (Fragment) OS=Prunus persica GN=PRUPE_ppa023366mg PE=4 SV=1	Prunus persica GN=PRUPE_ppa023366mg PE=4 SV=1	1.28833e-36	75	141.354	147	F:binding
								G14712V01_(single)_contig_24179	Q5U8L4	Q5U8L4_GOSHI SBP transcription factor OS=Gossypium hirsutum PE=2 SV=1	gossypium hirsutum pe=2 sv=1	3.11738e-20	100	88.1965	42	C:nucleus; F:DNA binding
		iso	ATTGACAGAAGAGAGTGAGCA	1.1	0.2	0.2		G14712V01_(single)_contig_60977	F6HGB1	F6HGB1_VITVI Putative uncharacterized protein OS=Vitis vinifera GN=VIT_01s0010g03710 PE=4 SV=1	ricinus communis gn=rcom_1079880 pe=4 sv=1	2.71777e-26	67	108.997	114	C:nucleus; F:DNA binding
								G14712V01_(single)_contig_33091	B9II11	B9II11_POPTR Uncharacterized protein (Fragment) OS=Populus trichocarpa GN=POPTR_0016s04890g PE=4 SV=2	vitis vinifera pe=2 sv=1	4.31849e-10	51	61.6178	129	C:nucleus; F:DNA binding
								G14712V01_(single)_contig_13871	B9HIG5	B9HIG5_POPTR Uncharacterized protein OS=Populus trichocarpa GN=POPTR_0008s09750g PE=2 SV=2	ricinus communis gn=rcom_1620060 pe=4 sv=1	1.99372e-161	65	480.715	520	C:nucleus; F:DNA binding
								G14712V01_(single)_contig_84378	L0JSD8	L0JSD8_OLEEU Ubiquinol oxidase (Fragment) OS=Olea europaea subsp. europaea GN=AOX2 PE=2 SV=1	olea europaea europaea gn=aox2 pe=2 sv=1	9.16487e-67	93	210.305	115	F:metal ion binding; C:mitochondrial inner membrane; C:respiratory chain; F:alternative oxidase activity; C:integral to membrane; P:electron transport chain
								G14712V01_(single)_contig_64498	B9GPA8	B9GPA8_POPTR Uncharacterized protein OS=Populus trichocarpa GN=POPTR_0002s14330g PE=4 SV=1	Populus trichocarpa GN=POPTR_0002s14330g PE=4 SV=1	5.17255e-28	72	114.39	127	C:nucleus; F:DNA binding
								G14712V01_(single)_contig_55789	V7CAP8	V7CAP8_PHAVU Uncharacterized protein OS=Phaseolus vulgaris GN=PHAVU_003G182900g PE=4 SV=1	glycine soja gn=glyma17g08840 pe=4 sv=1	2.00506e-25	62	91.6633	153	C:nucleus; F:DNA binding
								G14712V01_(single)_contig_59164	V4TEE3	V4TEE3_9ROSI Uncharacterized protein OS=Citrus clementina GN=CICLE_v10018460mg PE=4 SV=1	Citrus clementina GN=CICLE_v10018460mg PE=4 SV=1	2.75166e-20	55	97.8265	256	F:RNA binding; P:response to abscisic acid stimulus; P:response to virus; P:RNA metabolic process; F:DNA binding
								G14712V01_(single)_contig_13366	F6KFZ2	F6KFZ2_GOSHI Repressor of gene silencing 1 OS=Gossypium hirsutum GN=ROS1 PE=2 SV=1	gossypium hirsutum gn=ros1 pe=2 sv=1	8.00515e-24	69	109.383	115	P:base-excision repair; P:DNA repair; F:catalytic activity; F:4 iron, 4 sulfur cluster binding; F:endonuclease activity
								G14712V01_(single)_contig_75807	Q53P36	Q53P36_ORYSJ Retrotransposon protein, putative, Ty3-gypsy sub-class OS=Oryza sativa subsp. japonica GN=LOC_Os11g19420 PE=4 SV=1	oryza sativa japonica gn=loc_os11g19420 pe=4 sv=1	1.19312e-24	81	102.834	71	F:RNA-directed DNA polymerase activity; P:RNA-dependent DNA replication; F:RNA binding; F:aspartic-type endopeptidase activity; P:proteolysis; F:zinc ion binding; P:DNA integration
								G14712V01_(single)_contig_24179	Q5U8L4	Q5U8L4_GOSHI SBP transcription factor OS=Gossypium hirsutum PE=2 SV=1	gossypium hirsutum pe=2 sv=1	3.11738e-20	100	88.1965	42	C:nucleus; F:DNA binding
								G14712V01_(single)_contig_45670	M5VQF0	M5VQF0_PRUPE Uncharacterized protein (Fragment) OS=Prunus persica GN=PRUPE_ppa023366mg PE=4 SV=1	Prunus persica GN=PRUPE_ppa023366mg PE=4 SV=1	1.28833e-36	75	141.354	147	F:binding
								G14712V01_(single)_contig_72535	M5WXN3	M5WXN3_PRUPE Uncharacterized protein OS=Prunus persica GN=PRUPE_ppa001217mg PE=4 SV=1	Prunus persica GN=PRUPE_ppa001217mg PE=4 SV=1	1.23149e-13	55	70.8626	120	F:ATP binding; F:protein kinase activity; P:protein phosphorylation; F:transferase activity, transferring phosphorus-containing groups; F:protein serine/threonine kinase activity
								G14712V01_(single)_contig_4912	I1LL23	I1LL23_SOYBN Uncharacterized protein OS=Glycine max PE=4 SV=1	populus trichocarpa gn=poptr_0004s22350g pe=4 sv=1	5.71004e-16	75	80.1073	69	F:kinase activity; P:phosphorylation
		iso	TTGACAGAAGAGAGTGAGCACT	0.9	0.2	0.2		G14712V01_(single)_contig_60977	F6HGB1	F6HGB1_VITVI Putative uncharacterized protein OS=Vitis vinifera GN=VIT_01s0010g03710 PE=4 SV=1	ricinus communis gn=rcom_1079880 pe=4 sv=1	2.71777e-26	67	108.997	114	C:nucleus; F:DNA binding
								G14712V01_(single)_contig_33091	B9II11	B9II11_POPTR Uncharacterized protein (Fragment) OS=Populus trichocarpa GN=POPTR_0016s04890g PE=4 SV=2	vitis vinifera pe=2 sv=1	4.31849e-10	51	61.6178	129	C:nucleus; F:DNA binding
								G14712V01_(single)_contig_13871	B9HIG5	B9HIG5_POPTR Uncharacterized protein OS=Populus trichocarpa GN=POPTR_0008s09750g PE=2 SV=2	ricinus communis gn=rcom_1620060 pe=4 sv=1	1.99372e-161	65	480.715	520	C:nucleus; F:DNA binding
								G14712V01_(single)_contig_64498	B9GPA8	B9GPA8_POPTR Uncharacterized protein OS=Populus trichocarpa GN=POPTR_0002s14330g PE=4 SV=1	Populus trichocarpa GN=POPTR_0002s14330g PE=4 SV=1	5.17255e-28	72	114.39	127	C:nucleus; F:DNA binding
								G14712V01_(single)_contig_55789	V7CAP8	V7CAP8_PHAVU Uncharacterized protein OS=Phaseolus vulgaris GN=PHAVU_003G182900g PE=4 SV=1	glycine soja gn=glyma17g08840 pe=4 sv=1	2.00506e-25	62	91.6633	153	C:nucleus; F:DNA binding
								G14712V01_(single)_contig_87284	V7CN45	V7CN45_PHAVU Uncharacterized protein OS=Phaseolus vulgaris GN=PHAVU_002G171400g PE=4 SV=1	Phaseolus vulgaris GN=PHAVU_002G171400g PE=4 SV=1	0.791798	58	35.4242	39	F:RNA binding; P:RNA-dependent DNA replication; F:RNA-directed DNA polymerase activity; F:nucleic acid binding
								G14712V01_(single)_contig_75807	Q53P36	Q53P36_ORYSJ Retrotransposon protein, putative, Ty3-gypsy sub-class OS=Oryza sativa subsp. japonica GN=LOC_Os11g19420 PE=4 SV=1	oryza sativa japonica gn=loc_os11g19420 pe=4 sv=1	1.19312e-24	81	102.834	71	F:RNA-directed DNA polymerase activity; P:RNA-dependent DNA replication; F:RNA binding; F:aspartic-type endopeptidase activity; P:proteolysis; F:zinc ion binding; P:DNA integration
								G14712V01_(single)_contig_39952	A2Q1V1	A2Q1V1_MEDTR RNA-directed DNA polymerase (Reverse transcriptase) OS=Medicago truncatula GN=MtrDRAFT_AC149129g29v2 PE=4 SV=1	medicago truncatula gn= _ac149129g29v2 pe=4 sv=1	5.73525	48	31.187	90	F:RNA binding; P:RNA-dependent DNA replication; F:RNA-directed DNA polymerase activity
								G14712V01_(single)_contig_84378	L0JSD8	L0JSD8_OLEEU Ubiquinol oxidase (Fragment) OS=Olea europaea subsp. europaea GN=AOX2 PE=2 SV=1	olea europaea europaea gn=aox2 pe=2 sv=1	9.16487e-67	93	210.305	115	F:metal ion binding; C:mitochondrial inner membrane; C:respiratory chain; F:alternative oxidase activity; C:integral to membrane; P:electron transport chain
								G14712V01_(single)_contig_59903	F6HUV7	F6HUV7_VITVI Putative uncharacterized protein OS=Vitis vinifera GN=VIT_14s0066g00610 PE=4 SV=1	Vitis vinifera GN=VIT_14s0066g00610 PE=4 SV=1	0.0858998	60	40.817	58	F:molecular_function; P:plant-type cell wall cellulose metabolic process; P:biological_process; P:cell wall pectin metabolic process
								G14712V01_(single)_contig_24179	Q5U8L4	Q5U8L4_GOSHI SBP transcription factor OS=Gossypium hirsutum PE=2 SV=1	gossypium hirsutum pe=2 sv=1	3.11738e-20	100	88.1965	42	C:nucleus; F:DNA binding
								G14712V01_(single)_contig_4912	I1LL23	I1LL23_SOYBN Uncharacterized protein OS=Glycine max PE=4 SV=1	populus trichocarpa gn=poptr_0004s22350g pe=4 sv=1	5.71004e-16	75	80.1073	69	F:kinase activity; P:phosphorylation
		iso	TTGACAGAAGAGAGTGAGCA	5.4	0.2	0.5		G14712V01_(single)_contig_60977	F6HGB1	F6HGB1_VITVI Putative uncharacterized protein OS=Vitis vinifera GN=VIT_01s0010g03710 PE=4 SV=1	ricinus communis gn=rcom_1079880 pe=4 sv=1	2.71777e-26	67	108.997	114	C:nucleus; F:DNA binding
								G14712V01_(single)_contig_33091	B9II11	B9II11_POPTR Uncharacterized protein (Fragment) OS=Populus trichocarpa GN=POPTR_0016s04890g PE=4 SV=2	vitis vinifera pe=2 sv=1	4.31849e-10	51	61.6178	129	C:nucleus; F:DNA binding
								G14712V01_(single)_contig_13871	B9HIG5	B9HIG5_POPTR Uncharacterized protein OS=Populus trichocarpa GN=POPTR_0008s09750g PE=2 SV=2	ricinus communis gn=rcom_1620060 pe=4 sv=1	1.99372e-161	65	480.715	520	C:nucleus; F:DNA binding
								G14712V01_(single)_contig_64498	B9GPA8	B9GPA8_POPTR Uncharacterized protein OS=Populus trichocarpa GN=POPTR_0002s14330g PE=4 SV=1	Populus trichocarpa GN=POPTR_0002s14330g PE=4 SV=1	5.17255e-28	72	114.39	127	C:nucleus; F:DNA binding
								G14712V01_(single)_contig_55789	V7CAP8	V7CAP8_PHAVU Uncharacterized protein OS=Phaseolus vulgaris GN=PHAVU_003G182900g PE=4 SV=1	glycine soja gn=glyma17g08840 pe=4 sv=1	2.00506e-25	62	91.6633	153	C:nucleus; F:DNA binding
								G14712V01_(single)_contig_75807	Q53P36	Q53P36_ORYSJ Retrotransposon protein, putative, Ty3-gypsy sub-class OS=Oryza sativa subsp. japonica GN=LOC_Os11g19420 PE=4 SV=1	oryza sativa japonica gn=loc_os11g19420 pe=4 sv=1	1.19312e-24	81	102.834	71	F:RNA-directed DNA polymerase activity; P:RNA-dependent DNA replication; F:RNA binding; F:aspartic-type endopeptidase activity; P:proteolysis; F:zinc ion binding; P:DNA integration
								G14712V01_(single)_contig_84378	L0JSD8	L0JSD8_OLEEU Ubiquinol oxidase (Fragment) OS=Olea europaea subsp. europaea GN=AOX2 PE=2 SV=1	olea europaea europaea gn=aox2 pe=2 sv=1	9.16487e-67	93	210.305	115	F:metal ion binding; C:mitochondrial inner membrane; C:respiratory chain; F:alternative oxidase activity; C:integral to membrane; P:electron transport chain
								G14712V01_(single)_contig_24179	Q5U8L4	Q5U8L4_GOSHI SBP transcription factor OS=Gossypium hirsutum PE=2 SV=1	gossypium hirsutum pe=2 sv=1	3.11738e-20	100	88.1965	42	C:nucleus; F:DNA binding
								G14712V01_(single)_contig_4912	I1LL23	I1LL23_SOYBN Uncharacterized protein OS=Glycine max PE=4 SV=1	populus trichocarpa gn=poptr_0004s22350g pe=4 sv=1	5.71004e-16	75	80.1073	69	F:kinase activity; P:phosphorylation
								G14712V01_(single)_contig_44423	K4CWL2	K4CWL2_SOLLC Uncharacterized protein OS=Solanum lycopersicum GN=Solyc09g091860.2 PE=4 SV=1	Solanum lycopersicum GN=Solyc09g091860.2 PE=4 SV=1	2.39549	50	32.7278	55	F:ADP binding
								G14712V01_(single)_contig_87284	V7CN45	V7CN45_PHAVU Uncharacterized protein OS=Phaseolus vulgaris GN=PHAVU_002G171400g PE=4 SV=1	Phaseolus vulgaris GN=PHAVU_002G171400g PE=4 SV=1	0.791798	58	35.4242	39	F:RNA binding; P:RNA-dependent DNA replication; F:RNA-directed DNA polymerase activity; F:nucleic acid binding
								G14712V01_(single)_contig_18163	B9RWW7	B9RWW7_RICCO Putative uncharacterized protein OS=Ricinus communis GN=RCOM_1703960 PE=4 SV=1	Ricinus communis GN=RCOM_1703960 PE=4 SV=1	2.87109e-72	82	233.802	163	C:membrane; F:acetylglucosaminyltransferase activity
								G14712V01_(single)_contig_59164	V4TEE3	V4TEE3_9ROSI Uncharacterized protein OS=Citrus clementina GN=CICLE_v10018460mg PE=4 SV=1	Citrus clementina GN=CICLE_v10018460mg PE=4 SV=1	2.75166e-20	55	97.8265	256	F:RNA binding; P:response to abscisic acid stimulus; P:response to virus; P:RNA metabolic process; F:DNA binding
								G14712V01_(single)_contig_13366	F6KFZ2	F6KFZ2_GOSHI Repressor of gene silencing 1 OS=Gossypium hirsutum GN=ROS1 PE=2 SV=1	gossypium hirsutum gn=ros1 pe=2 sv=1	8.00515e-24	69	109.383	115	P:base-excision repair; P:DNA repair; F:catalytic activity; F:4 iron, 4 sulfur cluster binding; F:endonuclease activity
		iso	TTGACAGAAGAGAGTGAGC	1.9	0.2	0.2
		iso	TTGACAGAAGAGAGTGAGCAC	1215.6	99.6	35.3		G14712V01_(single)_contig_60977	F6HGB1	F6HGB1_VITVI Putative uncharacterized protein OS=Vitis vinifera GN=VIT_01s0010g03710 PE=4 SV=1	ricinus communis gn=rcom_1079880 pe=4 sv=1	2.71777e-26	67	108.997	114	C:nucleus; F:DNA binding
								G14712V01_(single)_contig_33091	B9II11	B9II11_POPTR Uncharacterized protein (Fragment) OS=Populus trichocarpa GN=POPTR_0016s04890g PE=4 SV=2	vitis vinifera pe=2 sv=1	4.31849e-10	51	61.6178	129	C:nucleus; F:DNA binding
								G14712V01_(single)_contig_13871	B9HIG5	B9HIG5_POPTR Uncharacterized protein OS=Populus trichocarpa GN=POPTR_0008s09750g PE=2 SV=2	ricinus communis gn=rcom_1620060 pe=4 sv=1	1.99372e-161	65	480.715	520	C:nucleus; F:DNA binding
								G14712V01_(single)_contig_64498	B9GPA8	B9GPA8_POPTR Uncharacterized protein OS=Populus trichocarpa GN=POPTR_0002s14330g PE=4 SV=1	Populus trichocarpa GN=POPTR_0002s14330g PE=4 SV=1	5.17255e-28	72	114.39	127	C:nucleus; F:DNA binding
								G14712V01_(single)_contig_55789	V7CAP8	V7CAP8_PHAVU Uncharacterized protein OS=Phaseolus vulgaris GN=PHAVU_003G182900g PE=4 SV=1	glycine soja gn=glyma17g08840 pe=4 sv=1	2.00506e-25	62	91.6633	153	C:nucleus; F:DNA binding
								G14712V01_(single)_contig_87284	V7CN45	V7CN45_PHAVU Uncharacterized protein OS=Phaseolus vulgaris GN=PHAVU_002G171400g PE=4 SV=1	Phaseolus vulgaris GN=PHAVU_002G171400g PE=4 SV=1	0.791798	58	35.4242	39	F:RNA binding; P:RNA-dependent DNA replication; F:RNA-directed DNA polymerase activity; F:nucleic acid binding
								G14712V01_(single)_contig_75807	Q53P36	Q53P36_ORYSJ Retrotransposon protein, putative, Ty3-gypsy sub-class OS=Oryza sativa subsp. japonica GN=LOC_Os11g19420 PE=4 SV=1	oryza sativa japonica gn=loc_os11g19420 pe=4 sv=1	1.19312e-24	81	102.834	71	F:RNA-directed DNA polymerase activity; P:RNA-dependent DNA replication; F:RNA binding; F:aspartic-type endopeptidase activity; P:proteolysis; F:zinc ion binding; P:DNA integration
								G14712V01_(single)_contig_84378	L0JSD8	L0JSD8_OLEEU Ubiquinol oxidase (Fragment) OS=Olea europaea subsp. europaea GN=AOX2 PE=2 SV=1	olea europaea europaea gn=aox2 pe=2 sv=1	9.16487e-67	93	210.305	115	F:metal ion binding; C:mitochondrial inner membrane; C:respiratory chain; F:alternative oxidase activity; C:integral to membrane; P:electron transport chain
								G14712V01_(single)_contig_24179	Q5U8L4	Q5U8L4_GOSHI SBP transcription factor OS=Gossypium hirsutum PE=2 SV=1	gossypium hirsutum pe=2 sv=1	3.11738e-20	100	88.1965	42	C:nucleus; F:DNA binding
								G14712V01_(single)_contig_4912	I1LL23	I1LL23_SOYBN Uncharacterized protein OS=Glycine max PE=4 SV=1	populus trichocarpa gn=poptr_0004s22350g pe=4 sv=1	5.71004e-16	75	80.1073	69	F:kinase activity; P:phosphorylation
								G14712V01_(single)_contig_44423	K4CWL2	K4CWL2_SOLLC Uncharacterized protein OS=Solanum lycopersicum GN=Solyc09g091860.2 PE=4 SV=1	Solanum lycopersicum GN=Solyc09g091860.2 PE=4 SV=1	2.39549	50	32.7278	55	F:ADP binding
								G14712V01_(single)_contig_18163	B9RWW7	B9RWW7_RICCO Putative uncharacterized protein OS=Ricinus communis GN=RCOM_1703960 PE=4 SV=1	Ricinus communis GN=RCOM_1703960 PE=4 SV=1	2.87109e-72	82	233.802	163	C:membrane; F:acetylglucosaminyltransferase activity
		iso	TGACAGAAGAGAGTGAGCA	21.4	0.7	0.7
		iso	TGACAGAAGAGAGTGAGCACT	76.1	2.6	2.7		G14712V01_(single)_contig_60977	F6HGB1	F6HGB1_VITVI Putative uncharacterized protein OS=Vitis vinifera GN=VIT_01s0010g03710 PE=4 SV=1	ricinus communis gn=rcom_1079880 pe=4 sv=1	2.71777e-26	67	108.997	114	C:nucleus; F:DNA binding
								G14712V01_(single)_contig_33091	B9II11	B9II11_POPTR Uncharacterized protein (Fragment) OS=Populus trichocarpa GN=POPTR_0016s04890g PE=4 SV=2	vitis vinifera pe=2 sv=1	4.31849e-10	51	61.6178	129	C:nucleus; F:DNA binding
								G14712V01_(single)_contig_64498	B9GPA8	B9GPA8_POPTR Uncharacterized protein OS=Populus trichocarpa GN=POPTR_0002s14330g PE=4 SV=1	Populus trichocarpa GN=POPTR_0002s14330g PE=4 SV=1	5.17255e-28	72	114.39	127	C:nucleus; F:DNA binding
								G14712V01_(single)_contig_55789	V7CAP8	V7CAP8_PHAVU Uncharacterized protein OS=Phaseolus vulgaris GN=PHAVU_003G182900g PE=4 SV=1	glycine soja gn=glyma17g08840 pe=4 sv=1	2.00506e-25	62	91.6633	153	C:nucleus; F:DNA binding
								G14712V01_(single)_contig_13871	B9HIG5	B9HIG5_POPTR Uncharacterized protein OS=Populus trichocarpa GN=POPTR_0008s09750g PE=2 SV=2	ricinus communis gn=rcom_1620060 pe=4 sv=1	1.99372e-161	65	480.715	520	C:nucleus; F:DNA binding
								G14712V01_(single)_contig_39952	A2Q1V1	A2Q1V1_MEDTR RNA-directed DNA polymerase (Reverse transcriptase) OS=Medicago truncatula GN=MtrDRAFT_AC149129g29v2 PE=4 SV=1	medicago truncatula gn= _ac149129g29v2 pe=4 sv=1	5.73525	48	31.187	90	F:RNA binding; P:RNA-dependent DNA replication; F:RNA-directed DNA polymerase activity
								G14712V01_(single)_contig_59903	F6HUV7	F6HUV7_VITVI Putative uncharacterized protein OS=Vitis vinifera GN=VIT_14s0066g00610 PE=4 SV=1	Vitis vinifera GN=VIT_14s0066g00610 PE=4 SV=1	0.0858998	60	40.817	58	F:molecular_function; P:plant-type cell wall cellulose metabolic process; P:biological_process; P:cell wall pectin metabolic process
								G14712V01_(single)_contig_24179	Q5U8L4	Q5U8L4_GOSHI SBP transcription factor OS=Gossypium hirsutum PE=2 SV=1	gossypium hirsutum pe=2 sv=1	3.11738e-20	100	88.1965	42	C:nucleus; F:DNA binding
								G14712V01_(single)_contig_4912	I1LL23	I1LL23_SOYBN Uncharacterized protein OS=Glycine max PE=4 SV=1	populus trichocarpa gn=poptr_0004s22350g pe=4 sv=1	5.71004e-16	75	80.1073	69	F:kinase activity; P:phosphorylation
								G14712V01_(single)_contig_87284	V7CN45	V7CN45_PHAVU Uncharacterized protein OS=Phaseolus vulgaris GN=PHAVU_002G171400g PE=4 SV=1	Phaseolus vulgaris GN=PHAVU_002G171400g PE=4 SV=1	0.791798	58	35.4242	39	F:RNA binding; P:RNA-dependent DNA replication; F:RNA-directed DNA polymerase activity; F:nucleic acid binding
								G14712V01_(single)_contig_86490	V4MW33	V4MW33_THESL Uncharacterized protein OS=Thellungiella salsuginea GN=EUTSA_v10007843mg PE=4 SV=1	arabidopsis thaliana gn=at1g04500 pe=2 sv=1	1.89154	62	32.7278	43	P:pollen tube growth; F:molecular_function; P:plant-type cell wall modification; P:biological_process
								G14712V01_(single)_contig_26151	D7TJD6	D7TJD6_VITVI Putative uncharacterized protein OS=Vitis vinifera GN=VIT_10s0003g00240 PE=4 SV=1	Vitis vinifera GN=VIT_10s0003g00240 PE=4 SV=1	4.96861e-31	90	101.293	61	F:molecular_function; P:biological_process
		iso	TGACAGAAGAGAGTGAGC	8.8	0.7	0.5
		iso	GACAGAAGAGAGTGAGCAC	3.1	0.2	0.2
		iso	ACAGAAGAGAGTGAGCAC	5.2	0.7	0.5
		iso	ACAGAAGAGAGTGAGCACT	0.3	0.2	0.2
	miR156#g	miR	TTGACAGAAGAGAGAGAGCAC	196.3	454.5	1050		G14712V01_(single)_contig_60977	F6HGB1	F6HGB1_VITVI Putative uncharacterized protein OS=Vitis vinifera GN=VIT_01s0010g03710 PE=4 SV=1	ricinus communis gn=rcom_1079880 pe=4 sv=1	2.71777e-26	67	108.997	114	C:nucleus; F:DNA binding
								gi_11204743_gb_BF273577.1_BF273577	D6QZ29	D6QZ29_VITVI Promoter-binding protein SPL9 OS=Vitis vinifera PE=2 SV=1	vitis vinifera pe=2 sv=1	1.82195e-25	56	106.301	176	C:nucleus; F:DNA binding
								G14712V01_(single)_contig_33091	B9II11	B9II11_POPTR Uncharacterized protein (Fragment) OS=Populus trichocarpa GN=POPTR_0016s04890g PE=4 SV=2	vitis vinifera pe=2 sv=1	4.31849e-10	51	61.6178	129	C:nucleus; F:DNA binding
								gi_13356818_gb_BG447166.1_BG447166	D6QZ29	D6QZ29_VITVI Promoter-binding protein SPL9 OS=Vitis vinifera PE=2 SV=1	vitis vinifera pe=2 sv=1	4.05538e-37	66	139.428	136	C:nucleus; F:DNA binding
								gi_11203486_gb_BF272491.1_BF272491	A4GXB6	A4GXB6_GOSHI Promoter binding protein (Fragment) OS=Gossypium hirsutum PE=2 SV=1	gossypium hirsutum pe=2 sv=1	3.13139e-74	99	231.106	118	C:nucleus; F:DNA binding
								gi_436394453_gb_JG845735.1_JG845735	B9HXH7	B9HXH7_POPTR Squamosa promoter-binding protein-like 6 OS=Populus trichocarpa GN=POPTR_0010s16400g PE=4 SV=2	populus trichocarpa gn=poptr_0010s16400g pe=4 sv=2	8.30893e-42	61	155.221	178	C:nucleus; F:DNA binding
								G14712V01_(single)_contig_13871	B9HIG5	B9HIG5_POPTR Uncharacterized protein OS=Populus trichocarpa GN=POPTR_0008s09750g PE=2 SV=2	ricinus communis gn=rcom_1620060 pe=4 sv=1	1.99372e-161	65	480.715	520	C:nucleus; F:DNA binding
								G14712V01_(single)_contig_64498	B9GPA8	B9GPA8_POPTR Uncharacterized protein OS=Populus trichocarpa GN=POPTR_0002s14330g PE=4 SV=1	Populus trichocarpa GN=POPTR_0002s14330g PE=4 SV=1	5.17255e-28	72	114.39	127	C:nucleus; F:DNA binding
								G14712V01_(single)_contig_55789	V7CAP8	V7CAP8_PHAVU Uncharacterized protein OS=Phaseolus vulgaris GN=PHAVU_003G182900g PE=4 SV=1	glycine soja gn=glyma17g08840 pe=4 sv=1	2.00506e-25	62	91.6633	153	C:nucleus; F:DNA binding
								gi_436406275_gb_JG844511.1_JG844511	B9T274	B9T274_RICCO LIGULELESS1 protein, putative OS=Ricinus communis GN=RCOM_0413690 PE=4 SV=1	ricinus communis gn=rcom_0413690 pe=4 sv=1	1.10345e-63	79	209.149	174	C:nucleus; F:DNA binding
								G14712V01_(single)_contig_45670	M5VQF0	M5VQF0_PRUPE Uncharacterized protein (Fragment) OS=Prunus persica GN=PRUPE_ppa023366mg PE=4 SV=1	Prunus persica GN=PRUPE_ppa023366mg PE=4 SV=1	1.28833e-36	75	141.354	147	F:binding
								G14712V01_(single)_contig_26040	D8RUJ6	D8RUJ6_SELML Putative uncharacterized protein OS=Selaginella moellendorffii GN=SELMODRAFT_232346 PE=3 SV=1	Selaginella moellendorffii GN=SELMODRAFT_232346 PE=3 SV=1	2.18346	48	35.4242	72	C:integral to membrane; C:membrane; P:transport; F:transporter activity
								G14712V01_(single)_contig_50860	B9RWU9	B9RWU9_RICCO Putative uncharacterized protein OS=Ricinus communis GN=RCOM_1748460 PE=4 SV=1	Ricinus communis GN=RCOM_1748460 PE=4 SV=1	1.3174e-32	92	123.25	70	F:Rab GTPase activator activity; P:positive regulation of Rab GTPase activity
								G14712V01_(single)_contig_18916	V4U6P1	V4U6P1_9ROSI Uncharacterized protein OS=Citrus clementina GN=CICLE_v10020776mg PE=4 SV=1	ricinus communis gn=rcom_1343920 pe=4 sv=1	2.17826e-100	97	305.064	163	P:protein phosphorylation; F:ATP binding; P:activation of MAPKK activity; F:MAP kinase kinase kinase activity; P:MAPK cascade
								G14712V01_(single)_contig_68236	U5D2P2	U5D2P2_AMBTC Uncharacterized protein OS=Amborella trichopoda GN=AMTR_s00048p00211630 PE=4 SV=1	Amborella trichopoda GN=AMTR_s00048p00211630 PE=4 SV=1	0.0115994	69	42.3578	42	-
								G14712V01_(single)_contig_57353	G3LUH8	G3LUH8_CITSI Poly(A)-binding protein 1 OS=Citrus sinensis PE=2 SV=1	citrus sinensis pe=2 sv=1	1.23314e-117	87	348.977	219	F:nucleic acid binding; F:nucleotide binding
								G14712V01_(single)_contig_83213	U5GMH8	U5GMH8_POPTR Uncharacterized protein OS=Populus trichocarpa GN=POPTR_0003s08570g PE=4 SV=1	Populus trichocarpa GN=POPTR_0003s08570g PE=4 SV=1	2.39131e-42	65	132.109	141	-
								G14712V01_(single)_contig_19040	B9T256	B9T256_RICCO Ubiquitin ligase E3 alpha, putative OS=Ricinus communis GN=RCOM_0915870 PE=4 SV=1	ricinus communis gn=rcom_0915870 pe=4 sv=1	3.02869e-90	73	305.064	276	F:ligase activity; P:cellular protein metabolic process
								G14712V01_(single)_contig_56786	B9RL34	B9RL34_RICCO Periplasmic beta-glucosidase, putative OS=Ricinus communis GN=RCOM_0944030 PE=4 SV=1	ricinus communis gn=rcom_0944030 pe=4 sv=1	0	85	798.119	521	P:carbohydrate metabolic process; F:beta-glucosidase activity
								G14712V01_(single)_contig_55916	B9R7R7	B9R7R7_RICCO Kinase, putative OS=Ricinus communis GN=RCOM_1593890 PE=4 SV=1	ricinus communis gn=rcom_1593890 pe=4 sv=1	0	86	493.812	333	F:protein kinase C activity; F:protein tyrosine kinase activity; P:protein phosphorylation; F:ATP binding
								G14712V01_(single)_contig_13221	V4UHA5	V4UHA5_9ROSI Uncharacterized protein OS=Citrus clementina GN=CICLE_v10007910mg PE=4 SV=1	Citrus clementina GN=CICLE_v10007910mg PE=4 SV=1	0	81	710.294	515	C:plasma membrane
								gi_13356749_gb_BG447097.1_BG447097	Q5U8L4	Q5U8L4_GOSHI SBP transcription factor OS=Gossypium hirsutum PE=2 SV=1	gossypium hirsutum pe=2 sv=1	2.93172e-25	100	100.908	50	C:nucleus; F:DNA binding
		iso	TGTTGACAGAAGAGAGAGAGC	0.2	0.3	0.2		G14712V01_(single)_contig_13871	B9HIG5	B9HIG5_POPTR Uncharacterized protein OS=Populus trichocarpa GN=POPTR_0008s09750g PE=2 SV=2	ricinus communis gn=rcom_1620060 pe=4 sv=1	1.99372e-161	65	480.715	520	C:nucleus; F:DNA binding
								G14712V01_(single)_contig_33091	B9II11	B9II11_POPTR Uncharacterized protein (Fragment) OS=Populus trichocarpa GN=POPTR_0016s04890g PE=4 SV=2	vitis vinifera pe=2 sv=1	4.31849e-10	51	61.6178	129	C:nucleus; F:DNA binding
								G14712V01_(single)_contig_60977	F6HGB1	F6HGB1_VITVI Putative uncharacterized protein OS=Vitis vinifera GN=VIT_01s0010g03710 PE=4 SV=1	ricinus communis gn=rcom_1079880 pe=4 sv=1	2.71777e-26	67	108.997	114	C:nucleus; F:DNA binding
								G14712V01_(single)_contig_55789	V7CAP8	V7CAP8_PHAVU Uncharacterized protein OS=Phaseolus vulgaris GN=PHAVU_003G182900g PE=4 SV=1	glycine soja gn=glyma17g08840 pe=4 sv=1	2.00506e-25	62	91.6633	153	C:nucleus; F:DNA binding
								G14712V01_(single)_contig_64498	B9GPA8	B9GPA8_POPTR Uncharacterized protein OS=Populus trichocarpa GN=POPTR_0002s14330g PE=4 SV=1	Populus trichocarpa GN=POPTR_0002s14330g PE=4 SV=1	5.17255e-28	72	114.39	127	C:nucleus; F:DNA binding
								G14712V01_(single)_contig_50860	B9RWU9	B9RWU9_RICCO Putative uncharacterized protein OS=Ricinus communis GN=RCOM_1748460 PE=4 SV=1	Ricinus communis GN=RCOM_1748460 PE=4 SV=1	1.3174e-32	92	123.25	70	F:Rab GTPase activator activity; P:positive regulation of Rab GTPase activity
								G14712V01_(single)_contig_55458	V4SXJ6	V4SXJ6_9ROSI Uncharacterized protein OS=Citrus clementina GN=CICLE_v10011580mg PE=4 SV=1	populus trichocarpa gn=poptr_0006s03380g pe=4 sv=2	0	90	785.793	490	C:plasma membrane
								G14712V01_(single)_contig_38529	M5XDQ7	M5XDQ7_PRUPE Uncharacterized protein OS=Prunus persica GN=PRUPE_ppa009404mg PE=4 SV=1	populus trichocarpa gn=poptr_0010s06510g pe=2 sv=2	6.1729e-16	79	81.2629	64	F:chromatin binding; F:DNA binding
								G14712V01_(single)_contig_16726	V4SVA7	V4SVA7_9ROSI Uncharacterized protein OS=Citrus clementina GN=CICLE_v10000419mg PE=4 SV=1	ricinus communis gn=rcom_0496470 pe=4 sv=1	1.27206e-71	81	239.58	198	P:mitotic spindle assembly checkpoint; C:nuclear envelope; P:gravitropism
								G14712V01_(single)_contig_23236	V4U1A0	V4U1A0_9ROSI Uncharacterized protein OS=Citrus clementina GN=CICLE_v10008928mg PE=4 SV=1	arabidopsis thaliana pe=2 sv=1	7.12263e-70	64	216.083	266	P:DNA recombination; P:DNA repair; P:meiosis; F:DNA binding
								G14712V01_(single)_contig_49396	I7C5T7	I7C5T7_ARAEL Putative farnesyl diphosphate synthase (Fragment) OS=Aralia elata PE=2 SV=1	aralia elata pe=2 sv=1	1.66508e-36	94	132.88	72	F:geranyltranstransferase activity; P:isoprenoid biosynthetic process; F:dimethylallyltranstransferase activity
								G14712V01_(single)_contig_56392	A5APK4	A5APK4_VITVI Putative uncharacterized protein OS=Vitis vinifera GN=VITISV_007863 PE=3 SV=1	jatropha curcas gn= pe=3 sv=1	3.7301e-101	69	328.946	304	F:binding; C:protein complex; C:microtubule cytoskeleton; P:single-organism cellular process; C:cytoskeletal part
								G14712V01_(single)_contig_22225	B9RNN7	B9RNN7_RICCO Putative uncharacterized protein OS=Ricinus communis GN=RCOM_0919300 PE=4 SV=1	Ricinus communis GN=RCOM_0919300 PE=4 SV=1	3.17548e-36	70	143.665	182	F:molecular_function; C:plasmodesma; P:biological_process
		iso	TTGACAGAAGAGAGAGAGCA	1.3	2.2	6.1		G14712V01_(single)_contig_60977	F6HGB1	F6HGB1_VITVI Putative uncharacterized protein OS=Vitis vinifera GN=VIT_01s0010g03710 PE=4 SV=1	ricinus communis gn=rcom_1079880 pe=4 sv=1	2.71777e-26	67	108.997	114	C:nucleus; F:DNA binding
								G14712V01_(single)_contig_33091	B9II11	B9II11_POPTR Uncharacterized protein (Fragment) OS=Populus trichocarpa GN=POPTR_0016s04890g PE=4 SV=2	vitis vinifera pe=2 sv=1	4.31849e-10	51	61.6178	129	C:nucleus; F:DNA binding
								G14712V01_(single)_contig_13871	B9HIG5	B9HIG5_POPTR Uncharacterized protein OS=Populus trichocarpa GN=POPTR_0008s09750g PE=2 SV=2	ricinus communis gn=rcom_1620060 pe=4 sv=1	1.99372e-161	65	480.715	520	C:nucleus; F:DNA binding
								G14712V01_(single)_contig_64498	B9GPA8	B9GPA8_POPTR Uncharacterized protein OS=Populus trichocarpa GN=POPTR_0002s14330g PE=4 SV=1	Populus trichocarpa GN=POPTR_0002s14330g PE=4 SV=1	5.17255e-28	72	114.39	127	C:nucleus; F:DNA binding
								G14712V01_(single)_contig_55789	V7CAP8	V7CAP8_PHAVU Uncharacterized protein OS=Phaseolus vulgaris GN=PHAVU_003G182900g PE=4 SV=1	glycine soja gn=glyma17g08840 pe=4 sv=1	2.00506e-25	62	91.6633	153	C:nucleus; F:DNA binding
								G14712V01_(single)_contig_45670	M5VQF0	M5VQF0_PRUPE Uncharacterized protein (Fragment) OS=Prunus persica GN=PRUPE_ppa023366mg PE=4 SV=1	Prunus persica GN=PRUPE_ppa023366mg PE=4 SV=1	1.28833e-36	75	141.354	147	F:binding
								G14712V01_(single)_contig_26040	D8RUJ6	D8RUJ6_SELML Putative uncharacterized protein OS=Selaginella moellendorffii GN=SELMODRAFT_232346 PE=3 SV=1	Selaginella moellendorffii GN=SELMODRAFT_232346 PE=3 SV=1	2.18346	48	35.4242	72	C:integral to membrane; C:membrane; P:transport; F:transporter activity
								G14712V01_(single)_contig_50860	B9RWU9	B9RWU9_RICCO Putative uncharacterized protein OS=Ricinus communis GN=RCOM_1748460 PE=4 SV=1	Ricinus communis GN=RCOM_1748460 PE=4 SV=1	1.3174e-32	92	123.25	70	F:Rab GTPase activator activity; P:positive regulation of Rab GTPase activity
								G14712V01_(single)_contig_19040	B9T256	B9T256_RICCO Ubiquitin ligase E3 alpha, putative OS=Ricinus communis GN=RCOM_0915870 PE=4 SV=1	ricinus communis gn=rcom_0915870 pe=4 sv=1	3.02869e-90	73	305.064	276	F:ligase activity; P:cellular protein metabolic process
								G14712V01_(single)_contig_55916	B9R7R7	B9R7R7_RICCO Kinase, putative OS=Ricinus communis GN=RCOM_1593890 PE=4 SV=1	ricinus communis gn=rcom_1593890 pe=4 sv=1	0	86	493.812	333	F:protein kinase C activity; F:protein tyrosine kinase activity; P:protein phosphorylation; F:ATP binding
								G14712V01_(single)_contig_13221	V4UHA5	V4UHA5_9ROSI Uncharacterized protein OS=Citrus clementina GN=CICLE_v10007910mg PE=4 SV=1	Citrus clementina GN=CICLE_v10007910mg PE=4 SV=1	0	81	710.294	515	C:plasma membrane
								G14712V01_(single)_contig_56786	B9RL34	B9RL34_RICCO Periplasmic beta-glucosidase, putative OS=Ricinus communis GN=RCOM_0944030 PE=4 SV=1	ricinus communis gn=rcom_0944030 pe=4 sv=1	0	85	798.119	521	P:carbohydrate metabolic process; F:beta-glucosidase activity
								G14712V01_(single)_contig_24179	Q5U8L4	Q5U8L4_GOSHI SBP transcription factor OS=Gossypium hirsutum PE=2 SV=1	gossypium hirsutum pe=2 sv=1	3.11738e-20	100	88.1965	42	C:nucleus; F:DNA binding
								G14712V01_(single)_contig_82043	A5B1Q9	A5B1Q9_VITVI Putative uncharacterized protein OS=Vitis vinifera GN=VITISV_024679 PE=4 SV=1	ricinus communis gn=rcom_1615880 pe=4 sv=1	8.46894e-64	85	219.164	142	C:cytosol; P:ATP-dependent chromatin remodeling; P:regulation of transcription, DNA-dependent; P:regulation of gene expression, epigenetic; F:DNA binding; F:ATP binding; F:transferase activity; F:helicase activity; P:organ boundary specification between lateral organs and the meristem; F:chromatin binding; C:nucleus
								G14712V01_(single)_contig_44565	M0RKK4	M0RKK4_MUSAM Uncharacterized protein OS=Musa acuminata subsp. malaccensis PE=4 SV=1	solanum lycopersicum gn=gdi1 pe=4 sv=1	9.63696e-61	95	201.445	105	P:N-terminal protein myristoylation; F:Rab GDP-dissociation inhibitor activity; C:apoplast; P:protein transport
		iso	TTGACAGAAGAGAGAGAGCACA	0.2	0.3	0.2		G14712V01_(single)_contig_33091	B9II11	B9II11_POPTR Uncharacterized protein (Fragment) OS=Populus trichocarpa GN=POPTR_0016s04890g PE=4 SV=2	vitis vinifera pe=2 sv=1	4.31849e-10	51	61.6178	129	C:nucleus; F:DNA binding
								G14712V01_(single)_contig_13871	B9HIG5	B9HIG5_POPTR Uncharacterized protein OS=Populus trichocarpa GN=POPTR_0008s09750g PE=2 SV=2	ricinus communis gn=rcom_1620060 pe=4 sv=1	1.99372e-161	65	480.715	520	C:nucleus; F:DNA binding
								G14712V01_(single)_contig_55789	V7CAP8	V7CAP8_PHAVU Uncharacterized protein OS=Phaseolus vulgaris GN=PHAVU_003G182900g PE=4 SV=1	glycine soja gn=glyma17g08840 pe=4 sv=1	2.00506e-25	62	91.6633	153	C:nucleus; F:DNA binding
								G14712V01_(single)_contig_60977	F6HGB1	F6HGB1_VITVI Putative uncharacterized protein OS=Vitis vinifera GN=VIT_01s0010g03710 PE=4 SV=1	ricinus communis gn=rcom_1079880 pe=4 sv=1	2.71777e-26	67	108.997	114	C:nucleus; F:DNA binding
								G14712V01_(single)_contig_64498	B9GPA8	B9GPA8_POPTR Uncharacterized protein OS=Populus trichocarpa GN=POPTR_0002s14330g PE=4 SV=1	Populus trichocarpa GN=POPTR_0002s14330g PE=4 SV=1	5.17255e-28	72	114.39	127	C:nucleus; F:DNA binding
								G14712V01_(single)_contig_68236	U5D2P2	U5D2P2_AMBTC Uncharacterized protein OS=Amborella trichopoda GN=AMTR_s00048p00211630 PE=4 SV=1	Amborella trichopoda GN=AMTR_s00048p00211630 PE=4 SV=1	0.0115994	69	42.3578	42	-
								G14712V01_(single)_contig_26040	D8RUJ6	D8RUJ6_SELML Putative uncharacterized protein OS=Selaginella moellendorffii GN=SELMODRAFT_232346 PE=3 SV=1	Selaginella moellendorffii GN=SELMODRAFT_232346 PE=3 SV=1	2.18346	48	35.4242	72	C:integral to membrane; C:membrane; P:transport; F:transporter activity
								G14712V01_(single)_contig_45670	M5VQF0	M5VQF0_PRUPE Uncharacterized protein (Fragment) OS=Prunus persica GN=PRUPE_ppa023366mg PE=4 SV=1	Prunus persica GN=PRUPE_ppa023366mg PE=4 SV=1	1.28833e-36	75	141.354	147	F:binding
								G14712V01_(single)_contig_57353	G3LUH8	G3LUH8_CITSI Poly(A)-binding protein 1 OS=Citrus sinensis PE=2 SV=1	citrus sinensis pe=2 sv=1	1.23314e-117	87	348.977	219	F:nucleic acid binding; F:nucleotide binding
								G14712V01_(single)_contig_18916	V4U6P1	V4U6P1_9ROSI Uncharacterized protein OS=Citrus clementina GN=CICLE_v10020776mg PE=4 SV=1	ricinus communis gn=rcom_1343920 pe=4 sv=1	2.17826e-100	97	305.064	163	P:protein phosphorylation; F:ATP binding; P:activation of MAPKK activity; F:MAP kinase kinase kinase activity; P:MAPK cascade
								G14712V01_(single)_contig_19649	B9IKZ7	B9IKZ7_POPTR Sucrose-phosphate synthase family protein OS=Populus trichocarpa GN=POPTR_0018s01960g PE=4 SV=1	populus trichocarpa gn=poptr_0018s01960g pe=4 sv=1	6.73659e-33	83	133.265	90	P:response to hypoxia; P:sucrose biosynthetic process; P:pollen wall assembly; F:sucrose-phosphate synthase activity; P:galactolipid biosynthetic process; C:plasma membrane
								G14712V01_(single)_contig_2209	A5C540	A5C540_VITVI Putative uncharacterized protein OS=Vitis vinifera GN=VITISV_024474 PE=4 SV=1	Vitis vinifera GN=VITISV_024474 PE=4 SV=1	6.28948e-06	77	49.2914	35	F:binding
								G14712V01_(single)_contig_50860	B9RWU9	B9RWU9_RICCO Putative uncharacterized protein OS=Ricinus communis GN=RCOM_1748460 PE=4 SV=1	Ricinus communis GN=RCOM_1748460 PE=4 SV=1	1.3174e-32	92	123.25	70	F:Rab GTPase activator activity; P:positive regulation of Rab GTPase activity
								G14712V01_(single)_contig_56786	B9RL34	B9RL34_RICCO Periplasmic beta-glucosidase, putative OS=Ricinus communis GN=RCOM_0944030 PE=4 SV=1	ricinus communis gn=rcom_0944030 pe=4 sv=1	0	85	798.119	521	P:carbohydrate metabolic process; F:beta-glucosidase activity
								G14712V01_(single)_contig_41980	B9RH61	B9RH61_RICCO Ribosomal RNA methyltransferase, putative OS=Ricinus communis GN=RCOM_1447470 PE=3 SV=1	ricinus communis gn=rcom_1447470 pe=3 sv=1	0	86	746.117	581	P:methylglyoxal catabolic process to D-lactate; F:nucleic acid binding; P:RNA methylation; P:rRNA processing; C:nucleus; F:methyltransferase activity
								G14712V01_(single)_contig_19866	B9SM03	B9SM03_RICCO Putative uncharacterized protein OS=Ricinus communis GN=RCOM_1311110 PE=4 SV=1	Ricinus communis GN=RCOM_1311110 PE=4 SV=1	3.16101e-75	82	243.817	156	-
		iso	TTGACAGAAGAGAGAGAGCACAA	0.2	0.2	0.3		G14712V01_(single)_contig_55789	V7CAP8	V7CAP8_PHAVU Uncharacterized protein OS=Phaseolus vulgaris GN=PHAVU_003G182900g PE=4 SV=1	glycine soja gn=glyma17g08840 pe=4 sv=1	2.00506e-25	62	91.6633	153	C:nucleus; F:DNA binding
								G14712V01_(single)_contig_33091	B9II11	B9II11_POPTR Uncharacterized protein (Fragment) OS=Populus trichocarpa GN=POPTR_0016s04890g PE=4 SV=2	vitis vinifera pe=2 sv=1	4.31849e-10	51	61.6178	129	C:nucleus; F:DNA binding
								G14712V01_(single)_contig_13871	B9HIG5	B9HIG5_POPTR Uncharacterized protein OS=Populus trichocarpa GN=POPTR_0008s09750g PE=2 SV=2	ricinus communis gn=rcom_1620060 pe=4 sv=1	1.99372e-161	65	480.715	520	C:nucleus; F:DNA binding
								G14712V01_(single)_contig_60977	F6HGB1	F6HGB1_VITVI Putative uncharacterized protein OS=Vitis vinifera GN=VIT_01s0010g03710 PE=4 SV=1	ricinus communis gn=rcom_1079880 pe=4 sv=1	2.71777e-26	67	108.997	114	C:nucleus; F:DNA binding
								G14712V01_(single)_contig_68236	U5D2P2	U5D2P2_AMBTC Uncharacterized protein OS=Amborella trichopoda GN=AMTR_s00048p00211630 PE=4 SV=1	Amborella trichopoda GN=AMTR_s00048p00211630 PE=4 SV=1	0.0115994	69	42.3578	42	-
								G14712V01_(single)_contig_19649	B9IKZ7	B9IKZ7_POPTR Sucrose-phosphate synthase family protein OS=Populus trichocarpa GN=POPTR_0018s01960g PE=4 SV=1	populus trichocarpa gn=poptr_0018s01960g pe=4 sv=1	6.73659e-33	83	133.265	90	P:response to hypoxia; P:sucrose biosynthetic process; P:pollen wall assembly; F:sucrose-phosphate synthase activity; P:galactolipid biosynthetic process; C:plasma membrane
								G14712V01_(single)_contig_56786	B9RL34	B9RL34_RICCO Periplasmic beta-glucosidase, putative OS=Ricinus communis GN=RCOM_0944030 PE=4 SV=1	ricinus communis gn=rcom_0944030 pe=4 sv=1	0	85	798.119	521	P:carbohydrate metabolic process; F:beta-glucosidase activity
								G14712V01_(single)_contig_41980	B9RH61	B9RH61_RICCO Ribosomal RNA methyltransferase, putative OS=Ricinus communis GN=RCOM_1447470 PE=3 SV=1	ricinus communis gn=rcom_1447470 pe=3 sv=1	0	86	746.117	581	P:methylglyoxal catabolic process to D-lactate; F:nucleic acid binding; P:RNA methylation; P:rRNA processing; C:nucleus; F:methyltransferase activity
								G14712V01_(single)_contig_26040	D8RUJ6	D8RUJ6_SELML Putative uncharacterized protein OS=Selaginella moellendorffii GN=SELMODRAFT_232346 PE=3 SV=1	Selaginella moellendorffii GN=SELMODRAFT_232346 PE=3 SV=1	2.18346	48	35.4242	72	C:integral to membrane; C:membrane; P:transport; F:transporter activity
								G14712V01_(single)_contig_45670	M5VQF0	M5VQF0_PRUPE Uncharacterized protein (Fragment) OS=Prunus persica GN=PRUPE_ppa023366mg PE=4 SV=1	Prunus persica GN=PRUPE_ppa023366mg PE=4 SV=1	1.28833e-36	75	141.354	147	F:binding
								G14712V01_(single)_contig_28222	V7CQJ3	V7CQJ3_PHAVU Uncharacterized protein OS=Phaseolus vulgaris GN=PHAVU_002G245700g PE=4 SV=1	Phaseolus vulgaris GN=PHAVU_002G245700g PE=4 SV=1	0.643181	44	35.4242	72	-
								G14712V01_(single)_contig_20435	V4TLY6	V4TLY6_9ROSI Uncharacterized protein OS=Citrus clementina GN=CICLE_v10018610mg PE=4 SV=1	Citrus clementina GN=CICLE_v10018610mg PE=4 SV=1	4.37793e-54	72	189.889	183	F:ATP binding; F:protein kinase activity; P:protein phosphorylation; F:transferase activity, transferring phosphorus-containing groups
								G14712V01_(single)_contig_63580	C6T0F9	C6T0F9_SOYBN Putative uncharacterized protein OS=Glycine max PE=2 SV=1	populus trichocarpa gn=poptr_0008s13330g pe=4 sv=2	8.39175e-25	75	101.293	78	-
		iso	TTGACAGAAGAGAGAGAGC	0.3	0.7	1.2
		iso	TGACAGAAGAGAGAGAGCAC	13.7	25.2	22.9		G14712V01_(single)_contig_60977	F6HGB1	F6HGB1_VITVI Putative uncharacterized protein OS=Vitis vinifera GN=VIT_01s0010g03710 PE=4 SV=1	ricinus communis gn=rcom_1079880 pe=4 sv=1	2.71777e-26	67	108.997	114	C:nucleus; F:DNA binding
								G14712V01_(single)_contig_33091	B9II11	B9II11_POPTR Uncharacterized protein (Fragment) OS=Populus trichocarpa GN=POPTR_0016s04890g PE=4 SV=2	vitis vinifera pe=2 sv=1	4.31849e-10	51	61.6178	129	C:nucleus; F:DNA binding
								G14712V01_(single)_contig_64498	B9GPA8	B9GPA8_POPTR Uncharacterized protein OS=Populus trichocarpa GN=POPTR_0002s14330g PE=4 SV=1	Populus trichocarpa GN=POPTR_0002s14330g PE=4 SV=1	5.17255e-28	72	114.39	127	C:nucleus; F:DNA binding
								G14712V01_(single)_contig_55789	V7CAP8	V7CAP8_PHAVU Uncharacterized protein OS=Phaseolus vulgaris GN=PHAVU_003G182900g PE=4 SV=1	glycine soja gn=glyma17g08840 pe=4 sv=1	2.00506e-25	62	91.6633	153	C:nucleus; F:DNA binding
								G14712V01_(single)_contig_13871	B9HIG5	B9HIG5_POPTR Uncharacterized protein OS=Populus trichocarpa GN=POPTR_0008s09750g PE=2 SV=2	ricinus communis gn=rcom_1620060 pe=4 sv=1	1.99372e-161	65	480.715	520	C:nucleus; F:DNA binding
								G14712V01_(single)_contig_83213	U5GMH8	U5GMH8_POPTR Uncharacterized protein OS=Populus trichocarpa GN=POPTR_0003s08570g PE=4 SV=1	Populus trichocarpa GN=POPTR_0003s08570g PE=4 SV=1	2.39131e-42	65	132.109	141	-
								G14712V01_(single)_contig_24179	Q5U8L4	Q5U8L4_GOSHI SBP transcription factor OS=Gossypium hirsutum PE=2 SV=1	gossypium hirsutum pe=2 sv=1	3.11738e-20	100	88.1965	42	C:nucleus; F:DNA binding
								G14712V01_(single)_contig_10184	V4RXS3	V4RXS3_9ROSI Serine/threonine-protein phosphatase 2A 55 kDa regulatory subunit B (Fragment) OS=Citrus clementina GN=CICLE_v100253981mg PE=3 SV=1	citrus clementina gn=cicle_v100253981mg pe=3 sv=1	6.20489e-36	66	132.109	106	C:protein phosphatase type 2A complex; P:signal transduction; F:protein phosphatase type 2A regulator activity
								G14712V01_(single)_contig_45670	M5VQF0	M5VQF0_PRUPE Uncharacterized protein (Fragment) OS=Prunus persica GN=PRUPE_ppa023366mg PE=4 SV=1	Prunus persica GN=PRUPE_ppa023366mg PE=4 SV=1	1.28833e-36	75	141.354	147	F:binding
								G14712V01_(single)_contig_26040	D8RUJ6	D8RUJ6_SELML Putative uncharacterized protein OS=Selaginella moellendorffii GN=SELMODRAFT_232346 PE=3 SV=1	Selaginella moellendorffii GN=SELMODRAFT_232346 PE=3 SV=1	2.18346	48	35.4242	72	C:integral to membrane; C:membrane; P:transport; F:transporter activity
								G14712V01_(single)_contig_57889	B9HCW1	B9HCW1_POPTR Mitochondrial substrate carrier family protein OS=Populus trichocarpa GN=POPTR_0006s10070g PE=3 SV=1	populus trichocarpa gn=poptr_0006s10070g pe=3 sv=1	1.79872e-55	60	195.282	273	C:plastid
								G14712V01_(single)_contig_50860	B9RWU9	B9RWU9_RICCO Putative uncharacterized protein OS=Ricinus communis GN=RCOM_1748460 PE=4 SV=1	Ricinus communis GN=RCOM_1748460 PE=4 SV=1	1.3174e-32	92	123.25	70	F:Rab GTPase activator activity; P:positive regulation of Rab GTPase activity
								G14712V01_(single)_contig_2209	A5C540	A5C540_VITVI Putative uncharacterized protein OS=Vitis vinifera GN=VITISV_024474 PE=4 SV=1	Vitis vinifera GN=VITISV_024474 PE=4 SV=1	6.28948e-06	77	49.2914	35	F:binding
		iso	TGACAGAAGAGAGAGAGCA	0.2	0.3	0.2
		iso	TGACAGAAGAGAGAGAGCACA	2.3	0.2	0.9		G14712V01_(single)_contig_13871	B9HIG5	B9HIG5_POPTR Uncharacterized protein OS=Populus trichocarpa GN=POPTR_0008s09750g PE=2 SV=2	ricinus communis gn=rcom_1620060 pe=4 sv=1	1.99372e-161	65	480.715	520	C:nucleus; F:DNA binding
								G14712V01_(single)_contig_55789	V7CAP8	V7CAP8_PHAVU Uncharacterized protein OS=Phaseolus vulgaris GN=PHAVU_003G182900g PE=4 SV=1	glycine soja gn=glyma17g08840 pe=4 sv=1	2.00506e-25	62	91.6633	153	C:nucleus; F:DNA binding
								G14712V01_(single)_contig_33091	B9II11	B9II11_POPTR Uncharacterized protein (Fragment) OS=Populus trichocarpa GN=POPTR_0016s04890g PE=4 SV=2	vitis vinifera pe=2 sv=1	4.31849e-10	51	61.6178	129	C:nucleus; F:DNA binding
								G14712V01_(single)_contig_64498	B9GPA8	B9GPA8_POPTR Uncharacterized protein OS=Populus trichocarpa GN=POPTR_0002s14330g PE=4 SV=1	Populus trichocarpa GN=POPTR_0002s14330g PE=4 SV=1	5.17255e-28	72	114.39	127	C:nucleus; F:DNA binding
								G14712V01_(single)_contig_60977	F6HGB1	F6HGB1_VITVI Putative uncharacterized protein OS=Vitis vinifera GN=VIT_01s0010g03710 PE=4 SV=1	ricinus communis gn=rcom_1079880 pe=4 sv=1	2.71777e-26	67	108.997	114	C:nucleus; F:DNA binding
								G14712V01_(single)_contig_68236	U5D2P2	U5D2P2_AMBTC Uncharacterized protein OS=Amborella trichopoda GN=AMTR_s00048p00211630 PE=4 SV=1	Amborella trichopoda GN=AMTR_s00048p00211630 PE=4 SV=1	0.0115994	69	42.3578	42	-
								G14712V01_(single)_contig_19649	B9IKZ7	B9IKZ7_POPTR Sucrose-phosphate synthase family protein OS=Populus trichocarpa GN=POPTR_0018s01960g PE=4 SV=1	populus trichocarpa gn=poptr_0018s01960g pe=4 sv=1	6.73659e-33	83	133.265	90	P:response to hypoxia; P:sucrose biosynthetic process; P:pollen wall assembly; F:sucrose-phosphate synthase activity; P:galactolipid biosynthetic process; C:plasma membrane
								G14712V01_(single)_contig_2209	A5C540	A5C540_VITVI Putative uncharacterized protein OS=Vitis vinifera GN=VITISV_024474 PE=4 SV=1	Vitis vinifera GN=VITISV_024474 PE=4 SV=1	6.28948e-06	77	49.2914	35	F:binding
								G14712V01_(single)_contig_26276	V4LG66	V4LG66_THESL Uncharacterized protein OS=Thellungiella salsuginea GN=EUTSA_v10028662mg PE=4 SV=1	Thellungiella salsuginea GN=EUTSA_v10028662mg PE=4 SV=1	0.275843	59	38.5058	54	-
								G14712V01_(single)_contig_83213	U5GMH8	U5GMH8_POPTR Uncharacterized protein OS=Populus trichocarpa GN=POPTR_0003s08570g PE=4 SV=1	Populus trichocarpa GN=POPTR_0003s08570g PE=4 SV=1	2.39131e-42	65	132.109	141	-
								G14712V01_(single)_contig_26040	D8RUJ6	D8RUJ6_SELML Putative uncharacterized protein OS=Selaginella moellendorffii GN=SELMODRAFT_232346 PE=3 SV=1	Selaginella moellendorffii GN=SELMODRAFT_232346 PE=3 SV=1	2.18346	48	35.4242	72	C:integral to membrane; C:membrane; P:transport; F:transporter activity
		iso	GACAGAAGAGAGAGAGCAC	0.3	0.5	0.7
	miR156#h	miR	TTGACAGAAGATAGAGAGCAC	3062.4	3583.6	6372.5		gi_11203486_gb_BF272491.1_BF272491	A4GXB6	A4GXB6_GOSHI Promoter binding protein (Fragment) OS=Gossypium hirsutum PE=2 SV=1	gossypium hirsutum pe=2 sv=1	3.13139e-74	99	231.106	118	C:nucleus; F:DNA binding
								gi_13356818_gb_BG447166.1_BG447166	D6QZ29	D6QZ29_VITVI Promoter-binding protein SPL9 OS=Vitis vinifera PE=2 SV=1	vitis vinifera pe=2 sv=1	4.05538e-37	66	139.428	136	C:nucleus; F:DNA binding
								G14712V01_(single)_contig_33091	B9II11	B9II11_POPTR Uncharacterized protein (Fragment) OS=Populus trichocarpa GN=POPTR_0016s04890g PE=4 SV=2	vitis vinifera pe=2 sv=1	4.31849e-10	51	61.6178	129	C:nucleus; F:DNA binding
								gi_11204743_gb_BF273577.1_BF273577	D6QZ29	D6QZ29_VITVI Promoter-binding protein SPL9 OS=Vitis vinifera PE=2 SV=1	vitis vinifera pe=2 sv=1	1.82195e-25	56	106.301	176	C:nucleus; F:DNA binding
								G14712V01_(single)_contig_60977	F6HGB1	F6HGB1_VITVI Putative uncharacterized protein OS=Vitis vinifera GN=VIT_01s0010g03710 PE=4 SV=1	ricinus communis gn=rcom_1079880 pe=4 sv=1	2.71777e-26	67	108.997	114	C:nucleus; F:DNA binding
								G14712V01_(single)_contig_13871	B9HIG5	B9HIG5_POPTR Uncharacterized protein OS=Populus trichocarpa GN=POPTR_0008s09750g PE=2 SV=2	ricinus communis gn=rcom_1620060 pe=4 sv=1	1.99372e-161	65	480.715	520	C:nucleus; F:DNA binding
								gi_436394453_gb_JG845735.1_JG845735	B9HXH7	B9HXH7_POPTR Squamosa promoter-binding protein-like 6 OS=Populus trichocarpa GN=POPTR_0010s16400g PE=4 SV=2	populus trichocarpa gn=poptr_0010s16400g pe=4 sv=2	8.30893e-42	61	155.221	178	C:nucleus; F:DNA binding
								G14712V01_(single)_contig_55789	V7CAP8	V7CAP8_PHAVU Uncharacterized protein OS=Phaseolus vulgaris GN=PHAVU_003G182900g PE=4 SV=1	glycine soja gn=glyma17g08840 pe=4 sv=1	2.00506e-25	62	91.6633	153	C:nucleus; F:DNA binding
								G14712V01_(single)_contig_64498	B9GPA8	B9GPA8_POPTR Uncharacterized protein OS=Populus trichocarpa GN=POPTR_0002s14330g PE=4 SV=1	Populus trichocarpa GN=POPTR_0002s14330g PE=4 SV=1	5.17255e-28	72	114.39	127	C:nucleus; F:DNA binding
								gi_13247453_gb_BF270515.2_BF270515	B9HSB7	B9HSB7_POPTR Uncharacterized protein OS=Populus trichocarpa GN=POPTR_0010s02540g PE=4 SV=2	Populus trichocarpa GN=POPTR_0010s02540g PE=4 SV=2	2.88722e-25	79	78.5666	68	P:biological_process
								G14712V01_(single)_contig_43856	V4RP79	V4RP79_9ROSI Lipase OS=Citrus clementina GN=CICLE_v10028553mg PE=3 SV=1	citrus clementina gn=cicle_v10028553mg pe=3 sv=1	0	87	591.652	357	C:extracellular space; F:triglyceride lipase activity; P:lipid catabolic process
								G14712V01_(single)_contig_76146	K4B947	K4B947_SOLLC Uncharacterized protein OS=Solanum lycopersicum GN=Solyc02g078220.1 PE=4 SV=1	Solanum lycopersicum GN=Solyc02g078220.1 PE=4 SV=1	3.81452	57	33.8834	40	F:sulfotransferase activity
								gi_436393967_gb_JG845447.1_JG845447	V4T2G5	V4T2G5_9ROSI Uncharacterized protein OS=Citrus clementina GN=CICLE_v10023883mg PE=4 SV=1	ricinus communis gn=rcom_0736490 pe=4 sv=1	3.4242e-32	84	125.946	76	F:protein transporter activity; F:Ran GTPase binding; C:nuclear pore; P:cell wall pectin metabolic process; C:chloroplast; P:protein import into nucleus, docking; P:plant-type cell wall cellulose metabolic process
								G14712V01_(single)_contig_19659	V4TPI8	V4TPI8_9ROSI Uncharacterized protein OS=Citrus clementina GN=CICLE_v10031371mg PE=4 SV=1	Citrus clementina GN=CICLE_v10031371mg PE=4 SV=1	1.27849e-97	62	312.768	465	-
								G14712V01_(single)_contig_43497	B9GU54	B9GU54_POPTR Uncharacterized protein OS=Populus trichocarpa GN=POPTR_0002s08550g PE=4 SV=2	Populus trichocarpa GN=POPTR_0002s08550g PE=4 SV=2	1.2235e-52	80	188.348	176	-
								gi_436406275_gb_JG844511.1_JG844511	B9T274	B9T274_RICCO LIGULELESS1 protein, putative OS=Ricinus communis GN=RCOM_0413690 PE=4 SV=1	ricinus communis gn=rcom_0413690 pe=4 sv=1	1.10345e-63	79	209.149	174	C:nucleus; F:DNA binding
								G14712V01_(single)_contig_82728	V4SME7	V4SME7_9ROSI Uncharacterized protein OS=Citrus clementina GN=CICLE_v10029721mg PE=4 SV=1	Citrus clementina GN=CICLE_v10029721mg PE=4 SV=1	1.52159	53	34.2686	67	-
								G14712V01_(single)_contig_62934	F6HHQ9	F6HHQ9_VITVI Putative uncharacterized protein OS=Vitis vinifera GN=VIT_12s0057g01320 PE=4 SV=1	populus trichocarpa gn=poptr_0014s16820g pe=4 sv=2	4.02719e-33	68	138.658	135	P:RNA processing; F:binding; P:plastid organization
								gi_11209627_gb_BF278557.1_BF278557	M5WYW3	M5WYW3_PRUPE Uncharacterized protein (Fragment) OS=Prunus persica GN=PRUPE_ppa016983mg PE=3 SV=1	cucumis melo melo pe=3 sv=1	1.64101e-65	84	222.631	149	F:flavin adenine dinucleotide binding; F:mandelonitrile lyase activity; F:choline dehydrogenase activity; P:oxidation-reduction process; P:alcohol metabolic process
								gi_11206016_gb_BF274946.1_BF274946	M5VKZ4	M5VKZ4_PRUPE Uncharacterized protein OS=Prunus persica GN=PRUPE_ppa003050mg PE=4 SV=1	ricinus communis gn=rcom_0817310 pe=4 sv=1	9.5225e-128	89	383.645	250	P:defense response to bacterium; F:carbon-nitrogen ligase activity, with glutamine as amido-N-donor; P:N-acylethanolamine metabolic process; C:Golgi apparatus; C:plasma membrane; C:vacuolar membrane; F:N-(long-chain-acyl)ethanolamine deacylase activity; F:transferase activity; F:amidase activity; C:endoplasmic reticulum
								gi_436406765_gb_JG854406.1_JG854406	B9RX50	B9RX50_RICCO Glutamyl-tRNA(Gln) amidotransferase subunit A, putative OS=Ricinus communis GN=RCOM_0817310 PE=4 SV=1	ricinus communis gn=rcom_0817310 pe=4 sv=1	7.88231e-81	87	261.536	179	P:defense response to bacterium; F:carbon-nitrogen ligase activity, with glutamine as amido-N-donor; P:N-acylethanolamine metabolic process; C:Golgi apparatus; C:plasma membrane; C:vacuolar membrane; F:N-(long-chain-acyl)ethanolamine deacylase activity; F:transferase activity; F:amidase activity; C:endoplasmic reticulum
								gi_21093108_gb_BQ405421.1_BQ405421	A5C3F6	A5C3F6_VITVI Putative uncharacterized protein OS=Vitis vinifera GN=VITISV_019910 PE=4 SV=1	Vitis vinifera GN=VITISV_019910 PE=4 SV=1	1.84652e-58	87	196.438	142	P:defense response to bacterium; F:carbon-nitrogen ligase activity, with glutamine as amido-N-donor; P:N-acylethanolamine metabolic process; C:Golgi apparatus; C:plasma membrane; C:vacuolar membrane; F:N-(long-chain-acyl)ethanolamine deacylase activity; F:amidase activity; C:endoplasmic reticulum
		iso	TTGTTGACAGAAGATAGAGAGCAC	0.2	0.2	0.3		G14712V01_(single)_contig_13871	B9HIG5	B9HIG5_POPTR Uncharacterized protein OS=Populus trichocarpa GN=POPTR_0008s09750g PE=2 SV=2	ricinus communis gn=rcom_1620060 pe=4 sv=1	1.99372e-161	65	480.715	520	C:nucleus; F:DNA binding
								G14712V01_(single)_contig_33091	B9II11	B9II11_POPTR Uncharacterized protein (Fragment) OS=Populus trichocarpa GN=POPTR_0016s04890g PE=4 SV=2	vitis vinifera pe=2 sv=1	4.31849e-10	51	61.6178	129	C:nucleus; F:DNA binding
								G14712V01_(single)_contig_60977	F6HGB1	F6HGB1_VITVI Putative uncharacterized protein OS=Vitis vinifera GN=VIT_01s0010g03710 PE=4 SV=1	ricinus communis gn=rcom_1079880 pe=4 sv=1	2.71777e-26	67	108.997	114	C:nucleus; F:DNA binding
								G14712V01_(single)_contig_64498	B9GPA8	B9GPA8_POPTR Uncharacterized protein OS=Populus trichocarpa GN=POPTR_0002s14330g PE=4 SV=1	Populus trichocarpa GN=POPTR_0002s14330g PE=4 SV=1	5.17255e-28	72	114.39	127	C:nucleus; F:DNA binding
								G14712V01_(single)_contig_55789	V7CAP8	V7CAP8_PHAVU Uncharacterized protein OS=Phaseolus vulgaris GN=PHAVU_003G182900g PE=4 SV=1	glycine soja gn=glyma17g08840 pe=4 sv=1	2.00506e-25	62	91.6633	153	C:nucleus; F:DNA binding
								G14712V01_(single)_contig_18521	D7TMU6	D7TMU6_VITVI Putative uncharacterized protein OS=Vitis vinifera GN=VIT_16s0100g00690 PE=4 SV=1	populus trichocarpa gn=poptr_0015s13360g pe=4 sv=1	0	93	690.649	393	F:ubiquitin-protein ligase activity; P:protein ubiquitination; F:zinc ion binding
								G14712V01_(single)_contig_10184	V4RXS3	V4RXS3_9ROSI Serine/threonine-protein phosphatase 2A 55 kDa regulatory subunit B (Fragment) OS=Citrus clementina GN=CICLE_v100253981mg PE=3 SV=1	citrus clementina gn=cicle_v100253981mg pe=3 sv=1	6.20489e-36	66	132.109	106	C:protein phosphatase type 2A complex; P:signal transduction; F:protein phosphatase type 2A regulator activity
								G14712V01_(single)_contig_6529	D7TMU6	D7TMU6_VITVI Putative uncharacterized protein OS=Vitis vinifera GN=VIT_16s0100g00690 PE=4 SV=1	Vitis vinifera GN=VIT_16s0100g00690 PE=4 SV=1	5.47837e-26	89	105.531	59	F:zinc ion binding
								G14712V01_(single)_contig_66220	V4STD1	V4STD1_9ROSI Uncharacterized protein OS=Citrus clementina GN=CICLE_v10033709mg PE=3 SV=1	ricinus communis gn=rcom_1619700 pe=3 sv=1	2.34108e-60	67	181.8	154	F:oxidoreductase activity; F:binding
		iso	TTGTTGACAGAAGATAGAGAG	0.2	0.3	0.2		G14712V01_(single)_contig_66220	V4STD1	V4STD1_9ROSI Uncharacterized protein OS=Citrus clementina GN=CICLE_v10033709mg PE=3 SV=1	ricinus communis gn=rcom_1619700 pe=3 sv=1	2.34108e-60	67	181.8	154	F:oxidoreductase activity; F:binding
								G14712V01_(single)_contig_83782	V4STA6	V4STA6_9ROSI Uncharacterized protein OS=Citrus clementina GN=CICLE_v10024778mg PE=4 SV=1	Citrus clementina GN=CICLE_v10024778mg PE=4 SV=1	8.26932e-67	86	228.024	136	C:endosome; C:trans-Golgi network; C:Golgi apparatus; C:membrane
								G14712V01_(single)_contig_38053	M5W5F3	M5W5F3_PRUPE Uncharacterized protein (Fragment) OS=Prunus persica GN=PRUPE_ppa026368mg PE=4 SV=1	Prunus persica GN=PRUPE_ppa026368mg PE=4 SV=1	6.28185e-24	55	69.3218	99	F:RNA binding; F:nucleic acid binding; P:RNA-dependent DNA replication; F:RNA-directed DNA polymerase activity; F:zinc ion binding
								G14712V01_(single)_contig_24394	I1IM37	I1IM37_BRADI Uncharacterized protein OS=Brachypodium distachyon GN=BRADI4G20620 PE=4 SV=1	Brachypodium distachyon GN=BRADI4G20620 PE=4 SV=1	2.50413	46	34.2686	66	P:oxidation-reduction process; F:oxidoreductase activity; F:zinc ion binding
								G14712V01_(single)_contig_13871	B9HIG5	B9HIG5_POPTR Uncharacterized protein OS=Populus trichocarpa GN=POPTR_0008s09750g PE=2 SV=2	ricinus communis gn=rcom_1620060 pe=4 sv=1	1.99372e-161	65	480.715	520	C:nucleus; F:DNA binding
								G14712V01_(single)_contig_81811	M5VWW6	M5VWW6_PRUPE Uncharacterized protein OS=Prunus persica GN=PRUPE_ppa007383mg PE=4 SV=1	Prunus persica GN=PRUPE_ppa007383mg PE=4 SV=1	5.20248e-14	80	75.8702	112	P:mitotic cell cycle; P:deadenylation-independent decapping of nuclear-transcribed mRNA; C:cytoplasmic mRNA processing body; F:protein homodimerization activity; P:RNA processing
								G14712V01_(single)_contig_57186	M5XAF6	M5XAF6_PRUPE Uncharacterized protein OS=Prunus persica GN=PRUPE_ppa018115mg PE=4 SV=1	medicago truncatula gn=mtr_7g032890 pe=4 sv=1	3.8552e-38	66	140.969	203	-
								G14712V01_(single)_contig_16537	B2ZAU7	B2ZAU7_GOSAR Putative leucine-rich repeat transmembrane protein OS=Gossypium arboreum PE=4 SV=1	gossypium arboreum pe=4 sv=1	0	99	677.552	341	P:protein phosphorylation; F:ATP binding; C:integral to membrane; F:protein serine/threonine kinase activity
								G14712V01_(single)_contig_56392	A5APK4	A5APK4_VITVI Putative uncharacterized protein OS=Vitis vinifera GN=VITISV_007863 PE=3 SV=1	jatropha curcas gn= pe=3 sv=1	3.7301e-101	69	328.946	304	F:binding; C:protein complex; C:microtubule cytoskeleton; P:single-organism cellular process; C:cytoskeletal part
								G14712V01_(single)_contig_16726	V4SVA7	V4SVA7_9ROSI Uncharacterized protein OS=Citrus clementina GN=CICLE_v10000419mg PE=4 SV=1	ricinus communis gn=rcom_0496470 pe=4 sv=1	1.27206e-71	81	239.58	198	P:mitotic spindle assembly checkpoint; C:nuclear envelope; P:gravitropism
								G14712V01_(single)_contig_43112	B9RP94	B9RP94_RICCO Protein phosphatase 2a, regulatory subunit, putative OS=Ricinus communis GN=RCOM_0925400 PE=4 SV=1	ricinus communis gn=rcom_0925400 pe=4 sv=1	0	86	767.689	508	C:protein phosphatase type 2A complex; P:signal transduction; F:protein phosphatase type 2A regulator activity
								G14712V01_(single)_contig_16882	B9SMP4	B9SMP4_RICCO Serine carboxypeptidase, putative OS=Ricinus communis GN=RCOM_1627120 PE=4 SV=1	ricinus communis gn=rcom_1627120 pe=4 sv=1	2.41656e-26	82	110.923	70	F:serine-type carboxypeptidase activity; P:proteolysis
								G14712V01_(single)_contig_16318	V4T342	V4T342_9ROSI Uncharacterized protein OS=Citrus clementina GN=CICLE_v10002160mg PE=4 SV=1	Citrus clementina GN=CICLE_v10002160mg PE=4 SV=1	4.22848e-15	73	76.2554	67	F:molecular_function; P:chloroplast organization
								G14712V01_(single)_contig_33091	B9II11	B9II11_POPTR Uncharacterized protein (Fragment) OS=Populus trichocarpa GN=POPTR_0016s04890g PE=4 SV=2	vitis vinifera pe=2 sv=1	4.31849e-10	51	61.6178	129	C:nucleus; F:DNA binding
								G14712V01_(single)_contig_60977	F6HGB1	F6HGB1_VITVI Putative uncharacterized protein OS=Vitis vinifera GN=VIT_01s0010g03710 PE=4 SV=1	ricinus communis gn=rcom_1079880 pe=4 sv=1	2.71777e-26	67	108.997	114	C:nucleus; F:DNA binding
		iso	TGTTGACAGAAGATAGAGAGC	0.2	0.2	0.3		G14712V01_(single)_contig_13871	B9HIG5	B9HIG5_POPTR Uncharacterized protein OS=Populus trichocarpa GN=POPTR_0008s09750g PE=2 SV=2	ricinus communis gn=rcom_1620060 pe=4 sv=1	1.99372e-161	65	480.715	520	C:nucleus; F:DNA binding
								G14712V01_(single)_contig_33091	B9II11	B9II11_POPTR Uncharacterized protein (Fragment) OS=Populus trichocarpa GN=POPTR_0016s04890g PE=4 SV=2	vitis vinifera pe=2 sv=1	4.31849e-10	51	61.6178	129	C:nucleus; F:DNA binding
								G14712V01_(single)_contig_60977	F6HGB1	F6HGB1_VITVI Putative uncharacterized protein OS=Vitis vinifera GN=VIT_01s0010g03710 PE=4 SV=1	ricinus communis gn=rcom_1079880 pe=4 sv=1	2.71777e-26	67	108.997	114	C:nucleus; F:DNA binding
								G14712V01_(single)_contig_83782	V4STA6	V4STA6_9ROSI Uncharacterized protein OS=Citrus clementina GN=CICLE_v10024778mg PE=4 SV=1	Citrus clementina GN=CICLE_v10024778mg PE=4 SV=1	8.26932e-67	86	228.024	136	C:endosome; C:trans-Golgi network; C:Golgi apparatus; C:membrane
								G14712V01_(single)_contig_81811	M5VWW6	M5VWW6_PRUPE Uncharacterized protein OS=Prunus persica GN=PRUPE_ppa007383mg PE=4 SV=1	Prunus persica GN=PRUPE_ppa007383mg PE=4 SV=1	5.20248e-14	80	75.8702	112	P:mitotic cell cycle; P:deadenylation-independent decapping of nuclear-transcribed mRNA; C:cytoplasmic mRNA processing body; F:protein homodimerization activity; P:RNA processing
								G14712V01_(single)_contig_55789	V7CAP8	V7CAP8_PHAVU Uncharacterized protein OS=Phaseolus vulgaris GN=PHAVU_003G182900g PE=4 SV=1	glycine soja gn=glyma17g08840 pe=4 sv=1	2.00506e-25	62	91.6633	153	C:nucleus; F:DNA binding
								G14712V01_(single)_contig_64498	B9GPA8	B9GPA8_POPTR Uncharacterized protein OS=Populus trichocarpa GN=POPTR_0002s14330g PE=4 SV=1	Populus trichocarpa GN=POPTR_0002s14330g PE=4 SV=1	5.17255e-28	72	114.39	127	C:nucleus; F:DNA binding
								G14712V01_(single)_contig_25660	B9G5C7	B9G5C7_ORYSJ Putative uncharacterized protein OS=Oryza sativa subsp. japonica GN=OsJ_31232 PE=4 SV=1	oryza sativa japonica gn=loc_os12g21910 pe=4 sv=1	9.25694e-23	58	100.523	127	F:RNA binding; F:nucleic acid binding; C:plastid; P:RNA-dependent DNA replication; F:zinc ion binding; F:RNA-directed DNA polymerase activity; F:ribonuclease H activity; P:fatty acid catabolic process
								G14712V01_(single)_contig_66220	V4STD1	V4STD1_9ROSI Uncharacterized protein OS=Citrus clementina GN=CICLE_v10033709mg PE=3 SV=1	ricinus communis gn=rcom_1619700 pe=3 sv=1	2.34108e-60	67	181.8	154	F:oxidoreductase activity; F:binding
								G14712V01_(single)_contig_57186	M5XAF6	M5XAF6_PRUPE Uncharacterized protein OS=Prunus persica GN=PRUPE_ppa018115mg PE=4 SV=1	medicago truncatula gn=mtr_7g032890 pe=4 sv=1	3.8552e-38	66	140.969	203	-
								G14712V01_(single)_contig_38053	M5W5F3	M5W5F3_PRUPE Uncharacterized protein (Fragment) OS=Prunus persica GN=PRUPE_ppa026368mg PE=4 SV=1	Prunus persica GN=PRUPE_ppa026368mg PE=4 SV=1	6.28185e-24	55	69.3218	99	F:RNA binding; F:nucleic acid binding; P:RNA-dependent DNA replication; F:RNA-directed DNA polymerase activity; F:zinc ion binding
								G14712V01_(single)_contig_16537	B2ZAU7	B2ZAU7_GOSAR Putative leucine-rich repeat transmembrane protein OS=Gossypium arboreum PE=4 SV=1	gossypium arboreum pe=4 sv=1	0	99	677.552	341	P:protein phosphorylation; F:ATP binding; C:integral to membrane; F:protein serine/threonine kinase activity
								G14712V01_(single)_contig_62934	F6HHQ9	F6HHQ9_VITVI Putative uncharacterized protein OS=Vitis vinifera GN=VIT_12s0057g01320 PE=4 SV=1	populus trichocarpa gn=poptr_0014s16820g pe=4 sv=2	4.02719e-33	68	138.658	135	P:RNA processing; F:binding; P:plastid organization
								G14712V01_(single)_contig_50860	B9RWU9	B9RWU9_RICCO Putative uncharacterized protein OS=Ricinus communis GN=RCOM_1748460 PE=4 SV=1	Ricinus communis GN=RCOM_1748460 PE=4 SV=1	1.3174e-32	92	123.25	70	F:Rab GTPase activator activity; P:positive regulation of Rab GTPase activity
								G14712V01_(single)_contig_58899	V4TK41	V4TK41_9ROSI S-acyltransferase OS=Citrus clementina GN=CICLE_v10030950mg PE=3 SV=1	citrus clementina gn=cicle_v10030950mg pe=3 sv=1	6.05029e-71	83	236.498	167	F:zinc ion binding; P:cellular component organization; P:plant-type cell wall organization or biogenesis
		iso	TGTTGACAGAAGATAGAGAGCACA	0.2	0.2	0.3		G14712V01_(single)_contig_13871	B9HIG5	B9HIG5_POPTR Uncharacterized protein OS=Populus trichocarpa GN=POPTR_0008s09750g PE=2 SV=2	ricinus communis gn=rcom_1620060 pe=4 sv=1	1.99372e-161	65	480.715	520	C:nucleus; F:DNA binding
								G14712V01_(single)_contig_33091	B9II11	B9II11_POPTR Uncharacterized protein (Fragment) OS=Populus trichocarpa GN=POPTR_0016s04890g PE=4 SV=2	vitis vinifera pe=2 sv=1	4.31849e-10	51	61.6178	129	C:nucleus; F:DNA binding
								G14712V01_(single)_contig_55789	V7CAP8	V7CAP8_PHAVU Uncharacterized protein OS=Phaseolus vulgaris GN=PHAVU_003G182900g PE=4 SV=1	glycine soja gn=glyma17g08840 pe=4 sv=1	2.00506e-25	62	91.6633	153	C:nucleus; F:DNA binding
								G14712V01_(single)_contig_60977	F6HGB1	F6HGB1_VITVI Putative uncharacterized protein OS=Vitis vinifera GN=VIT_01s0010g03710 PE=4 SV=1	ricinus communis gn=rcom_1079880 pe=4 sv=1	2.71777e-26	67	108.997	114	C:nucleus; F:DNA binding
								G14712V01_(single)_contig_64498	B9GPA8	B9GPA8_POPTR Uncharacterized protein OS=Populus trichocarpa GN=POPTR_0002s14330g PE=4 SV=1	Populus trichocarpa GN=POPTR_0002s14330g PE=4 SV=1	5.17255e-28	72	114.39	127	C:nucleus; F:DNA binding
								G14712V01_(single)_contig_18521	D7TMU6	D7TMU6_VITVI Putative uncharacterized protein OS=Vitis vinifera GN=VIT_16s0100g00690 PE=4 SV=1	populus trichocarpa gn=poptr_0015s13360g pe=4 sv=1	0	93	690.649	393	F:ubiquitin-protein ligase activity; P:protein ubiquitination; F:zinc ion binding
								G14712V01_(single)_contig_6529	D7TMU6	D7TMU6_VITVI Putative uncharacterized protein OS=Vitis vinifera GN=VIT_16s0100g00690 PE=4 SV=1	Vitis vinifera GN=VIT_16s0100g00690 PE=4 SV=1	5.47837e-26	89	105.531	59	F:zinc ion binding
								G14712V01_(single)_contig_10184	V4RXS3	V4RXS3_9ROSI Serine/threonine-protein phosphatase 2A 55 kDa regulatory subunit B (Fragment) OS=Citrus clementina GN=CICLE_v100253981mg PE=3 SV=1	citrus clementina gn=cicle_v100253981mg pe=3 sv=1	6.20489e-36	66	132.109	106	C:protein phosphatase type 2A complex; P:signal transduction; F:protein phosphatase type 2A regulator activity
								G14712V01_(single)_contig_20751	B9HXL9	B9HXL9_POPTR Uncharacterized protein OS=Populus trichocarpa GN=POPTR_0010s16880g PE=4 SV=1	Populus trichocarpa GN=POPTR_0010s16880g PE=4 SV=1	1.57853e-20	95	88.9669	45	P:stomatal complex morphogenesis; P:isopentenyl diphosphate biosynthetic process, methylerythritol 4-phosphate pathway; P:maltose metabolic process; P:starch biosynthetic process; P:positive regulation of transcription, DNA-dependent
		iso	GTTGACAGAAGATAGAGAGCA	0.3	0.2	0.2		G14712V01_(single)_contig_13871	B9HIG5	B9HIG5_POPTR Uncharacterized protein OS=Populus trichocarpa GN=POPTR_0008s09750g PE=2 SV=2	ricinus communis gn=rcom_1620060 pe=4 sv=1	1.99372e-161	65	480.715	520	C:nucleus; F:DNA binding
								G14712V01_(single)_contig_33091	B9II11	B9II11_POPTR Uncharacterized protein (Fragment) OS=Populus trichocarpa GN=POPTR_0016s04890g PE=4 SV=2	vitis vinifera pe=2 sv=1	4.31849e-10	51	61.6178	129	C:nucleus; F:DNA binding
								G14712V01_(single)_contig_60977	F6HGB1	F6HGB1_VITVI Putative uncharacterized protein OS=Vitis vinifera GN=VIT_01s0010g03710 PE=4 SV=1	ricinus communis gn=rcom_1079880 pe=4 sv=1	2.71777e-26	67	108.997	114	C:nucleus; F:DNA binding
								G14712V01_(single)_contig_55789	V7CAP8	V7CAP8_PHAVU Uncharacterized protein OS=Phaseolus vulgaris GN=PHAVU_003G182900g PE=4 SV=1	glycine soja gn=glyma17g08840 pe=4 sv=1	2.00506e-25	62	91.6633	153	C:nucleus; F:DNA binding
								G14712V01_(single)_contig_64498	B9GPA8	B9GPA8_POPTR Uncharacterized protein OS=Populus trichocarpa GN=POPTR_0002s14330g PE=4 SV=1	Populus trichocarpa GN=POPTR_0002s14330g PE=4 SV=1	5.17255e-28	72	114.39	127	C:nucleus; F:DNA binding
								G14712V01_(single)_contig_43856	V4RP79	V4RP79_9ROSI Lipase OS=Citrus clementina GN=CICLE_v10028553mg PE=3 SV=1	citrus clementina gn=cicle_v10028553mg pe=3 sv=1	0	87	591.652	357	C:extracellular space; F:triglyceride lipase activity; P:lipid catabolic process
								G14712V01_(single)_contig_81811	M5VWW6	M5VWW6_PRUPE Uncharacterized protein OS=Prunus persica GN=PRUPE_ppa007383mg PE=4 SV=1	Prunus persica GN=PRUPE_ppa007383mg PE=4 SV=1	5.20248e-14	80	75.8702	112	P:mitotic cell cycle; P:deadenylation-independent decapping of nuclear-transcribed mRNA; C:cytoplasmic mRNA processing body; F:protein homodimerization activity; P:RNA processing
								G14712V01_(single)_contig_76146	K4B947	K4B947_SOLLC Uncharacterized protein OS=Solanum lycopersicum GN=Solyc02g078220.1 PE=4 SV=1	Solanum lycopersicum GN=Solyc02g078220.1 PE=4 SV=1	3.81452	57	33.8834	40	F:sulfotransferase activity
								G14712V01_(single)_contig_43497	B9GU54	B9GU54_POPTR Uncharacterized protein OS=Populus trichocarpa GN=POPTR_0002s08550g PE=4 SV=2	Populus trichocarpa GN=POPTR_0002s08550g PE=4 SV=2	1.2235e-52	80	188.348	176	-
								G14712V01_(single)_contig_83782	V4STA6	V4STA6_9ROSI Uncharacterized protein OS=Citrus clementina GN=CICLE_v10024778mg PE=4 SV=1	Citrus clementina GN=CICLE_v10024778mg PE=4 SV=1	8.26932e-67	86	228.024	136	C:endosome; C:trans-Golgi network; C:Golgi apparatus; C:membrane
								G14712V01_(single)_contig_50860	B9RWU9	B9RWU9_RICCO Putative uncharacterized protein OS=Ricinus communis GN=RCOM_1748460 PE=4 SV=1	Ricinus communis GN=RCOM_1748460 PE=4 SV=1	1.3174e-32	92	123.25	70	F:Rab GTPase activator activity; P:positive regulation of Rab GTPase activity
								G14712V01_(single)_contig_82728	V4SME7	V4SME7_9ROSI Uncharacterized protein OS=Citrus clementina GN=CICLE_v10029721mg PE=4 SV=1	Citrus clementina GN=CICLE_v10029721mg PE=4 SV=1	1.52159	53	34.2686	67	-
								G14712V01_(single)_contig_62934	F6HHQ9	F6HHQ9_VITVI Putative uncharacterized protein OS=Vitis vinifera GN=VIT_12s0057g01320 PE=4 SV=1	populus trichocarpa gn=poptr_0014s16820g pe=4 sv=2	4.02719e-33	68	138.658	135	P:RNA processing; F:binding; P:plastid organization
		iso	TTGACAGAAGATAGAGAGCACA	0.9	2.2	2.4		G14712V01_(single)_contig_33091	B9II11	B9II11_POPTR Uncharacterized protein (Fragment) OS=Populus trichocarpa GN=POPTR_0016s04890g PE=4 SV=2	vitis vinifera pe=2 sv=1	4.31849e-10	51	61.6178	129	C:nucleus; F:DNA binding
								G14712V01_(single)_contig_13871	B9HIG5	B9HIG5_POPTR Uncharacterized protein OS=Populus trichocarpa GN=POPTR_0008s09750g PE=2 SV=2	ricinus communis gn=rcom_1620060 pe=4 sv=1	1.99372e-161	65	480.715	520	C:nucleus; F:DNA binding
								G14712V01_(single)_contig_55789	V7CAP8	V7CAP8_PHAVU Uncharacterized protein OS=Phaseolus vulgaris GN=PHAVU_003G182900g PE=4 SV=1	glycine soja gn=glyma17g08840 pe=4 sv=1	2.00506e-25	62	91.6633	153	C:nucleus; F:DNA binding
								G14712V01_(single)_contig_60977	F6HGB1	F6HGB1_VITVI Putative uncharacterized protein OS=Vitis vinifera GN=VIT_01s0010g03710 PE=4 SV=1	ricinus communis gn=rcom_1079880 pe=4 sv=1	2.71777e-26	67	108.997	114	C:nucleus; F:DNA binding
								G14712V01_(single)_contig_64498	B9GPA8	B9GPA8_POPTR Uncharacterized protein OS=Populus trichocarpa GN=POPTR_0002s14330g PE=4 SV=1	Populus trichocarpa GN=POPTR_0002s14330g PE=4 SV=1	5.17255e-28	72	114.39	127	C:nucleus; F:DNA binding
								G14712V01_(single)_contig_19659	V4TPI8	V4TPI8_9ROSI Uncharacterized protein OS=Citrus clementina GN=CICLE_v10031371mg PE=4 SV=1	Citrus clementina GN=CICLE_v10031371mg PE=4 SV=1	1.27849e-97	62	312.768	465	-
								G14712V01_(single)_contig_43856	V4RP79	V4RP79_9ROSI Lipase OS=Citrus clementina GN=CICLE_v10028553mg PE=3 SV=1	citrus clementina gn=cicle_v10028553mg pe=3 sv=1	0	87	591.652	357	C:extracellular space; F:triglyceride lipase activity; P:lipid catabolic process
								G14712V01_(single)_contig_78622	W5EF25	W5EF25_WHEAT Uncharacterized protein OS=Triticum aestivum PE=4 SV=1	aegilops tauschii gn=f775_06778 pe=4 sv=1	1.55753	65	35.4242	38	F:nucleic acid binding; F:nucleotide binding; C:ribonucleoprotein complex; F:poly(A) RNA binding; P:mRNA processing; C:nucleus; P:translational initiation; F:RNA binding; P:nuclear-transcribed mRNA poly(A) tail shortening; C:cytosol
								G14712V01_(single)_contig_68236	U5D2P2	U5D2P2_AMBTC Uncharacterized protein OS=Amborella trichopoda GN=AMTR_s00048p00211630 PE=4 SV=1	Amborella trichopoda GN=AMTR_s00048p00211630 PE=4 SV=1	0.0115994	69	42.3578	42	-
								G14712V01_(single)_contig_76146	K4B947	K4B947_SOLLC Uncharacterized protein OS=Solanum lycopersicum GN=Solyc02g078220.1 PE=4 SV=1	Solanum lycopersicum GN=Solyc02g078220.1 PE=4 SV=1	3.81452	57	33.8834	40	F:sulfotransferase activity
								G14712V01_(single)_contig_82728	V4SME7	V4SME7_9ROSI Uncharacterized protein OS=Citrus clementina GN=CICLE_v10029721mg PE=4 SV=1	Citrus clementina GN=CICLE_v10029721mg PE=4 SV=1	1.52159	53	34.2686	67	-
		iso	TTGACAGAAGATAGAGAGC	5.4	3.2	9.3
		iso	TTGACAGAAGATAGAGAGCA	14.7	22.5	28.2		G14712V01_(single)_contig_33091	B9II11	B9II11_POPTR Uncharacterized protein (Fragment) OS=Populus trichocarpa GN=POPTR_0016s04890g PE=4 SV=2	vitis vinifera pe=2 sv=1	4.31849e-10	51	61.6178	129	C:nucleus; F:DNA binding
								G14712V01_(single)_contig_60977	F6HGB1	F6HGB1_VITVI Putative uncharacterized protein OS=Vitis vinifera GN=VIT_01s0010g03710 PE=4 SV=1	ricinus communis gn=rcom_1079880 pe=4 sv=1	2.71777e-26	67	108.997	114	C:nucleus; F:DNA binding
								G14712V01_(single)_contig_13871	B9HIG5	B9HIG5_POPTR Uncharacterized protein OS=Populus trichocarpa GN=POPTR_0008s09750g PE=2 SV=2	ricinus communis gn=rcom_1620060 pe=4 sv=1	1.99372e-161	65	480.715	520	C:nucleus; F:DNA binding
								G14712V01_(single)_contig_55789	V7CAP8	V7CAP8_PHAVU Uncharacterized protein OS=Phaseolus vulgaris GN=PHAVU_003G182900g PE=4 SV=1	glycine soja gn=glyma17g08840 pe=4 sv=1	2.00506e-25	62	91.6633	153	C:nucleus; F:DNA binding
								G14712V01_(single)_contig_64498	B9GPA8	B9GPA8_POPTR Uncharacterized protein OS=Populus trichocarpa GN=POPTR_0002s14330g PE=4 SV=1	Populus trichocarpa GN=POPTR_0002s14330g PE=4 SV=1	5.17255e-28	72	114.39	127	C:nucleus; F:DNA binding
								G14712V01_(single)_contig_43856	V4RP79	V4RP79_9ROSI Lipase OS=Citrus clementina GN=CICLE_v10028553mg PE=3 SV=1	citrus clementina gn=cicle_v10028553mg pe=3 sv=1	0	87	591.652	357	C:extracellular space; F:triglyceride lipase activity; P:lipid catabolic process
								G14712V01_(single)_contig_76146	K4B947	K4B947_SOLLC Uncharacterized protein OS=Solanum lycopersicum GN=Solyc02g078220.1 PE=4 SV=1	Solanum lycopersicum GN=Solyc02g078220.1 PE=4 SV=1	3.81452	57	33.8834	40	F:sulfotransferase activity
								G14712V01_(single)_contig_43497	B9GU54	B9GU54_POPTR Uncharacterized protein OS=Populus trichocarpa GN=POPTR_0002s08550g PE=4 SV=2	Populus trichocarpa GN=POPTR_0002s08550g PE=4 SV=2	1.2235e-52	80	188.348	176	-
								G14712V01_(single)_contig_82728	V4SME7	V4SME7_9ROSI Uncharacterized protein OS=Citrus clementina GN=CICLE_v10029721mg PE=4 SV=1	Citrus clementina GN=CICLE_v10029721mg PE=4 SV=1	1.52159	53	34.2686	67	-
								G14712V01_(single)_contig_62934	F6HHQ9	F6HHQ9_VITVI Putative uncharacterized protein OS=Vitis vinifera GN=VIT_12s0057g01320 PE=4 SV=1	populus trichocarpa gn=poptr_0014s16820g pe=4 sv=2	4.02719e-33	68	138.658	135	P:RNA processing; F:binding; P:plastid organization
		iso	TTGACAGAAGATAGAGAG	0.3	0.2	0.3
		iso	TGACAGAAGATAGAGAGCACA	1.5	3.2	1.8		G14712V01_(single)_contig_13871	B9HIG5	B9HIG5_POPTR Uncharacterized protein OS=Populus trichocarpa GN=POPTR_0008s09750g PE=2 SV=2	ricinus communis gn=rcom_1620060 pe=4 sv=1	1.99372e-161	65	480.715	520	C:nucleus; F:DNA binding
								G14712V01_(single)_contig_55789	V7CAP8	V7CAP8_PHAVU Uncharacterized protein OS=Phaseolus vulgaris GN=PHAVU_003G182900g PE=4 SV=1	glycine soja gn=glyma17g08840 pe=4 sv=1	2.00506e-25	62	91.6633	153	C:nucleus; F:DNA binding
								G14712V01_(single)_contig_33091	B9II11	B9II11_POPTR Uncharacterized protein (Fragment) OS=Populus trichocarpa GN=POPTR_0016s04890g PE=4 SV=2	vitis vinifera pe=2 sv=1	4.31849e-10	51	61.6178	129	C:nucleus; F:DNA binding
								G14712V01_(single)_contig_64498	B9GPA8	B9GPA8_POPTR Uncharacterized protein OS=Populus trichocarpa GN=POPTR_0002s14330g PE=4 SV=1	Populus trichocarpa GN=POPTR_0002s14330g PE=4 SV=1	5.17255e-28	72	114.39	127	C:nucleus; F:DNA binding
								G14712V01_(single)_contig_60977	F6HGB1	F6HGB1_VITVI Putative uncharacterized protein OS=Vitis vinifera GN=VIT_01s0010g03710 PE=4 SV=1	ricinus communis gn=rcom_1079880 pe=4 sv=1	2.71777e-26	67	108.997	114	C:nucleus; F:DNA binding
								G14712V01_(single)_contig_19659	V4TPI8	V4TPI8_9ROSI Uncharacterized protein OS=Citrus clementina GN=CICLE_v10031371mg PE=4 SV=1	Citrus clementina GN=CICLE_v10031371mg PE=4 SV=1	1.27849e-97	62	312.768	465	-
								G14712V01_(single)_contig_43856	V4RP79	V4RP79_9ROSI Lipase OS=Citrus clementina GN=CICLE_v10028553mg PE=3 SV=1	citrus clementina gn=cicle_v10028553mg pe=3 sv=1	0	87	591.652	357	C:extracellular space; F:triglyceride lipase activity; P:lipid catabolic process
								G14712V01_(single)_contig_76146	K4B947	K4B947_SOLLC Uncharacterized protein OS=Solanum lycopersicum GN=Solyc02g078220.1 PE=4 SV=1	Solanum lycopersicum GN=Solyc02g078220.1 PE=4 SV=1	3.81452	57	33.8834	40	F:sulfotransferase activity
								G14712V01_(single)_contig_43497	B9GU54	B9GU54_POPTR Uncharacterized protein OS=Populus trichocarpa GN=POPTR_0002s08550g PE=4 SV=2	Populus trichocarpa GN=POPTR_0002s08550g PE=4 SV=2	1.2235e-52	80	188.348	176	-
								G14712V01_(single)_contig_9176	V7BQT1	V7BQT1_PHAVU Uncharacterized protein OS=Phaseolus vulgaris GN=PHAVU_006G199200g PE=4 SV=1	phaseolus vulgaris pe=2 sv=1	8.63296e-06	66	49.6766	57	-
		iso	TGACAGAAGATAGAGAGCAC	405.3	565	756.3		G14712V01_(single)_contig_13871	B9HIG5	B9HIG5_POPTR Uncharacterized protein OS=Populus trichocarpa GN=POPTR_0008s09750g PE=2 SV=2	ricinus communis gn=rcom_1620060 pe=4 sv=1	1.99372e-161	65	480.715	520	C:nucleus; F:DNA binding
								G14712V01_(single)_contig_55789	V7CAP8	V7CAP8_PHAVU Uncharacterized protein OS=Phaseolus vulgaris GN=PHAVU_003G182900g PE=4 SV=1	glycine soja gn=glyma17g08840 pe=4 sv=1	2.00506e-25	62	91.6633	153	C:nucleus; F:DNA binding
								G14712V01_(single)_contig_64498	B9GPA8	B9GPA8_POPTR Uncharacterized protein OS=Populus trichocarpa GN=POPTR_0002s14330g PE=4 SV=1	Populus trichocarpa GN=POPTR_0002s14330g PE=4 SV=1	5.17255e-28	72	114.39	127	C:nucleus; F:DNA binding
								G14712V01_(single)_contig_33091	B9II11	B9II11_POPTR Uncharacterized protein (Fragment) OS=Populus trichocarpa GN=POPTR_0016s04890g PE=4 SV=2	vitis vinifera pe=2 sv=1	4.31849e-10	51	61.6178	129	C:nucleus; F:DNA binding
								G14712V01_(single)_contig_60977	F6HGB1	F6HGB1_VITVI Putative uncharacterized protein OS=Vitis vinifera GN=VIT_01s0010g03710 PE=4 SV=1	ricinus communis gn=rcom_1079880 pe=4 sv=1	2.71777e-26	67	108.997	114	C:nucleus; F:DNA binding
								G14712V01_(single)_contig_43856	V4RP79	V4RP79_9ROSI Lipase OS=Citrus clementina GN=CICLE_v10028553mg PE=3 SV=1	citrus clementina gn=cicle_v10028553mg pe=3 sv=1	0	87	591.652	357	C:extracellular space; F:triglyceride lipase activity; P:lipid catabolic process
								G14712V01_(single)_contig_76146	K4B947	K4B947_SOLLC Uncharacterized protein OS=Solanum lycopersicum GN=Solyc02g078220.1 PE=4 SV=1	Solanum lycopersicum GN=Solyc02g078220.1 PE=4 SV=1	3.81452	57	33.8834	40	F:sulfotransferase activity
								G14712V01_(single)_contig_19659	V4TPI8	V4TPI8_9ROSI Uncharacterized protein OS=Citrus clementina GN=CICLE_v10031371mg PE=4 SV=1	Citrus clementina GN=CICLE_v10031371mg PE=4 SV=1	1.27849e-97	62	312.768	465	-
								G14712V01_(single)_contig_43497	B9GU54	B9GU54_POPTR Uncharacterized protein OS=Populus trichocarpa GN=POPTR_0002s08550g PE=4 SV=2	Populus trichocarpa GN=POPTR_0002s08550g PE=4 SV=2	1.2235e-52	80	188.348	176	-
								G14712V01_(single)_contig_21563	A1XEK6	A1XEK6_TOBAC CYP84A14v1 OS=Nicotiana tabacum PE=2 SV=1	nicotiana tabacum pe=2 sv=1	1.22513	55	32.7278	58	F:metal ion binding; P:oxidation-reduction process; F:oxidoreductase activity, acting on paired donors, with incorporation or reduction of molecular oxygen; F:heme binding; F:oxidoreductase activity; F:electron carrier activity; F:iron ion binding; F:monooxygenase activity
								G14712V01_(single)_contig_16617	M5XRW4	M5XRW4_PRUPE Uncharacterized protein OS=Prunus persica GN=PRUPE_ppa000264mg PE=4 SV=1	Prunus persica GN=PRUPE_ppa000264mg PE=4 SV=1	0	90	878.241	513	-
								G14712V01_(single)_contig_62934	F6HHQ9	F6HHQ9_VITVI Putative uncharacterized protein OS=Vitis vinifera GN=VIT_12s0057g01320 PE=4 SV=1	populus trichocarpa gn=poptr_0014s16820g pe=4 sv=2	4.02719e-33	68	138.658	135	P:RNA processing; F:binding; P:plastid organization
		iso	TGACAGAAGATAGAGAGCA	2.3	3.4	4.1
		iso	TGACAGAAGATAGAGAGC	0.3	0.3	1.6
		iso	GACAGAAGATAGAGAGCAC	1.3	2.4	2.5
		iso	GACAGAAGATAGAGAGCA	0.2	0.7	0.2
		iso	ACAGAAGATAGAGAGCACAG	0.3	0.2	0.2		G14712V01_(single)_contig_13871	B9HIG5	B9HIG5_POPTR Uncharacterized protein OS=Populus trichocarpa GN=POPTR_0008s09750g PE=2 SV=2	ricinus communis gn=rcom_1620060 pe=4 sv=1	1.99372e-161	65	480.715	520	C:nucleus; F:DNA binding
								G14712V01_(single)_contig_33091	B9II11	B9II11_POPTR Uncharacterized protein (Fragment) OS=Populus trichocarpa GN=POPTR_0016s04890g PE=4 SV=2	vitis vinifera pe=2 sv=1	4.31849e-10	51	61.6178	129	C:nucleus; F:DNA binding
								G14712V01_(single)_contig_19659	V4TPI8	V4TPI8_9ROSI Uncharacterized protein OS=Citrus clementina GN=CICLE_v10031371mg PE=4 SV=1	Citrus clementina GN=CICLE_v10031371mg PE=4 SV=1	1.27849e-97	62	312.768	465	-
								G14712V01_(single)_contig_55789	V7CAP8	V7CAP8_PHAVU Uncharacterized protein OS=Phaseolus vulgaris GN=PHAVU_003G182900g PE=4 SV=1	glycine soja gn=glyma17g08840 pe=4 sv=1	2.00506e-25	62	91.6633	153	C:nucleus; F:DNA binding
								G14712V01_(single)_contig_9176	V7BQT1	V7BQT1_PHAVU Uncharacterized protein OS=Phaseolus vulgaris GN=PHAVU_006G199200g PE=4 SV=1	phaseolus vulgaris pe=2 sv=1	8.63296e-06	66	49.6766	57	-
								G14712V01_(single)_contig_60977	F6HGB1	F6HGB1_VITVI Putative uncharacterized protein OS=Vitis vinifera GN=VIT_01s0010g03710 PE=4 SV=1	ricinus communis gn=rcom_1079880 pe=4 sv=1	2.71777e-26	67	108.997	114	C:nucleus; F:DNA binding
								G14712V01_(single)_contig_57887	F6HHM7	F6HHM7_VITVI Putative uncharacterized protein OS=Vitis vinifera GN=VIT_12s0057g00690 PE=4 SV=1	betula pendula gn=hk2 pe=2 sv=1	5.10901e-66	55	238.424	389	F:signal transducer activity; P:response to chemical stimulus; P:signal transduction
								G14712V01_(single)_contig_78622	W5EF25	W5EF25_WHEAT Uncharacterized protein OS=Triticum aestivum PE=4 SV=1	aegilops tauschii gn=f775_06778 pe=4 sv=1	1.55753	65	35.4242	38	F:nucleic acid binding; F:nucleotide binding; C:ribonucleoprotein complex; F:poly(A) RNA binding; P:mRNA processing; C:nucleus; P:translational initiation; F:RNA binding; P:nuclear-transcribed mRNA poly(A) tail shortening; C:cytosol
								G14712V01_(single)_contig_68236	U5D2P2	U5D2P2_AMBTC Uncharacterized protein OS=Amborella trichopoda GN=AMTR_s00048p00211630 PE=4 SV=1	Amborella trichopoda GN=AMTR_s00048p00211630 PE=4 SV=1	0.0115994	69	42.3578	42	-
								G14712V01_(single)_contig_28725	A9TLW1	A9TLW1_PHYPA Predicted protein OS=Physcomitrella patens subsp. patens GN=PHYPADRAFT_94453 PE=4 SV=1	physcomitrella patens patens gn=phypadraft_94453 pe=4 sv=1	5.77253	58	31.187	46	P:apoptotic process
								G14712V01_(single)_contig_42096	B9SJT7	B9SJT7_RICCO Importin beta-1, putative OS=Ricinus communis GN=RCOM_0736490 PE=4 SV=1	ricinus communis gn=rcom_0736490 pe=4 sv=1	0	96	1662.51	871	F:protein transporter activity; F:Ran GTPase binding; C:nuclear pore; P:cell wall pectin metabolic process; C:chloroplast; P:protein import into nucleus, docking; P:plant-type cell wall cellulose metabolic process
								G14712V01_(single)_contig_57026	B9T7W0	B9T7W0_RICCO Serine/threonine-protein kinase PBS1, putative OS=Ricinus communis GN=RCOM_0087290 PE=4 SV=1	ricinus communis gn=rcom_0087290 pe=4 sv=1	1.64637e-150	78	451.055	334	P:protein phosphorylation; F:ATP binding; F:protein serine/threonine kinase activity
		iso	ACAGAAGATAGAGAGCACAGATG	0.2	0.2	0.3		G14712V01_(single)_contig_55789	V7CAP8	V7CAP8_PHAVU Uncharacterized protein OS=Phaseolus vulgaris GN=PHAVU_003G182900g PE=4 SV=1	glycine soja gn=glyma17g08840 pe=4 sv=1	2.00506e-25	62	91.6633	153	C:nucleus; F:DNA binding
								G14712V01_(single)_contig_33091	B9II11	B9II11_POPTR Uncharacterized protein (Fragment) OS=Populus trichocarpa GN=POPTR_0016s04890g PE=4 SV=2	vitis vinifera pe=2 sv=1	4.31849e-10	51	61.6178	129	C:nucleus; F:DNA binding
								G14712V01_(single)_contig_13871	B9HIG5	B9HIG5_POPTR Uncharacterized protein OS=Populus trichocarpa GN=POPTR_0008s09750g PE=2 SV=2	ricinus communis gn=rcom_1620060 pe=4 sv=1	1.99372e-161	65	480.715	520	C:nucleus; F:DNA binding
								G14712V01_(single)_contig_19659	V4TPI8	V4TPI8_9ROSI Uncharacterized protein OS=Citrus clementina GN=CICLE_v10031371mg PE=4 SV=1	Citrus clementina GN=CICLE_v10031371mg PE=4 SV=1	1.27849e-97	62	312.768	465	-
								G14712V01_(single)_contig_77863	Q71HN3	Q71HN3_FICPW Ripening induced protein OS=Ficus pumila var. awkeotsang PE=2 SV=1	ficus pumila awkeotsang pe=2 sv=1	1.73629e-61	83	197.208	131	P:response to biotic stimulus; P:defense response
								G14712V01_(single)_contig_13729	D7T3A6	D7T3A6_VITVI Ubiquitin carboxyl-terminal hydrolase OS=Vitis vinifera GN=VIT_13s0073g00610 PE=3 SV=1	vitis vinifera gn=vit_13s0073g00610 pe=3 sv=1	0	96	999.194	556	P:ubiquitin-dependent protein catabolic process; F:cysteine-type peptidase activity; F:ubiquitin thiolesterase activity
								G14712V01_(single)_contig_74498	M5X044	M5X044_PRUPE Uncharacterized protein OS=Prunus persica GN=PRUPE_ppa000253mg PE=4 SV=1	Prunus persica GN=PRUPE_ppa000253mg PE=4 SV=1	8.07726e-54	87	188.348	113	C:nucleus; P:regulation of transcription, DNA-dependent
								G14712V01_(single)_contig_15192	V4WBK6	V4WBK6_9ROSI Cytochrome b-c1 complex subunit 7 OS=Citrus clementina GN=CICLE_v10009887mg PE=3 SV=1	citrus clementina gn=cicle_v10009887mg pe=3 sv=1	3.0844e-54	95	184.496	122	C:mitochondrial respiratory chain complex III; C:plasma membrane; P:mitochondrial electron transport, ubiquinol to cytochrome c; F:electron transporter, transferring electrons within CoQH2-cytochrome c reductase complex activity; C:plastid
								G14712V01_(single)_contig_47884	B9GXH7	B9GXH7_POPTR Uncharacterized protein OS=Populus trichocarpa GN=POPTR_0003s13920g PE=4 SV=2	Populus trichocarpa GN=POPTR_0003s13920g PE=4 SV=2	2.67152	58	33.113	41	-
								G14712V01_(single)_contig_83224	V4S773	V4S773_9ROSI Ribosomal protein L19 OS=Citrus clementina GN=CICLE_v10005909mg PE=3 SV=1	citrus clementina gn=cicle_v10005909mg pe=3 sv=1	1.49631e-106	96	317.39	206	C:ribosome; F:structural constituent of ribosome; P:translation
								G14712V01_(single)_contig_60977	F6HGB1	F6HGB1_VITVI Putative uncharacterized protein OS=Vitis vinifera GN=VIT_01s0010g03710 PE=4 SV=1	ricinus communis gn=rcom_1079880 pe=4 sv=1	2.71777e-26	67	108.997	114	C:nucleus; F:DNA binding
								G14712V01_(single)_contig_33060	V4UQH2	V4UQH2_9ROSI Uncharacterized protein (Fragment) OS=Citrus clementina GN=CICLE_v10010605mg PE=4 SV=1	Citrus clementina GN=CICLE_v10010605mg PE=4 SV=1	9.01348e-12	64	68.9366	75	-
								G14712V01_(single)_contig_60091	Q9MB04	Q9MB04_VICFA Type 2A protein phosphatase-3 OS=Vicia faba GN=vfPP2Ac-3 PE=2 SV=1	vicia faba gn=vfpp2ac-3 pe=2 sv=1	7.78689e-79	100	159.458	74	P:cell cycle; C:cytosol; F:metal ion binding; F:protein serine/threonine phosphatase activity; C:nucleus; C:plasma membrane
								G14712V01_(single)_contig_57887	F6HHM7	F6HHM7_VITVI Putative uncharacterized protein OS=Vitis vinifera GN=VIT_12s0057g00690 PE=4 SV=1	betula pendula gn=hk2 pe=2 sv=1	5.10901e-66	55	238.424	389	F:signal transducer activity; P:response to chemical stimulus; P:signal transduction
		iso	ACAGAAGATAGAGAGCAC	0.5	0.7	0.7
	miR156#i	miR	TTGACAGAAGATAGAGAGCAC	3062.4	3583.6	6372.5		gi_11203486_gb_BF272491.1_BF272491	A4GXB6	A4GXB6_GOSHI Promoter binding protein (Fragment) OS=Gossypium hirsutum PE=2 SV=1	gossypium hirsutum pe=2 sv=1	3.13139e-74	99	231.106	118	C:nucleus; F:DNA binding
								gi_13356818_gb_BG447166.1_BG447166	D6QZ29	D6QZ29_VITVI Promoter-binding protein SPL9 OS=Vitis vinifera PE=2 SV=1	vitis vinifera pe=2 sv=1	4.05538e-37	66	139.428	136	C:nucleus; F:DNA binding
								G14712V01_(single)_contig_33091	B9II11	B9II11_POPTR Uncharacterized protein (Fragment) OS=Populus trichocarpa GN=POPTR_0016s04890g PE=4 SV=2	vitis vinifera pe=2 sv=1	4.31849e-10	51	61.6178	129	C:nucleus; F:DNA binding
								gi_11204743_gb_BF273577.1_BF273577	D6QZ29	D6QZ29_VITVI Promoter-binding protein SPL9 OS=Vitis vinifera PE=2 SV=1	vitis vinifera pe=2 sv=1	1.82195e-25	56	106.301	176	C:nucleus; F:DNA binding
								G14712V01_(single)_contig_60977	F6HGB1	F6HGB1_VITVI Putative uncharacterized protein OS=Vitis vinifera GN=VIT_01s0010g03710 PE=4 SV=1	ricinus communis gn=rcom_1079880 pe=4 sv=1	2.71777e-26	67	108.997	114	C:nucleus; F:DNA binding
								G14712V01_(single)_contig_13871	B9HIG5	B9HIG5_POPTR Uncharacterized protein OS=Populus trichocarpa GN=POPTR_0008s09750g PE=2 SV=2	ricinus communis gn=rcom_1620060 pe=4 sv=1	1.99372e-161	65	480.715	520	C:nucleus; F:DNA binding
								gi_436394453_gb_JG845735.1_JG845735	B9HXH7	B9HXH7_POPTR Squamosa promoter-binding protein-like 6 OS=Populus trichocarpa GN=POPTR_0010s16400g PE=4 SV=2	populus trichocarpa gn=poptr_0010s16400g pe=4 sv=2	8.30893e-42	61	155.221	178	C:nucleus; F:DNA binding
								G14712V01_(single)_contig_55789	V7CAP8	V7CAP8_PHAVU Uncharacterized protein OS=Phaseolus vulgaris GN=PHAVU_003G182900g PE=4 SV=1	glycine soja gn=glyma17g08840 pe=4 sv=1	2.00506e-25	62	91.6633	153	C:nucleus; F:DNA binding
								G14712V01_(single)_contig_64498	B9GPA8	B9GPA8_POPTR Uncharacterized protein OS=Populus trichocarpa GN=POPTR_0002s14330g PE=4 SV=1	Populus trichocarpa GN=POPTR_0002s14330g PE=4 SV=1	5.17255e-28	72	114.39	127	C:nucleus; F:DNA binding
								gi_13247453_gb_BF270515.2_BF270515	B9HSB7	B9HSB7_POPTR Uncharacterized protein OS=Populus trichocarpa GN=POPTR_0010s02540g PE=4 SV=2	Populus trichocarpa GN=POPTR_0010s02540g PE=4 SV=2	2.88722e-25	79	78.5666	68	P:biological_process
								G14712V01_(single)_contig_43856	V4RP79	V4RP79_9ROSI Lipase OS=Citrus clementina GN=CICLE_v10028553mg PE=3 SV=1	citrus clementina gn=cicle_v10028553mg pe=3 sv=1	0	87	591.652	357	C:extracellular space; F:triglyceride lipase activity; P:lipid catabolic process
								G14712V01_(single)_contig_76146	K4B947	K4B947_SOLLC Uncharacterized protein OS=Solanum lycopersicum GN=Solyc02g078220.1 PE=4 SV=1	Solanum lycopersicum GN=Solyc02g078220.1 PE=4 SV=1	3.81452	57	33.8834	40	F:sulfotransferase activity
								gi_436393967_gb_JG845447.1_JG845447	V4T2G5	V4T2G5_9ROSI Uncharacterized protein OS=Citrus clementina GN=CICLE_v10023883mg PE=4 SV=1	ricinus communis gn=rcom_0736490 pe=4 sv=1	3.4242e-32	84	125.946	76	F:protein transporter activity; F:Ran GTPase binding; C:nuclear pore; P:cell wall pectin metabolic process; C:chloroplast; P:protein import into nucleus, docking; P:plant-type cell wall cellulose metabolic process
								G14712V01_(single)_contig_19659	V4TPI8	V4TPI8_9ROSI Uncharacterized protein OS=Citrus clementina GN=CICLE_v10031371mg PE=4 SV=1	Citrus clementina GN=CICLE_v10031371mg PE=4 SV=1	1.27849e-97	62	312.768	465	-
								G14712V01_(single)_contig_43497	B9GU54	B9GU54_POPTR Uncharacterized protein OS=Populus trichocarpa GN=POPTR_0002s08550g PE=4 SV=2	Populus trichocarpa GN=POPTR_0002s08550g PE=4 SV=2	1.2235e-52	80	188.348	176	-
								gi_436406275_gb_JG844511.1_JG844511	B9T274	B9T274_RICCO LIGULELESS1 protein, putative OS=Ricinus communis GN=RCOM_0413690 PE=4 SV=1	ricinus communis gn=rcom_0413690 pe=4 sv=1	1.10345e-63	79	209.149	174	C:nucleus; F:DNA binding
								G14712V01_(single)_contig_82728	V4SME7	V4SME7_9ROSI Uncharacterized protein OS=Citrus clementina GN=CICLE_v10029721mg PE=4 SV=1	Citrus clementina GN=CICLE_v10029721mg PE=4 SV=1	1.52159	53	34.2686	67	-
								G14712V01_(single)_contig_62934	F6HHQ9	F6HHQ9_VITVI Putative uncharacterized protein OS=Vitis vinifera GN=VIT_12s0057g01320 PE=4 SV=1	populus trichocarpa gn=poptr_0014s16820g pe=4 sv=2	4.02719e-33	68	138.658	135	P:RNA processing; F:binding; P:plastid organization
								gi_11209627_gb_BF278557.1_BF278557	M5WYW3	M5WYW3_PRUPE Uncharacterized protein (Fragment) OS=Prunus persica GN=PRUPE_ppa016983mg PE=3 SV=1	cucumis melo melo pe=3 sv=1	1.64101e-65	84	222.631	149	F:flavin adenine dinucleotide binding; F:mandelonitrile lyase activity; F:choline dehydrogenase activity; P:oxidation-reduction process; P:alcohol metabolic process
								gi_11206016_gb_BF274946.1_BF274946	M5VKZ4	M5VKZ4_PRUPE Uncharacterized protein OS=Prunus persica GN=PRUPE_ppa003050mg PE=4 SV=1	ricinus communis gn=rcom_0817310 pe=4 sv=1	9.5225e-128	89	383.645	250	P:defense response to bacterium; F:carbon-nitrogen ligase activity, with glutamine as amido-N-donor; P:N-acylethanolamine metabolic process; C:Golgi apparatus; C:plasma membrane; C:vacuolar membrane; F:N-(long-chain-acyl)ethanolamine deacylase activity; F:transferase activity; F:amidase activity; C:endoplasmic reticulum
								gi_436406765_gb_JG854406.1_JG854406	B9RX50	B9RX50_RICCO Glutamyl-tRNA(Gln) amidotransferase subunit A, putative OS=Ricinus communis GN=RCOM_0817310 PE=4 SV=1	ricinus communis gn=rcom_0817310 pe=4 sv=1	7.88231e-81	87	261.536	179	P:defense response to bacterium; F:carbon-nitrogen ligase activity, with glutamine as amido-N-donor; P:N-acylethanolamine metabolic process; C:Golgi apparatus; C:plasma membrane; C:vacuolar membrane; F:N-(long-chain-acyl)ethanolamine deacylase activity; F:transferase activity; F:amidase activity; C:endoplasmic reticulum
								gi_21093108_gb_BQ405421.1_BQ405421	A5C3F6	A5C3F6_VITVI Putative uncharacterized protein OS=Vitis vinifera GN=VITISV_019910 PE=4 SV=1	Vitis vinifera GN=VITISV_019910 PE=4 SV=1	1.84652e-58	87	196.438	142	P:defense response to bacterium; F:carbon-nitrogen ligase activity, with glutamine as amido-N-donor; P:N-acylethanolamine metabolic process; C:Golgi apparatus; C:plasma membrane; C:vacuolar membrane; F:N-(long-chain-acyl)ethanolamine deacylase activity; F:amidase activity; C:endoplasmic reticulum
		iso	TTGTTGACAGAAGATAGAGAGCAC	0.2	0.2	0.3		G14712V01_(single)_contig_13871	B9HIG5	B9HIG5_POPTR Uncharacterized protein OS=Populus trichocarpa GN=POPTR_0008s09750g PE=2 SV=2	ricinus communis gn=rcom_1620060 pe=4 sv=1	1.99372e-161	65	480.715	520	C:nucleus; F:DNA binding
								G14712V01_(single)_contig_33091	B9II11	B9II11_POPTR Uncharacterized protein (Fragment) OS=Populus trichocarpa GN=POPTR_0016s04890g PE=4 SV=2	vitis vinifera pe=2 sv=1	4.31849e-10	51	61.6178	129	C:nucleus; F:DNA binding
								G14712V01_(single)_contig_60977	F6HGB1	F6HGB1_VITVI Putative uncharacterized protein OS=Vitis vinifera GN=VIT_01s0010g03710 PE=4 SV=1	ricinus communis gn=rcom_1079880 pe=4 sv=1	2.71777e-26	67	108.997	114	C:nucleus; F:DNA binding
								G14712V01_(single)_contig_64498	B9GPA8	B9GPA8_POPTR Uncharacterized protein OS=Populus trichocarpa GN=POPTR_0002s14330g PE=4 SV=1	Populus trichocarpa GN=POPTR_0002s14330g PE=4 SV=1	5.17255e-28	72	114.39	127	C:nucleus; F:DNA binding
								G14712V01_(single)_contig_55789	V7CAP8	V7CAP8_PHAVU Uncharacterized protein OS=Phaseolus vulgaris GN=PHAVU_003G182900g PE=4 SV=1	glycine soja gn=glyma17g08840 pe=4 sv=1	2.00506e-25	62	91.6633	153	C:nucleus; F:DNA binding
								G14712V01_(single)_contig_18521	D7TMU6	D7TMU6_VITVI Putative uncharacterized protein OS=Vitis vinifera GN=VIT_16s0100g00690 PE=4 SV=1	populus trichocarpa gn=poptr_0015s13360g pe=4 sv=1	0	93	690.649	393	F:ubiquitin-protein ligase activity; P:protein ubiquitination; F:zinc ion binding
								G14712V01_(single)_contig_10184	V4RXS3	V4RXS3_9ROSI Serine/threonine-protein phosphatase 2A 55 kDa regulatory subunit B (Fragment) OS=Citrus clementina GN=CICLE_v100253981mg PE=3 SV=1	citrus clementina gn=cicle_v100253981mg pe=3 sv=1	6.20489e-36	66	132.109	106	C:protein phosphatase type 2A complex; P:signal transduction; F:protein phosphatase type 2A regulator activity
								G14712V01_(single)_contig_6529	D7TMU6	D7TMU6_VITVI Putative uncharacterized protein OS=Vitis vinifera GN=VIT_16s0100g00690 PE=4 SV=1	Vitis vinifera GN=VIT_16s0100g00690 PE=4 SV=1	5.47837e-26	89	105.531	59	F:zinc ion binding
								G14712V01_(single)_contig_66220	V4STD1	V4STD1_9ROSI Uncharacterized protein OS=Citrus clementina GN=CICLE_v10033709mg PE=3 SV=1	ricinus communis gn=rcom_1619700 pe=3 sv=1	2.34108e-60	67	181.8	154	F:oxidoreductase activity; F:binding
		iso	TTGTTGACAGAAGATAGAGAG	0.2	0.3	0.2		G14712V01_(single)_contig_66220	V4STD1	V4STD1_9ROSI Uncharacterized protein OS=Citrus clementina GN=CICLE_v10033709mg PE=3 SV=1	ricinus communis gn=rcom_1619700 pe=3 sv=1	2.34108e-60	67	181.8	154	F:oxidoreductase activity; F:binding
								G14712V01_(single)_contig_83782	V4STA6	V4STA6_9ROSI Uncharacterized protein OS=Citrus clementina GN=CICLE_v10024778mg PE=4 SV=1	Citrus clementina GN=CICLE_v10024778mg PE=4 SV=1	8.26932e-67	86	228.024	136	C:endosome; C:trans-Golgi network; C:Golgi apparatus; C:membrane
								G14712V01_(single)_contig_38053	M5W5F3	M5W5F3_PRUPE Uncharacterized protein (Fragment) OS=Prunus persica GN=PRUPE_ppa026368mg PE=4 SV=1	Prunus persica GN=PRUPE_ppa026368mg PE=4 SV=1	6.28185e-24	55	69.3218	99	F:RNA binding; F:nucleic acid binding; P:RNA-dependent DNA replication; F:RNA-directed DNA polymerase activity; F:zinc ion binding
								G14712V01_(single)_contig_24394	I1IM37	I1IM37_BRADI Uncharacterized protein OS=Brachypodium distachyon GN=BRADI4G20620 PE=4 SV=1	Brachypodium distachyon GN=BRADI4G20620 PE=4 SV=1	2.50413	46	34.2686	66	P:oxidation-reduction process; F:oxidoreductase activity; F:zinc ion binding
								G14712V01_(single)_contig_13871	B9HIG5	B9HIG5_POPTR Uncharacterized protein OS=Populus trichocarpa GN=POPTR_0008s09750g PE=2 SV=2	ricinus communis gn=rcom_1620060 pe=4 sv=1	1.99372e-161	65	480.715	520	C:nucleus; F:DNA binding
								G14712V01_(single)_contig_81811	M5VWW6	M5VWW6_PRUPE Uncharacterized protein OS=Prunus persica GN=PRUPE_ppa007383mg PE=4 SV=1	Prunus persica GN=PRUPE_ppa007383mg PE=4 SV=1	5.20248e-14	80	75.8702	112	P:mitotic cell cycle; P:deadenylation-independent decapping of nuclear-transcribed mRNA; C:cytoplasmic mRNA processing body; F:protein homodimerization activity; P:RNA processing
								G14712V01_(single)_contig_57186	M5XAF6	M5XAF6_PRUPE Uncharacterized protein OS=Prunus persica GN=PRUPE_ppa018115mg PE=4 SV=1	medicago truncatula gn=mtr_7g032890 pe=4 sv=1	3.8552e-38	66	140.969	203	-
								G14712V01_(single)_contig_16537	B2ZAU7	B2ZAU7_GOSAR Putative leucine-rich repeat transmembrane protein OS=Gossypium arboreum PE=4 SV=1	gossypium arboreum pe=4 sv=1	0	99	677.552	341	P:protein phosphorylation; F:ATP binding; C:integral to membrane; F:protein serine/threonine kinase activity
								G14712V01_(single)_contig_56392	A5APK4	A5APK4_VITVI Putative uncharacterized protein OS=Vitis vinifera GN=VITISV_007863 PE=3 SV=1	jatropha curcas gn= pe=3 sv=1	3.7301e-101	69	328.946	304	F:binding; C:protein complex; C:microtubule cytoskeleton; P:single-organism cellular process; C:cytoskeletal part
								G14712V01_(single)_contig_16726	V4SVA7	V4SVA7_9ROSI Uncharacterized protein OS=Citrus clementina GN=CICLE_v10000419mg PE=4 SV=1	ricinus communis gn=rcom_0496470 pe=4 sv=1	1.27206e-71	81	239.58	198	P:mitotic spindle assembly checkpoint; C:nuclear envelope; P:gravitropism
								G14712V01_(single)_contig_43112	B9RP94	B9RP94_RICCO Protein phosphatase 2a, regulatory subunit, putative OS=Ricinus communis GN=RCOM_0925400 PE=4 SV=1	ricinus communis gn=rcom_0925400 pe=4 sv=1	0	86	767.689	508	C:protein phosphatase type 2A complex; P:signal transduction; F:protein phosphatase type 2A regulator activity
								G14712V01_(single)_contig_16882	B9SMP4	B9SMP4_RICCO Serine carboxypeptidase, putative OS=Ricinus communis GN=RCOM_1627120 PE=4 SV=1	ricinus communis gn=rcom_1627120 pe=4 sv=1	2.41656e-26	82	110.923	70	F:serine-type carboxypeptidase activity; P:proteolysis
								G14712V01_(single)_contig_16318	V4T342	V4T342_9ROSI Uncharacterized protein OS=Citrus clementina GN=CICLE_v10002160mg PE=4 SV=1	Citrus clementina GN=CICLE_v10002160mg PE=4 SV=1	4.22848e-15	73	76.2554	67	F:molecular_function; P:chloroplast organization
								G14712V01_(single)_contig_33091	B9II11	B9II11_POPTR Uncharacterized protein (Fragment) OS=Populus trichocarpa GN=POPTR_0016s04890g PE=4 SV=2	vitis vinifera pe=2 sv=1	4.31849e-10	51	61.6178	129	C:nucleus; F:DNA binding
								G14712V01_(single)_contig_60977	F6HGB1	F6HGB1_VITVI Putative uncharacterized protein OS=Vitis vinifera GN=VIT_01s0010g03710 PE=4 SV=1	ricinus communis gn=rcom_1079880 pe=4 sv=1	2.71777e-26	67	108.997	114	C:nucleus; F:DNA binding
		iso	TGTTGACAGAAGATAGAGAGC	0.2	0.2	0.3		G14712V01_(single)_contig_13871	B9HIG5	B9HIG5_POPTR Uncharacterized protein OS=Populus trichocarpa GN=POPTR_0008s09750g PE=2 SV=2	ricinus communis gn=rcom_1620060 pe=4 sv=1	1.99372e-161	65	480.715	520	C:nucleus; F:DNA binding
								G14712V01_(single)_contig_33091	B9II11	B9II11_POPTR Uncharacterized protein (Fragment) OS=Populus trichocarpa GN=POPTR_0016s04890g PE=4 SV=2	vitis vinifera pe=2 sv=1	4.31849e-10	51	61.6178	129	C:nucleus; F:DNA binding
								G14712V01_(single)_contig_60977	F6HGB1	F6HGB1_VITVI Putative uncharacterized protein OS=Vitis vinifera GN=VIT_01s0010g03710 PE=4 SV=1	ricinus communis gn=rcom_1079880 pe=4 sv=1	2.71777e-26	67	108.997	114	C:nucleus; F:DNA binding
								G14712V01_(single)_contig_83782	V4STA6	V4STA6_9ROSI Uncharacterized protein OS=Citrus clementina GN=CICLE_v10024778mg PE=4 SV=1	Citrus clementina GN=CICLE_v10024778mg PE=4 SV=1	8.26932e-67	86	228.024	136	C:endosome; C:trans-Golgi network; C:Golgi apparatus; C:membrane
								G14712V01_(single)_contig_81811	M5VWW6	M5VWW6_PRUPE Uncharacterized protein OS=Prunus persica GN=PRUPE_ppa007383mg PE=4 SV=1	Prunus persica GN=PRUPE_ppa007383mg PE=4 SV=1	5.20248e-14	80	75.8702	112	P:mitotic cell cycle; P:deadenylation-independent decapping of nuclear-transcribed mRNA; C:cytoplasmic mRNA processing body; F:protein homodimerization activity; P:RNA processing
								G14712V01_(single)_contig_55789	V7CAP8	V7CAP8_PHAVU Uncharacterized protein OS=Phaseolus vulgaris GN=PHAVU_003G182900g PE=4 SV=1	glycine soja gn=glyma17g08840 pe=4 sv=1	2.00506e-25	62	91.6633	153	C:nucleus; F:DNA binding
								G14712V01_(single)_contig_64498	B9GPA8	B9GPA8_POPTR Uncharacterized protein OS=Populus trichocarpa GN=POPTR_0002s14330g PE=4 SV=1	Populus trichocarpa GN=POPTR_0002s14330g PE=4 SV=1	5.17255e-28	72	114.39	127	C:nucleus; F:DNA binding
								G14712V01_(single)_contig_25660	B9G5C7	B9G5C7_ORYSJ Putative uncharacterized protein OS=Oryza sativa subsp. japonica GN=OsJ_31232 PE=4 SV=1	oryza sativa japonica gn=loc_os12g21910 pe=4 sv=1	9.25694e-23	58	100.523	127	F:RNA binding; F:nucleic acid binding; C:plastid; P:RNA-dependent DNA replication; F:zinc ion binding; F:RNA-directed DNA polymerase activity; F:ribonuclease H activity; P:fatty acid catabolic process
								G14712V01_(single)_contig_66220	V4STD1	V4STD1_9ROSI Uncharacterized protein OS=Citrus clementina GN=CICLE_v10033709mg PE=3 SV=1	ricinus communis gn=rcom_1619700 pe=3 sv=1	2.34108e-60	67	181.8	154	F:oxidoreductase activity; F:binding
								G14712V01_(single)_contig_57186	M5XAF6	M5XAF6_PRUPE Uncharacterized protein OS=Prunus persica GN=PRUPE_ppa018115mg PE=4 SV=1	medicago truncatula gn=mtr_7g032890 pe=4 sv=1	3.8552e-38	66	140.969	203	-
								G14712V01_(single)_contig_38053	M5W5F3	M5W5F3_PRUPE Uncharacterized protein (Fragment) OS=Prunus persica GN=PRUPE_ppa026368mg PE=4 SV=1	Prunus persica GN=PRUPE_ppa026368mg PE=4 SV=1	6.28185e-24	55	69.3218	99	F:RNA binding; F:nucleic acid binding; P:RNA-dependent DNA replication; F:RNA-directed DNA polymerase activity; F:zinc ion binding
								G14712V01_(single)_contig_16537	B2ZAU7	B2ZAU7_GOSAR Putative leucine-rich repeat transmembrane protein OS=Gossypium arboreum PE=4 SV=1	gossypium arboreum pe=4 sv=1	0	99	677.552	341	P:protein phosphorylation; F:ATP binding; C:integral to membrane; F:protein serine/threonine kinase activity
								G14712V01_(single)_contig_62934	F6HHQ9	F6HHQ9_VITVI Putative uncharacterized protein OS=Vitis vinifera GN=VIT_12s0057g01320 PE=4 SV=1	populus trichocarpa gn=poptr_0014s16820g pe=4 sv=2	4.02719e-33	68	138.658	135	P:RNA processing; F:binding; P:plastid organization
								G14712V01_(single)_contig_50860	B9RWU9	B9RWU9_RICCO Putative uncharacterized protein OS=Ricinus communis GN=RCOM_1748460 PE=4 SV=1	Ricinus communis GN=RCOM_1748460 PE=4 SV=1	1.3174e-32	92	123.25	70	F:Rab GTPase activator activity; P:positive regulation of Rab GTPase activity
								G14712V01_(single)_contig_58899	V4TK41	V4TK41_9ROSI S-acyltransferase OS=Citrus clementina GN=CICLE_v10030950mg PE=3 SV=1	citrus clementina gn=cicle_v10030950mg pe=3 sv=1	6.05029e-71	83	236.498	167	F:zinc ion binding; P:cellular component organization; P:plant-type cell wall organization or biogenesis
		iso	TGTTGACAGAAGATAGAGAGCACA	0.2	0.2	0.3		G14712V01_(single)_contig_13871	B9HIG5	B9HIG5_POPTR Uncharacterized protein OS=Populus trichocarpa GN=POPTR_0008s09750g PE=2 SV=2	ricinus communis gn=rcom_1620060 pe=4 sv=1	1.99372e-161	65	480.715	520	C:nucleus; F:DNA binding
								G14712V01_(single)_contig_33091	B9II11	B9II11_POPTR Uncharacterized protein (Fragment) OS=Populus trichocarpa GN=POPTR_0016s04890g PE=4 SV=2	vitis vinifera pe=2 sv=1	4.31849e-10	51	61.6178	129	C:nucleus; F:DNA binding
								G14712V01_(single)_contig_55789	V7CAP8	V7CAP8_PHAVU Uncharacterized protein OS=Phaseolus vulgaris GN=PHAVU_003G182900g PE=4 SV=1	glycine soja gn=glyma17g08840 pe=4 sv=1	2.00506e-25	62	91.6633	153	C:nucleus; F:DNA binding
								G14712V01_(single)_contig_60977	F6HGB1	F6HGB1_VITVI Putative uncharacterized protein OS=Vitis vinifera GN=VIT_01s0010g03710 PE=4 SV=1	ricinus communis gn=rcom_1079880 pe=4 sv=1	2.71777e-26	67	108.997	114	C:nucleus; F:DNA binding
								G14712V01_(single)_contig_64498	B9GPA8	B9GPA8_POPTR Uncharacterized protein OS=Populus trichocarpa GN=POPTR_0002s14330g PE=4 SV=1	Populus trichocarpa GN=POPTR_0002s14330g PE=4 SV=1	5.17255e-28	72	114.39	127	C:nucleus; F:DNA binding
								G14712V01_(single)_contig_18521	D7TMU6	D7TMU6_VITVI Putative uncharacterized protein OS=Vitis vinifera GN=VIT_16s0100g00690 PE=4 SV=1	populus trichocarpa gn=poptr_0015s13360g pe=4 sv=1	0	93	690.649	393	F:ubiquitin-protein ligase activity; P:protein ubiquitination; F:zinc ion binding
								G14712V01_(single)_contig_6529	D7TMU6	D7TMU6_VITVI Putative uncharacterized protein OS=Vitis vinifera GN=VIT_16s0100g00690 PE=4 SV=1	Vitis vinifera GN=VIT_16s0100g00690 PE=4 SV=1	5.47837e-26	89	105.531	59	F:zinc ion binding
								G14712V01_(single)_contig_10184	V4RXS3	V4RXS3_9ROSI Serine/threonine-protein phosphatase 2A 55 kDa regulatory subunit B (Fragment) OS=Citrus clementina GN=CICLE_v100253981mg PE=3 SV=1	citrus clementina gn=cicle_v100253981mg pe=3 sv=1	6.20489e-36	66	132.109	106	C:protein phosphatase type 2A complex; P:signal transduction; F:protein phosphatase type 2A regulator activity
								G14712V01_(single)_contig_20751	B9HXL9	B9HXL9_POPTR Uncharacterized protein OS=Populus trichocarpa GN=POPTR_0010s16880g PE=4 SV=1	Populus trichocarpa GN=POPTR_0010s16880g PE=4 SV=1	1.57853e-20	95	88.9669	45	P:stomatal complex morphogenesis; P:isopentenyl diphosphate biosynthetic process, methylerythritol 4-phosphate pathway; P:maltose metabolic process; P:starch biosynthetic process; P:positive regulation of transcription, DNA-dependent
		iso	GTTGACAGAAGATAGAGAGCA	0.3	0.2	0.2		G14712V01_(single)_contig_13871	B9HIG5	B9HIG5_POPTR Uncharacterized protein OS=Populus trichocarpa GN=POPTR_0008s09750g PE=2 SV=2	ricinus communis gn=rcom_1620060 pe=4 sv=1	1.99372e-161	65	480.715	520	C:nucleus; F:DNA binding
								G14712V01_(single)_contig_33091	B9II11	B9II11_POPTR Uncharacterized protein (Fragment) OS=Populus trichocarpa GN=POPTR_0016s04890g PE=4 SV=2	vitis vinifera pe=2 sv=1	4.31849e-10	51	61.6178	129	C:nucleus; F:DNA binding
								G14712V01_(single)_contig_60977	F6HGB1	F6HGB1_VITVI Putative uncharacterized protein OS=Vitis vinifera GN=VIT_01s0010g03710 PE=4 SV=1	ricinus communis gn=rcom_1079880 pe=4 sv=1	2.71777e-26	67	108.997	114	C:nucleus; F:DNA binding
								G14712V01_(single)_contig_55789	V7CAP8	V7CAP8_PHAVU Uncharacterized protein OS=Phaseolus vulgaris GN=PHAVU_003G182900g PE=4 SV=1	glycine soja gn=glyma17g08840 pe=4 sv=1	2.00506e-25	62	91.6633	153	C:nucleus; F:DNA binding
								G14712V01_(single)_contig_64498	B9GPA8	B9GPA8_POPTR Uncharacterized protein OS=Populus trichocarpa GN=POPTR_0002s14330g PE=4 SV=1	Populus trichocarpa GN=POPTR_0002s14330g PE=4 SV=1	5.17255e-28	72	114.39	127	C:nucleus; F:DNA binding
								G14712V01_(single)_contig_43856	V4RP79	V4RP79_9ROSI Lipase OS=Citrus clementina GN=CICLE_v10028553mg PE=3 SV=1	citrus clementina gn=cicle_v10028553mg pe=3 sv=1	0	87	591.652	357	C:extracellular space; F:triglyceride lipase activity; P:lipid catabolic process
								G14712V01_(single)_contig_81811	M5VWW6	M5VWW6_PRUPE Uncharacterized protein OS=Prunus persica GN=PRUPE_ppa007383mg PE=4 SV=1	Prunus persica GN=PRUPE_ppa007383mg PE=4 SV=1	5.20248e-14	80	75.8702	112	P:mitotic cell cycle; P:deadenylation-independent decapping of nuclear-transcribed mRNA; C:cytoplasmic mRNA processing body; F:protein homodimerization activity; P:RNA processing
								G14712V01_(single)_contig_76146	K4B947	K4B947_SOLLC Uncharacterized protein OS=Solanum lycopersicum GN=Solyc02g078220.1 PE=4 SV=1	Solanum lycopersicum GN=Solyc02g078220.1 PE=4 SV=1	3.81452	57	33.8834	40	F:sulfotransferase activity
								G14712V01_(single)_contig_43497	B9GU54	B9GU54_POPTR Uncharacterized protein OS=Populus trichocarpa GN=POPTR_0002s08550g PE=4 SV=2	Populus trichocarpa GN=POPTR_0002s08550g PE=4 SV=2	1.2235e-52	80	188.348	176	-
								G14712V01_(single)_contig_83782	V4STA6	V4STA6_9ROSI Uncharacterized protein OS=Citrus clementina GN=CICLE_v10024778mg PE=4 SV=1	Citrus clementina GN=CICLE_v10024778mg PE=4 SV=1	8.26932e-67	86	228.024	136	C:endosome; C:trans-Golgi network; C:Golgi apparatus; C:membrane
								G14712V01_(single)_contig_50860	B9RWU9	B9RWU9_RICCO Putative uncharacterized protein OS=Ricinus communis GN=RCOM_1748460 PE=4 SV=1	Ricinus communis GN=RCOM_1748460 PE=4 SV=1	1.3174e-32	92	123.25	70	F:Rab GTPase activator activity; P:positive regulation of Rab GTPase activity
								G14712V01_(single)_contig_82728	V4SME7	V4SME7_9ROSI Uncharacterized protein OS=Citrus clementina GN=CICLE_v10029721mg PE=4 SV=1	Citrus clementina GN=CICLE_v10029721mg PE=4 SV=1	1.52159	53	34.2686	67	-
								G14712V01_(single)_contig_62934	F6HHQ9	F6HHQ9_VITVI Putative uncharacterized protein OS=Vitis vinifera GN=VIT_12s0057g01320 PE=4 SV=1	populus trichocarpa gn=poptr_0014s16820g pe=4 sv=2	4.02719e-33	68	138.658	135	P:RNA processing; F:binding; P:plastid organization
		iso	TTGACAGAAGATAGAGAGCACA	0.9	2.2	2.4		G14712V01_(single)_contig_33091	B9II11	B9II11_POPTR Uncharacterized protein (Fragment) OS=Populus trichocarpa GN=POPTR_0016s04890g PE=4 SV=2	vitis vinifera pe=2 sv=1	4.31849e-10	51	61.6178	129	C:nucleus; F:DNA binding
								G14712V01_(single)_contig_13871	B9HIG5	B9HIG5_POPTR Uncharacterized protein OS=Populus trichocarpa GN=POPTR_0008s09750g PE=2 SV=2	ricinus communis gn=rcom_1620060 pe=4 sv=1	1.99372e-161	65	480.715	520	C:nucleus; F:DNA binding
								G14712V01_(single)_contig_55789	V7CAP8	V7CAP8_PHAVU Uncharacterized protein OS=Phaseolus vulgaris GN=PHAVU_003G182900g PE=4 SV=1	glycine soja gn=glyma17g08840 pe=4 sv=1	2.00506e-25	62	91.6633	153	C:nucleus; F:DNA binding
								G14712V01_(single)_contig_60977	F6HGB1	F6HGB1_VITVI Putative uncharacterized protein OS=Vitis vinifera GN=VIT_01s0010g03710 PE=4 SV=1	ricinus communis gn=rcom_1079880 pe=4 sv=1	2.71777e-26	67	108.997	114	C:nucleus; F:DNA binding
								G14712V01_(single)_contig_64498	B9GPA8	B9GPA8_POPTR Uncharacterized protein OS=Populus trichocarpa GN=POPTR_0002s14330g PE=4 SV=1	Populus trichocarpa GN=POPTR_0002s14330g PE=4 SV=1	5.17255e-28	72	114.39	127	C:nucleus; F:DNA binding
								G14712V01_(single)_contig_19659	V4TPI8	V4TPI8_9ROSI Uncharacterized protein OS=Citrus clementina GN=CICLE_v10031371mg PE=4 SV=1	Citrus clementina GN=CICLE_v10031371mg PE=4 SV=1	1.27849e-97	62	312.768	465	-
								G14712V01_(single)_contig_43856	V4RP79	V4RP79_9ROSI Lipase OS=Citrus clementina GN=CICLE_v10028553mg PE=3 SV=1	citrus clementina gn=cicle_v10028553mg pe=3 sv=1	0	87	591.652	357	C:extracellular space; F:triglyceride lipase activity; P:lipid catabolic process
								G14712V01_(single)_contig_78622	W5EF25	W5EF25_WHEAT Uncharacterized protein OS=Triticum aestivum PE=4 SV=1	aegilops tauschii gn=f775_06778 pe=4 sv=1	1.55753	65	35.4242	38	F:nucleic acid binding; F:nucleotide binding; C:ribonucleoprotein complex; F:poly(A) RNA binding; P:mRNA processing; C:nucleus; P:translational initiation; F:RNA binding; P:nuclear-transcribed mRNA poly(A) tail shortening; C:cytosol
								G14712V01_(single)_contig_68236	U5D2P2	U5D2P2_AMBTC Uncharacterized protein OS=Amborella trichopoda GN=AMTR_s00048p00211630 PE=4 SV=1	Amborella trichopoda GN=AMTR_s00048p00211630 PE=4 SV=1	0.0115994	69	42.3578	42	-
								G14712V01_(single)_contig_76146	K4B947	K4B947_SOLLC Uncharacterized protein OS=Solanum lycopersicum GN=Solyc02g078220.1 PE=4 SV=1	Solanum lycopersicum GN=Solyc02g078220.1 PE=4 SV=1	3.81452	57	33.8834	40	F:sulfotransferase activity
								G14712V01_(single)_contig_82728	V4SME7	V4SME7_9ROSI Uncharacterized protein OS=Citrus clementina GN=CICLE_v10029721mg PE=4 SV=1	Citrus clementina GN=CICLE_v10029721mg PE=4 SV=1	1.52159	53	34.2686	67	-
		iso	TTGACAGAAGATAGAGAGC	5.4	3.2	9.3
		iso	TTGACAGAAGATAGAGAGCA	14.7	22.5	28.2		G14712V01_(single)_contig_33091	B9II11	B9II11_POPTR Uncharacterized protein (Fragment) OS=Populus trichocarpa GN=POPTR_0016s04890g PE=4 SV=2	vitis vinifera pe=2 sv=1	4.31849e-10	51	61.6178	129	C:nucleus; F:DNA binding
								G14712V01_(single)_contig_60977	F6HGB1	F6HGB1_VITVI Putative uncharacterized protein OS=Vitis vinifera GN=VIT_01s0010g03710 PE=4 SV=1	ricinus communis gn=rcom_1079880 pe=4 sv=1	2.71777e-26	67	108.997	114	C:nucleus; F:DNA binding
								G14712V01_(single)_contig_13871	B9HIG5	B9HIG5_POPTR Uncharacterized protein OS=Populus trichocarpa GN=POPTR_0008s09750g PE=2 SV=2	ricinus communis gn=rcom_1620060 pe=4 sv=1	1.99372e-161	65	480.715	520	C:nucleus; F:DNA binding
								G14712V01_(single)_contig_55789	V7CAP8	V7CAP8_PHAVU Uncharacterized protein OS=Phaseolus vulgaris GN=PHAVU_003G182900g PE=4 SV=1	glycine soja gn=glyma17g08840 pe=4 sv=1	2.00506e-25	62	91.6633	153	C:nucleus; F:DNA binding
								G14712V01_(single)_contig_64498	B9GPA8	B9GPA8_POPTR Uncharacterized protein OS=Populus trichocarpa GN=POPTR_0002s14330g PE=4 SV=1	Populus trichocarpa GN=POPTR_0002s14330g PE=4 SV=1	5.17255e-28	72	114.39	127	C:nucleus; F:DNA binding
								G14712V01_(single)_contig_43856	V4RP79	V4RP79_9ROSI Lipase OS=Citrus clementina GN=CICLE_v10028553mg PE=3 SV=1	citrus clementina gn=cicle_v10028553mg pe=3 sv=1	0	87	591.652	357	C:extracellular space; F:triglyceride lipase activity; P:lipid catabolic process
								G14712V01_(single)_contig_76146	K4B947	K4B947_SOLLC Uncharacterized protein OS=Solanum lycopersicum GN=Solyc02g078220.1 PE=4 SV=1	Solanum lycopersicum GN=Solyc02g078220.1 PE=4 SV=1	3.81452	57	33.8834	40	F:sulfotransferase activity
								G14712V01_(single)_contig_43497	B9GU54	B9GU54_POPTR Uncharacterized protein OS=Populus trichocarpa GN=POPTR_0002s08550g PE=4 SV=2	Populus trichocarpa GN=POPTR_0002s08550g PE=4 SV=2	1.2235e-52	80	188.348	176	-
								G14712V01_(single)_contig_82728	V4SME7	V4SME7_9ROSI Uncharacterized protein OS=Citrus clementina GN=CICLE_v10029721mg PE=4 SV=1	Citrus clementina GN=CICLE_v10029721mg PE=4 SV=1	1.52159	53	34.2686	67	-
								G14712V01_(single)_contig_62934	F6HHQ9	F6HHQ9_VITVI Putative uncharacterized protein OS=Vitis vinifera GN=VIT_12s0057g01320 PE=4 SV=1	populus trichocarpa gn=poptr_0014s16820g pe=4 sv=2	4.02719e-33	68	138.658	135	P:RNA processing; F:binding; P:plastid organization
		iso	TTGACAGAAGATAGAGAG	0.3	0.2	0.3
		iso	TGACAGAAGATAGAGAGCACA	1.5	3.2	1.8		G14712V01_(single)_contig_13871	B9HIG5	B9HIG5_POPTR Uncharacterized protein OS=Populus trichocarpa GN=POPTR_0008s09750g PE=2 SV=2	ricinus communis gn=rcom_1620060 pe=4 sv=1	1.99372e-161	65	480.715	520	C:nucleus; F:DNA binding
								G14712V01_(single)_contig_55789	V7CAP8	V7CAP8_PHAVU Uncharacterized protein OS=Phaseolus vulgaris GN=PHAVU_003G182900g PE=4 SV=1	glycine soja gn=glyma17g08840 pe=4 sv=1	2.00506e-25	62	91.6633	153	C:nucleus; F:DNA binding
								G14712V01_(single)_contig_33091	B9II11	B9II11_POPTR Uncharacterized protein (Fragment) OS=Populus trichocarpa GN=POPTR_0016s04890g PE=4 SV=2	vitis vinifera pe=2 sv=1	4.31849e-10	51	61.6178	129	C:nucleus; F:DNA binding
								G14712V01_(single)_contig_64498	B9GPA8	B9GPA8_POPTR Uncharacterized protein OS=Populus trichocarpa GN=POPTR_0002s14330g PE=4 SV=1	Populus trichocarpa GN=POPTR_0002s14330g PE=4 SV=1	5.17255e-28	72	114.39	127	C:nucleus; F:DNA binding
								G14712V01_(single)_contig_60977	F6HGB1	F6HGB1_VITVI Putative uncharacterized protein OS=Vitis vinifera GN=VIT_01s0010g03710 PE=4 SV=1	ricinus communis gn=rcom_1079880 pe=4 sv=1	2.71777e-26	67	108.997	114	C:nucleus; F:DNA binding
								G14712V01_(single)_contig_19659	V4TPI8	V4TPI8_9ROSI Uncharacterized protein OS=Citrus clementina GN=CICLE_v10031371mg PE=4 SV=1	Citrus clementina GN=CICLE_v10031371mg PE=4 SV=1	1.27849e-97	62	312.768	465	-
								G14712V01_(single)_contig_43856	V4RP79	V4RP79_9ROSI Lipase OS=Citrus clementina GN=CICLE_v10028553mg PE=3 SV=1	citrus clementina gn=cicle_v10028553mg pe=3 sv=1	0	87	591.652	357	C:extracellular space; F:triglyceride lipase activity; P:lipid catabolic process
								G14712V01_(single)_contig_76146	K4B947	K4B947_SOLLC Uncharacterized protein OS=Solanum lycopersicum GN=Solyc02g078220.1 PE=4 SV=1	Solanum lycopersicum GN=Solyc02g078220.1 PE=4 SV=1	3.81452	57	33.8834	40	F:sulfotransferase activity
								G14712V01_(single)_contig_43497	B9GU54	B9GU54_POPTR Uncharacterized protein OS=Populus trichocarpa GN=POPTR_0002s08550g PE=4 SV=2	Populus trichocarpa GN=POPTR_0002s08550g PE=4 SV=2	1.2235e-52	80	188.348	176	-
								G14712V01_(single)_contig_9176	V7BQT1	V7BQT1_PHAVU Uncharacterized protein OS=Phaseolus vulgaris GN=PHAVU_006G199200g PE=4 SV=1	phaseolus vulgaris pe=2 sv=1	8.63296e-06	66	49.6766	57	-
		iso	TGACAGAAGATAGAGAGCAC	405.3	565	756.3		G14712V01_(single)_contig_13871	B9HIG5	B9HIG5_POPTR Uncharacterized protein OS=Populus trichocarpa GN=POPTR_0008s09750g PE=2 SV=2	ricinus communis gn=rcom_1620060 pe=4 sv=1	1.99372e-161	65	480.715	520	C:nucleus; F:DNA binding
								G14712V01_(single)_contig_55789	V7CAP8	V7CAP8_PHAVU Uncharacterized protein OS=Phaseolus vulgaris GN=PHAVU_003G182900g PE=4 SV=1	glycine soja gn=glyma17g08840 pe=4 sv=1	2.00506e-25	62	91.6633	153	C:nucleus; F:DNA binding
								G14712V01_(single)_contig_64498	B9GPA8	B9GPA8_POPTR Uncharacterized protein OS=Populus trichocarpa GN=POPTR_0002s14330g PE=4 SV=1	Populus trichocarpa GN=POPTR_0002s14330g PE=4 SV=1	5.17255e-28	72	114.39	127	C:nucleus; F:DNA binding
								G14712V01_(single)_contig_33091	B9II11	B9II11_POPTR Uncharacterized protein (Fragment) OS=Populus trichocarpa GN=POPTR_0016s04890g PE=4 SV=2	vitis vinifera pe=2 sv=1	4.31849e-10	51	61.6178	129	C:nucleus; F:DNA binding
								G14712V01_(single)_contig_60977	F6HGB1	F6HGB1_VITVI Putative uncharacterized protein OS=Vitis vinifera GN=VIT_01s0010g03710 PE=4 SV=1	ricinus communis gn=rcom_1079880 pe=4 sv=1	2.71777e-26	67	108.997	114	C:nucleus; F:DNA binding
								G14712V01_(single)_contig_43856	V4RP79	V4RP79_9ROSI Lipase OS=Citrus clementina GN=CICLE_v10028553mg PE=3 SV=1	citrus clementina gn=cicle_v10028553mg pe=3 sv=1	0	87	591.652	357	C:extracellular space; F:triglyceride lipase activity; P:lipid catabolic process
								G14712V01_(single)_contig_76146	K4B947	K4B947_SOLLC Uncharacterized protein OS=Solanum lycopersicum GN=Solyc02g078220.1 PE=4 SV=1	Solanum lycopersicum GN=Solyc02g078220.1 PE=4 SV=1	3.81452	57	33.8834	40	F:sulfotransferase activity
								G14712V01_(single)_contig_19659	V4TPI8	V4TPI8_9ROSI Uncharacterized protein OS=Citrus clementina GN=CICLE_v10031371mg PE=4 SV=1	Citrus clementina GN=CICLE_v10031371mg PE=4 SV=1	1.27849e-97	62	312.768	465	-
								G14712V01_(single)_contig_43497	B9GU54	B9GU54_POPTR Uncharacterized protein OS=Populus trichocarpa GN=POPTR_0002s08550g PE=4 SV=2	Populus trichocarpa GN=POPTR_0002s08550g PE=4 SV=2	1.2235e-52	80	188.348	176	-
								G14712V01_(single)_contig_21563	A1XEK6	A1XEK6_TOBAC CYP84A14v1 OS=Nicotiana tabacum PE=2 SV=1	nicotiana tabacum pe=2 sv=1	1.22513	55	32.7278	58	F:metal ion binding; P:oxidation-reduction process; F:oxidoreductase activity, acting on paired donors, with incorporation or reduction of molecular oxygen; F:heme binding; F:oxidoreductase activity; F:electron carrier activity; F:iron ion binding; F:monooxygenase activity
								G14712V01_(single)_contig_16617	M5XRW4	M5XRW4_PRUPE Uncharacterized protein OS=Prunus persica GN=PRUPE_ppa000264mg PE=4 SV=1	Prunus persica GN=PRUPE_ppa000264mg PE=4 SV=1	0	90	878.241	513	-
								G14712V01_(single)_contig_62934	F6HHQ9	F6HHQ9_VITVI Putative uncharacterized protein OS=Vitis vinifera GN=VIT_12s0057g01320 PE=4 SV=1	populus trichocarpa gn=poptr_0014s16820g pe=4 sv=2	4.02719e-33	68	138.658	135	P:RNA processing; F:binding; P:plastid organization
		iso	TGACAGAAGATAGAGAGCA	2.3	3.4	4.1
		iso	TGACAGAAGATAGAGAGC	0.3	0.3	1.6
		iso	GACAGAAGATAGAGAGCAC	1.3	2.4	2.5
		iso	GACAGAAGATAGAGAGCA	0.2	0.7	0.2
		iso	ACAGAAGATAGAGAGCACAG	0.3	0.2	0.2		G14712V01_(single)_contig_13871	B9HIG5	B9HIG5_POPTR Uncharacterized protein OS=Populus trichocarpa GN=POPTR_0008s09750g PE=2 SV=2	ricinus communis gn=rcom_1620060 pe=4 sv=1	1.99372e-161	65	480.715	520	C:nucleus; F:DNA binding
								G14712V01_(single)_contig_33091	B9II11	B9II11_POPTR Uncharacterized protein (Fragment) OS=Populus trichocarpa GN=POPTR_0016s04890g PE=4 SV=2	vitis vinifera pe=2 sv=1	4.31849e-10	51	61.6178	129	C:nucleus; F:DNA binding
								G14712V01_(single)_contig_19659	V4TPI8	V4TPI8_9ROSI Uncharacterized protein OS=Citrus clementina GN=CICLE_v10031371mg PE=4 SV=1	Citrus clementina GN=CICLE_v10031371mg PE=4 SV=1	1.27849e-97	62	312.768	465	-
								G14712V01_(single)_contig_55789	V7CAP8	V7CAP8_PHAVU Uncharacterized protein OS=Phaseolus vulgaris GN=PHAVU_003G182900g PE=4 SV=1	glycine soja gn=glyma17g08840 pe=4 sv=1	2.00506e-25	62	91.6633	153	C:nucleus; F:DNA binding
								G14712V01_(single)_contig_9176	V7BQT1	V7BQT1_PHAVU Uncharacterized protein OS=Phaseolus vulgaris GN=PHAVU_006G199200g PE=4 SV=1	phaseolus vulgaris pe=2 sv=1	8.63296e-06	66	49.6766	57	-
								G14712V01_(single)_contig_60977	F6HGB1	F6HGB1_VITVI Putative uncharacterized protein OS=Vitis vinifera GN=VIT_01s0010g03710 PE=4 SV=1	ricinus communis gn=rcom_1079880 pe=4 sv=1	2.71777e-26	67	108.997	114	C:nucleus; F:DNA binding
								G14712V01_(single)_contig_57887	F6HHM7	F6HHM7_VITVI Putative uncharacterized protein OS=Vitis vinifera GN=VIT_12s0057g00690 PE=4 SV=1	betula pendula gn=hk2 pe=2 sv=1	5.10901e-66	55	238.424	389	F:signal transducer activity; P:response to chemical stimulus; P:signal transduction
								G14712V01_(single)_contig_78622	W5EF25	W5EF25_WHEAT Uncharacterized protein OS=Triticum aestivum PE=4 SV=1	aegilops tauschii gn=f775_06778 pe=4 sv=1	1.55753	65	35.4242	38	F:nucleic acid binding; F:nucleotide binding; C:ribonucleoprotein complex; F:poly(A) RNA binding; P:mRNA processing; C:nucleus; P:translational initiation; F:RNA binding; P:nuclear-transcribed mRNA poly(A) tail shortening; C:cytosol
								G14712V01_(single)_contig_68236	U5D2P2	U5D2P2_AMBTC Uncharacterized protein OS=Amborella trichopoda GN=AMTR_s00048p00211630 PE=4 SV=1	Amborella trichopoda GN=AMTR_s00048p00211630 PE=4 SV=1	0.0115994	69	42.3578	42	-
								G14712V01_(single)_contig_28725	A9TLW1	A9TLW1_PHYPA Predicted protein OS=Physcomitrella patens subsp. patens GN=PHYPADRAFT_94453 PE=4 SV=1	physcomitrella patens patens gn=phypadraft_94453 pe=4 sv=1	5.77253	58	31.187	46	P:apoptotic process
								G14712V01_(single)_contig_42096	B9SJT7	B9SJT7_RICCO Importin beta-1, putative OS=Ricinus communis GN=RCOM_0736490 PE=4 SV=1	ricinus communis gn=rcom_0736490 pe=4 sv=1	0	96	1662.51	871	F:protein transporter activity; F:Ran GTPase binding; C:nuclear pore; P:cell wall pectin metabolic process; C:chloroplast; P:protein import into nucleus, docking; P:plant-type cell wall cellulose metabolic process
								G14712V01_(single)_contig_57026	B9T7W0	B9T7W0_RICCO Serine/threonine-protein kinase PBS1, putative OS=Ricinus communis GN=RCOM_0087290 PE=4 SV=1	ricinus communis gn=rcom_0087290 pe=4 sv=1	1.64637e-150	78	451.055	334	P:protein phosphorylation; F:ATP binding; F:protein serine/threonine kinase activity
		iso	ACAGAAGATAGAGAGCACAGATG	0.2	0.2	0.3		G14712V01_(single)_contig_55789	V7CAP8	V7CAP8_PHAVU Uncharacterized protein OS=Phaseolus vulgaris GN=PHAVU_003G182900g PE=4 SV=1	glycine soja gn=glyma17g08840 pe=4 sv=1	2.00506e-25	62	91.6633	153	C:nucleus; F:DNA binding
								G14712V01_(single)_contig_33091	B9II11	B9II11_POPTR Uncharacterized protein (Fragment) OS=Populus trichocarpa GN=POPTR_0016s04890g PE=4 SV=2	vitis vinifera pe=2 sv=1	4.31849e-10	51	61.6178	129	C:nucleus; F:DNA binding
								G14712V01_(single)_contig_13871	B9HIG5	B9HIG5_POPTR Uncharacterized protein OS=Populus trichocarpa GN=POPTR_0008s09750g PE=2 SV=2	ricinus communis gn=rcom_1620060 pe=4 sv=1	1.99372e-161	65	480.715	520	C:nucleus; F:DNA binding
								G14712V01_(single)_contig_19659	V4TPI8	V4TPI8_9ROSI Uncharacterized protein OS=Citrus clementina GN=CICLE_v10031371mg PE=4 SV=1	Citrus clementina GN=CICLE_v10031371mg PE=4 SV=1	1.27849e-97	62	312.768	465	-
								G14712V01_(single)_contig_77863	Q71HN3	Q71HN3_FICPW Ripening induced protein OS=Ficus pumila var. awkeotsang PE=2 SV=1	ficus pumila awkeotsang pe=2 sv=1	1.73629e-61	83	197.208	131	P:response to biotic stimulus; P:defense response
								G14712V01_(single)_contig_13729	D7T3A6	D7T3A6_VITVI Ubiquitin carboxyl-terminal hydrolase OS=Vitis vinifera GN=VIT_13s0073g00610 PE=3 SV=1	vitis vinifera gn=vit_13s0073g00610 pe=3 sv=1	0	96	999.194	556	P:ubiquitin-dependent protein catabolic process; F:cysteine-type peptidase activity; F:ubiquitin thiolesterase activity
								G14712V01_(single)_contig_74498	M5X044	M5X044_PRUPE Uncharacterized protein OS=Prunus persica GN=PRUPE_ppa000253mg PE=4 SV=1	Prunus persica GN=PRUPE_ppa000253mg PE=4 SV=1	8.07726e-54	87	188.348	113	C:nucleus; P:regulation of transcription, DNA-dependent
								G14712V01_(single)_contig_15192	V4WBK6	V4WBK6_9ROSI Cytochrome b-c1 complex subunit 7 OS=Citrus clementina GN=CICLE_v10009887mg PE=3 SV=1	citrus clementina gn=cicle_v10009887mg pe=3 sv=1	3.0844e-54	95	184.496	122	C:mitochondrial respiratory chain complex III; C:plasma membrane; P:mitochondrial electron transport, ubiquinol to cytochrome c; F:electron transporter, transferring electrons within CoQH2-cytochrome c reductase complex activity; C:plastid
								G14712V01_(single)_contig_47884	B9GXH7	B9GXH7_POPTR Uncharacterized protein OS=Populus trichocarpa GN=POPTR_0003s13920g PE=4 SV=2	Populus trichocarpa GN=POPTR_0003s13920g PE=4 SV=2	2.67152	58	33.113	41	-
								G14712V01_(single)_contig_83224	V4S773	V4S773_9ROSI Ribosomal protein L19 OS=Citrus clementina GN=CICLE_v10005909mg PE=3 SV=1	citrus clementina gn=cicle_v10005909mg pe=3 sv=1	1.49631e-106	96	317.39	206	C:ribosome; F:structural constituent of ribosome; P:translation
								G14712V01_(single)_contig_60977	F6HGB1	F6HGB1_VITVI Putative uncharacterized protein OS=Vitis vinifera GN=VIT_01s0010g03710 PE=4 SV=1	ricinus communis gn=rcom_1079880 pe=4 sv=1	2.71777e-26	67	108.997	114	C:nucleus; F:DNA binding
								G14712V01_(single)_contig_33060	V4UQH2	V4UQH2_9ROSI Uncharacterized protein (Fragment) OS=Citrus clementina GN=CICLE_v10010605mg PE=4 SV=1	Citrus clementina GN=CICLE_v10010605mg PE=4 SV=1	9.01348e-12	64	68.9366	75	-
								G14712V01_(single)_contig_60091	Q9MB04	Q9MB04_VICFA Type 2A protein phosphatase-3 OS=Vicia faba GN=vfPP2Ac-3 PE=2 SV=1	vicia faba gn=vfpp2ac-3 pe=2 sv=1	7.78689e-79	100	159.458	74	P:cell cycle; C:cytosol; F:metal ion binding; F:protein serine/threonine phosphatase activity; C:nucleus; C:plasma membrane
								G14712V01_(single)_contig_57887	F6HHM7	F6HHM7_VITVI Putative uncharacterized protein OS=Vitis vinifera GN=VIT_12s0057g00690 PE=4 SV=1	betula pendula gn=hk2 pe=2 sv=1	5.10901e-66	55	238.424	389	F:signal transducer activity; P:response to chemical stimulus; P:signal transduction
		iso	ACAGAAGATAGAGAGCAC	0.5	0.7	0.7
	miR156#j	miR	TTGACAGAAGATAGAGAGCAC	3062.4	3583.6	6372.5		gi_11203486_gb_BF272491.1_BF272491	A4GXB6	A4GXB6_GOSHI Promoter binding protein (Fragment) OS=Gossypium hirsutum PE=2 SV=1	gossypium hirsutum pe=2 sv=1	3.13139e-74	99	231.106	118	C:nucleus; F:DNA binding
								gi_13356818_gb_BG447166.1_BG447166	D6QZ29	D6QZ29_VITVI Promoter-binding protein SPL9 OS=Vitis vinifera PE=2 SV=1	vitis vinifera pe=2 sv=1	4.05538e-37	66	139.428	136	C:nucleus; F:DNA binding
								G14712V01_(single)_contig_33091	B9II11	B9II11_POPTR Uncharacterized protein (Fragment) OS=Populus trichocarpa GN=POPTR_0016s04890g PE=4 SV=2	vitis vinifera pe=2 sv=1	4.31849e-10	51	61.6178	129	C:nucleus; F:DNA binding
								gi_11204743_gb_BF273577.1_BF273577	D6QZ29	D6QZ29_VITVI Promoter-binding protein SPL9 OS=Vitis vinifera PE=2 SV=1	vitis vinifera pe=2 sv=1	1.82195e-25	56	106.301	176	C:nucleus; F:DNA binding
								G14712V01_(single)_contig_60977	F6HGB1	F6HGB1_VITVI Putative uncharacterized protein OS=Vitis vinifera GN=VIT_01s0010g03710 PE=4 SV=1	ricinus communis gn=rcom_1079880 pe=4 sv=1	2.71777e-26	67	108.997	114	C:nucleus; F:DNA binding
								G14712V01_(single)_contig_13871	B9HIG5	B9HIG5_POPTR Uncharacterized protein OS=Populus trichocarpa GN=POPTR_0008s09750g PE=2 SV=2	ricinus communis gn=rcom_1620060 pe=4 sv=1	1.99372e-161	65	480.715	520	C:nucleus; F:DNA binding
								gi_436394453_gb_JG845735.1_JG845735	B9HXH7	B9HXH7_POPTR Squamosa promoter-binding protein-like 6 OS=Populus trichocarpa GN=POPTR_0010s16400g PE=4 SV=2	populus trichocarpa gn=poptr_0010s16400g pe=4 sv=2	8.30893e-42	61	155.221	178	C:nucleus; F:DNA binding
								G14712V01_(single)_contig_55789	V7CAP8	V7CAP8_PHAVU Uncharacterized protein OS=Phaseolus vulgaris GN=PHAVU_003G182900g PE=4 SV=1	glycine soja gn=glyma17g08840 pe=4 sv=1	2.00506e-25	62	91.6633	153	C:nucleus; F:DNA binding
								G14712V01_(single)_contig_64498	B9GPA8	B9GPA8_POPTR Uncharacterized protein OS=Populus trichocarpa GN=POPTR_0002s14330g PE=4 SV=1	Populus trichocarpa GN=POPTR_0002s14330g PE=4 SV=1	5.17255e-28	72	114.39	127	C:nucleus; F:DNA binding
								gi_13247453_gb_BF270515.2_BF270515	B9HSB7	B9HSB7_POPTR Uncharacterized protein OS=Populus trichocarpa GN=POPTR_0010s02540g PE=4 SV=2	Populus trichocarpa GN=POPTR_0010s02540g PE=4 SV=2	2.88722e-25	79	78.5666	68	P:biological_process
								G14712V01_(single)_contig_43856	V4RP79	V4RP79_9ROSI Lipase OS=Citrus clementina GN=CICLE_v10028553mg PE=3 SV=1	citrus clementina gn=cicle_v10028553mg pe=3 sv=1	0	87	591.652	357	C:extracellular space; F:triglyceride lipase activity; P:lipid catabolic process
								G14712V01_(single)_contig_76146	K4B947	K4B947_SOLLC Uncharacterized protein OS=Solanum lycopersicum GN=Solyc02g078220.1 PE=4 SV=1	Solanum lycopersicum GN=Solyc02g078220.1 PE=4 SV=1	3.81452	57	33.8834	40	F:sulfotransferase activity
								gi_436393967_gb_JG845447.1_JG845447	V4T2G5	V4T2G5_9ROSI Uncharacterized protein OS=Citrus clementina GN=CICLE_v10023883mg PE=4 SV=1	ricinus communis gn=rcom_0736490 pe=4 sv=1	3.4242e-32	84	125.946	76	F:protein transporter activity; F:Ran GTPase binding; C:nuclear pore; P:cell wall pectin metabolic process; C:chloroplast; P:protein import into nucleus, docking; P:plant-type cell wall cellulose metabolic process
								G14712V01_(single)_contig_19659	V4TPI8	V4TPI8_9ROSI Uncharacterized protein OS=Citrus clementina GN=CICLE_v10031371mg PE=4 SV=1	Citrus clementina GN=CICLE_v10031371mg PE=4 SV=1	1.27849e-97	62	312.768	465	-
								G14712V01_(single)_contig_43497	B9GU54	B9GU54_POPTR Uncharacterized protein OS=Populus trichocarpa GN=POPTR_0002s08550g PE=4 SV=2	Populus trichocarpa GN=POPTR_0002s08550g PE=4 SV=2	1.2235e-52	80	188.348	176	-
								gi_436406275_gb_JG844511.1_JG844511	B9T274	B9T274_RICCO LIGULELESS1 protein, putative OS=Ricinus communis GN=RCOM_0413690 PE=4 SV=1	ricinus communis gn=rcom_0413690 pe=4 sv=1	1.10345e-63	79	209.149	174	C:nucleus; F:DNA binding
								G14712V01_(single)_contig_82728	V4SME7	V4SME7_9ROSI Uncharacterized protein OS=Citrus clementina GN=CICLE_v10029721mg PE=4 SV=1	Citrus clementina GN=CICLE_v10029721mg PE=4 SV=1	1.52159	53	34.2686	67	-
								G14712V01_(single)_contig_62934	F6HHQ9	F6HHQ9_VITVI Putative uncharacterized protein OS=Vitis vinifera GN=VIT_12s0057g01320 PE=4 SV=1	populus trichocarpa gn=poptr_0014s16820g pe=4 sv=2	4.02719e-33	68	138.658	135	P:RNA processing; F:binding; P:plastid organization
								gi_11209627_gb_BF278557.1_BF278557	M5WYW3	M5WYW3_PRUPE Uncharacterized protein (Fragment) OS=Prunus persica GN=PRUPE_ppa016983mg PE=3 SV=1	cucumis melo melo pe=3 sv=1	1.64101e-65	84	222.631	149	F:flavin adenine dinucleotide binding; F:mandelonitrile lyase activity; F:choline dehydrogenase activity; P:oxidation-reduction process; P:alcohol metabolic process
								gi_11206016_gb_BF274946.1_BF274946	M5VKZ4	M5VKZ4_PRUPE Uncharacterized protein OS=Prunus persica GN=PRUPE_ppa003050mg PE=4 SV=1	ricinus communis gn=rcom_0817310 pe=4 sv=1	9.5225e-128	89	383.645	250	P:defense response to bacterium; F:carbon-nitrogen ligase activity, with glutamine as amido-N-donor; P:N-acylethanolamine metabolic process; C:Golgi apparatus; C:plasma membrane; C:vacuolar membrane; F:N-(long-chain-acyl)ethanolamine deacylase activity; F:transferase activity; F:amidase activity; C:endoplasmic reticulum
								gi_436406765_gb_JG854406.1_JG854406	B9RX50	B9RX50_RICCO Glutamyl-tRNA(Gln) amidotransferase subunit A, putative OS=Ricinus communis GN=RCOM_0817310 PE=4 SV=1	ricinus communis gn=rcom_0817310 pe=4 sv=1	7.88231e-81	87	261.536	179	P:defense response to bacterium; F:carbon-nitrogen ligase activity, with glutamine as amido-N-donor; P:N-acylethanolamine metabolic process; C:Golgi apparatus; C:plasma membrane; C:vacuolar membrane; F:N-(long-chain-acyl)ethanolamine deacylase activity; F:transferase activity; F:amidase activity; C:endoplasmic reticulum
								gi_21093108_gb_BQ405421.1_BQ405421	A5C3F6	A5C3F6_VITVI Putative uncharacterized protein OS=Vitis vinifera GN=VITISV_019910 PE=4 SV=1	Vitis vinifera GN=VITISV_019910 PE=4 SV=1	1.84652e-58	87	196.438	142	P:defense response to bacterium; F:carbon-nitrogen ligase activity, with glutamine as amido-N-donor; P:N-acylethanolamine metabolic process; C:Golgi apparatus; C:plasma membrane; C:vacuolar membrane; F:N-(long-chain-acyl)ethanolamine deacylase activity; F:amidase activity; C:endoplasmic reticulum
		iso	TTGTTGACAGAAGATAGAGAGCAC	0.2	0.2	0.3		G14712V01_(single)_contig_13871	B9HIG5	B9HIG5_POPTR Uncharacterized protein OS=Populus trichocarpa GN=POPTR_0008s09750g PE=2 SV=2	ricinus communis gn=rcom_1620060 pe=4 sv=1	1.99372e-161	65	480.715	520	C:nucleus; F:DNA binding
								G14712V01_(single)_contig_33091	B9II11	B9II11_POPTR Uncharacterized protein (Fragment) OS=Populus trichocarpa GN=POPTR_0016s04890g PE=4 SV=2	vitis vinifera pe=2 sv=1	4.31849e-10	51	61.6178	129	C:nucleus; F:DNA binding
								G14712V01_(single)_contig_60977	F6HGB1	F6HGB1_VITVI Putative uncharacterized protein OS=Vitis vinifera GN=VIT_01s0010g03710 PE=4 SV=1	ricinus communis gn=rcom_1079880 pe=4 sv=1	2.71777e-26	67	108.997	114	C:nucleus; F:DNA binding
								G14712V01_(single)_contig_64498	B9GPA8	B9GPA8_POPTR Uncharacterized protein OS=Populus trichocarpa GN=POPTR_0002s14330g PE=4 SV=1	Populus trichocarpa GN=POPTR_0002s14330g PE=4 SV=1	5.17255e-28	72	114.39	127	C:nucleus; F:DNA binding
								G14712V01_(single)_contig_55789	V7CAP8	V7CAP8_PHAVU Uncharacterized protein OS=Phaseolus vulgaris GN=PHAVU_003G182900g PE=4 SV=1	glycine soja gn=glyma17g08840 pe=4 sv=1	2.00506e-25	62	91.6633	153	C:nucleus; F:DNA binding
								G14712V01_(single)_contig_18521	D7TMU6	D7TMU6_VITVI Putative uncharacterized protein OS=Vitis vinifera GN=VIT_16s0100g00690 PE=4 SV=1	populus trichocarpa gn=poptr_0015s13360g pe=4 sv=1	0	93	690.649	393	F:ubiquitin-protein ligase activity; P:protein ubiquitination; F:zinc ion binding
								G14712V01_(single)_contig_10184	V4RXS3	V4RXS3_9ROSI Serine/threonine-protein phosphatase 2A 55 kDa regulatory subunit B (Fragment) OS=Citrus clementina GN=CICLE_v100253981mg PE=3 SV=1	citrus clementina gn=cicle_v100253981mg pe=3 sv=1	6.20489e-36	66	132.109	106	C:protein phosphatase type 2A complex; P:signal transduction; F:protein phosphatase type 2A regulator activity
								G14712V01_(single)_contig_6529	D7TMU6	D7TMU6_VITVI Putative uncharacterized protein OS=Vitis vinifera GN=VIT_16s0100g00690 PE=4 SV=1	Vitis vinifera GN=VIT_16s0100g00690 PE=4 SV=1	5.47837e-26	89	105.531	59	F:zinc ion binding
								G14712V01_(single)_contig_66220	V4STD1	V4STD1_9ROSI Uncharacterized protein OS=Citrus clementina GN=CICLE_v10033709mg PE=3 SV=1	ricinus communis gn=rcom_1619700 pe=3 sv=1	2.34108e-60	67	181.8	154	F:oxidoreductase activity; F:binding
		iso	TTGTTGACAGAAGATAGAGAG	0.2	0.3	0.2		G14712V01_(single)_contig_66220	V4STD1	V4STD1_9ROSI Uncharacterized protein OS=Citrus clementina GN=CICLE_v10033709mg PE=3 SV=1	ricinus communis gn=rcom_1619700 pe=3 sv=1	2.34108e-60	67	181.8	154	F:oxidoreductase activity; F:binding
								G14712V01_(single)_contig_83782	V4STA6	V4STA6_9ROSI Uncharacterized protein OS=Citrus clementina GN=CICLE_v10024778mg PE=4 SV=1	Citrus clementina GN=CICLE_v10024778mg PE=4 SV=1	8.26932e-67	86	228.024	136	C:endosome; C:trans-Golgi network; C:Golgi apparatus; C:membrane
								G14712V01_(single)_contig_38053	M5W5F3	M5W5F3_PRUPE Uncharacterized protein (Fragment) OS=Prunus persica GN=PRUPE_ppa026368mg PE=4 SV=1	Prunus persica GN=PRUPE_ppa026368mg PE=4 SV=1	6.28185e-24	55	69.3218	99	F:RNA binding; F:nucleic acid binding; P:RNA-dependent DNA replication; F:RNA-directed DNA polymerase activity; F:zinc ion binding
								G14712V01_(single)_contig_24394	I1IM37	I1IM37_BRADI Uncharacterized protein OS=Brachypodium distachyon GN=BRADI4G20620 PE=4 SV=1	Brachypodium distachyon GN=BRADI4G20620 PE=4 SV=1	2.50413	46	34.2686	66	P:oxidation-reduction process; F:oxidoreductase activity; F:zinc ion binding
								G14712V01_(single)_contig_13871	B9HIG5	B9HIG5_POPTR Uncharacterized protein OS=Populus trichocarpa GN=POPTR_0008s09750g PE=2 SV=2	ricinus communis gn=rcom_1620060 pe=4 sv=1	1.99372e-161	65	480.715	520	C:nucleus; F:DNA binding
								G14712V01_(single)_contig_81811	M5VWW6	M5VWW6_PRUPE Uncharacterized protein OS=Prunus persica GN=PRUPE_ppa007383mg PE=4 SV=1	Prunus persica GN=PRUPE_ppa007383mg PE=4 SV=1	5.20248e-14	80	75.8702	112	P:mitotic cell cycle; P:deadenylation-independent decapping of nuclear-transcribed mRNA; C:cytoplasmic mRNA processing body; F:protein homodimerization activity; P:RNA processing
								G14712V01_(single)_contig_57186	M5XAF6	M5XAF6_PRUPE Uncharacterized protein OS=Prunus persica GN=PRUPE_ppa018115mg PE=4 SV=1	medicago truncatula gn=mtr_7g032890 pe=4 sv=1	3.8552e-38	66	140.969	203	-
								G14712V01_(single)_contig_16537	B2ZAU7	B2ZAU7_GOSAR Putative leucine-rich repeat transmembrane protein OS=Gossypium arboreum PE=4 SV=1	gossypium arboreum pe=4 sv=1	0	99	677.552	341	P:protein phosphorylation; F:ATP binding; C:integral to membrane; F:protein serine/threonine kinase activity
								G14712V01_(single)_contig_56392	A5APK4	A5APK4_VITVI Putative uncharacterized protein OS=Vitis vinifera GN=VITISV_007863 PE=3 SV=1	jatropha curcas gn= pe=3 sv=1	3.7301e-101	69	328.946	304	F:binding; C:protein complex; C:microtubule cytoskeleton; P:single-organism cellular process; C:cytoskeletal part
								G14712V01_(single)_contig_16726	V4SVA7	V4SVA7_9ROSI Uncharacterized protein OS=Citrus clementina GN=CICLE_v10000419mg PE=4 SV=1	ricinus communis gn=rcom_0496470 pe=4 sv=1	1.27206e-71	81	239.58	198	P:mitotic spindle assembly checkpoint; C:nuclear envelope; P:gravitropism
								G14712V01_(single)_contig_43112	B9RP94	B9RP94_RICCO Protein phosphatase 2a, regulatory subunit, putative OS=Ricinus communis GN=RCOM_0925400 PE=4 SV=1	ricinus communis gn=rcom_0925400 pe=4 sv=1	0	86	767.689	508	C:protein phosphatase type 2A complex; P:signal transduction; F:protein phosphatase type 2A regulator activity
								G14712V01_(single)_contig_16882	B9SMP4	B9SMP4_RICCO Serine carboxypeptidase, putative OS=Ricinus communis GN=RCOM_1627120 PE=4 SV=1	ricinus communis gn=rcom_1627120 pe=4 sv=1	2.41656e-26	82	110.923	70	F:serine-type carboxypeptidase activity; P:proteolysis
								G14712V01_(single)_contig_16318	V4T342	V4T342_9ROSI Uncharacterized protein OS=Citrus clementina GN=CICLE_v10002160mg PE=4 SV=1	Citrus clementina GN=CICLE_v10002160mg PE=4 SV=1	4.22848e-15	73	76.2554	67	F:molecular_function; P:chloroplast organization
								G14712V01_(single)_contig_33091	B9II11	B9II11_POPTR Uncharacterized protein (Fragment) OS=Populus trichocarpa GN=POPTR_0016s04890g PE=4 SV=2	vitis vinifera pe=2 sv=1	4.31849e-10	51	61.6178	129	C:nucleus; F:DNA binding
								G14712V01_(single)_contig_60977	F6HGB1	F6HGB1_VITVI Putative uncharacterized protein OS=Vitis vinifera GN=VIT_01s0010g03710 PE=4 SV=1	ricinus communis gn=rcom_1079880 pe=4 sv=1	2.71777e-26	67	108.997	114	C:nucleus; F:DNA binding
		iso	TGTTGACAGAAGATAGAGAGC	0.2	0.2	0.3		G14712V01_(single)_contig_13871	B9HIG5	B9HIG5_POPTR Uncharacterized protein OS=Populus trichocarpa GN=POPTR_0008s09750g PE=2 SV=2	ricinus communis gn=rcom_1620060 pe=4 sv=1	1.99372e-161	65	480.715	520	C:nucleus; F:DNA binding
								G14712V01_(single)_contig_33091	B9II11	B9II11_POPTR Uncharacterized protein (Fragment) OS=Populus trichocarpa GN=POPTR_0016s04890g PE=4 SV=2	vitis vinifera pe=2 sv=1	4.31849e-10	51	61.6178	129	C:nucleus; F:DNA binding
								G14712V01_(single)_contig_60977	F6HGB1	F6HGB1_VITVI Putative uncharacterized protein OS=Vitis vinifera GN=VIT_01s0010g03710 PE=4 SV=1	ricinus communis gn=rcom_1079880 pe=4 sv=1	2.71777e-26	67	108.997	114	C:nucleus; F:DNA binding
								G14712V01_(single)_contig_83782	V4STA6	V4STA6_9ROSI Uncharacterized protein OS=Citrus clementina GN=CICLE_v10024778mg PE=4 SV=1	Citrus clementina GN=CICLE_v10024778mg PE=4 SV=1	8.26932e-67	86	228.024	136	C:endosome; C:trans-Golgi network; C:Golgi apparatus; C:membrane
								G14712V01_(single)_contig_81811	M5VWW6	M5VWW6_PRUPE Uncharacterized protein OS=Prunus persica GN=PRUPE_ppa007383mg PE=4 SV=1	Prunus persica GN=PRUPE_ppa007383mg PE=4 SV=1	5.20248e-14	80	75.8702	112	P:mitotic cell cycle; P:deadenylation-independent decapping of nuclear-transcribed mRNA; C:cytoplasmic mRNA processing body; F:protein homodimerization activity; P:RNA processing
								G14712V01_(single)_contig_55789	V7CAP8	V7CAP8_PHAVU Uncharacterized protein OS=Phaseolus vulgaris GN=PHAVU_003G182900g PE=4 SV=1	glycine soja gn=glyma17g08840 pe=4 sv=1	2.00506e-25	62	91.6633	153	C:nucleus; F:DNA binding
								G14712V01_(single)_contig_64498	B9GPA8	B9GPA8_POPTR Uncharacterized protein OS=Populus trichocarpa GN=POPTR_0002s14330g PE=4 SV=1	Populus trichocarpa GN=POPTR_0002s14330g PE=4 SV=1	5.17255e-28	72	114.39	127	C:nucleus; F:DNA binding
								G14712V01_(single)_contig_25660	B9G5C7	B9G5C7_ORYSJ Putative uncharacterized protein OS=Oryza sativa subsp. japonica GN=OsJ_31232 PE=4 SV=1	oryza sativa japonica gn=loc_os12g21910 pe=4 sv=1	9.25694e-23	58	100.523	127	F:RNA binding; F:nucleic acid binding; C:plastid; P:RNA-dependent DNA replication; F:zinc ion binding; F:RNA-directed DNA polymerase activity; F:ribonuclease H activity; P:fatty acid catabolic process
								G14712V01_(single)_contig_66220	V4STD1	V4STD1_9ROSI Uncharacterized protein OS=Citrus clementina GN=CICLE_v10033709mg PE=3 SV=1	ricinus communis gn=rcom_1619700 pe=3 sv=1	2.34108e-60	67	181.8	154	F:oxidoreductase activity; F:binding
								G14712V01_(single)_contig_57186	M5XAF6	M5XAF6_PRUPE Uncharacterized protein OS=Prunus persica GN=PRUPE_ppa018115mg PE=4 SV=1	medicago truncatula gn=mtr_7g032890 pe=4 sv=1	3.8552e-38	66	140.969	203	-
								G14712V01_(single)_contig_38053	M5W5F3	M5W5F3_PRUPE Uncharacterized protein (Fragment) OS=Prunus persica GN=PRUPE_ppa026368mg PE=4 SV=1	Prunus persica GN=PRUPE_ppa026368mg PE=4 SV=1	6.28185e-24	55	69.3218	99	F:RNA binding; F:nucleic acid binding; P:RNA-dependent DNA replication; F:RNA-directed DNA polymerase activity; F:zinc ion binding
								G14712V01_(single)_contig_16537	B2ZAU7	B2ZAU7_GOSAR Putative leucine-rich repeat transmembrane protein OS=Gossypium arboreum PE=4 SV=1	gossypium arboreum pe=4 sv=1	0	99	677.552	341	P:protein phosphorylation; F:ATP binding; C:integral to membrane; F:protein serine/threonine kinase activity
								G14712V01_(single)_contig_62934	F6HHQ9	F6HHQ9_VITVI Putative uncharacterized protein OS=Vitis vinifera GN=VIT_12s0057g01320 PE=4 SV=1	populus trichocarpa gn=poptr_0014s16820g pe=4 sv=2	4.02719e-33	68	138.658	135	P:RNA processing; F:binding; P:plastid organization
								G14712V01_(single)_contig_50860	B9RWU9	B9RWU9_RICCO Putative uncharacterized protein OS=Ricinus communis GN=RCOM_1748460 PE=4 SV=1	Ricinus communis GN=RCOM_1748460 PE=4 SV=1	1.3174e-32	92	123.25	70	F:Rab GTPase activator activity; P:positive regulation of Rab GTPase activity
								G14712V01_(single)_contig_58899	V4TK41	V4TK41_9ROSI S-acyltransferase OS=Citrus clementina GN=CICLE_v10030950mg PE=3 SV=1	citrus clementina gn=cicle_v10030950mg pe=3 sv=1	6.05029e-71	83	236.498	167	F:zinc ion binding; P:cellular component organization; P:plant-type cell wall organization or biogenesis
		iso	TGTTGACAGAAGATAGAGAGCACA	0.2	0.2	0.3		G14712V01_(single)_contig_13871	B9HIG5	B9HIG5_POPTR Uncharacterized protein OS=Populus trichocarpa GN=POPTR_0008s09750g PE=2 SV=2	ricinus communis gn=rcom_1620060 pe=4 sv=1	1.99372e-161	65	480.715	520	C:nucleus; F:DNA binding
								G14712V01_(single)_contig_33091	B9II11	B9II11_POPTR Uncharacterized protein (Fragment) OS=Populus trichocarpa GN=POPTR_0016s04890g PE=4 SV=2	vitis vinifera pe=2 sv=1	4.31849e-10	51	61.6178	129	C:nucleus; F:DNA binding
								G14712V01_(single)_contig_55789	V7CAP8	V7CAP8_PHAVU Uncharacterized protein OS=Phaseolus vulgaris GN=PHAVU_003G182900g PE=4 SV=1	glycine soja gn=glyma17g08840 pe=4 sv=1	2.00506e-25	62	91.6633	153	C:nucleus; F:DNA binding
								G14712V01_(single)_contig_60977	F6HGB1	F6HGB1_VITVI Putative uncharacterized protein OS=Vitis vinifera GN=VIT_01s0010g03710 PE=4 SV=1	ricinus communis gn=rcom_1079880 pe=4 sv=1	2.71777e-26	67	108.997	114	C:nucleus; F:DNA binding
								G14712V01_(single)_contig_64498	B9GPA8	B9GPA8_POPTR Uncharacterized protein OS=Populus trichocarpa GN=POPTR_0002s14330g PE=4 SV=1	Populus trichocarpa GN=POPTR_0002s14330g PE=4 SV=1	5.17255e-28	72	114.39	127	C:nucleus; F:DNA binding
								G14712V01_(single)_contig_18521	D7TMU6	D7TMU6_VITVI Putative uncharacterized protein OS=Vitis vinifera GN=VIT_16s0100g00690 PE=4 SV=1	populus trichocarpa gn=poptr_0015s13360g pe=4 sv=1	0	93	690.649	393	F:ubiquitin-protein ligase activity; P:protein ubiquitination; F:zinc ion binding
								G14712V01_(single)_contig_6529	D7TMU6	D7TMU6_VITVI Putative uncharacterized protein OS=Vitis vinifera GN=VIT_16s0100g00690 PE=4 SV=1	Vitis vinifera GN=VIT_16s0100g00690 PE=4 SV=1	5.47837e-26	89	105.531	59	F:zinc ion binding
								G14712V01_(single)_contig_10184	V4RXS3	V4RXS3_9ROSI Serine/threonine-protein phosphatase 2A 55 kDa regulatory subunit B (Fragment) OS=Citrus clementina GN=CICLE_v100253981mg PE=3 SV=1	citrus clementina gn=cicle_v100253981mg pe=3 sv=1	6.20489e-36	66	132.109	106	C:protein phosphatase type 2A complex; P:signal transduction; F:protein phosphatase type 2A regulator activity
								G14712V01_(single)_contig_20751	B9HXL9	B9HXL9_POPTR Uncharacterized protein OS=Populus trichocarpa GN=POPTR_0010s16880g PE=4 SV=1	Populus trichocarpa GN=POPTR_0010s16880g PE=4 SV=1	1.57853e-20	95	88.9669	45	P:stomatal complex morphogenesis; P:isopentenyl diphosphate biosynthetic process, methylerythritol 4-phosphate pathway; P:maltose metabolic process; P:starch biosynthetic process; P:positive regulation of transcription, DNA-dependent
		iso	GTTGACAGAAGATAGAGAGCA	0.3	0.2	0.2		G14712V01_(single)_contig_13871	B9HIG5	B9HIG5_POPTR Uncharacterized protein OS=Populus trichocarpa GN=POPTR_0008s09750g PE=2 SV=2	ricinus communis gn=rcom_1620060 pe=4 sv=1	1.99372e-161	65	480.715	520	C:nucleus; F:DNA binding
								G14712V01_(single)_contig_33091	B9II11	B9II11_POPTR Uncharacterized protein (Fragment) OS=Populus trichocarpa GN=POPTR_0016s04890g PE=4 SV=2	vitis vinifera pe=2 sv=1	4.31849e-10	51	61.6178	129	C:nucleus; F:DNA binding
								G14712V01_(single)_contig_60977	F6HGB1	F6HGB1_VITVI Putative uncharacterized protein OS=Vitis vinifera GN=VIT_01s0010g03710 PE=4 SV=1	ricinus communis gn=rcom_1079880 pe=4 sv=1	2.71777e-26	67	108.997	114	C:nucleus; F:DNA binding
								G14712V01_(single)_contig_55789	V7CAP8	V7CAP8_PHAVU Uncharacterized protein OS=Phaseolus vulgaris GN=PHAVU_003G182900g PE=4 SV=1	glycine soja gn=glyma17g08840 pe=4 sv=1	2.00506e-25	62	91.6633	153	C:nucleus; F:DNA binding
								G14712V01_(single)_contig_64498	B9GPA8	B9GPA8_POPTR Uncharacterized protein OS=Populus trichocarpa GN=POPTR_0002s14330g PE=4 SV=1	Populus trichocarpa GN=POPTR_0002s14330g PE=4 SV=1	5.17255e-28	72	114.39	127	C:nucleus; F:DNA binding
								G14712V01_(single)_contig_43856	V4RP79	V4RP79_9ROSI Lipase OS=Citrus clementina GN=CICLE_v10028553mg PE=3 SV=1	citrus clementina gn=cicle_v10028553mg pe=3 sv=1	0	87	591.652	357	C:extracellular space; F:triglyceride lipase activity; P:lipid catabolic process
								G14712V01_(single)_contig_81811	M5VWW6	M5VWW6_PRUPE Uncharacterized protein OS=Prunus persica GN=PRUPE_ppa007383mg PE=4 SV=1	Prunus persica GN=PRUPE_ppa007383mg PE=4 SV=1	5.20248e-14	80	75.8702	112	P:mitotic cell cycle; P:deadenylation-independent decapping of nuclear-transcribed mRNA; C:cytoplasmic mRNA processing body; F:protein homodimerization activity; P:RNA processing
								G14712V01_(single)_contig_76146	K4B947	K4B947_SOLLC Uncharacterized protein OS=Solanum lycopersicum GN=Solyc02g078220.1 PE=4 SV=1	Solanum lycopersicum GN=Solyc02g078220.1 PE=4 SV=1	3.81452	57	33.8834	40	F:sulfotransferase activity
								G14712V01_(single)_contig_43497	B9GU54	B9GU54_POPTR Uncharacterized protein OS=Populus trichocarpa GN=POPTR_0002s08550g PE=4 SV=2	Populus trichocarpa GN=POPTR_0002s08550g PE=4 SV=2	1.2235e-52	80	188.348	176	-
								G14712V01_(single)_contig_83782	V4STA6	V4STA6_9ROSI Uncharacterized protein OS=Citrus clementina GN=CICLE_v10024778mg PE=4 SV=1	Citrus clementina GN=CICLE_v10024778mg PE=4 SV=1	8.26932e-67	86	228.024	136	C:endosome; C:trans-Golgi network; C:Golgi apparatus; C:membrane
								G14712V01_(single)_contig_50860	B9RWU9	B9RWU9_RICCO Putative uncharacterized protein OS=Ricinus communis GN=RCOM_1748460 PE=4 SV=1	Ricinus communis GN=RCOM_1748460 PE=4 SV=1	1.3174e-32	92	123.25	70	F:Rab GTPase activator activity; P:positive regulation of Rab GTPase activity
								G14712V01_(single)_contig_82728	V4SME7	V4SME7_9ROSI Uncharacterized protein OS=Citrus clementina GN=CICLE_v10029721mg PE=4 SV=1	Citrus clementina GN=CICLE_v10029721mg PE=4 SV=1	1.52159	53	34.2686	67	-
								G14712V01_(single)_contig_62934	F6HHQ9	F6HHQ9_VITVI Putative uncharacterized protein OS=Vitis vinifera GN=VIT_12s0057g01320 PE=4 SV=1	populus trichocarpa gn=poptr_0014s16820g pe=4 sv=2	4.02719e-33	68	138.658	135	P:RNA processing; F:binding; P:plastid organization
		iso	TTGACAGAAGATAGAGAGCACA	0.9	2.2	2.4		G14712V01_(single)_contig_33091	B9II11	B9II11_POPTR Uncharacterized protein (Fragment) OS=Populus trichocarpa GN=POPTR_0016s04890g PE=4 SV=2	vitis vinifera pe=2 sv=1	4.31849e-10	51	61.6178	129	C:nucleus; F:DNA binding
								G14712V01_(single)_contig_13871	B9HIG5	B9HIG5_POPTR Uncharacterized protein OS=Populus trichocarpa GN=POPTR_0008s09750g PE=2 SV=2	ricinus communis gn=rcom_1620060 pe=4 sv=1	1.99372e-161	65	480.715	520	C:nucleus; F:DNA binding
								G14712V01_(single)_contig_55789	V7CAP8	V7CAP8_PHAVU Uncharacterized protein OS=Phaseolus vulgaris GN=PHAVU_003G182900g PE=4 SV=1	glycine soja gn=glyma17g08840 pe=4 sv=1	2.00506e-25	62	91.6633	153	C:nucleus; F:DNA binding
								G14712V01_(single)_contig_60977	F6HGB1	F6HGB1_VITVI Putative uncharacterized protein OS=Vitis vinifera GN=VIT_01s0010g03710 PE=4 SV=1	ricinus communis gn=rcom_1079880 pe=4 sv=1	2.71777e-26	67	108.997	114	C:nucleus; F:DNA binding
								G14712V01_(single)_contig_64498	B9GPA8	B9GPA8_POPTR Uncharacterized protein OS=Populus trichocarpa GN=POPTR_0002s14330g PE=4 SV=1	Populus trichocarpa GN=POPTR_0002s14330g PE=4 SV=1	5.17255e-28	72	114.39	127	C:nucleus; F:DNA binding
								G14712V01_(single)_contig_19659	V4TPI8	V4TPI8_9ROSI Uncharacterized protein OS=Citrus clementina GN=CICLE_v10031371mg PE=4 SV=1	Citrus clementina GN=CICLE_v10031371mg PE=4 SV=1	1.27849e-97	62	312.768	465	-
								G14712V01_(single)_contig_43856	V4RP79	V4RP79_9ROSI Lipase OS=Citrus clementina GN=CICLE_v10028553mg PE=3 SV=1	citrus clementina gn=cicle_v10028553mg pe=3 sv=1	0	87	591.652	357	C:extracellular space; F:triglyceride lipase activity; P:lipid catabolic process
								G14712V01_(single)_contig_78622	W5EF25	W5EF25_WHEAT Uncharacterized protein OS=Triticum aestivum PE=4 SV=1	aegilops tauschii gn=f775_06778 pe=4 sv=1	1.55753	65	35.4242	38	F:nucleic acid binding; F:nucleotide binding; C:ribonucleoprotein complex; F:poly(A) RNA binding; P:mRNA processing; C:nucleus; P:translational initiation; F:RNA binding; P:nuclear-transcribed mRNA poly(A) tail shortening; C:cytosol
								G14712V01_(single)_contig_68236	U5D2P2	U5D2P2_AMBTC Uncharacterized protein OS=Amborella trichopoda GN=AMTR_s00048p00211630 PE=4 SV=1	Amborella trichopoda GN=AMTR_s00048p00211630 PE=4 SV=1	0.0115994	69	42.3578	42	-
								G14712V01_(single)_contig_76146	K4B947	K4B947_SOLLC Uncharacterized protein OS=Solanum lycopersicum GN=Solyc02g078220.1 PE=4 SV=1	Solanum lycopersicum GN=Solyc02g078220.1 PE=4 SV=1	3.81452	57	33.8834	40	F:sulfotransferase activity
								G14712V01_(single)_contig_82728	V4SME7	V4SME7_9ROSI Uncharacterized protein OS=Citrus clementina GN=CICLE_v10029721mg PE=4 SV=1	Citrus clementina GN=CICLE_v10029721mg PE=4 SV=1	1.52159	53	34.2686	67	-
		iso	TTGACAGAAGATAGAGAGC	5.4	3.2	9.3
		iso	TTGACAGAAGATAGAGAGCA	14.7	22.5	28.2		G14712V01_(single)_contig_33091	B9II11	B9II11_POPTR Uncharacterized protein (Fragment) OS=Populus trichocarpa GN=POPTR_0016s04890g PE=4 SV=2	vitis vinifera pe=2 sv=1	4.31849e-10	51	61.6178	129	C:nucleus; F:DNA binding
								G14712V01_(single)_contig_60977	F6HGB1	F6HGB1_VITVI Putative uncharacterized protein OS=Vitis vinifera GN=VIT_01s0010g03710 PE=4 SV=1	ricinus communis gn=rcom_1079880 pe=4 sv=1	2.71777e-26	67	108.997	114	C:nucleus; F:DNA binding
								G14712V01_(single)_contig_13871	B9HIG5	B9HIG5_POPTR Uncharacterized protein OS=Populus trichocarpa GN=POPTR_0008s09750g PE=2 SV=2	ricinus communis gn=rcom_1620060 pe=4 sv=1	1.99372e-161	65	480.715	520	C:nucleus; F:DNA binding
								G14712V01_(single)_contig_55789	V7CAP8	V7CAP8_PHAVU Uncharacterized protein OS=Phaseolus vulgaris GN=PHAVU_003G182900g PE=4 SV=1	glycine soja gn=glyma17g08840 pe=4 sv=1	2.00506e-25	62	91.6633	153	C:nucleus; F:DNA binding
								G14712V01_(single)_contig_64498	B9GPA8	B9GPA8_POPTR Uncharacterized protein OS=Populus trichocarpa GN=POPTR_0002s14330g PE=4 SV=1	Populus trichocarpa GN=POPTR_0002s14330g PE=4 SV=1	5.17255e-28	72	114.39	127	C:nucleus; F:DNA binding
								G14712V01_(single)_contig_43856	V4RP79	V4RP79_9ROSI Lipase OS=Citrus clementina GN=CICLE_v10028553mg PE=3 SV=1	citrus clementina gn=cicle_v10028553mg pe=3 sv=1	0	87	591.652	357	C:extracellular space; F:triglyceride lipase activity; P:lipid catabolic process
								G14712V01_(single)_contig_76146	K4B947	K4B947_SOLLC Uncharacterized protein OS=Solanum lycopersicum GN=Solyc02g078220.1 PE=4 SV=1	Solanum lycopersicum GN=Solyc02g078220.1 PE=4 SV=1	3.81452	57	33.8834	40	F:sulfotransferase activity
								G14712V01_(single)_contig_43497	B9GU54	B9GU54_POPTR Uncharacterized protein OS=Populus trichocarpa GN=POPTR_0002s08550g PE=4 SV=2	Populus trichocarpa GN=POPTR_0002s08550g PE=4 SV=2	1.2235e-52	80	188.348	176	-
								G14712V01_(single)_contig_82728	V4SME7	V4SME7_9ROSI Uncharacterized protein OS=Citrus clementina GN=CICLE_v10029721mg PE=4 SV=1	Citrus clementina GN=CICLE_v10029721mg PE=4 SV=1	1.52159	53	34.2686	67	-
								G14712V01_(single)_contig_62934	F6HHQ9	F6HHQ9_VITVI Putative uncharacterized protein OS=Vitis vinifera GN=VIT_12s0057g01320 PE=4 SV=1	populus trichocarpa gn=poptr_0014s16820g pe=4 sv=2	4.02719e-33	68	138.658	135	P:RNA processing; F:binding; P:plastid organization
		iso	TTGACAGAAGATAGAGAG	0.3	0.2	0.3
		iso	TGACAGAAGATAGAGAGCACA	1.5	3.2	1.8		G14712V01_(single)_contig_13871	B9HIG5	B9HIG5_POPTR Uncharacterized protein OS=Populus trichocarpa GN=POPTR_0008s09750g PE=2 SV=2	ricinus communis gn=rcom_1620060 pe=4 sv=1	1.99372e-161	65	480.715	520	C:nucleus; F:DNA binding
								G14712V01_(single)_contig_55789	V7CAP8	V7CAP8_PHAVU Uncharacterized protein OS=Phaseolus vulgaris GN=PHAVU_003G182900g PE=4 SV=1	glycine soja gn=glyma17g08840 pe=4 sv=1	2.00506e-25	62	91.6633	153	C:nucleus; F:DNA binding
								G14712V01_(single)_contig_33091	B9II11	B9II11_POPTR Uncharacterized protein (Fragment) OS=Populus trichocarpa GN=POPTR_0016s04890g PE=4 SV=2	vitis vinifera pe=2 sv=1	4.31849e-10	51	61.6178	129	C:nucleus; F:DNA binding
								G14712V01_(single)_contig_64498	B9GPA8	B9GPA8_POPTR Uncharacterized protein OS=Populus trichocarpa GN=POPTR_0002s14330g PE=4 SV=1	Populus trichocarpa GN=POPTR_0002s14330g PE=4 SV=1	5.17255e-28	72	114.39	127	C:nucleus; F:DNA binding
								G14712V01_(single)_contig_60977	F6HGB1	F6HGB1_VITVI Putative uncharacterized protein OS=Vitis vinifera GN=VIT_01s0010g03710 PE=4 SV=1	ricinus communis gn=rcom_1079880 pe=4 sv=1	2.71777e-26	67	108.997	114	C:nucleus; F:DNA binding
								G14712V01_(single)_contig_19659	V4TPI8	V4TPI8_9ROSI Uncharacterized protein OS=Citrus clementina GN=CICLE_v10031371mg PE=4 SV=1	Citrus clementina GN=CICLE_v10031371mg PE=4 SV=1	1.27849e-97	62	312.768	465	-
								G14712V01_(single)_contig_43856	V4RP79	V4RP79_9ROSI Lipase OS=Citrus clementina GN=CICLE_v10028553mg PE=3 SV=1	citrus clementina gn=cicle_v10028553mg pe=3 sv=1	0	87	591.652	357	C:extracellular space; F:triglyceride lipase activity; P:lipid catabolic process
								G14712V01_(single)_contig_76146	K4B947	K4B947_SOLLC Uncharacterized protein OS=Solanum lycopersicum GN=Solyc02g078220.1 PE=4 SV=1	Solanum lycopersicum GN=Solyc02g078220.1 PE=4 SV=1	3.81452	57	33.8834	40	F:sulfotransferase activity
								G14712V01_(single)_contig_43497	B9GU54	B9GU54_POPTR Uncharacterized protein OS=Populus trichocarpa GN=POPTR_0002s08550g PE=4 SV=2	Populus trichocarpa GN=POPTR_0002s08550g PE=4 SV=2	1.2235e-52	80	188.348	176	-
								G14712V01_(single)_contig_9176	V7BQT1	V7BQT1_PHAVU Uncharacterized protein OS=Phaseolus vulgaris GN=PHAVU_006G199200g PE=4 SV=1	phaseolus vulgaris pe=2 sv=1	8.63296e-06	66	49.6766	57	-
		iso	TGACAGAAGATAGAGAGCAC	405.3	565	756.3		G14712V01_(single)_contig_13871	B9HIG5	B9HIG5_POPTR Uncharacterized protein OS=Populus trichocarpa GN=POPTR_0008s09750g PE=2 SV=2	ricinus communis gn=rcom_1620060 pe=4 sv=1	1.99372e-161	65	480.715	520	C:nucleus; F:DNA binding
								G14712V01_(single)_contig_55789	V7CAP8	V7CAP8_PHAVU Uncharacterized protein OS=Phaseolus vulgaris GN=PHAVU_003G182900g PE=4 SV=1	glycine soja gn=glyma17g08840 pe=4 sv=1	2.00506e-25	62	91.6633	153	C:nucleus; F:DNA binding
								G14712V01_(single)_contig_64498	B9GPA8	B9GPA8_POPTR Uncharacterized protein OS=Populus trichocarpa GN=POPTR_0002s14330g PE=4 SV=1	Populus trichocarpa GN=POPTR_0002s14330g PE=4 SV=1	5.17255e-28	72	114.39	127	C:nucleus; F:DNA binding
								G14712V01_(single)_contig_33091	B9II11	B9II11_POPTR Uncharacterized protein (Fragment) OS=Populus trichocarpa GN=POPTR_0016s04890g PE=4 SV=2	vitis vinifera pe=2 sv=1	4.31849e-10	51	61.6178	129	C:nucleus; F:DNA binding
								G14712V01_(single)_contig_60977	F6HGB1	F6HGB1_VITVI Putative uncharacterized protein OS=Vitis vinifera GN=VIT_01s0010g03710 PE=4 SV=1	ricinus communis gn=rcom_1079880 pe=4 sv=1	2.71777e-26	67	108.997	114	C:nucleus; F:DNA binding
								G14712V01_(single)_contig_43856	V4RP79	V4RP79_9ROSI Lipase OS=Citrus clementina GN=CICLE_v10028553mg PE=3 SV=1	citrus clementina gn=cicle_v10028553mg pe=3 sv=1	0	87	591.652	357	C:extracellular space; F:triglyceride lipase activity; P:lipid catabolic process
								G14712V01_(single)_contig_76146	K4B947	K4B947_SOLLC Uncharacterized protein OS=Solanum lycopersicum GN=Solyc02g078220.1 PE=4 SV=1	Solanum lycopersicum GN=Solyc02g078220.1 PE=4 SV=1	3.81452	57	33.8834	40	F:sulfotransferase activity
								G14712V01_(single)_contig_19659	V4TPI8	V4TPI8_9ROSI Uncharacterized protein OS=Citrus clementina GN=CICLE_v10031371mg PE=4 SV=1	Citrus clementina GN=CICLE_v10031371mg PE=4 SV=1	1.27849e-97	62	312.768	465	-
								G14712V01_(single)_contig_43497	B9GU54	B9GU54_POPTR Uncharacterized protein OS=Populus trichocarpa GN=POPTR_0002s08550g PE=4 SV=2	Populus trichocarpa GN=POPTR_0002s08550g PE=4 SV=2	1.2235e-52	80	188.348	176	-
								G14712V01_(single)_contig_21563	A1XEK6	A1XEK6_TOBAC CYP84A14v1 OS=Nicotiana tabacum PE=2 SV=1	nicotiana tabacum pe=2 sv=1	1.22513	55	32.7278	58	F:metal ion binding; P:oxidation-reduction process; F:oxidoreductase activity, acting on paired donors, with incorporation or reduction of molecular oxygen; F:heme binding; F:oxidoreductase activity; F:electron carrier activity; F:iron ion binding; F:monooxygenase activity
								G14712V01_(single)_contig_16617	M5XRW4	M5XRW4_PRUPE Uncharacterized protein OS=Prunus persica GN=PRUPE_ppa000264mg PE=4 SV=1	Prunus persica GN=PRUPE_ppa000264mg PE=4 SV=1	0	90	878.241	513	-
								G14712V01_(single)_contig_62934	F6HHQ9	F6HHQ9_VITVI Putative uncharacterized protein OS=Vitis vinifera GN=VIT_12s0057g01320 PE=4 SV=1	populus trichocarpa gn=poptr_0014s16820g pe=4 sv=2	4.02719e-33	68	138.658	135	P:RNA processing; F:binding; P:plastid organization
		iso	TGACAGAAGATAGAGAGCA	2.3	3.4	4.1
		iso	TGACAGAAGATAGAGAGC	0.3	0.3	1.6
		iso	GACAGAAGATAGAGAGCAC	1.3	2.4	2.5
		iso	GACAGAAGATAGAGAGCA	0.2	0.7	0.2
		iso	ACAGAAGATAGAGAGCACAG	0.3	0.2	0.2		G14712V01_(single)_contig_13871	B9HIG5	B9HIG5_POPTR Uncharacterized protein OS=Populus trichocarpa GN=POPTR_0008s09750g PE=2 SV=2	ricinus communis gn=rcom_1620060 pe=4 sv=1	1.99372e-161	65	480.715	520	C:nucleus; F:DNA binding
								G14712V01_(single)_contig_33091	B9II11	B9II11_POPTR Uncharacterized protein (Fragment) OS=Populus trichocarpa GN=POPTR_0016s04890g PE=4 SV=2	vitis vinifera pe=2 sv=1	4.31849e-10	51	61.6178	129	C:nucleus; F:DNA binding
								G14712V01_(single)_contig_19659	V4TPI8	V4TPI8_9ROSI Uncharacterized protein OS=Citrus clementina GN=CICLE_v10031371mg PE=4 SV=1	Citrus clementina GN=CICLE_v10031371mg PE=4 SV=1	1.27849e-97	62	312.768	465	-
								G14712V01_(single)_contig_55789	V7CAP8	V7CAP8_PHAVU Uncharacterized protein OS=Phaseolus vulgaris GN=PHAVU_003G182900g PE=4 SV=1	glycine soja gn=glyma17g08840 pe=4 sv=1	2.00506e-25	62	91.6633	153	C:nucleus; F:DNA binding
								G14712V01_(single)_contig_9176	V7BQT1	V7BQT1_PHAVU Uncharacterized protein OS=Phaseolus vulgaris GN=PHAVU_006G199200g PE=4 SV=1	phaseolus vulgaris pe=2 sv=1	8.63296e-06	66	49.6766	57	-
								G14712V01_(single)_contig_60977	F6HGB1	F6HGB1_VITVI Putative uncharacterized protein OS=Vitis vinifera GN=VIT_01s0010g03710 PE=4 SV=1	ricinus communis gn=rcom_1079880 pe=4 sv=1	2.71777e-26	67	108.997	114	C:nucleus; F:DNA binding
								G14712V01_(single)_contig_57887	F6HHM7	F6HHM7_VITVI Putative uncharacterized protein OS=Vitis vinifera GN=VIT_12s0057g00690 PE=4 SV=1	betula pendula gn=hk2 pe=2 sv=1	5.10901e-66	55	238.424	389	F:signal transducer activity; P:response to chemical stimulus; P:signal transduction
								G14712V01_(single)_contig_78622	W5EF25	W5EF25_WHEAT Uncharacterized protein OS=Triticum aestivum PE=4 SV=1	aegilops tauschii gn=f775_06778 pe=4 sv=1	1.55753	65	35.4242	38	F:nucleic acid binding; F:nucleotide binding; C:ribonucleoprotein complex; F:poly(A) RNA binding; P:mRNA processing; C:nucleus; P:translational initiation; F:RNA binding; P:nuclear-transcribed mRNA poly(A) tail shortening; C:cytosol
								G14712V01_(single)_contig_68236	U5D2P2	U5D2P2_AMBTC Uncharacterized protein OS=Amborella trichopoda GN=AMTR_s00048p00211630 PE=4 SV=1	Amborella trichopoda GN=AMTR_s00048p00211630 PE=4 SV=1	0.0115994	69	42.3578	42	-
								G14712V01_(single)_contig_28725	A9TLW1	A9TLW1_PHYPA Predicted protein OS=Physcomitrella patens subsp. patens GN=PHYPADRAFT_94453 PE=4 SV=1	physcomitrella patens patens gn=phypadraft_94453 pe=4 sv=1	5.77253	58	31.187	46	P:apoptotic process
								G14712V01_(single)_contig_42096	B9SJT7	B9SJT7_RICCO Importin beta-1, putative OS=Ricinus communis GN=RCOM_0736490 PE=4 SV=1	ricinus communis gn=rcom_0736490 pe=4 sv=1	0	96	1662.51	871	F:protein transporter activity; F:Ran GTPase binding; C:nuclear pore; P:cell wall pectin metabolic process; C:chloroplast; P:protein import into nucleus, docking; P:plant-type cell wall cellulose metabolic process
								G14712V01_(single)_contig_57026	B9T7W0	B9T7W0_RICCO Serine/threonine-protein kinase PBS1, putative OS=Ricinus communis GN=RCOM_0087290 PE=4 SV=1	ricinus communis gn=rcom_0087290 pe=4 sv=1	1.64637e-150	78	451.055	334	P:protein phosphorylation; F:ATP binding; F:protein serine/threonine kinase activity
		iso	ACAGAAGATAGAGAGCACAGATG	0.2	0.2	0.3		G14712V01_(single)_contig_55789	V7CAP8	V7CAP8_PHAVU Uncharacterized protein OS=Phaseolus vulgaris GN=PHAVU_003G182900g PE=4 SV=1	glycine soja gn=glyma17g08840 pe=4 sv=1	2.00506e-25	62	91.6633	153	C:nucleus; F:DNA binding
								G14712V01_(single)_contig_33091	B9II11	B9II11_POPTR Uncharacterized protein (Fragment) OS=Populus trichocarpa GN=POPTR_0016s04890g PE=4 SV=2	vitis vinifera pe=2 sv=1	4.31849e-10	51	61.6178	129	C:nucleus; F:DNA binding
								G14712V01_(single)_contig_13871	B9HIG5	B9HIG5_POPTR Uncharacterized protein OS=Populus trichocarpa GN=POPTR_0008s09750g PE=2 SV=2	ricinus communis gn=rcom_1620060 pe=4 sv=1	1.99372e-161	65	480.715	520	C:nucleus; F:DNA binding
								G14712V01_(single)_contig_19659	V4TPI8	V4TPI8_9ROSI Uncharacterized protein OS=Citrus clementina GN=CICLE_v10031371mg PE=4 SV=1	Citrus clementina GN=CICLE_v10031371mg PE=4 SV=1	1.27849e-97	62	312.768	465	-
								G14712V01_(single)_contig_77863	Q71HN3	Q71HN3_FICPW Ripening induced protein OS=Ficus pumila var. awkeotsang PE=2 SV=1	ficus pumila awkeotsang pe=2 sv=1	1.73629e-61	83	197.208	131	P:response to biotic stimulus; P:defense response
								G14712V01_(single)_contig_13729	D7T3A6	D7T3A6_VITVI Ubiquitin carboxyl-terminal hydrolase OS=Vitis vinifera GN=VIT_13s0073g00610 PE=3 SV=1	vitis vinifera gn=vit_13s0073g00610 pe=3 sv=1	0	96	999.194	556	P:ubiquitin-dependent protein catabolic process; F:cysteine-type peptidase activity; F:ubiquitin thiolesterase activity
								G14712V01_(single)_contig_74498	M5X044	M5X044_PRUPE Uncharacterized protein OS=Prunus persica GN=PRUPE_ppa000253mg PE=4 SV=1	Prunus persica GN=PRUPE_ppa000253mg PE=4 SV=1	8.07726e-54	87	188.348	113	C:nucleus; P:regulation of transcription, DNA-dependent
								G14712V01_(single)_contig_15192	V4WBK6	V4WBK6_9ROSI Cytochrome b-c1 complex subunit 7 OS=Citrus clementina GN=CICLE_v10009887mg PE=3 SV=1	citrus clementina gn=cicle_v10009887mg pe=3 sv=1	3.0844e-54	95	184.496	122	C:mitochondrial respiratory chain complex III; C:plasma membrane; P:mitochondrial electron transport, ubiquinol to cytochrome c; F:electron transporter, transferring electrons within CoQH2-cytochrome c reductase complex activity; C:plastid
								G14712V01_(single)_contig_47884	B9GXH7	B9GXH7_POPTR Uncharacterized protein OS=Populus trichocarpa GN=POPTR_0003s13920g PE=4 SV=2	Populus trichocarpa GN=POPTR_0003s13920g PE=4 SV=2	2.67152	58	33.113	41	-
								G14712V01_(single)_contig_83224	V4S773	V4S773_9ROSI Ribosomal protein L19 OS=Citrus clementina GN=CICLE_v10005909mg PE=3 SV=1	citrus clementina gn=cicle_v10005909mg pe=3 sv=1	1.49631e-106	96	317.39	206	C:ribosome; F:structural constituent of ribosome; P:translation
								G14712V01_(single)_contig_60977	F6HGB1	F6HGB1_VITVI Putative uncharacterized protein OS=Vitis vinifera GN=VIT_01s0010g03710 PE=4 SV=1	ricinus communis gn=rcom_1079880 pe=4 sv=1	2.71777e-26	67	108.997	114	C:nucleus; F:DNA binding
								G14712V01_(single)_contig_33060	V4UQH2	V4UQH2_9ROSI Uncharacterized protein (Fragment) OS=Citrus clementina GN=CICLE_v10010605mg PE=4 SV=1	Citrus clementina GN=CICLE_v10010605mg PE=4 SV=1	9.01348e-12	64	68.9366	75	-
								G14712V01_(single)_contig_60091	Q9MB04	Q9MB04_VICFA Type 2A protein phosphatase-3 OS=Vicia faba GN=vfPP2Ac-3 PE=2 SV=1	vicia faba gn=vfpp2ac-3 pe=2 sv=1	7.78689e-79	100	159.458	74	P:cell cycle; C:cytosol; F:metal ion binding; F:protein serine/threonine phosphatase activity; C:nucleus; C:plasma membrane
								G14712V01_(single)_contig_57887	F6HHM7	F6HHM7_VITVI Putative uncharacterized protein OS=Vitis vinifera GN=VIT_12s0057g00690 PE=4 SV=1	betula pendula gn=hk2 pe=2 sv=1	5.10901e-66	55	238.424	389	F:signal transducer activity; P:response to chemical stimulus; P:signal transduction
		iso	ACAGAAGATAGAGAGCAC	0.5	0.7	0.7
	miR156#k	miR	TTGACAGAAGATAGAGAGCAC	3062.4	3583.6	6372.5		gi_11203486_gb_BF272491.1_BF272491	A4GXB6	A4GXB6_GOSHI Promoter binding protein (Fragment) OS=Gossypium hirsutum PE=2 SV=1	gossypium hirsutum pe=2 sv=1	3.13139e-74	99	231.106	118	C:nucleus; F:DNA binding
								gi_13356818_gb_BG447166.1_BG447166	D6QZ29	D6QZ29_VITVI Promoter-binding protein SPL9 OS=Vitis vinifera PE=2 SV=1	vitis vinifera pe=2 sv=1	4.05538e-37	66	139.428	136	C:nucleus; F:DNA binding
								G14712V01_(single)_contig_33091	B9II11	B9II11_POPTR Uncharacterized protein (Fragment) OS=Populus trichocarpa GN=POPTR_0016s04890g PE=4 SV=2	vitis vinifera pe=2 sv=1	4.31849e-10	51	61.6178	129	C:nucleus; F:DNA binding
								gi_11204743_gb_BF273577.1_BF273577	D6QZ29	D6QZ29_VITVI Promoter-binding protein SPL9 OS=Vitis vinifera PE=2 SV=1	vitis vinifera pe=2 sv=1	1.82195e-25	56	106.301	176	C:nucleus; F:DNA binding
								G14712V01_(single)_contig_60977	F6HGB1	F6HGB1_VITVI Putative uncharacterized protein OS=Vitis vinifera GN=VIT_01s0010g03710 PE=4 SV=1	ricinus communis gn=rcom_1079880 pe=4 sv=1	2.71777e-26	67	108.997	114	C:nucleus; F:DNA binding
								G14712V01_(single)_contig_13871	B9HIG5	B9HIG5_POPTR Uncharacterized protein OS=Populus trichocarpa GN=POPTR_0008s09750g PE=2 SV=2	ricinus communis gn=rcom_1620060 pe=4 sv=1	1.99372e-161	65	480.715	520	C:nucleus; F:DNA binding
								gi_436394453_gb_JG845735.1_JG845735	B9HXH7	B9HXH7_POPTR Squamosa promoter-binding protein-like 6 OS=Populus trichocarpa GN=POPTR_0010s16400g PE=4 SV=2	populus trichocarpa gn=poptr_0010s16400g pe=4 sv=2	8.30893e-42	61	155.221	178	C:nucleus; F:DNA binding
								G14712V01_(single)_contig_55789	V7CAP8	V7CAP8_PHAVU Uncharacterized protein OS=Phaseolus vulgaris GN=PHAVU_003G182900g PE=4 SV=1	glycine soja gn=glyma17g08840 pe=4 sv=1	2.00506e-25	62	91.6633	153	C:nucleus; F:DNA binding
								G14712V01_(single)_contig_64498	B9GPA8	B9GPA8_POPTR Uncharacterized protein OS=Populus trichocarpa GN=POPTR_0002s14330g PE=4 SV=1	Populus trichocarpa GN=POPTR_0002s14330g PE=4 SV=1	5.17255e-28	72	114.39	127	C:nucleus; F:DNA binding
								gi_13247453_gb_BF270515.2_BF270515	B9HSB7	B9HSB7_POPTR Uncharacterized protein OS=Populus trichocarpa GN=POPTR_0010s02540g PE=4 SV=2	Populus trichocarpa GN=POPTR_0010s02540g PE=4 SV=2	2.88722e-25	79	78.5666	68	P:biological_process
								G14712V01_(single)_contig_43856	V4RP79	V4RP79_9ROSI Lipase OS=Citrus clementina GN=CICLE_v10028553mg PE=3 SV=1	citrus clementina gn=cicle_v10028553mg pe=3 sv=1	0	87	591.652	357	C:extracellular space; F:triglyceride lipase activity; P:lipid catabolic process
								G14712V01_(single)_contig_76146	K4B947	K4B947_SOLLC Uncharacterized protein OS=Solanum lycopersicum GN=Solyc02g078220.1 PE=4 SV=1	Solanum lycopersicum GN=Solyc02g078220.1 PE=4 SV=1	3.81452	57	33.8834	40	F:sulfotransferase activity
								gi_436393967_gb_JG845447.1_JG845447	V4T2G5	V4T2G5_9ROSI Uncharacterized protein OS=Citrus clementina GN=CICLE_v10023883mg PE=4 SV=1	ricinus communis gn=rcom_0736490 pe=4 sv=1	3.4242e-32	84	125.946	76	F:protein transporter activity; F:Ran GTPase binding; C:nuclear pore; P:cell wall pectin metabolic process; C:chloroplast; P:protein import into nucleus, docking; P:plant-type cell wall cellulose metabolic process
								G14712V01_(single)_contig_19659	V4TPI8	V4TPI8_9ROSI Uncharacterized protein OS=Citrus clementina GN=CICLE_v10031371mg PE=4 SV=1	Citrus clementina GN=CICLE_v10031371mg PE=4 SV=1	1.27849e-97	62	312.768	465	-
								G14712V01_(single)_contig_43497	B9GU54	B9GU54_POPTR Uncharacterized protein OS=Populus trichocarpa GN=POPTR_0002s08550g PE=4 SV=2	Populus trichocarpa GN=POPTR_0002s08550g PE=4 SV=2	1.2235e-52	80	188.348	176	-
								gi_436406275_gb_JG844511.1_JG844511	B9T274	B9T274_RICCO LIGULELESS1 protein, putative OS=Ricinus communis GN=RCOM_0413690 PE=4 SV=1	ricinus communis gn=rcom_0413690 pe=4 sv=1	1.10345e-63	79	209.149	174	C:nucleus; F:DNA binding
								G14712V01_(single)_contig_82728	V4SME7	V4SME7_9ROSI Uncharacterized protein OS=Citrus clementina GN=CICLE_v10029721mg PE=4 SV=1	Citrus clementina GN=CICLE_v10029721mg PE=4 SV=1	1.52159	53	34.2686	67	-
								G14712V01_(single)_contig_62934	F6HHQ9	F6HHQ9_VITVI Putative uncharacterized protein OS=Vitis vinifera GN=VIT_12s0057g01320 PE=4 SV=1	populus trichocarpa gn=poptr_0014s16820g pe=4 sv=2	4.02719e-33	68	138.658	135	P:RNA processing; F:binding; P:plastid organization
								gi_11209627_gb_BF278557.1_BF278557	M5WYW3	M5WYW3_PRUPE Uncharacterized protein (Fragment) OS=Prunus persica GN=PRUPE_ppa016983mg PE=3 SV=1	cucumis melo melo pe=3 sv=1	1.64101e-65	84	222.631	149	F:flavin adenine dinucleotide binding; F:mandelonitrile lyase activity; F:choline dehydrogenase activity; P:oxidation-reduction process; P:alcohol metabolic process
								gi_11206016_gb_BF274946.1_BF274946	M5VKZ4	M5VKZ4_PRUPE Uncharacterized protein OS=Prunus persica GN=PRUPE_ppa003050mg PE=4 SV=1	ricinus communis gn=rcom_0817310 pe=4 sv=1	9.5225e-128	89	383.645	250	P:defense response to bacterium; F:carbon-nitrogen ligase activity, with glutamine as amido-N-donor; P:N-acylethanolamine metabolic process; C:Golgi apparatus; C:plasma membrane; C:vacuolar membrane; F:N-(long-chain-acyl)ethanolamine deacylase activity; F:transferase activity; F:amidase activity; C:endoplasmic reticulum
								gi_436406765_gb_JG854406.1_JG854406	B9RX50	B9RX50_RICCO Glutamyl-tRNA(Gln) amidotransferase subunit A, putative OS=Ricinus communis GN=RCOM_0817310 PE=4 SV=1	ricinus communis gn=rcom_0817310 pe=4 sv=1	7.88231e-81	87	261.536	179	P:defense response to bacterium; F:carbon-nitrogen ligase activity, with glutamine as amido-N-donor; P:N-acylethanolamine metabolic process; C:Golgi apparatus; C:plasma membrane; C:vacuolar membrane; F:N-(long-chain-acyl)ethanolamine deacylase activity; F:transferase activity; F:amidase activity; C:endoplasmic reticulum
								gi_21093108_gb_BQ405421.1_BQ405421	A5C3F6	A5C3F6_VITVI Putative uncharacterized protein OS=Vitis vinifera GN=VITISV_019910 PE=4 SV=1	Vitis vinifera GN=VITISV_019910 PE=4 SV=1	1.84652e-58	87	196.438	142	P:defense response to bacterium; F:carbon-nitrogen ligase activity, with glutamine as amido-N-donor; P:N-acylethanolamine metabolic process; C:Golgi apparatus; C:plasma membrane; C:vacuolar membrane; F:N-(long-chain-acyl)ethanolamine deacylase activity; F:amidase activity; C:endoplasmic reticulum
		iso	TTGTTGACAGAAGATAGAGAGCAC	0.2	0.2	0.3		G14712V01_(single)_contig_13871	B9HIG5	B9HIG5_POPTR Uncharacterized protein OS=Populus trichocarpa GN=POPTR_0008s09750g PE=2 SV=2	ricinus communis gn=rcom_1620060 pe=4 sv=1	1.99372e-161	65	480.715	520	C:nucleus; F:DNA binding
								G14712V01_(single)_contig_33091	B9II11	B9II11_POPTR Uncharacterized protein (Fragment) OS=Populus trichocarpa GN=POPTR_0016s04890g PE=4 SV=2	vitis vinifera pe=2 sv=1	4.31849e-10	51	61.6178	129	C:nucleus; F:DNA binding
								G14712V01_(single)_contig_60977	F6HGB1	F6HGB1_VITVI Putative uncharacterized protein OS=Vitis vinifera GN=VIT_01s0010g03710 PE=4 SV=1	ricinus communis gn=rcom_1079880 pe=4 sv=1	2.71777e-26	67	108.997	114	C:nucleus; F:DNA binding
								G14712V01_(single)_contig_64498	B9GPA8	B9GPA8_POPTR Uncharacterized protein OS=Populus trichocarpa GN=POPTR_0002s14330g PE=4 SV=1	Populus trichocarpa GN=POPTR_0002s14330g PE=4 SV=1	5.17255e-28	72	114.39	127	C:nucleus; F:DNA binding
								G14712V01_(single)_contig_55789	V7CAP8	V7CAP8_PHAVU Uncharacterized protein OS=Phaseolus vulgaris GN=PHAVU_003G182900g PE=4 SV=1	glycine soja gn=glyma17g08840 pe=4 sv=1	2.00506e-25	62	91.6633	153	C:nucleus; F:DNA binding
								G14712V01_(single)_contig_18521	D7TMU6	D7TMU6_VITVI Putative uncharacterized protein OS=Vitis vinifera GN=VIT_16s0100g00690 PE=4 SV=1	populus trichocarpa gn=poptr_0015s13360g pe=4 sv=1	0	93	690.649	393	F:ubiquitin-protein ligase activity; P:protein ubiquitination; F:zinc ion binding
								G14712V01_(single)_contig_10184	V4RXS3	V4RXS3_9ROSI Serine/threonine-protein phosphatase 2A 55 kDa regulatory subunit B (Fragment) OS=Citrus clementina GN=CICLE_v100253981mg PE=3 SV=1	citrus clementina gn=cicle_v100253981mg pe=3 sv=1	6.20489e-36	66	132.109	106	C:protein phosphatase type 2A complex; P:signal transduction; F:protein phosphatase type 2A regulator activity
								G14712V01_(single)_contig_6529	D7TMU6	D7TMU6_VITVI Putative uncharacterized protein OS=Vitis vinifera GN=VIT_16s0100g00690 PE=4 SV=1	Vitis vinifera GN=VIT_16s0100g00690 PE=4 SV=1	5.47837e-26	89	105.531	59	F:zinc ion binding
								G14712V01_(single)_contig_66220	V4STD1	V4STD1_9ROSI Uncharacterized protein OS=Citrus clementina GN=CICLE_v10033709mg PE=3 SV=1	ricinus communis gn=rcom_1619700 pe=3 sv=1	2.34108e-60	67	181.8	154	F:oxidoreductase activity; F:binding
		iso	TTGTTGACAGAAGATAGAGAG	0.2	0.3	0.2		G14712V01_(single)_contig_66220	V4STD1	V4STD1_9ROSI Uncharacterized protein OS=Citrus clementina GN=CICLE_v10033709mg PE=3 SV=1	ricinus communis gn=rcom_1619700 pe=3 sv=1	2.34108e-60	67	181.8	154	F:oxidoreductase activity; F:binding
								G14712V01_(single)_contig_83782	V4STA6	V4STA6_9ROSI Uncharacterized protein OS=Citrus clementina GN=CICLE_v10024778mg PE=4 SV=1	Citrus clementina GN=CICLE_v10024778mg PE=4 SV=1	8.26932e-67	86	228.024	136	C:endosome; C:trans-Golgi network; C:Golgi apparatus; C:membrane
								G14712V01_(single)_contig_38053	M5W5F3	M5W5F3_PRUPE Uncharacterized protein (Fragment) OS=Prunus persica GN=PRUPE_ppa026368mg PE=4 SV=1	Prunus persica GN=PRUPE_ppa026368mg PE=4 SV=1	6.28185e-24	55	69.3218	99	F:RNA binding; F:nucleic acid binding; P:RNA-dependent DNA replication; F:RNA-directed DNA polymerase activity; F:zinc ion binding
								G14712V01_(single)_contig_24394	I1IM37	I1IM37_BRADI Uncharacterized protein OS=Brachypodium distachyon GN=BRADI4G20620 PE=4 SV=1	Brachypodium distachyon GN=BRADI4G20620 PE=4 SV=1	2.50413	46	34.2686	66	P:oxidation-reduction process; F:oxidoreductase activity; F:zinc ion binding
								G14712V01_(single)_contig_13871	B9HIG5	B9HIG5_POPTR Uncharacterized protein OS=Populus trichocarpa GN=POPTR_0008s09750g PE=2 SV=2	ricinus communis gn=rcom_1620060 pe=4 sv=1	1.99372e-161	65	480.715	520	C:nucleus; F:DNA binding
								G14712V01_(single)_contig_81811	M5VWW6	M5VWW6_PRUPE Uncharacterized protein OS=Prunus persica GN=PRUPE_ppa007383mg PE=4 SV=1	Prunus persica GN=PRUPE_ppa007383mg PE=4 SV=1	5.20248e-14	80	75.8702	112	P:mitotic cell cycle; P:deadenylation-independent decapping of nuclear-transcribed mRNA; C:cytoplasmic mRNA processing body; F:protein homodimerization activity; P:RNA processing
								G14712V01_(single)_contig_57186	M5XAF6	M5XAF6_PRUPE Uncharacterized protein OS=Prunus persica GN=PRUPE_ppa018115mg PE=4 SV=1	medicago truncatula gn=mtr_7g032890 pe=4 sv=1	3.8552e-38	66	140.969	203	-
								G14712V01_(single)_contig_16537	B2ZAU7	B2ZAU7_GOSAR Putative leucine-rich repeat transmembrane protein OS=Gossypium arboreum PE=4 SV=1	gossypium arboreum pe=4 sv=1	0	99	677.552	341	P:protein phosphorylation; F:ATP binding; C:integral to membrane; F:protein serine/threonine kinase activity
								G14712V01_(single)_contig_56392	A5APK4	A5APK4_VITVI Putative uncharacterized protein OS=Vitis vinifera GN=VITISV_007863 PE=3 SV=1	jatropha curcas gn= pe=3 sv=1	3.7301e-101	69	328.946	304	F:binding; C:protein complex; C:microtubule cytoskeleton; P:single-organism cellular process; C:cytoskeletal part
								G14712V01_(single)_contig_16726	V4SVA7	V4SVA7_9ROSI Uncharacterized protein OS=Citrus clementina GN=CICLE_v10000419mg PE=4 SV=1	ricinus communis gn=rcom_0496470 pe=4 sv=1	1.27206e-71	81	239.58	198	P:mitotic spindle assembly checkpoint; C:nuclear envelope; P:gravitropism
								G14712V01_(single)_contig_43112	B9RP94	B9RP94_RICCO Protein phosphatase 2a, regulatory subunit, putative OS=Ricinus communis GN=RCOM_0925400 PE=4 SV=1	ricinus communis gn=rcom_0925400 pe=4 sv=1	0	86	767.689	508	C:protein phosphatase type 2A complex; P:signal transduction; F:protein phosphatase type 2A regulator activity
								G14712V01_(single)_contig_16882	B9SMP4	B9SMP4_RICCO Serine carboxypeptidase, putative OS=Ricinus communis GN=RCOM_1627120 PE=4 SV=1	ricinus communis gn=rcom_1627120 pe=4 sv=1	2.41656e-26	82	110.923	70	F:serine-type carboxypeptidase activity; P:proteolysis
								G14712V01_(single)_contig_16318	V4T342	V4T342_9ROSI Uncharacterized protein OS=Citrus clementina GN=CICLE_v10002160mg PE=4 SV=1	Citrus clementina GN=CICLE_v10002160mg PE=4 SV=1	4.22848e-15	73	76.2554	67	F:molecular_function; P:chloroplast organization
								G14712V01_(single)_contig_33091	B9II11	B9II11_POPTR Uncharacterized protein (Fragment) OS=Populus trichocarpa GN=POPTR_0016s04890g PE=4 SV=2	vitis vinifera pe=2 sv=1	4.31849e-10	51	61.6178	129	C:nucleus; F:DNA binding
								G14712V01_(single)_contig_60977	F6HGB1	F6HGB1_VITVI Putative uncharacterized protein OS=Vitis vinifera GN=VIT_01s0010g03710 PE=4 SV=1	ricinus communis gn=rcom_1079880 pe=4 sv=1	2.71777e-26	67	108.997	114	C:nucleus; F:DNA binding
		iso	TGTTGACAGAAGATAGAGAGC	0.2	0.2	0.3		G14712V01_(single)_contig_13871	B9HIG5	B9HIG5_POPTR Uncharacterized protein OS=Populus trichocarpa GN=POPTR_0008s09750g PE=2 SV=2	ricinus communis gn=rcom_1620060 pe=4 sv=1	1.99372e-161	65	480.715	520	C:nucleus; F:DNA binding
								G14712V01_(single)_contig_33091	B9II11	B9II11_POPTR Uncharacterized protein (Fragment) OS=Populus trichocarpa GN=POPTR_0016s04890g PE=4 SV=2	vitis vinifera pe=2 sv=1	4.31849e-10	51	61.6178	129	C:nucleus; F:DNA binding
								G14712V01_(single)_contig_60977	F6HGB1	F6HGB1_VITVI Putative uncharacterized protein OS=Vitis vinifera GN=VIT_01s0010g03710 PE=4 SV=1	ricinus communis gn=rcom_1079880 pe=4 sv=1	2.71777e-26	67	108.997	114	C:nucleus; F:DNA binding
								G14712V01_(single)_contig_83782	V4STA6	V4STA6_9ROSI Uncharacterized protein OS=Citrus clementina GN=CICLE_v10024778mg PE=4 SV=1	Citrus clementina GN=CICLE_v10024778mg PE=4 SV=1	8.26932e-67	86	228.024	136	C:endosome; C:trans-Golgi network; C:Golgi apparatus; C:membrane
								G14712V01_(single)_contig_81811	M5VWW6	M5VWW6_PRUPE Uncharacterized protein OS=Prunus persica GN=PRUPE_ppa007383mg PE=4 SV=1	Prunus persica GN=PRUPE_ppa007383mg PE=4 SV=1	5.20248e-14	80	75.8702	112	P:mitotic cell cycle; P:deadenylation-independent decapping of nuclear-transcribed mRNA; C:cytoplasmic mRNA processing body; F:protein homodimerization activity; P:RNA processing
								G14712V01_(single)_contig_55789	V7CAP8	V7CAP8_PHAVU Uncharacterized protein OS=Phaseolus vulgaris GN=PHAVU_003G182900g PE=4 SV=1	glycine soja gn=glyma17g08840 pe=4 sv=1	2.00506e-25	62	91.6633	153	C:nucleus; F:DNA binding
								G14712V01_(single)_contig_64498	B9GPA8	B9GPA8_POPTR Uncharacterized protein OS=Populus trichocarpa GN=POPTR_0002s14330g PE=4 SV=1	Populus trichocarpa GN=POPTR_0002s14330g PE=4 SV=1	5.17255e-28	72	114.39	127	C:nucleus; F:DNA binding
								G14712V01_(single)_contig_25660	B9G5C7	B9G5C7_ORYSJ Putative uncharacterized protein OS=Oryza sativa subsp. japonica GN=OsJ_31232 PE=4 SV=1	oryza sativa japonica gn=loc_os12g21910 pe=4 sv=1	9.25694e-23	58	100.523	127	F:RNA binding; F:nucleic acid binding; C:plastid; P:RNA-dependent DNA replication; F:zinc ion binding; F:RNA-directed DNA polymerase activity; F:ribonuclease H activity; P:fatty acid catabolic process
								G14712V01_(single)_contig_66220	V4STD1	V4STD1_9ROSI Uncharacterized protein OS=Citrus clementina GN=CICLE_v10033709mg PE=3 SV=1	ricinus communis gn=rcom_1619700 pe=3 sv=1	2.34108e-60	67	181.8	154	F:oxidoreductase activity; F:binding
								G14712V01_(single)_contig_57186	M5XAF6	M5XAF6_PRUPE Uncharacterized protein OS=Prunus persica GN=PRUPE_ppa018115mg PE=4 SV=1	medicago truncatula gn=mtr_7g032890 pe=4 sv=1	3.8552e-38	66	140.969	203	-
								G14712V01_(single)_contig_38053	M5W5F3	M5W5F3_PRUPE Uncharacterized protein (Fragment) OS=Prunus persica GN=PRUPE_ppa026368mg PE=4 SV=1	Prunus persica GN=PRUPE_ppa026368mg PE=4 SV=1	6.28185e-24	55	69.3218	99	F:RNA binding; F:nucleic acid binding; P:RNA-dependent DNA replication; F:RNA-directed DNA polymerase activity; F:zinc ion binding
								G14712V01_(single)_contig_16537	B2ZAU7	B2ZAU7_GOSAR Putative leucine-rich repeat transmembrane protein OS=Gossypium arboreum PE=4 SV=1	gossypium arboreum pe=4 sv=1	0	99	677.552	341	P:protein phosphorylation; F:ATP binding; C:integral to membrane; F:protein serine/threonine kinase activity
								G14712V01_(single)_contig_62934	F6HHQ9	F6HHQ9_VITVI Putative uncharacterized protein OS=Vitis vinifera GN=VIT_12s0057g01320 PE=4 SV=1	populus trichocarpa gn=poptr_0014s16820g pe=4 sv=2	4.02719e-33	68	138.658	135	P:RNA processing; F:binding; P:plastid organization
								G14712V01_(single)_contig_50860	B9RWU9	B9RWU9_RICCO Putative uncharacterized protein OS=Ricinus communis GN=RCOM_1748460 PE=4 SV=1	Ricinus communis GN=RCOM_1748460 PE=4 SV=1	1.3174e-32	92	123.25	70	F:Rab GTPase activator activity; P:positive regulation of Rab GTPase activity
								G14712V01_(single)_contig_58899	V4TK41	V4TK41_9ROSI S-acyltransferase OS=Citrus clementina GN=CICLE_v10030950mg PE=3 SV=1	citrus clementina gn=cicle_v10030950mg pe=3 sv=1	6.05029e-71	83	236.498	167	F:zinc ion binding; P:cellular component organization; P:plant-type cell wall organization or biogenesis
		iso	TGTTGACAGAAGATAGAGAGCACA	0.2	0.2	0.3		G14712V01_(single)_contig_13871	B9HIG5	B9HIG5_POPTR Uncharacterized protein OS=Populus trichocarpa GN=POPTR_0008s09750g PE=2 SV=2	ricinus communis gn=rcom_1620060 pe=4 sv=1	1.99372e-161	65	480.715	520	C:nucleus; F:DNA binding
								G14712V01_(single)_contig_33091	B9II11	B9II11_POPTR Uncharacterized protein (Fragment) OS=Populus trichocarpa GN=POPTR_0016s04890g PE=4 SV=2	vitis vinifera pe=2 sv=1	4.31849e-10	51	61.6178	129	C:nucleus; F:DNA binding
								G14712V01_(single)_contig_55789	V7CAP8	V7CAP8_PHAVU Uncharacterized protein OS=Phaseolus vulgaris GN=PHAVU_003G182900g PE=4 SV=1	glycine soja gn=glyma17g08840 pe=4 sv=1	2.00506e-25	62	91.6633	153	C:nucleus; F:DNA binding
								G14712V01_(single)_contig_60977	F6HGB1	F6HGB1_VITVI Putative uncharacterized protein OS=Vitis vinifera GN=VIT_01s0010g03710 PE=4 SV=1	ricinus communis gn=rcom_1079880 pe=4 sv=1	2.71777e-26	67	108.997	114	C:nucleus; F:DNA binding
								G14712V01_(single)_contig_64498	B9GPA8	B9GPA8_POPTR Uncharacterized protein OS=Populus trichocarpa GN=POPTR_0002s14330g PE=4 SV=1	Populus trichocarpa GN=POPTR_0002s14330g PE=4 SV=1	5.17255e-28	72	114.39	127	C:nucleus; F:DNA binding
								G14712V01_(single)_contig_18521	D7TMU6	D7TMU6_VITVI Putative uncharacterized protein OS=Vitis vinifera GN=VIT_16s0100g00690 PE=4 SV=1	populus trichocarpa gn=poptr_0015s13360g pe=4 sv=1	0	93	690.649	393	F:ubiquitin-protein ligase activity; P:protein ubiquitination; F:zinc ion binding
								G14712V01_(single)_contig_6529	D7TMU6	D7TMU6_VITVI Putative uncharacterized protein OS=Vitis vinifera GN=VIT_16s0100g00690 PE=4 SV=1	Vitis vinifera GN=VIT_16s0100g00690 PE=4 SV=1	5.47837e-26	89	105.531	59	F:zinc ion binding
								G14712V01_(single)_contig_10184	V4RXS3	V4RXS3_9ROSI Serine/threonine-protein phosphatase 2A 55 kDa regulatory subunit B (Fragment) OS=Citrus clementina GN=CICLE_v100253981mg PE=3 SV=1	citrus clementina gn=cicle_v100253981mg pe=3 sv=1	6.20489e-36	66	132.109	106	C:protein phosphatase type 2A complex; P:signal transduction; F:protein phosphatase type 2A regulator activity
								G14712V01_(single)_contig_20751	B9HXL9	B9HXL9_POPTR Uncharacterized protein OS=Populus trichocarpa GN=POPTR_0010s16880g PE=4 SV=1	Populus trichocarpa GN=POPTR_0010s16880g PE=4 SV=1	1.57853e-20	95	88.9669	45	P:stomatal complex morphogenesis; P:isopentenyl diphosphate biosynthetic process, methylerythritol 4-phosphate pathway; P:maltose metabolic process; P:starch biosynthetic process; P:positive regulation of transcription, DNA-dependent
		iso	GTTGACAGAAGATAGAGAGCA	0.3	0.2	0.2		G14712V01_(single)_contig_13871	B9HIG5	B9HIG5_POPTR Uncharacterized protein OS=Populus trichocarpa GN=POPTR_0008s09750g PE=2 SV=2	ricinus communis gn=rcom_1620060 pe=4 sv=1	1.99372e-161	65	480.715	520	C:nucleus; F:DNA binding
								G14712V01_(single)_contig_33091	B9II11	B9II11_POPTR Uncharacterized protein (Fragment) OS=Populus trichocarpa GN=POPTR_0016s04890g PE=4 SV=2	vitis vinifera pe=2 sv=1	4.31849e-10	51	61.6178	129	C:nucleus; F:DNA binding
								G14712V01_(single)_contig_60977	F6HGB1	F6HGB1_VITVI Putative uncharacterized protein OS=Vitis vinifera GN=VIT_01s0010g03710 PE=4 SV=1	ricinus communis gn=rcom_1079880 pe=4 sv=1	2.71777e-26	67	108.997	114	C:nucleus; F:DNA binding
								G14712V01_(single)_contig_55789	V7CAP8	V7CAP8_PHAVU Uncharacterized protein OS=Phaseolus vulgaris GN=PHAVU_003G182900g PE=4 SV=1	glycine soja gn=glyma17g08840 pe=4 sv=1	2.00506e-25	62	91.6633	153	C:nucleus; F:DNA binding
								G14712V01_(single)_contig_64498	B9GPA8	B9GPA8_POPTR Uncharacterized protein OS=Populus trichocarpa GN=POPTR_0002s14330g PE=4 SV=1	Populus trichocarpa GN=POPTR_0002s14330g PE=4 SV=1	5.17255e-28	72	114.39	127	C:nucleus; F:DNA binding
								G14712V01_(single)_contig_43856	V4RP79	V4RP79_9ROSI Lipase OS=Citrus clementina GN=CICLE_v10028553mg PE=3 SV=1	citrus clementina gn=cicle_v10028553mg pe=3 sv=1	0	87	591.652	357	C:extracellular space; F:triglyceride lipase activity; P:lipid catabolic process
								G14712V01_(single)_contig_81811	M5VWW6	M5VWW6_PRUPE Uncharacterized protein OS=Prunus persica GN=PRUPE_ppa007383mg PE=4 SV=1	Prunus persica GN=PRUPE_ppa007383mg PE=4 SV=1	5.20248e-14	80	75.8702	112	P:mitotic cell cycle; P:deadenylation-independent decapping of nuclear-transcribed mRNA; C:cytoplasmic mRNA processing body; F:protein homodimerization activity; P:RNA processing
								G14712V01_(single)_contig_76146	K4B947	K4B947_SOLLC Uncharacterized protein OS=Solanum lycopersicum GN=Solyc02g078220.1 PE=4 SV=1	Solanum lycopersicum GN=Solyc02g078220.1 PE=4 SV=1	3.81452	57	33.8834	40	F:sulfotransferase activity
								G14712V01_(single)_contig_43497	B9GU54	B9GU54_POPTR Uncharacterized protein OS=Populus trichocarpa GN=POPTR_0002s08550g PE=4 SV=2	Populus trichocarpa GN=POPTR_0002s08550g PE=4 SV=2	1.2235e-52	80	188.348	176	-
								G14712V01_(single)_contig_83782	V4STA6	V4STA6_9ROSI Uncharacterized protein OS=Citrus clementina GN=CICLE_v10024778mg PE=4 SV=1	Citrus clementina GN=CICLE_v10024778mg PE=4 SV=1	8.26932e-67	86	228.024	136	C:endosome; C:trans-Golgi network; C:Golgi apparatus; C:membrane
								G14712V01_(single)_contig_50860	B9RWU9	B9RWU9_RICCO Putative uncharacterized protein OS=Ricinus communis GN=RCOM_1748460 PE=4 SV=1	Ricinus communis GN=RCOM_1748460 PE=4 SV=1	1.3174e-32	92	123.25	70	F:Rab GTPase activator activity; P:positive regulation of Rab GTPase activity
								G14712V01_(single)_contig_82728	V4SME7	V4SME7_9ROSI Uncharacterized protein OS=Citrus clementina GN=CICLE_v10029721mg PE=4 SV=1	Citrus clementina GN=CICLE_v10029721mg PE=4 SV=1	1.52159	53	34.2686	67	-
								G14712V01_(single)_contig_62934	F6HHQ9	F6HHQ9_VITVI Putative uncharacterized protein OS=Vitis vinifera GN=VIT_12s0057g01320 PE=4 SV=1	populus trichocarpa gn=poptr_0014s16820g pe=4 sv=2	4.02719e-33	68	138.658	135	P:RNA processing; F:binding; P:plastid organization
		iso	TTGACAGAAGATAGAGAGCACA	0.9	2.2	2.4		G14712V01_(single)_contig_33091	B9II11	B9II11_POPTR Uncharacterized protein (Fragment) OS=Populus trichocarpa GN=POPTR_0016s04890g PE=4 SV=2	vitis vinifera pe=2 sv=1	4.31849e-10	51	61.6178	129	C:nucleus; F:DNA binding
								G14712V01_(single)_contig_13871	B9HIG5	B9HIG5_POPTR Uncharacterized protein OS=Populus trichocarpa GN=POPTR_0008s09750g PE=2 SV=2	ricinus communis gn=rcom_1620060 pe=4 sv=1	1.99372e-161	65	480.715	520	C:nucleus; F:DNA binding
								G14712V01_(single)_contig_55789	V7CAP8	V7CAP8_PHAVU Uncharacterized protein OS=Phaseolus vulgaris GN=PHAVU_003G182900g PE=4 SV=1	glycine soja gn=glyma17g08840 pe=4 sv=1	2.00506e-25	62	91.6633	153	C:nucleus; F:DNA binding
								G14712V01_(single)_contig_60977	F6HGB1	F6HGB1_VITVI Putative uncharacterized protein OS=Vitis vinifera GN=VIT_01s0010g03710 PE=4 SV=1	ricinus communis gn=rcom_1079880 pe=4 sv=1	2.71777e-26	67	108.997	114	C:nucleus; F:DNA binding
								G14712V01_(single)_contig_64498	B9GPA8	B9GPA8_POPTR Uncharacterized protein OS=Populus trichocarpa GN=POPTR_0002s14330g PE=4 SV=1	Populus trichocarpa GN=POPTR_0002s14330g PE=4 SV=1	5.17255e-28	72	114.39	127	C:nucleus; F:DNA binding
								G14712V01_(single)_contig_19659	V4TPI8	V4TPI8_9ROSI Uncharacterized protein OS=Citrus clementina GN=CICLE_v10031371mg PE=4 SV=1	Citrus clementina GN=CICLE_v10031371mg PE=4 SV=1	1.27849e-97	62	312.768	465	-
								G14712V01_(single)_contig_43856	V4RP79	V4RP79_9ROSI Lipase OS=Citrus clementina GN=CICLE_v10028553mg PE=3 SV=1	citrus clementina gn=cicle_v10028553mg pe=3 sv=1	0	87	591.652	357	C:extracellular space; F:triglyceride lipase activity; P:lipid catabolic process
								G14712V01_(single)_contig_78622	W5EF25	W5EF25_WHEAT Uncharacterized protein OS=Triticum aestivum PE=4 SV=1	aegilops tauschii gn=f775_06778 pe=4 sv=1	1.55753	65	35.4242	38	F:nucleic acid binding; F:nucleotide binding; C:ribonucleoprotein complex; F:poly(A) RNA binding; P:mRNA processing; C:nucleus; P:translational initiation; F:RNA binding; P:nuclear-transcribed mRNA poly(A) tail shortening; C:cytosol
								G14712V01_(single)_contig_68236	U5D2P2	U5D2P2_AMBTC Uncharacterized protein OS=Amborella trichopoda GN=AMTR_s00048p00211630 PE=4 SV=1	Amborella trichopoda GN=AMTR_s00048p00211630 PE=4 SV=1	0.0115994	69	42.3578	42	-
								G14712V01_(single)_contig_76146	K4B947	K4B947_SOLLC Uncharacterized protein OS=Solanum lycopersicum GN=Solyc02g078220.1 PE=4 SV=1	Solanum lycopersicum GN=Solyc02g078220.1 PE=4 SV=1	3.81452	57	33.8834	40	F:sulfotransferase activity
								G14712V01_(single)_contig_82728	V4SME7	V4SME7_9ROSI Uncharacterized protein OS=Citrus clementina GN=CICLE_v10029721mg PE=4 SV=1	Citrus clementina GN=CICLE_v10029721mg PE=4 SV=1	1.52159	53	34.2686	67	-
		iso	TTGACAGAAGATAGAGAGC	5.4	3.2	9.3
		iso	TTGACAGAAGATAGAGAGCA	14.7	22.5	28.2		G14712V01_(single)_contig_33091	B9II11	B9II11_POPTR Uncharacterized protein (Fragment) OS=Populus trichocarpa GN=POPTR_0016s04890g PE=4 SV=2	vitis vinifera pe=2 sv=1	4.31849e-10	51	61.6178	129	C:nucleus; F:DNA binding
								G14712V01_(single)_contig_60977	F6HGB1	F6HGB1_VITVI Putative uncharacterized protein OS=Vitis vinifera GN=VIT_01s0010g03710 PE=4 SV=1	ricinus communis gn=rcom_1079880 pe=4 sv=1	2.71777e-26	67	108.997	114	C:nucleus; F:DNA binding
								G14712V01_(single)_contig_13871	B9HIG5	B9HIG5_POPTR Uncharacterized protein OS=Populus trichocarpa GN=POPTR_0008s09750g PE=2 SV=2	ricinus communis gn=rcom_1620060 pe=4 sv=1	1.99372e-161	65	480.715	520	C:nucleus; F:DNA binding
								G14712V01_(single)_contig_55789	V7CAP8	V7CAP8_PHAVU Uncharacterized protein OS=Phaseolus vulgaris GN=PHAVU_003G182900g PE=4 SV=1	glycine soja gn=glyma17g08840 pe=4 sv=1	2.00506e-25	62	91.6633	153	C:nucleus; F:DNA binding
								G14712V01_(single)_contig_64498	B9GPA8	B9GPA8_POPTR Uncharacterized protein OS=Populus trichocarpa GN=POPTR_0002s14330g PE=4 SV=1	Populus trichocarpa GN=POPTR_0002s14330g PE=4 SV=1	5.17255e-28	72	114.39	127	C:nucleus; F:DNA binding
								G14712V01_(single)_contig_43856	V4RP79	V4RP79_9ROSI Lipase OS=Citrus clementina GN=CICLE_v10028553mg PE=3 SV=1	citrus clementina gn=cicle_v10028553mg pe=3 sv=1	0	87	591.652	357	C:extracellular space; F:triglyceride lipase activity; P:lipid catabolic process
								G14712V01_(single)_contig_76146	K4B947	K4B947_SOLLC Uncharacterized protein OS=Solanum lycopersicum GN=Solyc02g078220.1 PE=4 SV=1	Solanum lycopersicum GN=Solyc02g078220.1 PE=4 SV=1	3.81452	57	33.8834	40	F:sulfotransferase activity
								G14712V01_(single)_contig_43497	B9GU54	B9GU54_POPTR Uncharacterized protein OS=Populus trichocarpa GN=POPTR_0002s08550g PE=4 SV=2	Populus trichocarpa GN=POPTR_0002s08550g PE=4 SV=2	1.2235e-52	80	188.348	176	-
								G14712V01_(single)_contig_82728	V4SME7	V4SME7_9ROSI Uncharacterized protein OS=Citrus clementina GN=CICLE_v10029721mg PE=4 SV=1	Citrus clementina GN=CICLE_v10029721mg PE=4 SV=1	1.52159	53	34.2686	67	-
								G14712V01_(single)_contig_62934	F6HHQ9	F6HHQ9_VITVI Putative uncharacterized protein OS=Vitis vinifera GN=VIT_12s0057g01320 PE=4 SV=1	populus trichocarpa gn=poptr_0014s16820g pe=4 sv=2	4.02719e-33	68	138.658	135	P:RNA processing; F:binding; P:plastid organization
		iso	TTGACAGAAGATAGAGAG	0.3	0.2	0.3
		iso	TGACAGAAGATAGAGAGCACA	1.5	3.2	1.8		G14712V01_(single)_contig_13871	B9HIG5	B9HIG5_POPTR Uncharacterized protein OS=Populus trichocarpa GN=POPTR_0008s09750g PE=2 SV=2	ricinus communis gn=rcom_1620060 pe=4 sv=1	1.99372e-161	65	480.715	520	C:nucleus; F:DNA binding
								G14712V01_(single)_contig_55789	V7CAP8	V7CAP8_PHAVU Uncharacterized protein OS=Phaseolus vulgaris GN=PHAVU_003G182900g PE=4 SV=1	glycine soja gn=glyma17g08840 pe=4 sv=1	2.00506e-25	62	91.6633	153	C:nucleus; F:DNA binding
								G14712V01_(single)_contig_33091	B9II11	B9II11_POPTR Uncharacterized protein (Fragment) OS=Populus trichocarpa GN=POPTR_0016s04890g PE=4 SV=2	vitis vinifera pe=2 sv=1	4.31849e-10	51	61.6178	129	C:nucleus; F:DNA binding
								G14712V01_(single)_contig_64498	B9GPA8	B9GPA8_POPTR Uncharacterized protein OS=Populus trichocarpa GN=POPTR_0002s14330g PE=4 SV=1	Populus trichocarpa GN=POPTR_0002s14330g PE=4 SV=1	5.17255e-28	72	114.39	127	C:nucleus; F:DNA binding
								G14712V01_(single)_contig_60977	F6HGB1	F6HGB1_VITVI Putative uncharacterized protein OS=Vitis vinifera GN=VIT_01s0010g03710 PE=4 SV=1	ricinus communis gn=rcom_1079880 pe=4 sv=1	2.71777e-26	67	108.997	114	C:nucleus; F:DNA binding
								G14712V01_(single)_contig_19659	V4TPI8	V4TPI8_9ROSI Uncharacterized protein OS=Citrus clementina GN=CICLE_v10031371mg PE=4 SV=1	Citrus clementina GN=CICLE_v10031371mg PE=4 SV=1	1.27849e-97	62	312.768	465	-
								G14712V01_(single)_contig_43856	V4RP79	V4RP79_9ROSI Lipase OS=Citrus clementina GN=CICLE_v10028553mg PE=3 SV=1	citrus clementina gn=cicle_v10028553mg pe=3 sv=1	0	87	591.652	357	C:extracellular space; F:triglyceride lipase activity; P:lipid catabolic process
								G14712V01_(single)_contig_76146	K4B947	K4B947_SOLLC Uncharacterized protein OS=Solanum lycopersicum GN=Solyc02g078220.1 PE=4 SV=1	Solanum lycopersicum GN=Solyc02g078220.1 PE=4 SV=1	3.81452	57	33.8834	40	F:sulfotransferase activity
								G14712V01_(single)_contig_43497	B9GU54	B9GU54_POPTR Uncharacterized protein OS=Populus trichocarpa GN=POPTR_0002s08550g PE=4 SV=2	Populus trichocarpa GN=POPTR_0002s08550g PE=4 SV=2	1.2235e-52	80	188.348	176	-
								G14712V01_(single)_contig_9176	V7BQT1	V7BQT1_PHAVU Uncharacterized protein OS=Phaseolus vulgaris GN=PHAVU_006G199200g PE=4 SV=1	phaseolus vulgaris pe=2 sv=1	8.63296e-06	66	49.6766	57	-
		iso	TGACAGAAGATAGAGAGCAC	405.3	565	756.3		G14712V01_(single)_contig_13871	B9HIG5	B9HIG5_POPTR Uncharacterized protein OS=Populus trichocarpa GN=POPTR_0008s09750g PE=2 SV=2	ricinus communis gn=rcom_1620060 pe=4 sv=1	1.99372e-161	65	480.715	520	C:nucleus; F:DNA binding
								G14712V01_(single)_contig_55789	V7CAP8	V7CAP8_PHAVU Uncharacterized protein OS=Phaseolus vulgaris GN=PHAVU_003G182900g PE=4 SV=1	glycine soja gn=glyma17g08840 pe=4 sv=1	2.00506e-25	62	91.6633	153	C:nucleus; F:DNA binding
								G14712V01_(single)_contig_64498	B9GPA8	B9GPA8_POPTR Uncharacterized protein OS=Populus trichocarpa GN=POPTR_0002s14330g PE=4 SV=1	Populus trichocarpa GN=POPTR_0002s14330g PE=4 SV=1	5.17255e-28	72	114.39	127	C:nucleus; F:DNA binding
								G14712V01_(single)_contig_33091	B9II11	B9II11_POPTR Uncharacterized protein (Fragment) OS=Populus trichocarpa GN=POPTR_0016s04890g PE=4 SV=2	vitis vinifera pe=2 sv=1	4.31849e-10	51	61.6178	129	C:nucleus; F:DNA binding
								G14712V01_(single)_contig_60977	F6HGB1	F6HGB1_VITVI Putative uncharacterized protein OS=Vitis vinifera GN=VIT_01s0010g03710 PE=4 SV=1	ricinus communis gn=rcom_1079880 pe=4 sv=1	2.71777e-26	67	108.997	114	C:nucleus; F:DNA binding
								G14712V01_(single)_contig_43856	V4RP79	V4RP79_9ROSI Lipase OS=Citrus clementina GN=CICLE_v10028553mg PE=3 SV=1	citrus clementina gn=cicle_v10028553mg pe=3 sv=1	0	87	591.652	357	C:extracellular space; F:triglyceride lipase activity; P:lipid catabolic process
								G14712V01_(single)_contig_76146	K4B947	K4B947_SOLLC Uncharacterized protein OS=Solanum lycopersicum GN=Solyc02g078220.1 PE=4 SV=1	Solanum lycopersicum GN=Solyc02g078220.1 PE=4 SV=1	3.81452	57	33.8834	40	F:sulfotransferase activity
								G14712V01_(single)_contig_19659	V4TPI8	V4TPI8_9ROSI Uncharacterized protein OS=Citrus clementina GN=CICLE_v10031371mg PE=4 SV=1	Citrus clementina GN=CICLE_v10031371mg PE=4 SV=1	1.27849e-97	62	312.768	465	-
								G14712V01_(single)_contig_43497	B9GU54	B9GU54_POPTR Uncharacterized protein OS=Populus trichocarpa GN=POPTR_0002s08550g PE=4 SV=2	Populus trichocarpa GN=POPTR_0002s08550g PE=4 SV=2	1.2235e-52	80	188.348	176	-
								G14712V01_(single)_contig_21563	A1XEK6	A1XEK6_TOBAC CYP84A14v1 OS=Nicotiana tabacum PE=2 SV=1	nicotiana tabacum pe=2 sv=1	1.22513	55	32.7278	58	F:metal ion binding; P:oxidation-reduction process; F:oxidoreductase activity, acting on paired donors, with incorporation or reduction of molecular oxygen; F:heme binding; F:oxidoreductase activity; F:electron carrier activity; F:iron ion binding; F:monooxygenase activity
								G14712V01_(single)_contig_16617	M5XRW4	M5XRW4_PRUPE Uncharacterized protein OS=Prunus persica GN=PRUPE_ppa000264mg PE=4 SV=1	Prunus persica GN=PRUPE_ppa000264mg PE=4 SV=1	0	90	878.241	513	-
								G14712V01_(single)_contig_62934	F6HHQ9	F6HHQ9_VITVI Putative uncharacterized protein OS=Vitis vinifera GN=VIT_12s0057g01320 PE=4 SV=1	populus trichocarpa gn=poptr_0014s16820g pe=4 sv=2	4.02719e-33	68	138.658	135	P:RNA processing; F:binding; P:plastid organization
		iso	TGACAGAAGATAGAGAGCA	2.3	3.4	4.1
		iso	TGACAGAAGATAGAGAGC	0.3	0.3	1.6
		iso	GACAGAAGATAGAGAGCAC	1.3	2.4	2.5
		iso	GACAGAAGATAGAGAGCA	0.2	0.7	0.2
		iso	ACAGAAGATAGAGAGCACAG	0.3	0.2	0.2		G14712V01_(single)_contig_13871	B9HIG5	B9HIG5_POPTR Uncharacterized protein OS=Populus trichocarpa GN=POPTR_0008s09750g PE=2 SV=2	ricinus communis gn=rcom_1620060 pe=4 sv=1	1.99372e-161	65	480.715	520	C:nucleus; F:DNA binding
								G14712V01_(single)_contig_33091	B9II11	B9II11_POPTR Uncharacterized protein (Fragment) OS=Populus trichocarpa GN=POPTR_0016s04890g PE=4 SV=2	vitis vinifera pe=2 sv=1	4.31849e-10	51	61.6178	129	C:nucleus; F:DNA binding
								G14712V01_(single)_contig_19659	V4TPI8	V4TPI8_9ROSI Uncharacterized protein OS=Citrus clementina GN=CICLE_v10031371mg PE=4 SV=1	Citrus clementina GN=CICLE_v10031371mg PE=4 SV=1	1.27849e-97	62	312.768	465	-
								G14712V01_(single)_contig_55789	V7CAP8	V7CAP8_PHAVU Uncharacterized protein OS=Phaseolus vulgaris GN=PHAVU_003G182900g PE=4 SV=1	glycine soja gn=glyma17g08840 pe=4 sv=1	2.00506e-25	62	91.6633	153	C:nucleus; F:DNA binding
								G14712V01_(single)_contig_9176	V7BQT1	V7BQT1_PHAVU Uncharacterized protein OS=Phaseolus vulgaris GN=PHAVU_006G199200g PE=4 SV=1	phaseolus vulgaris pe=2 sv=1	8.63296e-06	66	49.6766	57	-
								G14712V01_(single)_contig_60977	F6HGB1	F6HGB1_VITVI Putative uncharacterized protein OS=Vitis vinifera GN=VIT_01s0010g03710 PE=4 SV=1	ricinus communis gn=rcom_1079880 pe=4 sv=1	2.71777e-26	67	108.997	114	C:nucleus; F:DNA binding
								G14712V01_(single)_contig_57887	F6HHM7	F6HHM7_VITVI Putative uncharacterized protein OS=Vitis vinifera GN=VIT_12s0057g00690 PE=4 SV=1	betula pendula gn=hk2 pe=2 sv=1	5.10901e-66	55	238.424	389	F:signal transducer activity; P:response to chemical stimulus; P:signal transduction
								G14712V01_(single)_contig_78622	W5EF25	W5EF25_WHEAT Uncharacterized protein OS=Triticum aestivum PE=4 SV=1	aegilops tauschii gn=f775_06778 pe=4 sv=1	1.55753	65	35.4242	38	F:nucleic acid binding; F:nucleotide binding; C:ribonucleoprotein complex; F:poly(A) RNA binding; P:mRNA processing; C:nucleus; P:translational initiation; F:RNA binding; P:nuclear-transcribed mRNA poly(A) tail shortening; C:cytosol
								G14712V01_(single)_contig_68236	U5D2P2	U5D2P2_AMBTC Uncharacterized protein OS=Amborella trichopoda GN=AMTR_s00048p00211630 PE=4 SV=1	Amborella trichopoda GN=AMTR_s00048p00211630 PE=4 SV=1	0.0115994	69	42.3578	42	-
								G14712V01_(single)_contig_28725	A9TLW1	A9TLW1_PHYPA Predicted protein OS=Physcomitrella patens subsp. patens GN=PHYPADRAFT_94453 PE=4 SV=1	physcomitrella patens patens gn=phypadraft_94453 pe=4 sv=1	5.77253	58	31.187	46	P:apoptotic process
								G14712V01_(single)_contig_42096	B9SJT7	B9SJT7_RICCO Importin beta-1, putative OS=Ricinus communis GN=RCOM_0736490 PE=4 SV=1	ricinus communis gn=rcom_0736490 pe=4 sv=1	0	96	1662.51	871	F:protein transporter activity; F:Ran GTPase binding; C:nuclear pore; P:cell wall pectin metabolic process; C:chloroplast; P:protein import into nucleus, docking; P:plant-type cell wall cellulose metabolic process
								G14712V01_(single)_contig_57026	B9T7W0	B9T7W0_RICCO Serine/threonine-protein kinase PBS1, putative OS=Ricinus communis GN=RCOM_0087290 PE=4 SV=1	ricinus communis gn=rcom_0087290 pe=4 sv=1	1.64637e-150	78	451.055	334	P:protein phosphorylation; F:ATP binding; F:protein serine/threonine kinase activity
		iso	ACAGAAGATAGAGAGCACAGATG	0.2	0.2	0.3		G14712V01_(single)_contig_55789	V7CAP8	V7CAP8_PHAVU Uncharacterized protein OS=Phaseolus vulgaris GN=PHAVU_003G182900g PE=4 SV=1	glycine soja gn=glyma17g08840 pe=4 sv=1	2.00506e-25	62	91.6633	153	C:nucleus; F:DNA binding
								G14712V01_(single)_contig_33091	B9II11	B9II11_POPTR Uncharacterized protein (Fragment) OS=Populus trichocarpa GN=POPTR_0016s04890g PE=4 SV=2	vitis vinifera pe=2 sv=1	4.31849e-10	51	61.6178	129	C:nucleus; F:DNA binding
								G14712V01_(single)_contig_13871	B9HIG5	B9HIG5_POPTR Uncharacterized protein OS=Populus trichocarpa GN=POPTR_0008s09750g PE=2 SV=2	ricinus communis gn=rcom_1620060 pe=4 sv=1	1.99372e-161	65	480.715	520	C:nucleus; F:DNA binding
								G14712V01_(single)_contig_19659	V4TPI8	V4TPI8_9ROSI Uncharacterized protein OS=Citrus clementina GN=CICLE_v10031371mg PE=4 SV=1	Citrus clementina GN=CICLE_v10031371mg PE=4 SV=1	1.27849e-97	62	312.768	465	-
								G14712V01_(single)_contig_77863	Q71HN3	Q71HN3_FICPW Ripening induced protein OS=Ficus pumila var. awkeotsang PE=2 SV=1	ficus pumila awkeotsang pe=2 sv=1	1.73629e-61	83	197.208	131	P:response to biotic stimulus; P:defense response
								G14712V01_(single)_contig_13729	D7T3A6	D7T3A6_VITVI Ubiquitin carboxyl-terminal hydrolase OS=Vitis vinifera GN=VIT_13s0073g00610 PE=3 SV=1	vitis vinifera gn=vit_13s0073g00610 pe=3 sv=1	0	96	999.194	556	P:ubiquitin-dependent protein catabolic process; F:cysteine-type peptidase activity; F:ubiquitin thiolesterase activity
								G14712V01_(single)_contig_74498	M5X044	M5X044_PRUPE Uncharacterized protein OS=Prunus persica GN=PRUPE_ppa000253mg PE=4 SV=1	Prunus persica GN=PRUPE_ppa000253mg PE=4 SV=1	8.07726e-54	87	188.348	113	C:nucleus; P:regulation of transcription, DNA-dependent
								G14712V01_(single)_contig_15192	V4WBK6	V4WBK6_9ROSI Cytochrome b-c1 complex subunit 7 OS=Citrus clementina GN=CICLE_v10009887mg PE=3 SV=1	citrus clementina gn=cicle_v10009887mg pe=3 sv=1	3.0844e-54	95	184.496	122	C:mitochondrial respiratory chain complex III; C:plasma membrane; P:mitochondrial electron transport, ubiquinol to cytochrome c; F:electron transporter, transferring electrons within CoQH2-cytochrome c reductase complex activity; C:plastid
								G14712V01_(single)_contig_47884	B9GXH7	B9GXH7_POPTR Uncharacterized protein OS=Populus trichocarpa GN=POPTR_0003s13920g PE=4 SV=2	Populus trichocarpa GN=POPTR_0003s13920g PE=4 SV=2	2.67152	58	33.113	41	-
								G14712V01_(single)_contig_83224	V4S773	V4S773_9ROSI Ribosomal protein L19 OS=Citrus clementina GN=CICLE_v10005909mg PE=3 SV=1	citrus clementina gn=cicle_v10005909mg pe=3 sv=1	1.49631e-106	96	317.39	206	C:ribosome; F:structural constituent of ribosome; P:translation
								G14712V01_(single)_contig_60977	F6HGB1	F6HGB1_VITVI Putative uncharacterized protein OS=Vitis vinifera GN=VIT_01s0010g03710 PE=4 SV=1	ricinus communis gn=rcom_1079880 pe=4 sv=1	2.71777e-26	67	108.997	114	C:nucleus; F:DNA binding
								G14712V01_(single)_contig_33060	V4UQH2	V4UQH2_9ROSI Uncharacterized protein (Fragment) OS=Citrus clementina GN=CICLE_v10010605mg PE=4 SV=1	Citrus clementina GN=CICLE_v10010605mg PE=4 SV=1	9.01348e-12	64	68.9366	75	-
								G14712V01_(single)_contig_60091	Q9MB04	Q9MB04_VICFA Type 2A protein phosphatase-3 OS=Vicia faba GN=vfPP2Ac-3 PE=2 SV=1	vicia faba gn=vfpp2ac-3 pe=2 sv=1	7.78689e-79	100	159.458	74	P:cell cycle; C:cytosol; F:metal ion binding; F:protein serine/threonine phosphatase activity; C:nucleus; C:plasma membrane
								G14712V01_(single)_contig_57887	F6HHM7	F6HHM7_VITVI Putative uncharacterized protein OS=Vitis vinifera GN=VIT_12s0057g00690 PE=4 SV=1	betula pendula gn=hk2 pe=2 sv=1	5.10901e-66	55	238.424	389	F:signal transducer activity; P:response to chemical stimulus; P:signal transduction
		iso	ACAGAAGATAGAGAGCAC	0.5	0.7	0.7
	miR159#a	miR	TTTGGATTGAAGGGAGCTCTA	124.2	111.9	30.6		G14712V01_(single)_contig_28963	R0FQ69	R0FQ69_9BRAS Uncharacterized protein OS=Capsella rubella GN=CARUB_v10017980mg PE=4 SV=1	Capsella rubella GN=CARUB_v10017980mg PE=4 SV=1	1.33756	54	35.8094	55	P:metabolic process; C:membrane; F:catalytic activity
								G14712V01_(single)_contig_57724	B9N1I7	B9N1I7_POPTR Uncharacterized protein OS=Populus trichocarpa GN=POPTR_0001s41220g PE=4 SV=1	ricinus communis gn=rcom_1124470 pe=4 sv=1	2.10733e-53	80	174.481	135	-
								gi_11203778_gb_BF272708.1_BF272708	B9GQL8	B9GQL8_POPTR Wound-responsive family protein OS=Populus trichocarpa GN=POPTR_0002s24770g PE=2 SV=1	populus trichocarpa gn=poptr_0002s24770g pe=2 sv=1	6.20935e-23	93	92.0485	47	C:cytosol
								G14712V01_(single)_contig_81060	T2C6Q9	T2C6Q9_GOSAR Allene oxide synthase 2 (Fragment) OS=Gossypium arboreum GN=AOS2 PE=2 SV=1	gossypium arboreum gn=aos2 pe=2 sv=1	0	95	546.969	286	P:monocarboxylic acid biosynthetic process; C:thylakoid; P:lipid biosynthetic process; P:organic cyclic compound metabolic process; P:response to oxygen-containing compound; C:chloroplast part; P:cellular amino acid metabolic process; P:defense response; F:metal ion binding; F:oxidoreductase activity; P:heterocycle metabolic process; P:signal transduction; P:response to organic substance; P:cellu…
								G14712V01_(single)_contig_13973	B9T143	B9T143_RICCO Putative uncharacterized protein OS=Ricinus communis GN=RCOM_0439640 PE=4 SV=1	Ricinus communis GN=RCOM_0439640 PE=4 SV=1	2.9464e-05	59	52.373	103	-
								G14712V01_(single)_contig_13284	V4UC95	V4UC95_9ROSI Uncharacterized protein OS=Citrus clementina GN=CICLE_v10014064mg PE=4 SV=1	Citrus clementina GN=CICLE_v10014064mg PE=4 SV=1	4.33248e-99	60	212.231	272	C:nuclear chromosome; F:molecular_function; P:sister chromatid cohesion; P:RNA interference; P:methylation-dependent chromatin silencing; P:mitosis
								G14712V01_(single)_contig_84106	F6HTD8	F6HTD8_VITVI Putative uncharacterized protein OS=Vitis vinifera GN=VIT_02s0012g00350 PE=3 SV=1	ricinus communis gn=rcom_1278050 pe=3 sv=1	6.13444e-18	91	85.8853	47	P:flavonol biosynthetic process; P:oxidation-reduction process; F:flavonol synthase activity
								gi_13349794_gb_BG440144.1_BG440144	V4TKD4	V4TKD4_9ROSI Uncharacterized protein OS=Citrus clementina GN=CICLE_v10015770mg PE=4 SV=1	arabidopsis thaliana gn=at2g04570 pe=2 sv=1	1.70998e-89	75	275.789	228	C:extracellular region; F:carboxylesterase activity
								G14712V01_(single)_contig_24785	M0SA41	M0SA41_MUSAM Uncharacterized protein OS=Musa acuminata subsp. malaccensis PE=4 SV=1	thellungiella halophila pe=2 sv=1	6.8296e-56	49	196.052	408	P:regulation of transcription, DNA-dependent; F:DNA binding
								G14712V01_(single)_contig_41628	K4BBM9	K4BBM9_SOLLC Uncharacterized protein OS=Solanum lycopersicum GN=Solyc02g087220.2 PE=4 SV=1	Solanum lycopersicum GN=Solyc02g087220.2 PE=4 SV=1	7.81713e-24	46	106.686	234	P:meiotic chromosome segregation; P:sister chromatid cohesion; P:meiotic DNA double-strand break formation; P:regulation of chromosome organization; P:reciprocal meiotic recombination; P:chromatin silencing by small RNA
								G14712V01_(single)_contig_41715	V4V7V3	V4V7V3_9ROSI Uncharacterized protein OS=Citrus clementina GN=CICLE_v10000250mg PE=4 SV=1	ricinus communis gn=rcom_1593600 pe=4 sv=1	0	90	1491.86	861	C:membrane; F:metalloendopeptidase activity; P:cell adhesion; P:proteolysis; F:zinc ion binding
								G14712V01_(single)_contig_68625	B9SWI5	B9SWI5_RICCO Putative uncharacterized protein OS=Ricinus communis GN=RCOM_0277920 PE=4 SV=1	Ricinus communis GN=RCOM_0277920 PE=4 SV=1	3.34597e-59	100	196.823	97	F:chromatin binding; F:DNA binding; F:nucleotide binding
								gi_436404316_gb_JG847304.1_JG847304	B9HQJ5	B9HQJ5_POPTR Kinase family protein OS=Populus trichocarpa GN=POPTR_0009s15360g PE=4 SV=2	populus trichocarpa gn=poptr_0009s15360g pe=4 sv=2	1.71623e-26	98	111.309	52	P:protein phosphorylation; F:ATP binding; F:protein serine/threonine kinase activity
								G14712V01_(single)_contig_80609	D7T987	D7T987_VITVI Putative uncharacterized protein OS=Vitis vinifera GN=VIT_01s0011g03110 PE=4 SV=1	Vitis vinifera GN=VIT_01s0011g03110 PE=4 SV=1	4.08438e-50	78	177.178	149	F:binding
								G14712V01_(single)_contig_41994	B9SC68	B9SC68_RICCO Zeaxanthin epoxidase, chloroplastic OS=Ricinus communis GN=RCOM_1408430 PE=3 SV=1	ricinus communis gn=rcom_1408430 pe=3 sv=1	0	85	615.92	383	P:electron transport chain; P:response to water deprivation; P:myo-inositol hexakisphosphate biosynthetic process; P:xanthophyll biosynthetic process; C:chloroplast envelope; F:zeaxanthin epoxidase activity; P:response to heat; F:antheraxanthin epoxidase activity; P:response to osmotic stress; P:response to abscisic acid stimulus; P:cellular aromatic compound metabolic process; P:abscisic acid bi…
								gi_21103140_gb_BQ415465.1_BQ415465	Q0PIW3	Q0PIW3_GOSHI HyPRP1 OS=Gossypium hirsutum GN=HyPRP1 PE=2 SV=1	gossypium hirsutum gn= 1 pe=2 sv=1	7.47299e-62	100	201.06	95	F:structural constituent of cell wall
								gi_21097584_gb_BQ409897.1_BQ409897	Q0PIW3	Q0PIW3_GOSHI HyPRP1 OS=Gossypium hirsutum GN=HyPRP1 PE=2 SV=1	gossypium hirsutum gn= 1 pe=2 sv=1	5.11862e-89	100	273.478	129	F:structural constituent of cell wall
								gi_21101689_gb_BQ414002.1_BQ414002	Q0PIW3	Q0PIW3_GOSHI HyPRP1 OS=Gossypium hirsutum GN=HyPRP1 PE=2 SV=1	gossypium hirsutum gn= 1 pe=2 sv=1	3.8813e-89	100	273.863	129	F:structural constituent of cell wall
								G14712V01_(single)_contig_21560	U5IJG3	U5IJG3_GOSHI NAC domain protein 9 OS=Gossypium hirsutum GN=NAC9 PE=2 SV=1	gossypium hirsutum gn=nac9 pe=2 sv=1	8.21672e-169	97	478.789	238	P:response to stimulus; P:shoot system development
		iso	TTTGGATTGAAGGGAGCTCT	1.7	2.4	0.7		G14712V01_(single)_contig_28963	R0FQ69	R0FQ69_9BRAS Uncharacterized protein OS=Capsella rubella GN=CARUB_v10017980mg PE=4 SV=1	Capsella rubella GN=CARUB_v10017980mg PE=4 SV=1	1.33756	54	35.8094	55	P:metabolic process; C:membrane; F:catalytic activity
								G14712V01_(single)_contig_57724	B9N1I7	B9N1I7_POPTR Uncharacterized protein OS=Populus trichocarpa GN=POPTR_0001s41220g PE=4 SV=1	ricinus communis gn=rcom_1124470 pe=4 sv=1	2.10733e-53	80	174.481	135	-
								G14712V01_(single)_contig_13284	V4UC95	V4UC95_9ROSI Uncharacterized protein OS=Citrus clementina GN=CICLE_v10014064mg PE=4 SV=1	Citrus clementina GN=CICLE_v10014064mg PE=4 SV=1	4.33248e-99	60	212.231	272	C:nuclear chromosome; F:molecular_function; P:sister chromatid cohesion; P:RNA interference; P:methylation-dependent chromatin silencing; P:mitosis
								G14712V01_(single)_contig_24785	M0SA41	M0SA41_MUSAM Uncharacterized protein OS=Musa acuminata subsp. malaccensis PE=4 SV=1	thellungiella halophila pe=2 sv=1	6.8296e-56	49	196.052	408	P:regulation of transcription, DNA-dependent; F:DNA binding
								G14712V01_(single)_contig_41628	K4BBM9	K4BBM9_SOLLC Uncharacterized protein OS=Solanum lycopersicum GN=Solyc02g087220.2 PE=4 SV=1	Solanum lycopersicum GN=Solyc02g087220.2 PE=4 SV=1	7.81713e-24	46	106.686	234	P:meiotic chromosome segregation; P:sister chromatid cohesion; P:meiotic DNA double-strand break formation; P:regulation of chromosome organization; P:reciprocal meiotic recombination; P:chromatin silencing by small RNA
								G14712V01_(single)_contig_41715	V4V7V3	V4V7V3_9ROSI Uncharacterized protein OS=Citrus clementina GN=CICLE_v10000250mg PE=4 SV=1	ricinus communis gn=rcom_1593600 pe=4 sv=1	0	90	1491.86	861	C:membrane; F:metalloendopeptidase activity; P:cell adhesion; P:proteolysis; F:zinc ion binding
								G14712V01_(single)_contig_21560	U5IJG3	U5IJG3_GOSHI NAC domain protein 9 OS=Gossypium hirsutum GN=NAC9 PE=2 SV=1	gossypium hirsutum gn=nac9 pe=2 sv=1	8.21672e-169	97	478.789	238	P:response to stimulus; P:shoot system development
								G14712V01_(single)_contig_52305	B9T889	B9T889_RICCO Gulonolactone oxidase, putative OS=Ricinus communis GN=RCOM_0504580 PE=4 SV=1	ricinus communis gn=rcom_0504580 pe=4 sv=1	5.83652e-31	90	93.5893	50	P:cytokinin catabolic process; P:electron transport chain; P:meristem development; F:cytokinin dehydrogenase activity; P:secretion by cell; C:cytoplasmic membrane-bounded vesicle; P:xylem development; F:flavin adenine dinucleotide binding; F:UDP-N-acetylmuramate dehydrogenase activity; C:vacuole; P:cell wall macromolecule metabolic process
								G14712V01_(single)_contig_14563	V4UC95	V4UC95_9ROSI Uncharacterized protein OS=Citrus clementina GN=CICLE_v10014064mg PE=4 SV=1	Citrus clementina GN=CICLE_v10014064mg PE=4 SV=1	1.51564e-53	55	199.134	429	C:nuclear chromosome; F:molecular_function; P:sister chromatid cohesion; P:RNA interference; P:methylation-dependent chromatin silencing; P:mitosis
								G14712V01_(single)_contig_13125	B9HHE3	B9HHE3_POPTR Uncharacterized protein OS=Populus trichocarpa GN=POPTR_0007s02450g PE=4 SV=2	ricinus communis gn=rcom_1095590 pe=4 sv=1	0	91	888.641	502	P:sucrose biosynthetic process; P:mannitol biosynthetic process; P:galactose metabolic process; P:response to water deprivation; F:galactinol-sucrose galactosyltransferase activity; P:response to abscisic acid stimulus; F:galactinol-raffinose galactosyltransferase activity; C:chloroplast; P:raffinose family oligosaccharide biosynthetic process
								G14712V01_(single)_contig_81060	T2C6Q9	T2C6Q9_GOSAR Allene oxide synthase 2 (Fragment) OS=Gossypium arboreum GN=AOS2 PE=2 SV=1	gossypium arboreum gn=aos2 pe=2 sv=1	0	95	546.969	286	P:monocarboxylic acid biosynthetic process; C:thylakoid; P:lipid biosynthetic process; P:organic cyclic compound metabolic process; P:response to oxygen-containing compound; C:chloroplast part; P:cellular amino acid metabolic process; P:defense response; F:metal ion binding; F:oxidoreductase activity; P:heterocycle metabolic process; P:signal transduction; P:response to organic substance; P:cellu…
								G14712V01_(single)_contig_13973	B9T143	B9T143_RICCO Putative uncharacterized protein OS=Ricinus communis GN=RCOM_0439640 PE=4 SV=1	Ricinus communis GN=RCOM_0439640 PE=4 SV=1	2.9464e-05	59	52.373	103	-
								G14712V01_(single)_contig_24059	B9S8M3	B9S8M3_RICCO Polyneuridine-aldehyde esterase, putative OS=Ricinus communis GN=RCOM_0602610 PE=4 SV=1	ricinus communis gn=rcom_0602610 pe=4 sv=1	4.62636e-51	75	170.629	136	F:hydrolase activity
		iso	TTTGGATTGAAGGGAGCTCTAC	0.5	0.5	0.2		G14712V01_(single)_contig_28963	R0FQ69	R0FQ69_9BRAS Uncharacterized protein OS=Capsella rubella GN=CARUB_v10017980mg PE=4 SV=1	Capsella rubella GN=CARUB_v10017980mg PE=4 SV=1	1.33756	54	35.8094	55	P:metabolic process; C:membrane; F:catalytic activity
								G14712V01_(single)_contig_81060	T2C6Q9	T2C6Q9_GOSAR Allene oxide synthase 2 (Fragment) OS=Gossypium arboreum GN=AOS2 PE=2 SV=1	gossypium arboreum gn=aos2 pe=2 sv=1	0	95	546.969	286	P:monocarboxylic acid biosynthetic process; C:thylakoid; P:lipid biosynthetic process; P:organic cyclic compound metabolic process; P:response to oxygen-containing compound; C:chloroplast part; P:cellular amino acid metabolic process; P:defense response; F:metal ion binding; F:oxidoreductase activity; P:heterocycle metabolic process; P:signal transduction; P:response to organic substance; P:cellu…
								G14712V01_(single)_contig_57724	B9N1I7	B9N1I7_POPTR Uncharacterized protein OS=Populus trichocarpa GN=POPTR_0001s41220g PE=4 SV=1	ricinus communis gn=rcom_1124470 pe=4 sv=1	2.10733e-53	80	174.481	135	-
								G14712V01_(single)_contig_13973	B9T143	B9T143_RICCO Putative uncharacterized protein OS=Ricinus communis GN=RCOM_0439640 PE=4 SV=1	Ricinus communis GN=RCOM_0439640 PE=4 SV=1	2.9464e-05	59	52.373	103	-
								G14712V01_(single)_contig_24785	M0SA41	M0SA41_MUSAM Uncharacterized protein OS=Musa acuminata subsp. malaccensis PE=4 SV=1	thellungiella halophila pe=2 sv=1	6.8296e-56	49	196.052	408	P:regulation of transcription, DNA-dependent; F:DNA binding
								G14712V01_(single)_contig_13284	V4UC95	V4UC95_9ROSI Uncharacterized protein OS=Citrus clementina GN=CICLE_v10014064mg PE=4 SV=1	Citrus clementina GN=CICLE_v10014064mg PE=4 SV=1	4.33248e-99	60	212.231	272	C:nuclear chromosome; F:molecular_function; P:sister chromatid cohesion; P:RNA interference; P:methylation-dependent chromatin silencing; P:mitosis
								G14712V01_(single)_contig_41715	V4V7V3	V4V7V3_9ROSI Uncharacterized protein OS=Citrus clementina GN=CICLE_v10000250mg PE=4 SV=1	ricinus communis gn=rcom_1593600 pe=4 sv=1	0	90	1491.86	861	C:membrane; F:metalloendopeptidase activity; P:cell adhesion; P:proteolysis; F:zinc ion binding
								G14712V01_(single)_contig_84106	F6HTD8	F6HTD8_VITVI Putative uncharacterized protein OS=Vitis vinifera GN=VIT_02s0012g00350 PE=3 SV=1	ricinus communis gn=rcom_1278050 pe=3 sv=1	6.13444e-18	91	85.8853	47	P:flavonol biosynthetic process; P:oxidation-reduction process; F:flavonol synthase activity
								G14712V01_(single)_contig_42673	B9RSM1	B9RSM1_RICCO Leucine-rich repeat containing protein, putative OS=Ricinus communis GN=RCOM_1727110 PE=4 SV=1	ricinus communis gn=rcom_1727110 pe=4 sv=1	2.35725e-110	78	352.058	288	F:metal ion binding; F:hydrolase activity
								G14712V01_(single)_contig_41628	K4BBM9	K4BBM9_SOLLC Uncharacterized protein OS=Solanum lycopersicum GN=Solyc02g087220.2 PE=4 SV=1	Solanum lycopersicum GN=Solyc02g087220.2 PE=4 SV=1	7.81713e-24	46	106.686	234	P:meiotic chromosome segregation; P:sister chromatid cohesion; P:meiotic DNA double-strand break formation; P:regulation of chromosome organization; P:reciprocal meiotic recombination; P:chromatin silencing by small RNA
								G14712V01_(single)_contig_68625	B9SWI5	B9SWI5_RICCO Putative uncharacterized protein OS=Ricinus communis GN=RCOM_0277920 PE=4 SV=1	Ricinus communis GN=RCOM_0277920 PE=4 SV=1	3.34597e-59	100	196.823	97	F:chromatin binding; F:DNA binding; F:nucleotide binding
								G14712V01_(single)_contig_80609	D7T987	D7T987_VITVI Putative uncharacterized protein OS=Vitis vinifera GN=VIT_01s0011g03110 PE=4 SV=1	Vitis vinifera GN=VIT_01s0011g03110 PE=4 SV=1	4.08438e-50	78	177.178	149	F:binding
								G14712V01_(single)_contig_41994	B9SC68	B9SC68_RICCO Zeaxanthin epoxidase, chloroplastic OS=Ricinus communis GN=RCOM_1408430 PE=3 SV=1	ricinus communis gn=rcom_1408430 pe=3 sv=1	0	85	615.92	383	P:electron transport chain; P:response to water deprivation; P:myo-inositol hexakisphosphate biosynthetic process; P:xanthophyll biosynthetic process; C:chloroplast envelope; F:zeaxanthin epoxidase activity; P:response to heat; F:antheraxanthin epoxidase activity; P:response to osmotic stress; P:response to abscisic acid stimulus; P:cellular aromatic compound metabolic process; P:abscisic acid bi…
								G14712V01_(single)_contig_52305	B9T889	B9T889_RICCO Gulonolactone oxidase, putative OS=Ricinus communis GN=RCOM_0504580 PE=4 SV=1	ricinus communis gn=rcom_0504580 pe=4 sv=1	5.83652e-31	90	93.5893	50	P:cytokinin catabolic process; P:electron transport chain; P:meristem development; F:cytokinin dehydrogenase activity; P:secretion by cell; C:cytoplasmic membrane-bounded vesicle; P:xylem development; F:flavin adenine dinucleotide binding; F:UDP-N-acetylmuramate dehydrogenase activity; C:vacuole; P:cell wall macromolecule metabolic process
		iso	TTTGGATTGAAGGGAGCT	6.2	6.2	2.7
		iso	TTTGGATTGAAGGGAGCTC	2.1	3	0.3
		iso	TTGGATTGAAGGGAGCTCT	0.2	0.3	0.2
		iso	TTGGATTGAAGGGAGCTCTA	1.3	0.3	1		G14712V01_(single)_contig_28963	R0FQ69	R0FQ69_9BRAS Uncharacterized protein OS=Capsella rubella GN=CARUB_v10017980mg PE=4 SV=1	Capsella rubella GN=CARUB_v10017980mg PE=4 SV=1	1.33756	54	35.8094	55	P:metabolic process; C:membrane; F:catalytic activity
								G14712V01_(single)_contig_57724	B9N1I7	B9N1I7_POPTR Uncharacterized protein OS=Populus trichocarpa GN=POPTR_0001s41220g PE=4 SV=1	ricinus communis gn=rcom_1124470 pe=4 sv=1	2.10733e-53	80	174.481	135	-
								G14712V01_(single)_contig_13284	V4UC95	V4UC95_9ROSI Uncharacterized protein OS=Citrus clementina GN=CICLE_v10014064mg PE=4 SV=1	Citrus clementina GN=CICLE_v10014064mg PE=4 SV=1	4.33248e-99	60	212.231	272	C:nuclear chromosome; F:molecular_function; P:sister chromatid cohesion; P:RNA interference; P:methylation-dependent chromatin silencing; P:mitosis
								G14712V01_(single)_contig_84106	F6HTD8	F6HTD8_VITVI Putative uncharacterized protein OS=Vitis vinifera GN=VIT_02s0012g00350 PE=3 SV=1	ricinus communis gn=rcom_1278050 pe=3 sv=1	6.13444e-18	91	85.8853	47	P:flavonol biosynthetic process; P:oxidation-reduction process; F:flavonol synthase activity
								G14712V01_(single)_contig_13565	F4NCG8	F4NCG8_BETVU Putative uncharacterized protein OS=Beta vulgaris subsp. vulgaris PE=4 SV=1	ipomoea batatas pe=4 sv=1	0.254955	62	40.4318	48	F:RNA binding; F:nucleic acid binding; P:RNA-dependent DNA replication; F:ribonuclease H activity; F:RNA-directed DNA polymerase activity; F:zinc ion binding; P:regulation of cell cycle; F:protein kinase binding; P:cell cycle; P:cell division; P:regulation of cyclin-dependent protein serine/threonine kinase activity; C:nucleus
								G14712V01_(single)_contig_21560	U5IJG3	U5IJG3_GOSHI NAC domain protein 9 OS=Gossypium hirsutum GN=NAC9 PE=2 SV=1	gossypium hirsutum gn=nac9 pe=2 sv=1	8.21672e-169	97	478.789	238	P:response to stimulus; P:shoot system development
								G14712V01_(single)_contig_18696	B9HPW8	B9HPW8_POPTR Uncharacterized protein OS=Populus trichocarpa GN=POPTR_0009s02380g PE=4 SV=1	ricinus communis gn=rcom_0783660 pe=4 sv=1	1.05432e-35	51	82.8037	163	F:chromatin binding; F:DNA binding; P:regulation of transcription, DNA-dependent; F:sequence-specific DNA binding transcription factor activity
								G14712V01_(single)_contig_13125	B9HHE3	B9HHE3_POPTR Uncharacterized protein OS=Populus trichocarpa GN=POPTR_0007s02450g PE=4 SV=2	ricinus communis gn=rcom_1095590 pe=4 sv=1	0	91	888.641	502	P:sucrose biosynthetic process; P:mannitol biosynthetic process; P:galactose metabolic process; P:response to water deprivation; F:galactinol-sucrose galactosyltransferase activity; P:response to abscisic acid stimulus; F:galactinol-raffinose galactosyltransferase activity; C:chloroplast; P:raffinose family oligosaccharide biosynthetic process
								G14712V01_(single)_contig_81060	T2C6Q9	T2C6Q9_GOSAR Allene oxide synthase 2 (Fragment) OS=Gossypium arboreum GN=AOS2 PE=2 SV=1	gossypium arboreum gn=aos2 pe=2 sv=1	0	95	546.969	286	P:monocarboxylic acid biosynthetic process; C:thylakoid; P:lipid biosynthetic process; P:organic cyclic compound metabolic process; P:response to oxygen-containing compound; C:chloroplast part; P:cellular amino acid metabolic process; P:defense response; F:metal ion binding; F:oxidoreductase activity; P:heterocycle metabolic process; P:signal transduction; P:response to organic substance; P:cellu…
								G14712V01_(single)_contig_13973	B9T143	B9T143_RICCO Putative uncharacterized protein OS=Ricinus communis GN=RCOM_0439640 PE=4 SV=1	Ricinus communis GN=RCOM_0439640 PE=4 SV=1	2.9464e-05	59	52.373	103	-
								G14712V01_(single)_contig_83298	V4SCR0	V4SCR0_9ROSI Uncharacterized protein OS=Citrus clementina GN=CICLE_v10028080mg PE=4 SV=1	torenia fournieri gn=plc1 pe=2 sv=1	7.50095e-90	80	284.648	223	P:lipid metabolic process; P:intracellular signal transduction; F:signal transducer activity; F:phosphatidylinositol phospholipase C activity; C:plasma membrane; F:calcium ion binding
								G14712V01_(single)_contig_42673	B9RSM1	B9RSM1_RICCO Leucine-rich repeat containing protein, putative OS=Ricinus communis GN=RCOM_1727110 PE=4 SV=1	ricinus communis gn=rcom_1727110 pe=4 sv=1	2.35725e-110	78	352.058	288	F:metal ion binding; F:hydrolase activity
								G14712V01_(single)_contig_79803	I0B669	I0B669_GOSHI MYB OS=Gossypium hirsutum PE=2 SV=1	gossypium hirsutum pe=2 sv=1	4.68501e-64	98	214.157	103	F:DNA binding; F:chromatin binding
		iso	TGGATTGAAGGGAGCTCTA	0.2	0.3	0.3
		iso	GGATTGAAGGGAGCTCTA	0.2	0.5	0.2
	miR160#a	miR	TGCCTGGCTCCCTGAATGCCA	5.2	14.3	2		G14712V01_(single)_contig_8116	B9HUF7	B9HUF7_POPTR Auxin response factor OS=Populus trichocarpa GN=POPTR_0010s23000g PE=3 SV=2	populus trichocarpa gn=poptr_0010s23000g pe=3 sv=2	5.19919e-14	78	60.8474	42	P:single-organism cellular process; P:regulation of transcription, DNA-dependent; F:DNA binding; P:response to auxin stimulus; F:protein dimerization activity; P:multicellular organismal development; C:nucleus
								G14712V01_(single)_contig_15303	F6HNF9	F6HNF9_VITVI Auxin response factor OS=Vitis vinifera GN=VIT_13s0019g04380 PE=3 SV=1	vitis vinifera gn=vit_13s0019g04380 pe=3 sv=1	4.31896e-132	67	310.457	303	P:single-organism cellular process; F:nucleic acid binding; P:response to auxin stimulus; P:regulation of cellular process; P:multicellular organismal development
								G14712V01_(single)_contig_30998	B9SW63	B9SW63_RICCO CCR4-NOT transcription complex subunit, putative OS=Ricinus communis GN=RCOM_0327460 PE=4 SV=1	ricinus communis gn=rcom_0327460 pe=4 sv=1	5.66175e-41	92	148.673	104	C:nucleus; P:regulation of transcription, DNA-dependent
								G14712V01_(single)_contig_15733	D7RTU7	D7RTU7_GOSHI Class I chitinase OS=Gossypium hirsutum PE=4 SV=1	gossypium hirsutum pe=4 sv=1	5.76114e-84	65	264.233	255	P:catabolic process; F:hydrolase activity; P:macromolecule metabolic process
								G14712V01_(single)_contig_77714	M1D5V5	M1D5V5_SOLTU Uncharacterized protein OS=Solanum tuberosum GN=PGSC0003DMG400032521 PE=4 SV=1	Solanum tuberosum GN=PGSC0003DMG400032521 PE=4 SV=1	2.71937	56	34.2686	46	-
								G14712V01_(single)_contig_82009	V9MH83	V9MH83_SIRGR Glyceraldehyde-3-phosphate dehydrogenase (Fragment) OS=Siraitia grosvenorii PE=2 SV=1	siraitia grosvenorii pe=2 sv=1	2.20248e-96	96	285.804	163	F:NAD binding; P:glucose metabolic process; F:glyceraldehyde-3-phosphate dehydrogenase (NAD+) (phosphorylating) activity; P:oxidation-reduction process; F:NADP binding
								gi_11206970_gb_BF275852.1_BF275852	B9RYS0	B9RYS0_RICCO UBX domain-containing protein, putative OS=Ricinus communis GN=RCOM_1312920 PE=4 SV=1	ricinus communis gn=rcom_1312920 pe=4 sv=1	1.15404e-06	86	52.373	52	C:plasma membrane; P:N-terminal protein myristoylation
								G14712V01_(single)_contig_33268	M5W855	M5W855_PRUPE Uncharacterized protein (Fragment) OS=Prunus persica GN=PRUPE_ppa002794m2g PE=4 SV=1	citrus sinensis gn=vip2 pe=2 sv=1	3.01516e-83	91	264.233	184	C:nucleus; P:regulation of transcription, DNA-dependent
								gi_11204968_gb_BF273802.1_BF273802	B9SW63	B9SW63_RICCO CCR4-NOT transcription complex subunit, putative OS=Ricinus communis GN=RCOM_0327460 PE=4 SV=1	ricinus communis gn=rcom_0327460 pe=4 sv=1	5.20395e-56	83	197.978	153	C:nucleus; P:regulation of transcription, DNA-dependent
								gi_11205023_gb_BF273953.1_BF273953	B9SW63	B9SW63_RICCO CCR4-NOT transcription complex subunit, putative OS=Ricinus communis GN=RCOM_0327460 PE=4 SV=1	ricinus communis gn=rcom_0327460 pe=4 sv=1	1.27642e-44	87	95.9005	82	C:nucleus; P:regulation of transcription, DNA-dependent
								gi_11202755_gb_BF271760.1_BF271760	Q4PRJ8	Q4PRJ8_GOSHI Expansin OS=Gossypium hirsutum GN=Exp PE=2 SV=1	gossypium hirsutum gn=exp pe=2 sv=1	4.36962e-33	98	120.939	58	C:extracellular region; P:plant-type cell wall organization; C:membrane
								G14712V01_(single)_contig_68141	I1T479	I1T479_GOSTH Expansin OS=Gossypium thurberi PE=3 SV=1	gossypium thurberi pe=3 sv=1	1.03146e-65	100	206.838	102	C:extracellular region; P:plant-type cell wall organization; C:membrane
		iso	CTGCCTGGCTCCCTGAATGCCA	0.2	0.3	0.2		G14712V01_(single)_contig_8116	B9HUF7	B9HUF7_POPTR Auxin response factor OS=Populus trichocarpa GN=POPTR_0010s23000g PE=3 SV=2	populus trichocarpa gn=poptr_0010s23000g pe=3 sv=2	5.19919e-14	78	60.8474	42	P:single-organism cellular process; P:regulation of transcription, DNA-dependent; F:DNA binding; P:response to auxin stimulus; F:protein dimerization activity; P:multicellular organismal development; C:nucleus
								G14712V01_(single)_contig_15303	F6HNF9	F6HNF9_VITVI Auxin response factor OS=Vitis vinifera GN=VIT_13s0019g04380 PE=3 SV=1	vitis vinifera gn=vit_13s0019g04380 pe=3 sv=1	4.31896e-132	67	310.457	303	P:single-organism cellular process; F:nucleic acid binding; P:response to auxin stimulus; P:regulation of cellular process; P:multicellular organismal development
								G14712V01_(single)_contig_30998	B9SW63	B9SW63_RICCO CCR4-NOT transcription complex subunit, putative OS=Ricinus communis GN=RCOM_0327460 PE=4 SV=1	ricinus communis gn=rcom_0327460 pe=4 sv=1	5.66175e-41	92	148.673	104	C:nucleus; P:regulation of transcription, DNA-dependent
								G14712V01_(single)_contig_15733	D7RTU7	D7RTU7_GOSHI Class I chitinase OS=Gossypium hirsutum PE=4 SV=1	gossypium hirsutum pe=4 sv=1	5.76114e-84	65	264.233	255	P:catabolic process; F:hydrolase activity; P:macromolecule metabolic process
								G14712V01_(single)_contig_68141	I1T479	I1T479_GOSTH Expansin OS=Gossypium thurberi PE=3 SV=1	gossypium thurberi pe=3 sv=1	1.03146e-65	100	206.838	102	C:extracellular region; P:plant-type cell wall organization; C:membrane
								G14712V01_(single)_contig_3759	U5GP59	U5GP59_POPTR Uncharacterized protein OS=Populus trichocarpa GN=POPTR_0001s11570g PE=4 SV=1	Populus trichocarpa GN=POPTR_0001s11570g PE=4 SV=1	1.70711e-07	81	54.6842	38	P:transport
								G14712V01_(single)_contig_19530	V4W785	V4W785_9ROSI Uncharacterized protein OS=Citrus clementina GN=CICLE_v10014143mg PE=4 SV=1	Citrus clementina GN=CICLE_v10014143mg PE=4 SV=1	2.26541e-98	84	315.464	225	P:vesicle-mediated transport; F:small GTPase regulator activity; P:intracellular protein transport
								G14712V01_(single)_contig_77714	M1D5V5	M1D5V5_SOLTU Uncharacterized protein OS=Solanum tuberosum GN=PGSC0003DMG400032521 PE=4 SV=1	Solanum tuberosum GN=PGSC0003DMG400032521 PE=4 SV=1	2.71937	56	34.2686	46	-
								G14712V01_(single)_contig_70450	I3SQX2	I3SQX2_LOTJA Uncharacterized protein OS=Lotus japonicus PE=2 SV=1	Lotus japonicus PE=2 SV=1	1.13266e-30	89	114.39	68	C:trans-Golgi network; C:Golgi apparatus; C:endosome; P:stem vascular tissue pattern formation
								G14712V01_(single)_contig_82009	V9MH83	V9MH83_SIRGR Glyceraldehyde-3-phosphate dehydrogenase (Fragment) OS=Siraitia grosvenorii PE=2 SV=1	siraitia grosvenorii pe=2 sv=1	2.20248e-96	96	285.804	163	F:NAD binding; P:glucose metabolic process; F:glyceraldehyde-3-phosphate dehydrogenase (NAD+) (phosphorylating) activity; P:oxidation-reduction process; F:NADP binding
		iso	TGCCTGGCTCCCTGAATG	0.3	0.2	0.2
		iso	TGCCTGGCTCCCTGAATGCC	0.3	0.2	0.2		G14712V01_(single)_contig_8116	B9HUF7	B9HUF7_POPTR Auxin response factor OS=Populus trichocarpa GN=POPTR_0010s23000g PE=3 SV=2	populus trichocarpa gn=poptr_0010s23000g pe=3 sv=2	5.19919e-14	78	60.8474	42	P:single-organism cellular process; P:regulation of transcription, DNA-dependent; F:DNA binding; P:response to auxin stimulus; F:protein dimerization activity; P:multicellular organismal development; C:nucleus
								G14712V01_(single)_contig_15303	F6HNF9	F6HNF9_VITVI Auxin response factor OS=Vitis vinifera GN=VIT_13s0019g04380 PE=3 SV=1	vitis vinifera gn=vit_13s0019g04380 pe=3 sv=1	4.31896e-132	67	310.457	303	P:single-organism cellular process; F:nucleic acid binding; P:response to auxin stimulus; P:regulation of cellular process; P:multicellular organismal development
								G14712V01_(single)_contig_30998	B9SW63	B9SW63_RICCO CCR4-NOT transcription complex subunit, putative OS=Ricinus communis GN=RCOM_0327460 PE=4 SV=1	ricinus communis gn=rcom_0327460 pe=4 sv=1	5.66175e-41	92	148.673	104	C:nucleus; P:regulation of transcription, DNA-dependent
								G14712V01_(single)_contig_77714	M1D5V5	M1D5V5_SOLTU Uncharacterized protein OS=Solanum tuberosum GN=PGSC0003DMG400032521 PE=4 SV=1	Solanum tuberosum GN=PGSC0003DMG400032521 PE=4 SV=1	2.71937	56	34.2686	46	-
								G14712V01_(single)_contig_33268	M5W855	M5W855_PRUPE Uncharacterized protein (Fragment) OS=Prunus persica GN=PRUPE_ppa002794m2g PE=4 SV=1	citrus sinensis gn=vip2 pe=2 sv=1	3.01516e-83	91	264.233	184	C:nucleus; P:regulation of transcription, DNA-dependent
								G14712V01_(single)_contig_15733	D7RTU7	D7RTU7_GOSHI Class I chitinase OS=Gossypium hirsutum PE=4 SV=1	gossypium hirsutum pe=4 sv=1	5.76114e-84	65	264.233	255	P:catabolic process; F:hydrolase activity; P:macromolecule metabolic process
								G14712V01_(single)_contig_68141	I1T479	I1T479_GOSTH Expansin OS=Gossypium thurberi PE=3 SV=1	gossypium thurberi pe=3 sv=1	1.03146e-65	100	206.838	102	C:extracellular region; P:plant-type cell wall organization; C:membrane
								G14712V01_(single)_contig_4914	M5WGH2	M5WGH2_PRUPE Uncharacterized protein OS=Prunus persica GN=PRUPE_ppa023601mg PE=4 SV=1	medicago truncatula gn=mtr_3g086750 pe=4 sv=1	6.1841e-63	92	207.223	112	F:hydrolase activity, hydrolyzing O-glycosyl compounds; F:protein binding, bridging; P:carbohydrate metabolic process; F:actin filament binding
								G14712V01_(single)_contig_14674	I6LKZ1	I6LKZ1_GOSHI RNA-dependent RNA polymerase 6 OS=Gossypium hirsutum GN=RDR6 PE=2 SV=1	gossypium hirsutum gn=rdr6 pe=2 sv=1	0	92	997.268	532	F:nucleotide binding; F:RNA-directed RNA polymerase activity; P:recognition of pollen; F:nucleic acid binding; P:leaf development; P:maintenance of shoot apical meristem identity; P:production of ta-siRNAs involved in RNA interference; C:nucleus; P:virus induced gene silencing; P:carpel development
		iso	TGCCTGGCTCCCTGAATGCCAT	0.5	0.5	0.2		G14712V01_(single)_contig_8116	B9HUF7	B9HUF7_POPTR Auxin response factor OS=Populus trichocarpa GN=POPTR_0010s23000g PE=3 SV=2	populus trichocarpa gn=poptr_0010s23000g pe=3 sv=2	5.19919e-14	78	60.8474	42	P:single-organism cellular process; P:regulation of transcription, DNA-dependent; F:DNA binding; P:response to auxin stimulus; F:protein dimerization activity; P:multicellular organismal development; C:nucleus
								G14712V01_(single)_contig_15303	F6HNF9	F6HNF9_VITVI Auxin response factor OS=Vitis vinifera GN=VIT_13s0019g04380 PE=3 SV=1	vitis vinifera gn=vit_13s0019g04380 pe=3 sv=1	4.31896e-132	67	310.457	303	P:single-organism cellular process; F:nucleic acid binding; P:response to auxin stimulus; P:regulation of cellular process; P:multicellular organismal development
								G14712V01_(single)_contig_15733	D7RTU7	D7RTU7_GOSHI Class I chitinase OS=Gossypium hirsutum PE=4 SV=1	gossypium hirsutum pe=4 sv=1	5.76114e-84	65	264.233	255	P:catabolic process; F:hydrolase activity; P:macromolecule metabolic process
								G14712V01_(single)_contig_30998	B9SW63	B9SW63_RICCO CCR4-NOT transcription complex subunit, putative OS=Ricinus communis GN=RCOM_0327460 PE=4 SV=1	ricinus communis gn=rcom_0327460 pe=4 sv=1	5.66175e-41	92	148.673	104	C:nucleus; P:regulation of transcription, DNA-dependent
								G14712V01_(single)_contig_82009	V9MH83	V9MH83_SIRGR Glyceraldehyde-3-phosphate dehydrogenase (Fragment) OS=Siraitia grosvenorii PE=2 SV=1	siraitia grosvenorii pe=2 sv=1	2.20248e-96	96	285.804	163	F:NAD binding; P:glucose metabolic process; F:glyceraldehyde-3-phosphate dehydrogenase (NAD+) (phosphorylating) activity; P:oxidation-reduction process; F:NADP binding
								G14712V01_(single)_contig_77714	M1D5V5	M1D5V5_SOLTU Uncharacterized protein OS=Solanum tuberosum GN=PGSC0003DMG400032521 PE=4 SV=1	Solanum tuberosum GN=PGSC0003DMG400032521 PE=4 SV=1	2.71937	56	34.2686	46	-
								G14712V01_(single)_contig_5237	M5WFF7	M5WFF7_PRUPE MLO-like protein OS=Prunus persica GN=PRUPE_ppa003435mg PE=3 SV=1	prunus persica gn=prupe_ppa003435mg pe=3 sv=1	2.2417e-05	70	48.521	41	P:defense response; C:integral to membrane
								G14712V01_(single)_contig_33268	M5W855	M5W855_PRUPE Uncharacterized protein (Fragment) OS=Prunus persica GN=PRUPE_ppa002794m2g PE=4 SV=1	citrus sinensis gn=vip2 pe=2 sv=1	3.01516e-83	91	264.233	184	C:nucleus; P:regulation of transcription, DNA-dependent
								G14712V01_(single)_contig_60355	V4TBU7	V4TBU7_9ROSI Uncharacterized protein (Fragment) OS=Citrus clementina GN=CICLE_v100324711mg PE=4 SV=1	populus trichocarpa gn=poptr_0010s19190g pe=3 sv=1	1.30136e-49	90	167.162	97	P:response to oxidative stress; P:cellular iron ion homeostasis; F:oxidoreductase activity; F:ferric iron binding; P:response to abscisic acid stimulus; P:iron ion transport; P:oxidation-reduction process
	miR160#b	miR	TGCCTGGCTCCCTGAATGCCA	5.2	14.3	2		G14712V01_(single)_contig_8116	B9HUF7	B9HUF7_POPTR Auxin response factor OS=Populus trichocarpa GN=POPTR_0010s23000g PE=3 SV=2	populus trichocarpa gn=poptr_0010s23000g pe=3 sv=2	5.19919e-14	78	60.8474	42	P:single-organism cellular process; P:regulation of transcription, DNA-dependent; F:DNA binding; P:response to auxin stimulus; F:protein dimerization activity; P:multicellular organismal development; C:nucleus
								G14712V01_(single)_contig_15303	F6HNF9	F6HNF9_VITVI Auxin response factor OS=Vitis vinifera GN=VIT_13s0019g04380 PE=3 SV=1	vitis vinifera gn=vit_13s0019g04380 pe=3 sv=1	4.31896e-132	67	310.457	303	P:single-organism cellular process; F:nucleic acid binding; P:response to auxin stimulus; P:regulation of cellular process; P:multicellular organismal development
								G14712V01_(single)_contig_30998	B9SW63	B9SW63_RICCO CCR4-NOT transcription complex subunit, putative OS=Ricinus communis GN=RCOM_0327460 PE=4 SV=1	ricinus communis gn=rcom_0327460 pe=4 sv=1	5.66175e-41	92	148.673	104	C:nucleus; P:regulation of transcription, DNA-dependent
								G14712V01_(single)_contig_15733	D7RTU7	D7RTU7_GOSHI Class I chitinase OS=Gossypium hirsutum PE=4 SV=1	gossypium hirsutum pe=4 sv=1	5.76114e-84	65	264.233	255	P:catabolic process; F:hydrolase activity; P:macromolecule metabolic process
								G14712V01_(single)_contig_77714	M1D5V5	M1D5V5_SOLTU Uncharacterized protein OS=Solanum tuberosum GN=PGSC0003DMG400032521 PE=4 SV=1	Solanum tuberosum GN=PGSC0003DMG400032521 PE=4 SV=1	2.71937	56	34.2686	46	-
								G14712V01_(single)_contig_82009	V9MH83	V9MH83_SIRGR Glyceraldehyde-3-phosphate dehydrogenase (Fragment) OS=Siraitia grosvenorii PE=2 SV=1	siraitia grosvenorii pe=2 sv=1	2.20248e-96	96	285.804	163	F:NAD binding; P:glucose metabolic process; F:glyceraldehyde-3-phosphate dehydrogenase (NAD+) (phosphorylating) activity; P:oxidation-reduction process; F:NADP binding
								gi_11206970_gb_BF275852.1_BF275852	B9RYS0	B9RYS0_RICCO UBX domain-containing protein, putative OS=Ricinus communis GN=RCOM_1312920 PE=4 SV=1	ricinus communis gn=rcom_1312920 pe=4 sv=1	1.15404e-06	86	52.373	52	C:plasma membrane; P:N-terminal protein myristoylation
								G14712V01_(single)_contig_33268	M5W855	M5W855_PRUPE Uncharacterized protein (Fragment) OS=Prunus persica GN=PRUPE_ppa002794m2g PE=4 SV=1	citrus sinensis gn=vip2 pe=2 sv=1	3.01516e-83	91	264.233	184	C:nucleus; P:regulation of transcription, DNA-dependent
								gi_11204968_gb_BF273802.1_BF273802	B9SW63	B9SW63_RICCO CCR4-NOT transcription complex subunit, putative OS=Ricinus communis GN=RCOM_0327460 PE=4 SV=1	ricinus communis gn=rcom_0327460 pe=4 sv=1	5.20395e-56	83	197.978	153	C:nucleus; P:regulation of transcription, DNA-dependent
								gi_11205023_gb_BF273953.1_BF273953	B9SW63	B9SW63_RICCO CCR4-NOT transcription complex subunit, putative OS=Ricinus communis GN=RCOM_0327460 PE=4 SV=1	ricinus communis gn=rcom_0327460 pe=4 sv=1	1.27642e-44	87	95.9005	82	C:nucleus; P:regulation of transcription, DNA-dependent
								gi_11202755_gb_BF271760.1_BF271760	Q4PRJ8	Q4PRJ8_GOSHI Expansin OS=Gossypium hirsutum GN=Exp PE=2 SV=1	gossypium hirsutum gn=exp pe=2 sv=1	4.36962e-33	98	120.939	58	C:extracellular region; P:plant-type cell wall organization; C:membrane
								G14712V01_(single)_contig_68141	I1T479	I1T479_GOSTH Expansin OS=Gossypium thurberi PE=3 SV=1	gossypium thurberi pe=3 sv=1	1.03146e-65	100	206.838	102	C:extracellular region; P:plant-type cell wall organization; C:membrane
[truncated: 26,488 more rows]
