# Supplementary material for: The Complexity of Posttranscriptional Small RNA Regulatory Networks Revealed by In Silico Analysis of Gossypium arboreum L. Leaf, Flower and Boll Small Regulatory RNAs
Source: PLoS One. 2015 Jun 12;10(6):e0127468. doi: 10.1371/journal.pone.0127468 (PMC4466472; doi:10.1371/journal.pone.0127468)
Supplement: S7 Table — (XLSX) [file pone.0127468.s010.xlsx]

## Sheet: SupTab S7
S7 Table. List of the 278 G. raimondii PGTs that have triggers showing expression levels of all triggers and siRNAs, and summary information for targets of the phased and unphased secondary siRNAs produced.
		i. PGT SUMMARY INFORMATION						ii. EXPRESSION SUMMARY INFORMATION					iii. TARGET SUMMARY INFORMATION
line number	PGT number		Start base	End base	ID of PGT	target/siRNA Annotation	Seq. (5'->3')	Leaf (RPM)	Flower (RPM)	Boll (RPM)	Summed Total (RPM)	Cleavage site/phased siRNA strand	E-value	Score	Length of alignment	Target ID	Target of pha-siRNAs	Description
1	1	>contig_1083556	438	689	NBS_68	gar-siR1838	TCGGAGTTTGAAGGTGGCCTC	0.2	0.1	0.2	0.5	395
2	1					gar-siR550	ATCGGGGTTAGATGGGGGCGA	0.2	0.1	0.2	0.5	395
3	1					miR171a2_b2	GAGCCGAATCAATATCACTC	0.1	0.2	0.1	0.4	416
4	1					miR171#a-b	CGAGCCGAATCAATATCACTC	0.8	7.5	1.5	9.8	416
5	1					gar-siR1989	TGAGAATTAGGCAACATGTTA	0.2	0.2	0.1	0.5	479
6	1					gar-siR563	ATGAAAATCGGACATGGTATC	0.1	0.1	0.8	1	479
7	1					gar-siR2478	TTGTGTTGGATGATATTTGGG	0.8	0.1	0.1	1	500
8	1					gar-siR1968	TGAATGATAAGAAGTTTTTGC	0.2	0.2	0.1	0.5	521
9	1					gar-siR1296	CTTTGTGCGGGAAGTCTTTGA	0.4	0.1	0.1	0.6	542
10	1					gar-siR36	AAAATTGTTTGTGAAGTCTTT	0.2	0.2	0.4	0.8	542
11	1					pha-siRNA	CTAGATTGCTCAAGCTGATTA	10	2.5	1.5	14	-	1.19073e-32	124.79	68	gi_21103221_gb_BQ415534.1_BQ415534	gnl|BL_ORD_ID|1344760	tr|T2DMS5|T2DMS5_PHAVU RNA-binding protein with multiple splicing OS=Phaseolus vulgaris PE=2 SV=1
12	1												6.98006e-61	211.846	158	gi_436404233_gb_JG847221.1_JG847221	gnl|BL_ORD_ID|616280	tr|B9SPA3|B9SPA3_RICCO Squamous cell carcinoma antigen recognized by T-cells, putative OS=Ricinus communis GN=RCOM_0495780 PE=4 SV=1
13	1												6.44351e-147	442.965	315	G14712V01_(single)_contig_18762	gnl|BL_ORD_ID|616280	tr|B9SPA3|B9SPA3_RICCO Squamous cell carcinoma antigen recognized by T-cells, putative OS=Ricinus communis GN=RCOM_0495780 PE=4 SV=1
14	1												1.6492e-15	78.9518	82	gi_13246978_gb_BF268138.2_BF268138	gnl|BL_ORD_ID|1861722	tr|Q5UFQ7|Q5UFQ7_MALDO Anthranilate N-hydroxycinnamoyl/benzoyltransferase (Fragment) OS=Malus domestica PE=2 SV=1
15	1												2.50964e-48	170.244	160	gi_18099418_gb_BM358672.1_BM358672	gnl|BL_ORD_ID|1861722	tr|Q5UFQ7|Q5UFQ7_MALDO Anthranilate N-hydroxycinnamoyl/benzoyltransferase (Fragment) OS=Malus domestica PE=2 SV=1
16	1												2.58887e-65	214.927	206	gi_11199380_gb_BF268385.1_BF268385	gnl|BL_ORD_ID|1861722	tr|Q5UFQ7|Q5UFQ7_MALDO Anthranilate N-hydroxycinnamoyl/benzoyltransferase (Fragment) OS=Malus domestica PE=2 SV=1
17	1												7.24589e-47	159.844	163	G14712V01_(single)_contig_25887	gnl|BL_ORD_ID|29822	sp|Q9ZNU9|SAP3_ARATH Zinc finger A20 and AN1 domain-containing stress-associated protein 3 OS=Arabidopsis thaliana GN=SAP3 PE=2 SV=1
18	1												0.787	36.5798	29	G14712V01_(single)_contig_22116	gnl|BL_ORD_ID|1479786	tr|B9HF25|B9HF25_POPTR Uncharacterized protein OS=Populus trichocarpa GN=POPTR_0007s13090g PE=2 SV=1
19	1												7.56291	31.9574	45	G14712V01_(single)_contig_74913	gnl|BL_ORD_ID|956844	tr|F6GU46|F6GU46_VITVI Nucleolar GTP-binding protein 1 OS=Vitis vinifera GN=VIT_06s0004g02090 PE=3 SV=1
20	1					pha-siRNA	GAAATTTGTTGAGATCGACGG	2.6	1.1	1.7	5.4	-	3.52844e-62	211.075	167	G14712V01_(single)_contig_85578	gnl|BL_ORD_ID|630891	tr|B9RYT1|B9RYT1_RICCO Serine/threonine protein kinase, putative OS=Ricinus communis GN=RCOM_1313140 PE=4 SV=1
21	1												8.91746e-59	196.052	100	gi_21103079_gb_BQ415392.1_BQ415392	gnl|BL_ORD_ID|1320940	tr|V7BZR6|V7BZR6_PHAVU Auxin-induced protein OS=Phaseolus vulgaris GN=PHAVU_005G165600g PE=3 SV=1
22	1												1.4271e-58	195.667	102	gi_21103088_gb_BQ415401.1_BQ415401	gnl|BL_ORD_ID|1320940	tr|V7BZR6|V7BZR6_PHAVU Auxin-induced protein OS=Phaseolus vulgaris GN=PHAVU_005G165600g PE=3 SV=1
23	1												9.91111e-59	196.438	100	gi_21103834_gb_BQ416147.1_BQ416147	gnl|BL_ORD_ID|1320940	tr|V7BZR6|V7BZR6_PHAVU Auxin-induced protein OS=Phaseolus vulgaris GN=PHAVU_005G165600g PE=3 SV=1
24	1												6.99324e-112	345.895	335	G14712V01_(single)_contig_57598	gnl|BL_ORD_ID|1320940	tr|V7BZR6|V7BZR6_PHAVU Auxin-induced protein OS=Phaseolus vulgaris GN=PHAVU_005G165600g PE=3 SV=1
25	1												0.000243756	45.0542	25	gi_436405299_gb_JG844030.1_JG844030	gnl|BL_ORD_ID|550890	tr|F2CUR2|F2CUR2_HORVD Predicted protein OS=Hordeum vulgare var. distichum PE=2 SV=1
26	1												6.32339e-160	461.84	313	G14712V01_(single)_contig_79861	gnl|BL_ORD_ID|1934375	tr|D7KQN4|D7KQN4_ARALL Aspartate/glutamate/uridylate kinase family protein OS=Arabidopsis lyrata subsp. lyrata GN=ARALYDRAFT_472744 PE=4 SV=1
27	1												5.10243e-14	71.2478	39	G14712V01_(single)_contig_40302	gnl|BL_ORD_ID|233623	tr|V7B8I2|V7B8I2_PHAVU Uncharacterized protein OS=Phaseolus vulgaris GN=PHAVU_008G255700g PE=4 SV=1
28	1												4.04899e-09	60.077	78	G14712V01_(single)_contig_46677	gnl|BL_ORD_ID|1905649	tr|Q60DM2|Q60DM2_ORYSJ F-box domain containing protein OS=Oryza sativa subsp. japonica GN=OSJNBb0036M02.9 PE=2 SV=1
29	1												1.043e-22	39.2762	26	G14712V01_(single)_contig_16193	gnl|BL_ORD_ID|143097	tr|A9P9Z0|A9P9Z0_POPTR Stress-related ozone-induced family protein OS=Populus trichocarpa GN=POPTR_0006s05040g PE=2 SV=1
30	1												2.59771e-30	43.1282	34	G14712V01_(single)_contig_38871	gnl|BL_ORD_ID|589159	tr|B9SM12|B9SM12_RICCO Putative uncharacterized protein OS=Ricinus communis GN=RCOM_0832290 PE=4 SV=1
31	1												7.70361e-11	39.2762	35	G14712V01_(single)_contig_15591	gnl|BL_ORD_ID|899707	tr|J7G2Z7|J7G2Z7_ROSRU Non-ltr retroelement reverse transcriptase OS=Rosa rugosa PE=4 SV=1
32	1												9.69201e-31	114.005	103	G14712V01_(single)_contig_33530	gnl|BL_ORD_ID|1345581	tr|R9QDX1|R9QDX1_PHAVU Putative resistance protein non-TIR 02 (Fragment) OS=Phaseolus vulgaris PE=4 SV=1
33	1												4.79259e-26	101.293	92	G14712V01_(single)_contig_46434	gnl|BL_ORD_ID|1345581	tr|R9QDX1|R9QDX1_PHAVU Putative resistance protein non-TIR 02 (Fragment) OS=Phaseolus vulgaris PE=4 SV=1
34	1					pha-siRNA	CTTTGAAGATATGGATCTGTG	0.6	0.6	0.4	1.6	-	6.80515e-43	155.606	108	G14712V01_(single)_contig_29202	gnl|BL_ORD_ID|1827	sp|Q9LPC6|ARK2_ARATH Armadillo repeat-containing kinesin-like protein 2 OS=Arabidopsis thaliana GN=ARK2 PE=1 SV=2
35	1												7.48163	32.7278	48	G14712V01_(single)_contig_88791	gnl|BL_ORD_ID|873891	tr|U3MBZ0|U3MBZ0_9GENT Acetyl-coenzyme A carboxylase carboxyl transferase subunit beta, chloroplastic OS=Asclepias nivea GN=accD PE=3 SV=1
36	1												1.22286e-27	104.375	51	gi_11205046_gb_BF273976.1_BF273976	gnl|BL_ORD_ID|231723	tr|A2XAK5|A2XAK5_ORYSI 60S ribosomal protein l39 OS=Oryza sativa subsp. indica GN=OsI_09286 PE=3 SV=1
37	1												1.25232	34.2686	24	G14712V01_(single)_contig_39140	gnl|BL_ORD_ID|288179	tr|Q9FYL7|Q9FYL7_ARATH F21J9.12 OS=Arabidopsis thaliana PE=2 SV=1
38	1												7.33704e-89	264.618	131	gi_21100420_gb_BQ412733.1_BQ412733	gnl|BL_ORD_ID|1645474	tr|C0LQ79|C0LQ79_PTEVI Histone H3 OS=Pteris vittata PE=2 SV=1
39	1												3.66584e-27	104.375	51	G14712V01_(single)_contig_29417	gnl|BL_ORD_ID|231723	tr|A2XAK5|A2XAK5_ORYSI 60S ribosomal protein l39 OS=Oryza sativa subsp. indica GN=OsI_09286 PE=3 SV=1
40	1												4.68414e-27	104.375	51	gi_21092757_gb_BQ405070.1_BQ405070	gnl|BL_ORD_ID|231723	tr|A2XAK5|A2XAK5_ORYSI 60S ribosomal protein l39 OS=Oryza sativa subsp. indica GN=OsI_09286 PE=3 SV=1
41	1												8.62195e-27	104.375	51	gi_18100415_gb_BM359669.1_BM359669	gnl|BL_ORD_ID|231723	tr|A2XAK5|A2XAK5_ORYSI 60S ribosomal protein l39 OS=Oryza sativa subsp. indica GN=OsI_09286 PE=3 SV=1
42	1												1.34745e-78	240.35	120	gi_21098127_gb_BQ410440.1_BQ410440	gnl|BL_ORD_ID|1553386	tr|Q3ZDK1|Q3ZDK1_PICAB Histone H3 OS=Picea abies GN=H3 PE=2 SV=1
43	1												2.99612e-24	98.9821	51	gi_13353434_gb_BG443782.1_BG443782	gnl|BL_ORD_ID|126775	tr|B6SP00|B6SP00_MAIZE 60S ribosomal protein L39 OS=Zea mays GN=ZEAMMB73_641615 PE=3 SV=1
44	1												2.28603e-17	22.7126	18	G14712V01_(single)_contig_35437	gnl|BL_ORD_ID|1145855	tr|Q01M72|Q01M72_ORYSA OSIGBa0114M03.1 protein OS=Oryza sativa GN=OSIGBa0114M03.1 PE=4 SV=1
45	1					pha-siRNA	AAGCAAAATGGGTTGAGTTAA	0.4	0.6	0.2	1.2	-	7.036e-100	295.819	152	gi_13354579_gb_BG444927.1_BG444927	gnl|BL_ORD_ID|1150376	tr|C0KQW1|C0KQW1_JATCU 40S ribosomal protein S15-like protein OS=Jatropha curcas PE=2 SV=1
46	1												8.47942e-100	295.819	152	gi_13246923_gb_BE052573.2_BE052573	gnl|BL_ORD_ID|1150376	tr|C0KQW1|C0KQW1_JATCU 40S ribosomal protein S15-like protein OS=Jatropha curcas PE=2 SV=1
47	1												1.18404e-99	295.819	152	G14712V01_(single)_contig_59808	gnl|BL_ORD_ID|1150376	tr|C0KQW1|C0KQW1_JATCU 40S ribosomal protein S15-like protein OS=Jatropha curcas PE=2 SV=1
48	1												4.01608e-10	64.6994	97	G14712V01_(single)_contig_37912	gnl|BL_ORD_ID|1464950	tr|U5GE25|U5GE25_POPTR Helicase domain-containing family protein OS=Populus trichocarpa GN=POPTR_0005s04770g PE=4 SV=1
49	1												1.08456e-97	291.197	152	gi_11199671_gb_BF268676.1_BF268676	gnl|BL_ORD_ID|1150376	tr|C0KQW1|C0KQW1_JATCU 40S ribosomal protein S15-like protein OS=Jatropha curcas PE=2 SV=1
50	1												5.43462e-99	295.819	152	gi_13355163_gb_BG445415.1_BG445415	gnl|BL_ORD_ID|1150376	tr|C0KQW1|C0KQW1_JATCU 40S ribosomal protein S15-like protein OS=Jatropha curcas PE=2 SV=1
51	1												1.45616e-37	132.88	98	G14712V01_(single)_contig_49817	gnl|BL_ORD_ID|1144891	tr|Q9ZSE2|Q9ZSE2_ORYSA Putative integrase (Fragment) OS=Oryza sativa PE=4 SV=1
52	1												1.5691e-59	206.068	147	G14712V01_(single)_contig_71181	gnl|BL_ORD_ID|1146721	tr|Q8RU68|Q8RU68_ORYSA Putative 22 kDa kafirin cluster; Ty3-Gypsy type OS=Oryza sativa GN=OSJNBa0022D10.4 PE=4 SV=1
53	1												8.68402e-52	178.333	97	gi_21097857_gb_BQ410170.1_BQ410170	gnl|BL_ORD_ID|1190172	tr|Q8L5J3|Q8L5J3_GOSHI WD-repeat protein GhTTG1 OS=Gossypium hirsutum PE=2 SV=1
54	1												6.4837	31.9574	99	G14712V01_(single)_contig_54192	gnl|BL_ORD_ID|629842	tr|B9REY6|B9REY6_RICCO Phosphoprotein phosphatase, putative OS=Ricinus communis GN=RCOM_1429720 PE=4 SV=1
55	1												3.27145e-12	68.9366	34	G14712V01_(single)_contig_62344	gnl|BL_ORD_ID|1347281	tr|T2DNH5|T2DNH5_PHAVU ATP-citrate synthase beta chain protein 1-like protein OS=Phaseolus vulgaris PE=2 SV=1
56	1												1.31336e-122	371.703	223	gi_436394608_gb_JG845791.1_JG845791	gnl|BL_ORD_ID|1504099	tr|U5GG81|U5GG81_POPTR Amino acid aminotransferase family protein OS=Populus trichocarpa GN=POPTR_0005s04130g PE=3 SV=1
57	1												0	593.964	378	G14712V01_(single)_contig_55953	gnl|BL_ORD_ID|1504099	tr|U5GG81|U5GG81_POPTR Amino acid aminotransferase family protein OS=Populus trichocarpa GN=POPTR_0005s04130g PE=3 SV=1
58	1												9.69201e-31	114.005	103	G14712V01_(single)_contig_33530	gnl|BL_ORD_ID|1345581	tr|R9QDX1|R9QDX1_PHAVU Putative resistance protein non-TIR 02 (Fragment) OS=Phaseolus vulgaris PE=4 SV=1
59	1					unpha-siRNA	AAATTTGTTGAGATCGACGGA	7.7	4.6	1.3	13.6	-	6.29694e-08	57.3806	77	gi_21093882_gb_BQ406195.1_BQ406195	gnl|BL_ORD_ID|1905649	tr|Q60DM2|Q60DM2_ORYSJ F-box domain containing protein OS=Oryza sativa subsp. japonica GN=OSJNBb0036M02.9 PE=2 SV=1
60	1												1.78269e-06	54.299	77	gi_13355555_gb_BG445903.1_BG445903	gnl|BL_ORD_ID|1905649	tr|Q60DM2|Q60DM2_ORYSJ F-box domain containing protein OS=Oryza sativa subsp. japonica GN=OSJNBb0036M02.9 PE=2 SV=1
61	1												5.10243e-14	71.2478	39	G14712V01_(single)_contig_40302	gnl|BL_ORD_ID|233623	tr|V7B8I2|V7B8I2_PHAVU Uncharacterized protein OS=Phaseolus vulgaris GN=PHAVU_008G255700g PE=4 SV=1
62	1												4.04899e-09	60.077	78	G14712V01_(single)_contig_46677	gnl|BL_ORD_ID|1905649	tr|Q60DM2|Q60DM2_ORYSJ F-box domain containing protein OS=Oryza sativa subsp. japonica GN=OSJNBb0036M02.9 PE=2 SV=1
63	1												9.19795e-146	416.387	212	gi_13350410_gb_BG440758.1_BG440758	gnl|BL_ORD_ID|139679	tr|Q8LJW0|Q8LJW0_SOYBN 40S ribosomal S4 protein OS=Glycine max PE=2 SV=1
64	1												2.59771e-30	43.1282	34	G14712V01_(single)_contig_38871	gnl|BL_ORD_ID|589159	tr|B9SM12|B9SM12_RICCO Putative uncharacterized protein OS=Ricinus communis GN=RCOM_0832290 PE=4 SV=1
65	1												2.61264e-43	61.6178	32	gi_11208298_gb_BF277228.1_BF277228	gnl|BL_ORD_ID|1440648	tr|B9N3A7|B9N3A7_POPTR 40S ribosomal protein S4 OS=Populus trichocarpa GN=POPTR_0015s05120g PE=3 SV=1
66	1												7.70361e-11	39.2762	35	G14712V01_(single)_contig_15591	gnl|BL_ORD_ID|899707	tr|J7G2Z7|J7G2Z7_ROSRU Non-ltr retroelement reverse transcriptase OS=Rosa rugosa PE=4 SV=1
67	1												6.32339e-160	461.84	313	G14712V01_(single)_contig_79861	gnl|BL_ORD_ID|1934375	tr|D7KQN4|D7KQN4_ARALL Aspartate/glutamate/uridylate kinase family protein OS=Arabidopsis lyrata subsp. lyrata GN=ARALYDRAFT_472744 PE=4 SV=1
68	1												9.69201e-31	114.005	103	G14712V01_(single)_contig_33530	gnl|BL_ORD_ID|1345581	tr|R9QDX1|R9QDX1_PHAVU Putative resistance protein non-TIR 02 (Fragment) OS=Phaseolus vulgaris PE=4 SV=1
69	1												4.79259e-26	101.293	92	G14712V01_(single)_contig_46434	gnl|BL_ORD_ID|1345581	tr|R9QDX1|R9QDX1_PHAVU Putative resistance protein non-TIR 02 (Fragment) OS=Phaseolus vulgaris PE=4 SV=1
70	1					unpha-siRNA	AATTTGTTGAGATCGACGGAT	1	0.4	0.2	1.6	-	1.09755	35.4242	83	gi_18101574_gb_BM360828.1_BM360828	gnl|BL_ORD_ID|1150824	tr|R4N7U0|R4N7U0_JATCU NAC transcription factor 097 OS=Jatropha curcas PE=4 SV=1
71	1												7.76534e-31	125.561	122	gi_436393122_gb_JG858341.1_JG858341	gnl|BL_ORD_ID|1150824	tr|R4N7U0|R4N7U0_JATCU NAC transcription factor 097 OS=Jatropha curcas PE=4 SV=1
72	1												1.06536e-44	155.992	96	G14712V01_(single)_contig_36946	gnl|BL_ORD_ID|1949790	tr|D7KNF8|D7KNF8_ARALL Predicted protein OS=Arabidopsis lyrata subsp. lyrata GN=ARALYDRAFT_680144 PE=4 SV=1
73	1												2.28016e-09	64.3142	36	G14712V01_(single)_contig_16843	gnl|BL_ORD_ID|1256470	tr|A7YL17|A7YL17_WHEAT PTF1 OS=Triticum aestivum PE=2 SV=1
74	1												9.69201e-31	114.005	103	G14712V01_(single)_contig_33530	gnl|BL_ORD_ID|1345581	tr|R9QDX1|R9QDX1_PHAVU Putative resistance protein non-TIR 02 (Fragment) OS=Phaseolus vulgaris PE=4 SV=1
75	1												4.79259e-26	101.293	92	G14712V01_(single)_contig_46434	gnl|BL_ORD_ID|1345581	tr|R9QDX1|R9QDX1_PHAVU Putative resistance protein non-TIR 02 (Fragment) OS=Phaseolus vulgaris PE=4 SV=1
76	1					unpha-siRNA	ACGAGCAAGAACTTCTTATCA	0.4	0.1	0.2	0.7	+	2.54428e-36	42.3578	46	G14712V01_(single)_contig_60903	gnl|BL_ORD_ID|1043213	tr|V4K8B8|V4K8B8_THESL DNA-directed RNA polymerase OS=Thellungiella salsuginea GN=EUTSA_v10006599mg PE=3 SV=1
77	1												1.72459e-28	116.316	114	G14712V01_(single)_contig_65164	gnl|BL_ORD_ID|1730374	tr|B4YF15|B4YF15_ANACO Polyprotein (Fragment) OS=Ananas comosus PE=4 SV=1
78	1												2.18828e-51	168.318	125	G14712V01_(single)_contig_82342	gnl|BL_ORD_ID|218669	tr|O22846|O22846_ARATH F14B2.25/F14B2.25 OS=Arabidopsis thaliana GN=At2g43310/F14B2.31 PE=2 SV=1
79	1					unpha-siRNA	TAGATTGCTCAAGCTGATTAT	0.4	0.1	0.1	0.6	-	2.50964e-48	170.244	160	gi_18099418_gb_BM358672.1_BM358672	gnl|BL_ORD_ID|1861722	tr|Q5UFQ7|Q5UFQ7_MALDO Anthranilate N-hydroxycinnamoyl/benzoyltransferase (Fragment) OS=Malus domestica PE=2 SV=1
80	1												9.45436e-26	107.842	76	G14712V01_(single)_contig_77430	gnl|BL_ORD_ID|651626	tr|B9T560|B9T560_RICCO Phd/F-box containing protein, putative OS=Ricinus communis GN=RCOM_0178700 PE=4 SV=1
81	1												8.3375e-68	223.402	280	gi_13246939_gb_BE052841.2_BE052841	gnl|BL_ORD_ID|1861722	tr|Q5UFQ7|Q5UFQ7_MALDO Anthranilate N-hydroxycinnamoyl/benzoyltransferase (Fragment) OS=Malus domestica PE=2 SV=1
82	1												1.53473e-64	215.312	265	gi_11206549_gb_BF275479.1_BF275479	gnl|BL_ORD_ID|1861722	tr|Q5UFQ7|Q5UFQ7_MALDO Anthranilate N-hydroxycinnamoyl/benzoyltransferase (Fragment) OS=Malus domestica PE=2 SV=1
83	1												6.98006e-61	211.846	158	gi_436404233_gb_JG847221.1_JG847221	gnl|BL_ORD_ID|616280	tr|B9SPA3|B9SPA3_RICCO Squamous cell carcinoma antigen recognized by T-cells, putative OS=Ricinus communis GN=RCOM_0495780 PE=4 SV=1
84	1												2.5509e-73	236.113	175	gi_436388798_gb_JG841840.1_JG841840	gnl|BL_ORD_ID|1344519	tr|I7A4J4|I7A4J4_PHAVU BZIP transcription factor bZIP107 OS=Phaseolus vulgaris PE=4 SV=1
85	1												6.44351e-147	442.965	315	G14712V01_(single)_contig_18762	gnl|BL_ORD_ID|616280	tr|B9SPA3|B9SPA3_RICCO Squamous cell carcinoma antigen recognized by T-cells, putative OS=Ricinus communis GN=RCOM_0495780 PE=4 SV=1
86	1												2.2262e-36	148.673	151	G14712V01_(single)_contig_41644	gnl|BL_ORD_ID|1932815	tr|D7LGQ4|D7LGQ4_ARALL Zinc finger helicase family protein OS=Arabidopsis lyrata subsp. lyrata GN=ARALYDRAFT_483950 PE=4 SV=1
87	1												6.46627e-07	56.9954	47	G14712V01_(single)_contig_41832	gnl|BL_ORD_ID|1344519	tr|I7A4J4|I7A4J4_PHAVU BZIP transcription factor bZIP107 OS=Phaseolus vulgaris PE=4 SV=1
88	1												7.24589e-47	159.844	163	G14712V01_(single)_contig_25887	gnl|BL_ORD_ID|29822	sp|Q9ZNU9|SAP3_ARATH Zinc finger A20 and AN1 domain-containing stress-associated protein 3 OS=Arabidopsis thaliana GN=SAP3 PE=2 SV=1
89	1												0.0215292	41.2022	29	G14712V01_(single)_contig_5851	gnl|BL_ORD_ID|1508561	tr|B9HJ88|B9HJ88_POPTR Sulfhydryl oxidase OS=Populus trichocarpa GN=POPTR_0008s12620g PE=3 SV=1
90	1												0.787	36.5798	29	G14712V01_(single)_contig_22116	gnl|BL_ORD_ID|1479786	tr|B9HF25|B9HF25_POPTR Uncharacterized protein OS=Populus trichocarpa GN=POPTR_0007s13090g PE=2 SV=1
91	1												1.25052e-132	139.428	119	G14712V01_(single)_contig_16468	gnl|BL_ORD_ID|1331287	tr|V7BAT9|V7BAT9_PHAVU Sulfhydryl oxidase OS=Phaseolus vulgaris GN=PHAVU_007G035900g PE=3 SV=1
92	1												7.56291	31.9574	45	G14712V01_(single)_contig_74913	gnl|BL_ORD_ID|956844	tr|F6GU46|F6GU46_VITVI Nucleolar GTP-binding protein 1 OS=Vitis vinifera GN=VIT_06s0004g02090 PE=3 SV=1
93	1					unpha-siRNA	CAAGACGAGCAAGAACTTCTT	0.1	0.4	0.1	0.6	+	7.43436e-118	211.846	299	G14712V01_(single)_contig_14117	gnl|BL_ORD_ID|599166	tr|B9SJY4|B9SJY4_RICCO Kinase, putative OS=Ricinus communis GN=RCOM_0577550 PE=4 SV=1
94	1												5.05725e-79	255.758	167	G14712V01_(single)_contig_35528	gnl|BL_ORD_ID|1505764	tr|B9ILH3|B9ILH3_POPTR Leucine-rich repeat transmembrane protein kinase OS=Populus trichocarpa GN=POPTR_0018s06400g PE=4 SV=1
95	1												2.86676	34.2686	104	gi_213020099_gb_GE653522.1_GE653522	gnl|BL_ORD_ID|1311686	tr|K4HMI3|K4HMI3_9ROSI Ribulose bisphosphate carboxylase small chain (Fragment) OS=Gossypium armourianum PE=3 SV=1
96	1												9.46826	31.187	20	G14712V01_(single)_contig_33647	gnl|BL_ORD_ID|1722930	tr|I7LF70|I7LF70_HYDMC Putative non-TIR-NBS-containing resistance protein (Fragment) OS=Hydrangea macrophylla subsp. macrophylla GN=r22 PE=2 SV=1
97	1												0	541.576	381	G14712V01_(single)_contig_13113	gnl|BL_ORD_ID|249795	tr|V4U6E4|V4U6E4_9ROSI Uncharacterized protein OS=Citrus clementina GN=CICLE_v10018936mg PE=4 SV=1
98	1												1.08003e-140	415.616	223	gi_21090922_gb_BQ403235.1_BQ403235	gnl|BL_ORD_ID|19974	sp|Q9ZSQ4|PGMC_POPTN Phosphoglucomutase, cytoplasmic OS=Populus tremula GN=PGM1 PE=2 SV=1
99	1												5.59874e-77	253.832	222	gi_21090548_gb_BQ402861.1_BQ402861	gnl|BL_ORD_ID|258254	tr|V4TW40|V4TW40_9ROSI Uncharacterized protein OS=Citrus clementina GN=CICLE_v10018936mg PE=4 SV=1
100	1												6.09863e-31	115.161	63	gi_13247760_gb_BF272186.2_BF272186	gnl|BL_ORD_ID|194107	tr|G7I647|G7I647_MEDTR Phosphoglucomutase OS=Medicago truncatula GN=MTR_1g045000 PE=4 SV=1
101	1												2.1782e-16	80.1073	42	gi_21098280_gb_BQ410593.1_BQ410593	gnl|BL_ORD_ID|1857204	tr|A5HSI1|A5HSI1_BAMOL Phosphoglucomutase OS=Bambusa oldhamii GN=PGM PE=2 SV=1
102	1					unpha-siRNA	TGTGGAATGAAAATCAAGCAA	0.4	0.1	0.1	0.6	-	1.21448e-12	67.781	61	gi_21100890_gb_BQ413203.1_BQ413203	gnl|BL_ORD_ID|142305	tr|C6T5Q4|C6T5Q4_SOYBN Autophagy-related protein OS=Glycine max PE=3 SV=1
103	1												0.000248368	46.9802	30	G14712V01_(single)_contig_36149	gnl|BL_ORD_ID|12274	sp|Q8LJS2|HDT1_SOYBN Histone deacetylase HDT1 OS=Glycine max GN=HDT1 PE=2 SV=1
104	1												3.76508	33.4982	85	G14712V01_(single)_contig_52426	gnl|BL_ORD_ID|1439569	tr|K7LFC1|K7LFC1_SOYBN Uncharacterized protein OS=Glycine max PE=4 SV=1
105	1												2.22921e-30	122.479	99	G14712V01_(single)_contig_6546	gnl|BL_ORD_ID|408508	tr|M5X5R0|M5X5R0_PRUPE Uncharacterized protein OS=Prunus persica GN=PRUPE_ppa024728mg PE=4 SV=1
106	1												9.91653	31.9574	44	gi_18100021_gb_BM359275.1_BM359275	gnl|BL_ORD_ID|839056	tr|A9T4U0|A9T4U0_PHYPA Predicted protein OS=Physcomitrella patens subsp. patens GN=PHYPADRAFT_88088 PE=4 SV=1
107	1												9.91653	31.9574	44	gi_13245160_gb_BE053767.2_BE053767	gnl|BL_ORD_ID|839056	tr|A9T4U0|A9T4U0_PHYPA Predicted protein OS=Physcomitrella patens subsp. patens GN=PHYPADRAFT_88088 PE=4 SV=1
108	1												2.00187e-72	226.868	111	gi_11208211_gb_BF277141.1_BF277141	gnl|BL_ORD_ID|603548	tr|B9T6N0|B9T6N0_RICCO TGF-beta-inducible nuclear protein, putative OS=Ricinus communis GN=RCOM_0322170 PE=4 SV=1
109	1												6.16336e-23	98.5969	50	gi_13353852_gb_BG444200.1_BG444200	gnl|BL_ORD_ID|130382	tr|B4F8D6|B4F8D6_MAIZE TGF-beta-inducible nuclear protein 1 OS=Zea mays PE=2 SV=1
110	1												3.87386e-24	103.99	50	gi_11206759_gb_BF275689.1_BF275689	gnl|BL_ORD_ID|130382	tr|B4F8D6|B4F8D6_MAIZE TGF-beta-inducible nuclear protein 1 OS=Zea mays PE=2 SV=1
111	1												4.79259e-26	101.293	92	G14712V01_(single)_contig_46434	gnl|BL_ORD_ID|1345581	tr|R9QDX1|R9QDX1_PHAVU Putative resistance protein non-TIR 02 (Fragment) OS=Phaseolus vulgaris PE=4 SV=1
112	1												9.69201e-31	114.005	103	G14712V01_(single)_contig_33530	gnl|BL_ORD_ID|1345581	tr|R9QDX1|R9QDX1_PHAVU Putative resistance protein non-TIR 02 (Fragment) OS=Phaseolus vulgaris PE=4 SV=1
113	1					unpha-siRNA	CAAGCAAAATGGGTTGAGTTA	0.2	0.2	0.1	0.5	-	2.23396e-53	195.667	107	G14712V01_(single)_contig_15168	gnl|BL_ORD_ID|1526045	tr|B9GQE8|B9GQE8_POPTR Fatty acid desaturase/cytochrome b5 fusion protein mRNA OS=Populus trichocarpa GN=POPTR_0002s16740g PE=4 SV=1
114	1												8.68402e-52	178.333	97	gi_21097857_gb_BQ410170.1_BQ410170	gnl|BL_ORD_ID|1190172	tr|Q8L5J3|Q8L5J3_GOSHI WD-repeat protein GhTTG1 OS=Gossypium hirsutum PE=2 SV=1
115	1												9.69201e-31	114.005	103	G14712V01_(single)_contig_33530	gnl|BL_ORD_ID|1345581	tr|R9QDX1|R9QDX1_PHAVU Putative resistance protein non-TIR 02 (Fragment) OS=Phaseolus vulgaris PE=4 SV=1
116	2	>contig_322715	136	182	hypothetical	gar-siR27	AAAATAAAACAGGATTCGCTC	0.1	0.4	0.1	0.6	156
117	2					gar-siR7	AAAAATAAAACAGGATTCGCT	0.1	0.4	0.1	0.6	156
118	2					pha-siRNA	AAAAGATTGGTGGCGACTCCC	0.8	0.6	0.6	2	-	3.08585e-18	87.8113	82	G14712V01_(single)_contig_72288	gnl|BL_ORD_ID|1146069	tr|Q01MJ3|Q01MJ3_ORYSA OSIGBa0105O19.1 protein OS=Oryza sativa GN=OSIGBa0105O19.1 PE=4 SV=1
119	2												2.221	31.5722	53	G14712V01_(single)_contig_70476	gnl|BL_ORD_ID|1539683	tr|K7KP09|K7KP09_SOYBN Uncharacterized protein (Fragment) OS=Glycine max PE=4 SV=1
120	2												0.000778305	43.1282	31	G14712V01_(single)_contig_35672	gnl|BL_ORD_ID|1882397	tr|Q2QWF4|Q2QWF4_ORYSJ Retrotransposon protein, putative, unclassified OS=Oryza sativa subsp. japonica GN=LOC_Os12g09530 PE=4 SV=1
121	2												4.56898	33.113	55	G14712V01_(single)_contig_37976	gnl|BL_ORD_ID|1436175	tr|K7K577|K7K577_SOYBN Uncharacterized protein OS=Glycine max PE=4 SV=1
122	2												8.04809	30.8018	52	G14712V01_(single)_contig_83628	gnl|BL_ORD_ID|665075	tr|B4FEC7|B4FEC7_MAIZE Uncharacterized protein OS=Zea mays PE=2 SV=1
123	2												9.2302	32.3426	44	G14712V01_(single)_contig_72220	gnl|BL_ORD_ID|1924641	tr|Q69QZ2|Q69QZ2_ORYSJ F-box protein-like OS=Oryza sativa subsp. japonica GN=OJ1695_D07.14 PE=2 SV=1
124	2												4.404e-05	48.9062	52	G14712V01_(single)_contig_63754	gnl|BL_ORD_ID|1412303	tr|E2GK51|E2GK51_BRYDI Gag/pol protein (Fragment) OS=Bryonia dioica PE=4 SV=1
125	2												3.38628	34.6538	52	G14712V01_(single)_contig_63560	gnl|BL_ORD_ID|511790	tr|M0Y3F0|M0Y3F0_HORVD Uncharacterized protein OS=Hordeum vulgare var. distichum PE=4 SV=1
126	2												4.76098	32.7278	54	gi_195983426_gb_FL576920.1_FL576920	gnl|BL_ORD_ID|1587126	tr|K4BQW0|K4BQW0_SOLLC Uncharacterized protein OS=Solanum lycopersicum GN=Solyc04g025150.1 PE=4 SV=1
127	2												4.09499	31.9574	46	G14712V01_(single)_contig_50098	gnl|BL_ORD_ID|1111780	tr|Q20BL2|Q20BL2_PSINU Class III homeodomain-leucine zipper protein C3HDZ3 (Fragment) OS=Psilotum nudum GN=C3HDZ3 PE=2 SV=1
128	2												5.01955e-72	227.254	139	G14712V01_(single)_contig_65051	gnl|BL_ORD_ID|1352518	tr|T2DNY4|T2DNY4_PHAVU Protein LURP-one-related 15 OS=Phaseolus vulgaris PE=2 SV=1
129	2												0.0305976	39.2762	27	G14712V01_(single)_contig_83816	gnl|BL_ORD_ID|1777566	tr|G9I821|G9I821_CITSI MAF1-like protein OS=Citrus sinensis GN=MAF1 PE=2 SV=1
130	2												3.91938	31.5722	71	G14712V01_(single)_contig_72906	gnl|BL_ORD_ID|36394	tr|M8ASZ4|M8ASZ4_TRIUA Protein argonaute PNH1 OS=Triticum urartu GN=TRIUR3_25631 PE=4 SV=1
131	2												3.88949e-06	52.373	33	G14712V01_(single)_contig_72936	gnl|BL_ORD_ID|619975	tr|B9RYM5|B9RYM5_RICCO Putative uncharacterized protein OS=Ricinus communis GN=RCOM_1131300 PE=4 SV=1
132	2					pha-siRNA	TTTATTTAGGTATGATCGGAT	0.2	0.1	0.2	0.5	+	5.47071e-166	491.5	286	G14712V01_(single)_contig_84781	gnl|BL_ORD_ID|1458119	tr|B9I8E8|B9I8E8_POPTR HEAT repeat-containing family protein OS=Populus trichocarpa GN=POPTR_0013s09440g PE=4 SV=2
133	2												9.63293	33.8834	68	gi_13350089_gb_BG440438.1_BG440438	gnl|BL_ORD_ID|957115	tr|A5AK27|A5AK27_VITVI Putative uncharacterized protein OS=Vitis vinifera GN=VITISV_008195 PE=4 SV=1
134	2												2.01002e-45	169.088	124	G14712V01_(single)_contig_26461	gnl|BL_ORD_ID|1491896	tr|B9GJD5|B9GJD5_POPTR Microtubule associated family protein OS=Populus trichocarpa GN=POPTR_0001s36650g PE=2 SV=1
135	2												3.07233e-45	70.8626	51	G14712V01_(single)_contig_68087	gnl|BL_ORD_ID|1192245	tr|Q7XYU2|Q7XYU2_GOSHI Integrase (Fragment) OS=Gossypium hirsutum PE=4 SV=1
136	2												1.06749e-89	293.123	170	G14712V01_(single)_contig_18815	gnl|BL_ORD_ID|1303848	tr|A2I5E5|A2I5E5_BETVU Retrotransposon protein OS=Beta vulgaris PE=4 SV=1
137	2												2.42182e-34	138.658	192	gi_13353430_gb_BG443778.1_BG443778	gnl|BL_ORD_ID|1539538	tr|Q6X0N8|Q6X0N8_SOYBN Putative spermine/spermidine synthase OS=Glycine max PE=4 SV=1
138	2												3.02232e-16	80.8777	48	G14712V01_(single)_contig_43213	gnl|BL_ORD_ID|151929	tr|K7KM07|K7KM07_SOYBN Uncharacterized protein OS=Glycine max PE=4 SV=1
139	2					unpha-siRNA	AAAAAGATTGGTGGCGACTCC	0.4	0.1	0.2	0.7	-	1.61646e-14	71.2478	78	G14712V01_(single)_contig_54516	gnl|BL_ORD_ID|245705	tr|V4S3M9|V4S3M9_9ROSI Uncharacterized protein OS=Citrus clementina GN=CICLE_v10013193mg PE=4 SV=1
140	2												5.55676e-14	69.3218	76	gi_13244716_gb_BE053093.2_BE053093	gnl|BL_ORD_ID|245705	tr|V4S3M9|V4S3M9_9ROSI Uncharacterized protein OS=Citrus clementina GN=CICLE_v10013193mg PE=4 SV=1
141	2												3.05505e-11	67.3958	42	gi_195982891_gb_FL576628.1_FL576628	gnl|BL_ORD_ID|1192245	tr|Q7XYU2|Q7XYU2_GOSHI Integrase (Fragment) OS=Gossypium hirsutum PE=4 SV=1
142	2												3.38628	34.6538	52	G14712V01_(single)_contig_63560	gnl|BL_ORD_ID|511790	tr|M0Y3F0|M0Y3F0_HORVD Uncharacterized protein OS=Hordeum vulgare var. distichum PE=4 SV=1
143	2												2.221	31.5722	53	G14712V01_(single)_contig_70476	gnl|BL_ORD_ID|1539683	tr|K7KP09|K7KP09_SOYBN Uncharacterized protein (Fragment) OS=Glycine max PE=4 SV=1
144	2												5.01955e-72	227.254	139	G14712V01_(single)_contig_65051	gnl|BL_ORD_ID|1352518	tr|T2DNY4|T2DNY4_PHAVU Protein LURP-one-related 15 OS=Phaseolus vulgaris PE=2 SV=1
145	2												4.76098	32.7278	54	gi_195983426_gb_FL576920.1_FL576920	gnl|BL_ORD_ID|1587126	tr|K4BQW0|K4BQW0_SOLLC Uncharacterized protein OS=Solanum lycopersicum GN=Solyc04g025150.1 PE=4 SV=1
146	2												4.56898	33.113	55	G14712V01_(single)_contig_37976	gnl|BL_ORD_ID|1436175	tr|K7K577|K7K577_SOYBN Uncharacterized protein OS=Glycine max PE=4 SV=1
147	2												8.04809	30.8018	52	G14712V01_(single)_contig_83628	gnl|BL_ORD_ID|665075	tr|B4FEC7|B4FEC7_MAIZE Uncharacterized protein OS=Zea mays PE=2 SV=1
148	2												9.2302	32.3426	44	G14712V01_(single)_contig_72220	gnl|BL_ORD_ID|1924641	tr|Q69QZ2|Q69QZ2_ORYSJ F-box protein-like OS=Oryza sativa subsp. japonica GN=OJ1695_D07.14 PE=2 SV=1
149	2												4.404e-05	48.9062	52	G14712V01_(single)_contig_63754	gnl|BL_ORD_ID|1412303	tr|E2GK51|E2GK51_BRYDI Gag/pol protein (Fragment) OS=Bryonia dioica PE=4 SV=1
150	2												4.09499	31.9574	46	G14712V01_(single)_contig_50098	gnl|BL_ORD_ID|1111780	tr|Q20BL2|Q20BL2_PSINU Class III homeodomain-leucine zipper protein C3HDZ3 (Fragment) OS=Psilotum nudum GN=C3HDZ3 PE=2 SV=1
151	2												0.0305976	39.2762	27	G14712V01_(single)_contig_83816	gnl|BL_ORD_ID|1777566	tr|G9I821|G9I821_CITSI MAF1-like protein OS=Citrus sinensis GN=MAF1 PE=2 SV=1
152	2												3.91938	31.5722	71	G14712V01_(single)_contig_72906	gnl|BL_ORD_ID|36394	tr|M8ASZ4|M8ASZ4_TRIUA Protein argonaute PNH1 OS=Triticum urartu GN=TRIUR3_25631 PE=4 SV=1
153	2												3.88949e-06	52.373	33	G14712V01_(single)_contig_72936	gnl|BL_ORD_ID|619975	tr|B9RYM5|B9RYM5_RICCO Putative uncharacterized protein OS=Ricinus communis GN=RCOM_1131300 PE=4 SV=1
154	2					unpha-siRNA	AAGATTGGTGGCGACTCCCAT	0.2	0.2	0.1	0.5	-	1.61518e-109	334.339	201	gi_13247008_gb_BF268215.2_BF268215	gnl|BL_ORD_ID|1432991	tr|B9I408|B9I408_POPTR COPINE 1 family protein OS=Populus trichocarpa GN=POPTR_0012s11000g PE=4 SV=1
155	2												4.76098	32.7278	54	gi_195983426_gb_FL576920.1_FL576920	gnl|BL_ORD_ID|1587126	tr|K4BQW0|K4BQW0_SOLLC Uncharacterized protein OS=Solanum lycopersicum GN=Solyc04g025150.1 PE=4 SV=1
156	2												3.08585e-18	87.8113	82	G14712V01_(single)_contig_72288	gnl|BL_ORD_ID|1146069	tr|Q01MJ3|Q01MJ3_ORYSA OSIGBa0105O19.1 protein OS=Oryza sativa GN=OSIGBa0105O19.1 PE=4 SV=1
157	2												0.0305976	39.2762	27	G14712V01_(single)_contig_83816	gnl|BL_ORD_ID|1777566	tr|G9I821|G9I821_CITSI MAF1-like protein OS=Citrus sinensis GN=MAF1 PE=2 SV=1
158	2												4.09499	31.9574	46	G14712V01_(single)_contig_50098	gnl|BL_ORD_ID|1111780	tr|Q20BL2|Q20BL2_PSINU Class III homeodomain-leucine zipper protein C3HDZ3 (Fragment) OS=Psilotum nudum GN=C3HDZ3 PE=2 SV=1
159	2												3.91938	31.5722	71	G14712V01_(single)_contig_72906	gnl|BL_ORD_ID|36394	tr|M8ASZ4|M8ASZ4_TRIUA Protein argonaute PNH1 OS=Triticum urartu GN=TRIUR3_25631 PE=4 SV=1
160	2												3.38628	34.6538	52	G14712V01_(single)_contig_63560	gnl|BL_ORD_ID|511790	tr|M0Y3F0|M0Y3F0_HORVD Uncharacterized protein OS=Hordeum vulgare var. distichum PE=4 SV=1
161	2												3.88949e-06	52.373	33	G14712V01_(single)_contig_72936	gnl|BL_ORD_ID|619975	tr|B9RYM5|B9RYM5_RICCO Putative uncharacterized protein OS=Ricinus communis GN=RCOM_1131300 PE=4 SV=1
162	2												5.01955e-72	227.254	139	G14712V01_(single)_contig_65051	gnl|BL_ORD_ID|1352518	tr|T2DNY4|T2DNY4_PHAVU Protein LURP-one-related 15 OS=Phaseolus vulgaris PE=2 SV=1
163	3	>contig_698557	807	1058	Repeat 30	gar-siR2513	TTTGAGTGGAAGAATGCTTTA	0.2	0.2	0.1	0.5	743
164	3					gar-siR1735	TCATTGTAAACAAGCTGAGCA	1	0.6	0.1	1.7	764
165	3					gar-siR1736	TCATTGTATACTAATTGAGCG	1	0.2	0.2	1.4	764
166	3					gar-siR1272	CTTGAAGATTTGATTAGGATA	0.4	0.2	0.1	0.7	869
167	3					gar-siR1291	CTTTGAAAATATGGATCTGTG	3.2	1.9	0.8	5.9	890
168	3					gar-siR147	AAGAGATTGAAGGTCCATCTA	0.1	0.1	0.6	0.8	974
169	3					gar-siR407	AGAGTTTTAACGAGGTTCGGT	0.2	0.1	0.2	0.5	1142
170	3					gar-siR152	AAGAGTTTTAACGAGGTTCGG	0.2	0.4	0.4	1	1142
171	3					pha-siRNA	TCAAGCTTGTAGATGGACCTT	1.4	0.8	2.1	4.3	+	3.92461e-117	342.813	194	G14712V01_(single)_contig_34742	gnl|BL_ORD_ID|1351151	tr|T2DPG1|T2DPG1_PHAVU KH domain-containing protein OS=Phaseolus vulgaris PE=2 SV=1
172	3												0.00101438	47.3654	23	G14712V01_(single)_contig_14249	gnl|BL_ORD_ID|11214	sp|Q41058|GLGB1_PEA 1,4-alpha-glucan-branching enzyme 1, chloroplastic/amyloplastic OS=Pisum sativum GN=SBEI PE=1 SV=1
173	3												9.35711	30.0314	38	G14712V01_(single)_contig_5312	gnl|BL_ORD_ID|1919070	tr|Q2R1H5|Q2R1H5_ORYSJ NB-ARC domain containing protein OS=Oryza sativa subsp. japonica GN=LOC_Os11g39160 PE=4 SV=1
174	3												4.45529	33.8834	48	G14712V01_(single)_contig_86780	gnl|BL_ORD_ID|442685	tr|J3N4U2|J3N4U2_ORYBR Uncharacterized protein OS=Oryza brachyantha GN=OB10G25400 PE=4 SV=1
175	3												0.0145887	25.409	33	G14712V01_(single)_contig_77078	gnl|BL_ORD_ID|1902691	tr|Q8LMV3|Q8LMV3_ORYSJ Putative reverse transcriptase OS=Oryza sativa subsp. japonica GN=OSJNBa0040E17.26 PE=4 SV=1
176	3					pha-siRNA	TTGATCTGTACCGTTGGATTT	0.1	0.1	0.4	0.6	-	1.32867e-05	50.8322	99	gi_13244368_gb_BE053072.2_BE053072	gnl|BL_ORD_ID|1336828	tr|V7CX94|V7CX94_PHAVU GrpE protein homolog OS=Phaseolus vulgaris GN=PHAVU_001G108000g PE=3 SV=1
177	3												2.85039	34.6538	70	G14712V01_(single)_contig_59967	gnl|BL_ORD_ID|1555675	tr|P92301|P92301_HABRE NADH dehydrogenase subunit (Fragment) OS=Habenaria repens GN=ndhF PE=2 SV=1
178	3												7.3878	31.5722	33	G14712V01_(single)_contig_49063	gnl|BL_ORD_ID|90721	tr|Q10QB5|Q10QB5_ORYSJ Os03g0202300 protein OS=Oryza sativa subsp. japonica GN=Os03g0202300 PE=2 SV=1
179	3												5.69313	32.3426	48	G14712V01_(single)_contig_27950	gnl|BL_ORD_ID|554360	tr|M0YXQ5|M0YXQ5_HORVD Uncharacterized protein OS=Hordeum vulgare var. distichum PE=4 SV=1
180	3												8.03549e-18	88.1965	212	gi_436404957_gb_JG840718.1_JG840718	gnl|BL_ORD_ID|413299	tr|M5WNF7|M5WNF7_PRUPE Uncharacterized protein OS=Prunus persica GN=PRUPE_ppa001257mg PE=4 SV=1
181	3												6.38342e-113	344.354	267	G14712V01_(single)_contig_85319	gnl|BL_ORD_ID|324112	tr|G7KJD5|G7KJD5_MEDTR Cytochrome P450 OS=Medicago truncatula GN=MTR_6g008430 PE=3 SV=1
182	3												2.61316e-15	85.5001	91	G14712V01_(single)_contig_12950	gnl|BL_ORD_ID|1472402	tr|U5GK99|U5GK99_POPTR Uncharacterized protein OS=Populus trichocarpa GN=POPTR_0004s22730g PE=4 SV=1
183	3												0	307.76	221	G14712V01_(single)_contig_42145	gnl|BL_ORD_ID|1479877	tr|B9IMB5|B9IMB5_POPTR MIF4G domain-containing family protein OS=Populus trichocarpa GN=POPTR_0018s11310g PE=4 SV=1
184	3												0	574.318	420	G14712V01_(single)_contig_41998	gnl|BL_ORD_ID|1043724	tr|V4P4A9|V4P4A9_THESL Uncharacterized protein OS=Thellungiella salsuginea GN=EUTSA_v10025288mg PE=4 SV=1
185	3												7.29102e-23	110.923	84	G14712V01_(single)_contig_13083	gnl|BL_ORD_ID|400532	tr|M5WXL5|M5WXL5_PRUPE Uncharacterized protein OS=Prunus persica GN=PRUPE_ppa020237mg PE=4 SV=1
186	3												0.124788	40.817	24	G14712V01_(single)_contig_14407	gnl|BL_ORD_ID|591947	tr|B9R9B3|B9R9B3_RICCO KDEL motif-containing protein 1, putative OS=Ricinus communis GN=RCOM_1495960 PE=4 SV=1
187	3												5.71794	30.4166	54	G14712V01_(single)_contig_86563	gnl|BL_ORD_ID|1295373	tr|W5DAD9|W5DAD9_WHEAT Uncharacterized protein (Fragment) OS=Triticum aestivum PE=4 SV=1
188	3					pha-siRNA	AAATCCAACGGTACAGATCAA	0.2	0.1	0.2	0.5	+	7.15242e-119	358.221	226	gi_11199626_gb_BF268631.1_BF268631	gnl|BL_ORD_ID|1526045	tr|B9GQE8|B9GQE8_POPTR Fatty acid desaturase/cytochrome b5 fusion protein mRNA OS=Populus trichocarpa GN=POPTR_0002s16740g PE=4 SV=1
189	3												3.88155e-96	296.59	196	gi_13350768_gb_BG441116.1_BG441116	gnl|BL_ORD_ID|1526045	tr|B9GQE8|B9GQE8_POPTR Fatty acid desaturase/cytochrome b5 fusion protein mRNA OS=Populus trichocarpa GN=POPTR_0002s16740g PE=4 SV=1
190	3												1.50632e-06	50.8322	26	gi_436392279_gb_JG851954.1_JG851954	gnl|BL_ORD_ID|1526045	tr|B9GQE8|B9GQE8_POPTR Fatty acid desaturase/cytochrome b5 fusion protein mRNA OS=Populus trichocarpa GN=POPTR_0002s16740g PE=4 SV=1
191	3												2.13593	32.3426	60	gi_436390101_gb_JG855023.1_JG855023	gnl|BL_ORD_ID|1119275	tr|B3IT27|B3IT27_9FABA A subunit of NADH dehydrogenase (Fragment) OS=Chesneya astragalina GN=ndhF PE=4 SV=1
192	3												1.25282e-13	81.2629	139	G14712V01_(single)_contig_14474	gnl|BL_ORD_ID|1862118	tr|E4MX65|E4MX65_THEHA mRNA, clone: RTFL01-21-A08 OS=Thellungiella halophila PE=2 SV=1
193	3					unpha-siRNA	GATCTGTACCGTTGGATTTGG	0.1	0.1	0.9	1.1	-	6.1759e-59	195.282	208	gi_13246514_gb_BE053875.2_BE053875	gnl|BL_ORD_ID|315106	tr|I3T2A0|I3T2A0_MEDTR Uncharacterized protein OS=Medicago truncatula PE=2 SV=1
194	3												5.13678e-79	248.054	192	G14712V01_(single)_contig_42593	gnl|BL_ORD_ID|634347	tr|B9RXH8|B9RXH8_RICCO Bcr-associated protein, bap, putative OS=Ricinus communis GN=RCOM_0903750 PE=4 SV=1
195	3												7.29102e-23	110.923	84	G14712V01_(single)_contig_13083	gnl|BL_ORD_ID|400532	tr|M5WXL5|M5WXL5_PRUPE Uncharacterized protein OS=Prunus persica GN=PRUPE_ppa020237mg PE=4 SV=1
196	3												5.00337e-71	64.6994	41	G14712V01_(single)_contig_42290	gnl|BL_ORD_ID|145409	tr|A9PCC5|A9PCC5_POPTR Uncharacterized protein OS=Populus trichocarpa GN=POPTR_0004s10570g PE=2 SV=1
197	3												2.09825e-36	50.0618	52	gi_11208554_gb_BF277484.1_BF277484	gnl|BL_ORD_ID|1144928	tr|Q8RXA0|Q8RXA0_ORYSA Elicitor and UV light related transcription factor OS=Oryza sativa GN=Elr PE=2 SV=1
198	3												9.87547e-86	265.388	198	gi_21092074_gb_BQ404387.1_BQ404387	gnl|BL_ORD_ID|643700	tr|B9SZR3|B9SZR3_RICCO Putative uncharacterized protein OS=Ricinus communis GN=RCOM_1167660 PE=4 SV=1
199	3												3.50701e-138	415.231	213	gi_21090606_gb_BQ402919.1_BQ402919	gnl|BL_ORD_ID|616185	tr|B9RIL2|B9RIL2_RICCO ATP-dependent peptidase, putative OS=Ricinus communis GN=RCOM_1580380 PE=3 SV=1
200	3												5.71794	30.4166	54	G14712V01_(single)_contig_86563	gnl|BL_ORD_ID|1295373	tr|W5DAD9|W5DAD9_WHEAT Uncharacterized protein (Fragment) OS=Triticum aestivum PE=4 SV=1
201	3					unpha-siRNA	AAGAGATTGAAGGTCCATCTA	0.1	0.1	0.6	0.8	-	8.7135	33.113	40	G14712V01_(single)_contig_32396	gnl|BL_ORD_ID|1184959	tr|C5WUA9|C5WUA9_SORBI Potassium transporter OS=Sorghum bicolor GN=Sb01g015970 PE=3 SV=1
202	3												9.06476	32.3426	34	G14712V01_(single)_contig_70790	gnl|BL_ORD_ID|1329840	tr|V7AY14|V7AY14_PHAVU Uncharacterized protein OS=Phaseolus vulgaris GN=PHAVU_009G102400g PE=4 SV=1
203	3												5.71794	30.4166	54	G14712V01_(single)_contig_86563	gnl|BL_ORD_ID|1295373	tr|W5DAD9|W5DAD9_WHEAT Uncharacterized protein (Fragment) OS=Triticum aestivum PE=4 SV=1
204	3												0	103.219	99	G14712V01_(single)_contig_12917	gnl|BL_ORD_ID|1458087	tr|B9IDP8|B9IDP8_POPTR Uncharacterized protein OS=Populus trichocarpa GN=POPTR_0015s01430g PE=2 SV=2
205	3												4.20696e-39	156.377	109	G14712V01_(single)_contig_56306	gnl|BL_ORD_ID|951126	tr|E0CV56|E0CV56_VITVI Putative uncharacterized protein OS=Vitis vinifera GN=VIT_16s0098g01750 PE=4 SV=1
206	3												8.92319e-51	28.4906	18	gi_21091664_gb_BQ403977.1_BQ403977	gnl|BL_ORD_ID|1488120	tr|B9I1X1|B9I1X1_POPTR Uncharacterized protein OS=Populus trichocarpa GN=POPTR_0012s02370g PE=4 SV=1
207	3												1.7082	33.8834	16	G14712V01_(single)_contig_375	gnl|BL_ORD_ID|215992	tr|G7JIW9|G7JIW9_MEDTR CWC15-like protein OS=Medicago truncatula GN=MTR_4g100970 PE=2 SV=1
208	3												1.45129e-08	31.5722	16	G14712V01_(single)_contig_28978	gnl|BL_ORD_ID|1777566	tr|G9I821|G9I821_CITSI MAF1-like protein OS=Citrus sinensis GN=MAF1 PE=2 SV=1
209	3												8.20591	30.4166	55	G14712V01_(single)_contig_7242	gnl|BL_ORD_ID|1367567	tr|M1C2X9|M1C2X9_SOLTU Uncharacterized protein OS=Solanum tuberosum GN=PGSC0003DMG400022761 PE=4 SV=1
210	3												7.5085	33.4982	42	G14712V01_(single)_contig_24344	gnl|BL_ORD_ID|243246	tr|V4VXC4|V4VXC4_9ROSI Uncharacterized protein OS=Citrus clementina GN=CICLE_v10018702mg PE=3 SV=1
211	3												1.59845	35.039	16	gi_13247405_gb_BF270383.2_BF270383	gnl|BL_ORD_ID|611264	tr|B9T5W7|B9T5W7_RICCO Calcium-dependent protein kinase, putative OS=Ricinus communis GN=RCOM_0218300 PE=4 SV=1
212	3					unpha-siRNA	TGAAGAGATTGAAGGTCCATC	0.1	0.1	0.4	0.6	-	2.26169e-26	116.701	94	G14712V01_(single)_contig_19430	gnl|BL_ORD_ID|1310012	tr|Q6H972|Q6H972_ANTMA SEU3A protein OS=Antirrhinum majus PE=2 SV=1
213	3												2.77443e-68	222.631	183	G14712V01_(single)_contig_17281	gnl|BL_ORD_ID|140397	tr|Q0PJI9|Q0PJI9_SOYBN MYB transcription factor MYB124 OS=Glycine max GN=MYB124 PE=2 SV=1
214	3												2.40982e-141	422.935	373	G14712V01_(single)_contig_14155	gnl|BL_ORD_ID|246174	tr|V4S1G8|V4S1G8_9ROSI Ubiquitin carboxyl-terminal hydrolase OS=Citrus clementina GN=CICLE_v10025253mg PE=3 SV=1
215	3												5.09278e-09	62.3882	31	G14712V01_(single)_contig_18120	gnl|BL_ORD_ID|1153264	tr|G9BZV0|G9BZV0_POPCA D2/4-type cyclin OS=Populus canadensis GN=CYCD2;1 PE=2 SV=1
216	3												6.00226e-32	126.331	69	gi_436389183_gb_JG842027.1_JG842027	gnl|BL_ORD_ID|948068	tr|F6HHQ8|F6HHQ8_VITVI Putative uncharacterized protein OS=Vitis vinifera GN=VIT_12s0057g01310 PE=4 SV=1
217	3												2.06608e-180	524.242	312	G14712V01_(single)_contig_42505	gnl|BL_ORD_ID|635551	tr|B9S919|B9S919_RICCO Putative uncharacterized protein OS=Ricinus communis GN=RCOM_0837850 PE=4 SV=1
218	3												5.71794	30.4166	54	G14712V01_(single)_contig_86563	gnl|BL_ORD_ID|1295373	tr|W5DAD9|W5DAD9_WHEAT Uncharacterized protein (Fragment) OS=Triticum aestivum PE=4 SV=1
219	3												1.45129e-08	31.5722	16	G14712V01_(single)_contig_28978	gnl|BL_ORD_ID|1777566	tr|G9I821|G9I821_CITSI MAF1-like protein OS=Citrus sinensis GN=MAF1 PE=2 SV=1
220	3												7.1818e-110	332.798	285	G14712V01_(single)_contig_43198	gnl|BL_ORD_ID|1453495	tr|I1K912|I1K912_SOYBN Uncharacterized protein OS=Glycine max PE=3 SV=1
221	3												7.5085	33.4982	42	G14712V01_(single)_contig_24344	gnl|BL_ORD_ID|243246	tr|V4VXC4|V4VXC4_9ROSI Uncharacterized protein OS=Citrus clementina GN=CICLE_v10018702mg PE=3 SV=1
222	3												1.59845	35.039	16	gi_13247405_gb_BF270383.2_BF270383	gnl|BL_ORD_ID|611264	tr|B9T5W7|B9T5W7_RICCO Calcium-dependent protein kinase, putative OS=Ricinus communis GN=RCOM_0218300 PE=4 SV=1
223	3					unpha-siRNA	CCAAATCCAACGGTACAGATC	0.2	0.2	0.1	0.5	+	6.87827	33.113	60	G14712V01_(single)_contig_6725	gnl|BL_ORD_ID|914775	tr|W1NQH7|W1NQH7_AMBTC Uncharacterized protein OS=Amborella trichopoda GN=AMTR_s00120p00092320 PE=4 SV=1
224	3												2.89509e-43	153.68	101	G14712V01_(single)_contig_64107	gnl|BL_ORD_ID|148347	tr|B9HTU2|B9HTU2_POPTR F-box family protein OS=Populus trichocarpa GN=POPTR_0010s05550g PE=4 SV=1
225	3												2.04278e-105	330.102	395	G14712V01_(single)_contig_13850	gnl|BL_ORD_ID|32352	sp|Q56XQ0|U496I_ARATH UPF0496 protein At2g18630 OS=Arabidopsis thaliana GN=At2g18630 PE=2 SV=3
226	3												7.01033e-09	59.6918	42	G14712V01_(single)_contig_36376	gnl|BL_ORD_ID|1469855	tr|B9GRL9|B9GRL9_POPTR PfkB-type carbohydrate kinase family protein OS=Populus trichocarpa GN=POPTR_0002s03540g PE=4 SV=2
227	3												1.57656e-25	100.908	65	G14712V01_(single)_contig_40684	gnl|BL_ORD_ID|1440445	tr|U5GHT7|U5GHT7_POPTR Uncharacterized protein OS=Populus trichocarpa GN=POPTR_0004s06130g PE=4 SV=1
228	3												0.00804706	43.1282	27	G14712V01_(single)_contig_15032	gnl|BL_ORD_ID|615754	tr|B9RXT5|B9RXT5_RICCO ATP binding protein, putative OS=Ricinus communis GN=RCOM_0906050 PE=4 SV=1
229	3												0.0894385	41.5874	199	G14712V01_(single)_contig_56185	gnl|BL_ORD_ID|20807	sp|O81028|PP171_ARATH Pentatricopeptide repeat-containing protein At2g26790, mitochondrial OS=Arabidopsis thaliana GN=At2g26790 PE=3 SV=1
230	3												6.66472e-14	47.7506	81	G14712V01_(single)_contig_25603	gnl|BL_ORD_ID|1364707	tr|Q94BM1|Q94BM1_HORVU Gag-pol polyprotein OS=Hordeum vulgare PE=4 SV=1
231	4	>contig_721289	1263	1514	endonuclease	gar-siR2304	TTCAGGAGCTGATATGCGGTT	0.4	0.1	0.1	0.6	1157
232	4					gar-siR2478	TTGTGTTGGATGATATTTGGG	0.8	0.1	0.1	1	1199
233	4					gar-siR2078	TGCTTGTGGATGTATGTGCAT	0.1	0.4	4.1	4.6	1262
234	4					gar-siR1099	CGGAGGAATGCTACCTGGTTG	0.2	0.2	0.1	0.5	1325
235	4					gar-siR1075	CGCGGAGGAATGCTACCTGGT	0.2	0.2	0.1	0.5	1325
236	4					gar-siR1999	TGAGCTCTGGTATTGCCTCTG	0.1	0.1	0.4	0.6	1388
237	4					gar-siR1929	TCTTGATAAGGATGATGTCTC	2.2	2.1	0.1	4.4	1409
238	4					gar-siR1887	TCTCTTGACACGGACGATGCT	2	0.8	0.6	3.4	1409
239	4					gar-siR2158	TGGTGCTCGTTCGTGCTTTCG	0.4	0.1	0.1	0.6	1493
240	4					pha-siRNA	TACCTGGTTGATCCTGCCAGT	5.3	12.6	8.8	26.7	-	1.56161e-92	301.212	170	G14712V01_(single)_contig_32612	gnl|BL_ORD_ID|1526264	tr|I1JUB3|I1JUB3_SOYBN Uncharacterized protein OS=Glycine max PE=4 SV=2
241	4												1.25064e-158	459.144	289	G14712V01_(single)_contig_60293	gnl|BL_ORD_ID|314152	tr|G7JYR0|G7JYR0_MEDTR Prolyl 4-hydroxylase alpha-2 subunit OS=Medicago truncatula GN=MTR_5g022960 PE=4 SV=1
242	4												1.90672e-21	96.2857	54	G14712V01_(single)_contig_36108	gnl|BL_ORD_ID|37082	tr|M7ZRZ0|M7ZRZ0_TRIUA DEAD-box ATP-dependent RNA helicase ISE2, chloroplastic OS=Triticum urartu GN=TRIUR3_12945 PE=4 SV=1
243	4												1.70699e-51	66.6254	48	G14712V01_(single)_contig_43038	gnl|BL_ORD_ID|241182	tr|V4WH59|V4WH59_9ROSI Uncharacterized protein OS=Citrus clementina GN=CICLE_v10009135mg PE=4 SV=1
244	4												4.55279e-10	61.6178	34	G14712V01_(single)_contig_48443	gnl|BL_ORD_ID|312532	tr|G7K0E0|G7K0E0_MEDTR Tar1p OS=Medicago truncatula GN=MTR_5g051090 PE=4 SV=1
245	4					pha-siRNA	TTGAGACAAGCATATGACTAC	16	1.3	5.6	22.9	+	6.95955e-14	72.4034	61	gi_436406658_gb_JG854299.1_JG854299	gnl|BL_ORD_ID|1084841	tr|Q00Y69|Q00Y69_OSTTA WGS project CAID00000000 data, contig chromosome 12 (Fragment) OS=Ostreococcus tauri GN=Ot12g00910 PE=4 SV=1
246	4												7.10365e-14	72.4034	61	gi_436391151_gb_JG839045.1_JG839045	gnl|BL_ORD_ID|1084841	tr|Q00Y69|Q00Y69_OSTTA WGS project CAID00000000 data, contig chromosome 12 (Fragment) OS=Ostreococcus tauri GN=Ot12g00910 PE=4 SV=1
247	4												1.00911e-13	72.4034	61	gi_436404253_gb_JG847241.1_JG847241	gnl|BL_ORD_ID|1084841	tr|Q00Y69|Q00Y69_OSTTA WGS project CAID00000000 data, contig chromosome 12 (Fragment) OS=Ostreococcus tauri GN=Ot12g00910 PE=4 SV=1
248	4												1.3076e-19	92.4337	47	gi_18101297_gb_BM360551.1_BM360551	gnl|BL_ORD_ID|309429	tr|G7K0C9|G7K0C9_MEDTR Cytochrome P450 likeTBP OS=Medicago truncatula GN=MTR_5g050950 PE=4 SV=1
249	4												1.55207e-13	72.4034	61	gi_436389795_gb_JG848678.1_JG848678	gnl|BL_ORD_ID|1084841	tr|Q00Y69|Q00Y69_OSTTA WGS project CAID00000000 data, contig chromosome 12 (Fragment) OS=Ostreococcus tauri GN=Ot12g00910 PE=4 SV=1
250	4												5.53524e-81	266.929	186	gi_11201394_gb_BF270399.1_BF270399	gnl|BL_ORD_ID|1141111	tr|Q6YNS0|Q6YNS0_PRUAV Eukaryotic translation initiation factor 3 subunit C OS=Prunus avium PE=2 SV=1
251	4												3.66101e-43	162.54	107	gi_436388921_gb_JG857605.1_JG857605	gnl|BL_ORD_ID|318374	tr|G7K0D6|G7K0D6_MEDTR RRNA intron-encoded homing endonuclease OS=Medicago truncatula GN=MTR_5g051040 PE=4 SV=1
252	4												2.30785e-15	80.1073	41	gi_436398968_gb_JG852676.1_JG852676	gnl|BL_ORD_ID|309429	tr|G7K0C9|G7K0C9_MEDTR Cytochrome P450 likeTBP OS=Medicago truncatula GN=MTR_5g050950 PE=4 SV=1
253	4												4.56769e-43	162.54	107	gi_436395748_gb_JG842674.1_JG842674	gnl|BL_ORD_ID|318374	tr|G7K0D6|G7K0D6_MEDTR RRNA intron-encoded homing endonuclease OS=Medicago truncatula GN=MTR_5g051040 PE=4 SV=1
254	4												1.84556e-13	72.4034	61	gi_436405365_gb_JG840928.1_JG840928	gnl|BL_ORD_ID|1084841	tr|Q00Y69|Q00Y69_OSTTA WGS project CAID00000000 data, contig chromosome 12 (Fragment) OS=Ostreococcus tauri GN=Ot12g00910 PE=4 SV=1
255	4												1.59097e-13	74.7146	42	gi_436402392_gb_JG853207.1_JG853207	gnl|BL_ORD_ID|309429	tr|G7K0C9|G7K0C9_MEDTR Cytochrome P450 likeTBP OS=Medicago truncatula GN=MTR_5g050950 PE=4 SV=1
256	4												1.40326e-23	104.375	118	gi_436386438_gb_JG851043.1_JG851043	gnl|BL_ORD_ID|312532	tr|G7K0E0|G7K0E0_MEDTR Tar1p OS=Medicago truncatula GN=MTR_5g051090 PE=4 SV=1
257	4												1.1563e-08	59.3066	56	gi_11206902_gb_BF275916.1_BF275916	gnl|BL_ORD_ID|1084841	tr|Q00Y69|Q00Y69_OSTTA WGS project CAID00000000 data, contig chromosome 12 (Fragment) OS=Ostreococcus tauri GN=Ot12g00910 PE=4 SV=1
258	4												4.1325e-19	91.6633	47	gi_436401150_gb_JG843580.1_JG843580	gnl|BL_ORD_ID|309429	tr|G7K0C9|G7K0C9_MEDTR Cytochrome P450 likeTBP OS=Medicago truncatula GN=MTR_5g050950 PE=4 SV=1
259	4												2.3574e-20	60.077	28	gi_436407110_gb_JG837426.1_JG837426	gnl|BL_ORD_ID|311558	tr|G7LEH3|G7LEH3_MEDTR ATP synthase subunit beta OS=Medicago truncatula GN=MTR_8g037100 PE=4 SV=1
260	4												6.96987e-20	58.151	27	gi_436404924_gb_JG843853.1_JG843853	gnl|BL_ORD_ID|311558	tr|G7LEH3|G7LEH3_MEDTR ATP synthase subunit beta OS=Medicago truncatula GN=MTR_8g037100 PE=4 SV=1
261	4												1.67565e-21	61.6178	28	gi_436392431_gb_JG852106.1_JG852106	gnl|BL_ORD_ID|311558	tr|G7LEH3|G7LEH3_MEDTR ATP synthase subunit beta OS=Medicago truncatula GN=MTR_8g037100 PE=4 SV=1
262	4												1.41172e-20	60.8474	31	gi_436394406_gb_JG845688.1_JG845688	gnl|BL_ORD_ID|311558	tr|G7LEH3|G7LEH3_MEDTR ATP synthase subunit beta OS=Medicago truncatula GN=MTR_8g037100 PE=4 SV=1
263	4												7.19957e-13	72.0182	61	gi_436401407_gb_JG837273.1_JG837273	gnl|BL_ORD_ID|1084841	tr|Q00Y69|Q00Y69_OSTTA WGS project CAID00000000 data, contig chromosome 12 (Fragment) OS=Ostreococcus tauri GN=Ot12g00910 PE=4 SV=1
264	4												1.58069e-10	66.6254	35	gi_436397644_gb_JG856185.1_JG856185	gnl|BL_ORD_ID|312532	tr|G7K0E0|G7K0E0_MEDTR Tar1p OS=Medicago truncatula GN=MTR_5g051090 PE=4 SV=1
265	4												2.05425e-10	66.6254	35	gi_436389011_gb_JG841954.1_JG841954	gnl|BL_ORD_ID|312532	tr|G7K0E0|G7K0E0_MEDTR Tar1p OS=Medicago truncatula GN=MTR_5g051090 PE=4 SV=1
266	4												2.47195e-10	66.6254	35	gi_436400155_gb_JG846834.1_JG846834	gnl|BL_ORD_ID|312532	tr|G7K0E0|G7K0E0_MEDTR Tar1p OS=Medicago truncatula GN=MTR_5g051090 PE=4 SV=1
267	4												0.0617197	26.1794	14	gi_436406035_gb_JG844370.1_JG844370	gnl|BL_ORD_ID|309429	tr|G7K0C9|G7K0C9_MEDTR Cytochrome P450 likeTBP OS=Medicago truncatula GN=MTR_5g050950 PE=4 SV=1
268	4												0.00424966	44.2838	107	gi_436388849_gb_JG857533.1_JG857533	gnl|BL_ORD_ID|309429	tr|G7K0C9|G7K0C9_MEDTR Cytochrome P450 likeTBP OS=Medicago truncatula GN=MTR_5g050950 PE=4 SV=1
269	4												3.76007e-75	57.7658	31	G14712V01_(single)_contig_45105	gnl|BL_ORD_ID|309429	tr|G7K0C9|G7K0C9_MEDTR Cytochrome P450 likeTBP OS=Medicago truncatula GN=MTR_5g050950 PE=4 SV=1
270	4					pha-siRNA	ACGATGCTCGTGCTCTGTTAT	5.9	1.7	3.4	11	-	2.53226e-46	166.777	134	gi_13246174_gb_BE055470.2_BE055470	gnl|BL_ORD_ID|1467935	tr|U5GMY7|U5GMY7_POPTR Myb family transcription factor family protein OS=Populus trichocarpa GN=POPTR_0001s02010g PE=4 SV=1
271	4												2.99244e-47	166.777	134	gi_18101345_gb_BM360599.1_BM360599	gnl|BL_ORD_ID|1467935	tr|U5GMY7|U5GMY7_POPTR Myb family transcription factor family protein OS=Populus trichocarpa GN=POPTR_0001s02010g PE=4 SV=1
272	4												1.05254e-179	41.5874	29	G14712V01_(single)_contig_56509	gnl|BL_ORD_ID|148475	tr|A9PF20|A9PF20_POPTR Outer membrane OMP85 family protein OS=Populus trichocarpa GN=POPTR_0008s07180g PE=2 SV=1
273	4												1.33776e-172	501.901	301	G14712V01_(single)_contig_17004	gnl|BL_ORD_ID|1480033	tr|U5FL49|U5FL49_POPTR Asparaginyl-tRNA synthetase family protein OS=Populus trichocarpa GN=POPTR_0017s05750g PE=3 SV=1
274	4					pha-siRNA	AGATTAAGCCATGCATGTGTA	0.4	1.9	0.1	2.4	-	5.74281	32.3426	50	G14712V01_(single)_contig_23330	gnl|BL_ORD_ID|919657	tr|W1NS83|W1NS83_AMBTC Uncharacterized protein OS=Amborella trichopoda GN=AMTR_s00072p00181970 PE=4 SV=1
275	4												7.47093e-24	101.679	126	gi_436405314_gb_JG844045.1_JG844045	gnl|BL_ORD_ID|202427	tr|Q2HU72|Q2HU72_MEDTR Membrane protein, putative OS=Medicago truncatula GN=MTR_7g031900 PE=4 SV=2
276	4												2.39168e-42	152.91	94	G14712V01_(single)_contig_7660	gnl|BL_ORD_ID|1432594	tr|B9GWJ2|B9GWJ2_POPTR FAD-binding domain-containing family protein OS=Populus trichocarpa GN=POPTR_0003s20240g PE=4 SV=1
277	4												2.66172e-16	81.6481	51	G14712V01_(single)_contig_9654	gnl|BL_ORD_ID|959051	tr|F6GT38|F6GT38_VITVI Putative uncharacterized protein OS=Vitis vinifera GN=VIT_17s0000g00390 PE=2 SV=1
278	4												3.93839e-137	236.498	130	G14712V01_(single)_contig_82359	gnl|BL_ORD_ID|1432594	tr|B9GWJ2|B9GWJ2_POPTR FAD-binding domain-containing family protein OS=Populus trichocarpa GN=POPTR_0003s20240g PE=4 SV=1
279	4												4.55279e-10	61.6178	34	G14712V01_(single)_contig_48443	gnl|BL_ORD_ID|312532	tr|G7K0E0|G7K0E0_MEDTR Tar1p OS=Medicago truncatula GN=MTR_5g051090 PE=4 SV=1
280	4					pha-siRNA	GTCGACGTCGCGGAGGAATGC	0.8	0.2	1.1	2.1	-	2.30066e-74	230.335	157	gi_21098061_gb_BQ410374.1_BQ410374	gnl|BL_ORD_ID|1933104	tr|D7L6L1|D7L6L1_ARALL Electron carrier/ iron ion binding protein OS=Arabidopsis lyrata subsp. lyrata GN=ARALYDRAFT_478067 PE=4 SV=1
281	4												3.12216e-69	216.468	146	gi_21102942_gb_BQ415255.1_BQ415255	gnl|BL_ORD_ID|1933104	tr|D7L6L1|D7L6L1_ARALL Electron carrier/ iron ion binding protein OS=Arabidopsis lyrata subsp. lyrata GN=ARALYDRAFT_478067 PE=4 SV=1
282	4												1.34645e-20	36.965	38	gi_21101026_gb_BQ413339.1_BQ413339	gnl|BL_ORD_ID|140820	tr|A8C8H5|A8C8H5_SOYBN Glutamate decarboxylase OS=Glycine max GN=GAD PE=2 SV=1
283	4					pha-siRNA	ATTCCTCCGCGACGTCGACAC	0.8	0.4	0.2	1.4	+	2.31806	35.039	28	gi_13246192_gb_BE052032.2_BE052032	gnl|BL_ORD_ID|149723	tr|A9PA94|A9PA94_POPTR 26S proteasome non-ATPase regulatory subunit 7 family protein OS=Populus trichocarpa GN=POPTR_0010s19960g PE=2 SV=1
284	4												4.09108e-66	212.231	130	gi_13350780_gb_BG441128.1_BG441128	gnl|BL_ORD_ID|169440	tr|J7FXM2|J7FXM2_GOSHI GSK1 OS=Gossypium hirsutum GN=GSK1 PE=2 SV=1
285	4												1.66802e-100	299.286	156	gi_11202875_gb_BF271880.1_BF271880	gnl|BL_ORD_ID|169440	tr|J7FXM2|J7FXM2_GOSHI GSK1 OS=Gossypium hirsutum GN=GSK1 PE=2 SV=1
286	4												1.11807e-100	299.286	156	G14712V01_(single)_contig_79878	gnl|BL_ORD_ID|169440	tr|J7FXM2|J7FXM2_GOSHI GSK1 OS=Gossypium hirsutum GN=GSK1 PE=2 SV=1
287	4												7.19537e-101	299.286	156	gi_11206109_gb_BF275039.1_BF275039	gnl|BL_ORD_ID|169440	tr|J7FXM2|J7FXM2_GOSHI GSK1 OS=Gossypium hirsutum GN=GSK1 PE=2 SV=1
288	4												6.11127e-109	319.701	156	gi_13245026_gb_BE054884.2_BE054884	gnl|BL_ORD_ID|169440	tr|J7FXM2|J7FXM2_GOSHI GSK1 OS=Gossypium hirsutum GN=GSK1 PE=2 SV=1
289	4												5.26821e-101	299.286	156	gi_13245404_gb_BE052254.2_BE052254	gnl|BL_ORD_ID|169440	tr|J7FXM2|J7FXM2_GOSHI GSK1 OS=Gossypium hirsutum GN=GSK1 PE=2 SV=1
290	4												1.13488e-101	299.286	156	gi_18099420_gb_BM358674.1_BM358674	gnl|BL_ORD_ID|169440	tr|J7FXM2|J7FXM2_GOSHI GSK1 OS=Gossypium hirsutum GN=GSK1 PE=2 SV=1
291	4												1.40193e-107	313.153	156	gi_11204155_gb_BF273085.1_BF273085	gnl|BL_ORD_ID|169440	tr|J7FXM2|J7FXM2_GOSHI GSK1 OS=Gossypium hirsutum GN=GSK1 PE=2 SV=1
292	4												6.46653e-56	179.489	99	gi_11204693_gb_BF273707.1_BF273707	gnl|BL_ORD_ID|1152214	tr|E6NTY9|E6NTY9_JATCU JHL20J20.6 protein (Fragment) OS=Jatropha curcas GN=JHL20J20.6 PE=4 SV=1
293	4												1.32009e-16	80.1073	105	G14712V01_(single)_contig_26282	gnl|BL_ORD_ID|589628	tr|B9RT67|B9RT67_RICCO Putative uncharacterized protein OS=Ricinus communis GN=RCOM_0681420 PE=4 SV=1
294	4					pha-siRNA	TACACATGCATGGCTTAATCT	0.6	0.4	0.1	1.1	+	3.4907e-10	63.5438	35	gi_436389552_gb_JG848534.1_JG848534	gnl|BL_ORD_ID|312532	tr|G7K0E0|G7K0E0_MEDTR Tar1p OS=Medicago truncatula GN=MTR_5g051090 PE=4 SV=1
295	4												6.95955e-14	72.4034	61	gi_436406658_gb_JG854299.1_JG854299	gnl|BL_ORD_ID|1084841	tr|Q00Y69|Q00Y69_OSTTA WGS project CAID00000000 data, contig chromosome 12 (Fragment) OS=Ostreococcus tauri GN=Ot12g00910 PE=4 SV=1
296	4												7.10365e-14	72.4034	61	gi_436391151_gb_JG839045.1_JG839045	gnl|BL_ORD_ID|1084841	tr|Q00Y69|Q00Y69_OSTTA WGS project CAID00000000 data, contig chromosome 12 (Fragment) OS=Ostreococcus tauri GN=Ot12g00910 PE=4 SV=1
297	4												1.00911e-13	72.4034	61	gi_436404253_gb_JG847241.1_JG847241	gnl|BL_ORD_ID|1084841	tr|Q00Y69|Q00Y69_OSTTA WGS project CAID00000000 data, contig chromosome 12 (Fragment) OS=Ostreococcus tauri GN=Ot12g00910 PE=4 SV=1
298	4												1.3076e-19	92.4337	47	gi_18101297_gb_BM360551.1_BM360551	gnl|BL_ORD_ID|309429	tr|G7K0C9|G7K0C9_MEDTR Cytochrome P450 likeTBP OS=Medicago truncatula GN=MTR_5g050950 PE=4 SV=1
299	4												8.76552	32.7278	14	gi_18101321_gb_BM360575.1_BM360575	gnl|BL_ORD_ID|311558	tr|G7LEH3|G7LEH3_MEDTR ATP synthase subunit beta OS=Medicago truncatula GN=MTR_8g037100 PE=4 SV=1
300	4												1.55207e-13	72.4034	61	gi_436389795_gb_JG848678.1_JG848678	gnl|BL_ORD_ID|1084841	tr|Q00Y69|Q00Y69_OSTTA WGS project CAID00000000 data, contig chromosome 12 (Fragment) OS=Ostreococcus tauri GN=Ot12g00910 PE=4 SV=1
301	4												3.66101e-43	162.54	107	gi_436388921_gb_JG857605.1_JG857605	gnl|BL_ORD_ID|318374	tr|G7K0D6|G7K0D6_MEDTR RRNA intron-encoded homing endonuclease OS=Medicago truncatula GN=MTR_5g051040 PE=4 SV=1
302	4												2.30785e-15	80.1073	41	gi_436398968_gb_JG852676.1_JG852676	gnl|BL_ORD_ID|309429	tr|G7K0C9|G7K0C9_MEDTR Cytochrome P450 likeTBP OS=Medicago truncatula GN=MTR_5g050950 PE=4 SV=1
303	4												4.56769e-43	162.54	107	gi_436395748_gb_JG842674.1_JG842674	gnl|BL_ORD_ID|318374	tr|G7K0D6|G7K0D6_MEDTR RRNA intron-encoded homing endonuclease OS=Medicago truncatula GN=MTR_5g051040 PE=4 SV=1
304	4												1.84556e-13	72.4034	61	gi_436405365_gb_JG840928.1_JG840928	gnl|BL_ORD_ID|1084841	tr|Q00Y69|Q00Y69_OSTTA WGS project CAID00000000 data, contig chromosome 12 (Fragment) OS=Ostreococcus tauri GN=Ot12g00910 PE=4 SV=1
305	4												1.59097e-13	74.7146	42	gi_436402392_gb_JG853207.1_JG853207	gnl|BL_ORD_ID|309429	tr|G7K0C9|G7K0C9_MEDTR Cytochrome P450 likeTBP OS=Medicago truncatula GN=MTR_5g050950 PE=4 SV=1
306	4												1.40326e-23	104.375	118	gi_436386438_gb_JG851043.1_JG851043	gnl|BL_ORD_ID|312532	tr|G7K0E0|G7K0E0_MEDTR Tar1p OS=Medicago truncatula GN=MTR_5g051090 PE=4 SV=1
307	4												4.1325e-19	91.6633	47	gi_436401150_gb_JG843580.1_JG843580	gnl|BL_ORD_ID|309429	tr|G7K0C9|G7K0C9_MEDTR Cytochrome P450 likeTBP OS=Medicago truncatula GN=MTR_5g050950 PE=4 SV=1
308	4												2.3574e-20	60.077	28	gi_436407110_gb_JG837426.1_JG837426	gnl|BL_ORD_ID|311558	tr|G7LEH3|G7LEH3_MEDTR ATP synthase subunit beta OS=Medicago truncatula GN=MTR_8g037100 PE=4 SV=1
309	4												6.96987e-20	58.151	27	gi_436404924_gb_JG843853.1_JG843853	gnl|BL_ORD_ID|311558	tr|G7LEH3|G7LEH3_MEDTR ATP synthase subunit beta OS=Medicago truncatula GN=MTR_8g037100 PE=4 SV=1
310	4												1.67565e-21	61.6178	28	gi_436392431_gb_JG852106.1_JG852106	gnl|BL_ORD_ID|311558	tr|G7LEH3|G7LEH3_MEDTR ATP synthase subunit beta OS=Medicago truncatula GN=MTR_8g037100 PE=4 SV=1
311	4												1.41172e-20	60.8474	31	gi_436394406_gb_JG845688.1_JG845688	gnl|BL_ORD_ID|311558	tr|G7LEH3|G7LEH3_MEDTR ATP synthase subunit beta OS=Medicago truncatula GN=MTR_8g037100 PE=4 SV=1
312	4												7.19957e-13	72.0182	61	gi_436401407_gb_JG837273.1_JG837273	gnl|BL_ORD_ID|1084841	tr|Q00Y69|Q00Y69_OSTTA WGS project CAID00000000 data, contig chromosome 12 (Fragment) OS=Ostreococcus tauri GN=Ot12g00910 PE=4 SV=1
313	4												1.58069e-10	66.6254	35	gi_436397644_gb_JG856185.1_JG856185	gnl|BL_ORD_ID|312532	tr|G7K0E0|G7K0E0_MEDTR Tar1p OS=Medicago truncatula GN=MTR_5g051090 PE=4 SV=1
314	4												2.05425e-10	66.6254	35	gi_436389011_gb_JG841954.1_JG841954	gnl|BL_ORD_ID|312532	tr|G7K0E0|G7K0E0_MEDTR Tar1p OS=Medicago truncatula GN=MTR_5g051090 PE=4 SV=1
315	4												2.47195e-10	66.6254	35	gi_436400155_gb_JG846834.1_JG846834	gnl|BL_ORD_ID|312532	tr|G7K0E0|G7K0E0_MEDTR Tar1p OS=Medicago truncatula GN=MTR_5g051090 PE=4 SV=1
316	4												0.0617197	26.1794	14	gi_436406035_gb_JG844370.1_JG844370	gnl|BL_ORD_ID|309429	tr|G7K0C9|G7K0C9_MEDTR Cytochrome P450 likeTBP OS=Medicago truncatula GN=MTR_5g050950 PE=4 SV=1
317	4												1.41745e-52	181.03	91	gi_436389838_gb_JG854859.1_JG854859	gnl|BL_ORD_ID|1033151	tr|M9WUV8|M9WUV8_PETHY PIB67 14-3-3 protein OS=Petunia hybrida PE=2 SV=1
318	4												3.76007e-75	57.7658	31	G14712V01_(single)_contig_45105	gnl|BL_ORD_ID|309429	tr|G7K0C9|G7K0C9_MEDTR Cytochrome P450 likeTBP OS=Medicago truncatula GN=MTR_5g050950 PE=4 SV=1
319	4					pha-siRNA	GTAGTCATATGCTTGTCTCAA	0.4	0.1	0.2	0.7	-	6.63564e-14	75.485	100	G14712V01_(single)_contig_46770	gnl|BL_ORD_ID|1391312	tr|Q04358|Q04358_SOLTU Potato DNA for copia-like transposable element OS=Solanum tuberosum PE=4 SV=1
320	4												0.0471868	38.891	49	gi_21089881_gb_BQ402182.1_BQ402182	gnl|BL_ORD_ID|1118977	tr|G0YYC8|G0YYC8_COFAR FRIGIDA OS=Coffea arabica GN=FRI4 PE=2 SV=1
321	4												6.02609e-55	189.889	309	G14712V01_(single)_contig_15995	gnl|BL_ORD_ID|19251	sp|Q9XII1|PDV2_ARATH Plastid division protein PDV2 OS=Arabidopsis thaliana GN=PDV2 PE=1 SV=1
322	4												1.18009e-51	181.8	205	gi_21098741_gb_BQ411054.1_BQ411054	gnl|BL_ORD_ID|605216	tr|B9RZD8|B9RZD8_RICCO Non-symbiotic hemoglobin, putative OS=Ricinus communis GN=RCOM_0938370 PE=3 SV=1
323	4												1.46577e-09	41.9726	46	gi_11207629_gb_BF276559.1_BF276559	gnl|BL_ORD_ID|1365057	tr|Q3HVK5|Q3HVK5_SOLTU 60S ribosomal protein L21-like protein OS=Solanum tuberosum PE=2 SV=1
324	4												1.00794e-101	330.872	217	G14712V01_(single)_contig_81509	gnl|BL_ORD_ID|645694	tr|B9RYK2|B9RYK2_RICCO Nucleoprotein TPR, putative OS=Ricinus communis GN=RCOM_1128370 PE=4 SV=1
325	4												4.55279e-10	61.6178	34	G14712V01_(single)_contig_48443	gnl|BL_ORD_ID|312532	tr|G7K0E0|G7K0E0_MEDTR Tar1p OS=Medicago truncatula GN=MTR_5g051090 PE=4 SV=1
326	4					pha-siRNA	AGTCATATGCTTGTCTCAAAG	0.2	0.2	0.2	0.6	-	0	474.552	255	G14712V01_(single)_contig_12809	gnl|BL_ORD_ID|601447	tr|B9S555|B9S555_RICCO Serine/threonine protein kinase, putative OS=Ricinus communis GN=RCOM_1721360 PE=4 SV=1
327	4												1.09612e-27	110.153	90	G14712V01_(single)_contig_18265	gnl|BL_ORD_ID|1456679	tr|B9HCD2|B9HCD2_POPTR 5&apos;-AMP-activated protein kinase beta-2 subunit OS=Populus trichocarpa GN=POPTR_0006s00760g PE=2 SV=1
328	4												2.17904e-10	66.6254	60	G14712V01_(single)_contig_42613	gnl|BL_ORD_ID|30356	sp|Q8L7W5|SMO11_ARATH Methylsterol monooxygenase 1-1 OS=Arabidopsis thaliana GN=SMO1-1 PE=1 SV=1
329	4												8.04191e-27	115.161	149	G14712V01_(single)_contig_59931	gnl|BL_ORD_ID|987091	tr|A5BBL5|A5BBL5_VITVI Putative uncharacterized protein OS=Vitis vinifera GN=VITISV_011280 PE=4 SV=1
330	4												2.95076	33.113	35	G14712V01_(single)_contig_31444	gnl|BL_ORD_ID|417564	tr|M5X810|M5X810_PRUPE Uncharacterized protein OS=Prunus persica GN=PRUPE_ppa015403mg PE=4 SV=1
331	4												5.51427e-14	74.3294	104	G14712V01_(single)_contig_3568	gnl|BL_ORD_ID|241056	tr|V4UL49|V4UL49_9ROSI Uncharacterized protein OS=Citrus clementina GN=CICLE_v10025127mg PE=4 SV=1
332	4												1.00794e-101	330.872	217	G14712V01_(single)_contig_81509	gnl|BL_ORD_ID|645694	tr|B9RYK2|B9RYK2_RICCO Nucleoprotein TPR, putative OS=Ricinus communis GN=RCOM_1128370 PE=4 SV=1
333	4												4.55279e-10	61.6178	34	G14712V01_(single)_contig_48443	gnl|BL_ORD_ID|312532	tr|G7K0E0|G7K0E0_MEDTR Tar1p OS=Medicago truncatula GN=MTR_5g051090 PE=4 SV=1
334	4					unpha-siRNA	TCAAAGATTAAGCCATGCATG	1.2	2.5	0.2	3.9	-	0	71.2478	49	G14712V01_(single)_contig_18105	gnl|BL_ORD_ID|308691	tr|A4PU47|A4PU47_MEDTR Ankyrin OS=Medicago truncatula GN=MtrDRAFT_AC144563g36v2 PE=4 SV=1
335	4												0.000887224	48.1358	41	G14712V01_(single)_contig_13978	gnl|BL_ORD_ID|1321782	tr|V7BT45|V7BT45_PHAVU Katanin p80 WD40 repeat-containing subunit B1 homolog OS=Phaseolus vulgaris GN=PHAVU_006G189900g PE=3 SV=1
336	4												8.43495e-84	258.84	155	G14712V01_(single)_contig_83231	gnl|BL_ORD_ID|1461532	tr|B9ILN1|B9ILN1_POPTR Peroxisomal membrane 22 kDa family protein OS=Populus trichocarpa GN=POPTR_0018s08830g PE=4 SV=1
337	4												0	738.799	767	G14712V01_(single)_contig_41866	gnl|BL_ORD_ID|313078	tr|G7KUJ2|G7KUJ2_MEDTR SQUAMOSA promoter binding protein OS=Medicago truncatula GN=MTR_7g110320 PE=4 SV=1
338	4												7.71278	32.3426	40	G14712V01_(single)_contig_25938	gnl|BL_ORD_ID|1533400	tr|I1MX64|I1MX64_SOYBN Uncharacterized protein OS=Glycine max PE=4 SV=2
339	4												4.55279e-10	61.6178	34	G14712V01_(single)_contig_48443	gnl|BL_ORD_ID|312532	tr|G7K0E0|G7K0E0_MEDTR Tar1p OS=Medicago truncatula GN=MTR_5g051090 PE=4 SV=1
340	4					unpha-siRNA	TGCAGTGTCGACGTCGCGGAG	2.4	0.8	0.4	3.6	-	2.59525	33.4982	43	G14712V01_(single)_contig_72491	gnl|BL_ORD_ID|1191533	tr|Q3L7F1|Q3L7F1_GOSHI Cyclopropane fatty acid synthase OS=Gossypium hirsutum GN=CPA-FAS-3 PE=2 SV=1
341	4												1.63677e-158	121.709	133	G14712V01_(single)_contig_19984	gnl|BL_ORD_ID|295777	tr|G7IP90|G7IP90_MEDTR U-box domain-containing protein OS=Medicago truncatula GN=MTR_2g026130 PE=4 SV=1
342	4					unpha-siRNA	TCTCTTGACACGGACGATGCT	2	0.8	0.6	3.4	-	3.77312e-69	50.0618	75	G14712V01_(single)_contig_15294	gnl|BL_ORD_ID|1941857	tr|D7LWP1|D7LWP1_ARALL Zinc finger family protein OS=Arabidopsis lyrata subsp. lyrata GN=ARALYDRAFT_487121 PE=4 SV=1
343	4												9.33929	33.8834	45	gi_7624969_gb_AW727415.1_AW727415	gnl|BL_ORD_ID|990847	tr|F6H9E9|F6H9E9_VITVI Putative uncharacterized protein OS=Vitis vinifera GN=VIT_04s0069g00300 PE=4 SV=1
344	4					unpha-siRNA	TCGACGTCGCGGAGGAATGCT	1.4	1	0.9	3.3	-
345	4					unpha-siRNA	TGAGACAAGCATATGACTACT	1.2	0.4	0.6	2.2	+	6.95955e-14	72.4034	61	gi_436406658_gb_JG854299.1_JG854299	gnl|BL_ORD_ID|1084841	tr|Q00Y69|Q00Y69_OSTTA WGS project CAID00000000 data, contig chromosome 12 (Fragment) OS=Ostreococcus tauri GN=Ot12g00910 PE=4 SV=1
346	4												7.10365e-14	72.4034	61	gi_436391151_gb_JG839045.1_JG839045	gnl|BL_ORD_ID|1084841	tr|Q00Y69|Q00Y69_OSTTA WGS project CAID00000000 data, contig chromosome 12 (Fragment) OS=Ostreococcus tauri GN=Ot12g00910 PE=4 SV=1
347	4												1.00911e-13	72.4034	61	gi_436404253_gb_JG847241.1_JG847241	gnl|BL_ORD_ID|1084841	tr|Q00Y69|Q00Y69_OSTTA WGS project CAID00000000 data, contig chromosome 12 (Fragment) OS=Ostreococcus tauri GN=Ot12g00910 PE=4 SV=1
348	4												1.3076e-19	92.4337	47	gi_18101297_gb_BM360551.1_BM360551	gnl|BL_ORD_ID|309429	tr|G7K0C9|G7K0C9_MEDTR Cytochrome P450 likeTBP OS=Medicago truncatula GN=MTR_5g050950 PE=4 SV=1
349	4												1.55207e-13	72.4034	61	gi_436389795_gb_JG848678.1_JG848678	gnl|BL_ORD_ID|1084841	tr|Q00Y69|Q00Y69_OSTTA WGS project CAID00000000 data, contig chromosome 12 (Fragment) OS=Ostreococcus tauri GN=Ot12g00910 PE=4 SV=1
350	4												5.53524e-81	266.929	186	gi_11201394_gb_BF270399.1_BF270399	gnl|BL_ORD_ID|1141111	tr|Q6YNS0|Q6YNS0_PRUAV Eukaryotic translation initiation factor 3 subunit C OS=Prunus avium PE=2 SV=1
351	4												3.66101e-43	162.54	107	gi_436388921_gb_JG857605.1_JG857605	gnl|BL_ORD_ID|318374	tr|G7K0D6|G7K0D6_MEDTR RRNA intron-encoded homing endonuclease OS=Medicago truncatula GN=MTR_5g051040 PE=4 SV=1
352	4												2.30785e-15	80.1073	41	gi_436398968_gb_JG852676.1_JG852676	gnl|BL_ORD_ID|309429	tr|G7K0C9|G7K0C9_MEDTR Cytochrome P450 likeTBP OS=Medicago truncatula GN=MTR_5g050950 PE=4 SV=1
353	4												4.56769e-43	162.54	107	gi_436395748_gb_JG842674.1_JG842674	gnl|BL_ORD_ID|318374	tr|G7K0D6|G7K0D6_MEDTR RRNA intron-encoded homing endonuclease OS=Medicago truncatula GN=MTR_5g051040 PE=4 SV=1
354	4												1.84556e-13	72.4034	61	gi_436405365_gb_JG840928.1_JG840928	gnl|BL_ORD_ID|1084841	tr|Q00Y69|Q00Y69_OSTTA WGS project CAID00000000 data, contig chromosome 12 (Fragment) OS=Ostreococcus tauri GN=Ot12g00910 PE=4 SV=1
355	4												1.59097e-13	74.7146	42	gi_436402392_gb_JG853207.1_JG853207	gnl|BL_ORD_ID|309429	tr|G7K0C9|G7K0C9_MEDTR Cytochrome P450 likeTBP OS=Medicago truncatula GN=MTR_5g050950 PE=4 SV=1
356	4												1.40326e-23	104.375	118	gi_436386438_gb_JG851043.1_JG851043	gnl|BL_ORD_ID|312532	tr|G7K0E0|G7K0E0_MEDTR Tar1p OS=Medicago truncatula GN=MTR_5g051090 PE=4 SV=1
357	4												1.1563e-08	59.3066	56	gi_11206902_gb_BF275916.1_BF275916	gnl|BL_ORD_ID|1084841	tr|Q00Y69|Q00Y69_OSTTA WGS project CAID00000000 data, contig chromosome 12 (Fragment) OS=Ostreococcus tauri GN=Ot12g00910 PE=4 SV=1
358	4												4.1325e-19	91.6633	47	gi_436401150_gb_JG843580.1_JG843580	gnl|BL_ORD_ID|309429	tr|G7K0C9|G7K0C9_MEDTR Cytochrome P450 likeTBP OS=Medicago truncatula GN=MTR_5g050950 PE=4 SV=1
359	4												2.3574e-20	60.077	28	gi_436407110_gb_JG837426.1_JG837426	gnl|BL_ORD_ID|311558	tr|G7LEH3|G7LEH3_MEDTR ATP synthase subunit beta OS=Medicago truncatula GN=MTR_8g037100 PE=4 SV=1
360	4												6.96987e-20	58.151	27	gi_436404924_gb_JG843853.1_JG843853	gnl|BL_ORD_ID|311558	tr|G7LEH3|G7LEH3_MEDTR ATP synthase subunit beta OS=Medicago truncatula GN=MTR_8g037100 PE=4 SV=1
361	4												1.67565e-21	61.6178	28	gi_436392431_gb_JG852106.1_JG852106	gnl|BL_ORD_ID|311558	tr|G7LEH3|G7LEH3_MEDTR ATP synthase subunit beta OS=Medicago truncatula GN=MTR_8g037100 PE=4 SV=1
362	4												1.41172e-20	60.8474	31	gi_436394406_gb_JG845688.1_JG845688	gnl|BL_ORD_ID|311558	tr|G7LEH3|G7LEH3_MEDTR ATP synthase subunit beta OS=Medicago truncatula GN=MTR_8g037100 PE=4 SV=1
363	4												7.19957e-13	72.0182	61	gi_436401407_gb_JG837273.1_JG837273	gnl|BL_ORD_ID|1084841	tr|Q00Y69|Q00Y69_OSTTA WGS project CAID00000000 data, contig chromosome 12 (Fragment) OS=Ostreococcus tauri GN=Ot12g00910 PE=4 SV=1
364	4												1.58069e-10	66.6254	35	gi_436397644_gb_JG856185.1_JG856185	gnl|BL_ORD_ID|312532	tr|G7K0E0|G7K0E0_MEDTR Tar1p OS=Medicago truncatula GN=MTR_5g051090 PE=4 SV=1
365	4												2.05425e-10	66.6254	35	gi_436389011_gb_JG841954.1_JG841954	gnl|BL_ORD_ID|312532	tr|G7K0E0|G7K0E0_MEDTR Tar1p OS=Medicago truncatula GN=MTR_5g051090 PE=4 SV=1
366	4												2.47195e-10	66.6254	35	gi_436400155_gb_JG846834.1_JG846834	gnl|BL_ORD_ID|312532	tr|G7K0E0|G7K0E0_MEDTR Tar1p OS=Medicago truncatula GN=MTR_5g051090 PE=4 SV=1
367	4												0.0617197	26.1794	14	gi_436406035_gb_JG844370.1_JG844370	gnl|BL_ORD_ID|309429	tr|G7K0C9|G7K0C9_MEDTR Cytochrome P450 likeTBP OS=Medicago truncatula GN=MTR_5g050950 PE=4 SV=1
368	4												0.00424966	44.2838	107	gi_436388849_gb_JG857533.1_JG857533	gnl|BL_ORD_ID|309429	tr|G7K0C9|G7K0C9_MEDTR Cytochrome P450 likeTBP OS=Medicago truncatula GN=MTR_5g050950 PE=4 SV=1
369	4												3.76007e-75	57.7658	31	G14712V01_(single)_contig_45105	gnl|BL_ORD_ID|309429	tr|G7K0C9|G7K0C9_MEDTR Cytochrome P450 likeTBP OS=Medicago truncatula GN=MTR_5g050950 PE=4 SV=1
370	4					unpha-siRNA	AAGATTAAGCCATGCATGTGT	0.4	1.3	0.4	2.1	-	5.89619e-180	541.576	375	G14712V01_(single)_contig_14377	gnl|BL_ORD_ID|287435	tr|Q84ME0|Q84ME0_ARATH AT3g14120/MAG2_7 OS=Arabidopsis thaliana PE=2 SV=1
371	4												3.13263e-19	87.8113	64	G14712V01_(single)_contig_4335	gnl|BL_ORD_ID|1492982	tr|B9GNQ9|B9GNQ9_POPTR Transcription initiation factor IID component TAF4 family protein OS=Populus trichocarpa GN=POPTR_0002s12070g PE=4 SV=1
372	4												1.87648e-49	177.563	101	G14712V01_(single)_contig_57951	gnl|BL_ORD_ID|633777	tr|B9S8P3|B9S8P3_RICCO Molybdopterin cofactor sulfurase, putative OS=Ricinus communis GN=RCOM_0603310 PE=4 SV=1
373	4												1.72101e-37	145.976	216	gi_21091820_gb_BQ404133.1_BQ404133	gnl|BL_ORD_ID|341925	tr|I3XHK1|I3XHK1_ARATH Fanconia anemia complementation group M-like protein OS=Arabidopsis thaliana GN=FANCM PE=2 SV=1
374	4												2.39168e-42	152.91	94	G14712V01_(single)_contig_7660	gnl|BL_ORD_ID|1432594	tr|B9GWJ2|B9GWJ2_POPTR FAD-binding domain-containing family protein OS=Populus trichocarpa GN=POPTR_0003s20240g PE=4 SV=1
375	4												3.93839e-137	236.498	130	G14712V01_(single)_contig_82359	gnl|BL_ORD_ID|1432594	tr|B9GWJ2|B9GWJ2_POPTR FAD-binding domain-containing family protein OS=Populus trichocarpa GN=POPTR_0003s20240g PE=4 SV=1
376	4												4.55279e-10	61.6178	34	G14712V01_(single)_contig_48443	gnl|BL_ORD_ID|312532	tr|G7K0E0|G7K0E0_MEDTR Tar1p OS=Medicago truncatula GN=MTR_5g051090 PE=4 SV=1
377	4					unpha-siRNA	TCCGAAAGCACGAACGAGCAC	0.6	1.3	0.1	2	+	0.012034	25.0238	20	G14712V01_(single)_contig_29238	gnl|BL_ORD_ID|609142	tr|B9REX4|B9REX4_RICCO Protein FRIGIDA, putative OS=Ricinus communis GN=RCOM_1429590 PE=4 SV=1
378	4												2.05434e-60	25.409	20	G14712V01_(single)_contig_88617	gnl|BL_ORD_ID|1444331	tr|B9GHH8|B9GHH8_POPTR Ubiquitin family protein OS=Populus trichocarpa GN=POPTR_0001s47330g PE=4 SV=2
379	4												8.53282e-45	162.54	128	gi_436393792_gb_JG845412.1_JG845412	gnl|BL_ORD_ID|1432089	tr|B9IEH8|B9IEH8_POPTR Nodulin family protein OS=Populus trichocarpa GN=POPTR_0015s07820g PE=4 SV=2
380	4					unpha-siRNA	TGCTCGTTCGTGCTTTCGGAT	1	0.6	0.2	1.8	-	3.91713e-159	82.0333	133	G14712V01_(single)_contig_79978	gnl|BL_ORD_ID|1941374	tr|D7LUE6|D7LUE6_ARALL Ubiquitin-protein ligase 7 OS=Arabidopsis lyrata subsp. lyrata GN=UPL7 PE=4 SV=1
381	4												2.52384e-45	73.9442	58	G14712V01_(single)_contig_83819	gnl|BL_ORD_ID|1358295	tr|M0ZMB4|M0ZMB4_SOLTU Auxin-responsive protein OS=Solanum tuberosum GN=PGSC0003DMG400001498 PE=3 SV=1
382	4												6.62399e-05	53.1434	219	G14712V01_(single)_contig_81288	gnl|BL_ORD_ID|1487196	tr|B9HD65|B9HD65_POPTR Myosin-related family protein OS=Populus trichocarpa GN=POPTR_0006s02200g PE=4 SV=1
383	4												1.49395e-117	347.051	203	G14712V01_(single)_contig_56583	gnl|BL_ORD_ID|1477082	tr|B9GH53|B9GH53_POPTR SNF7 family protein OS=Populus trichocarpa GN=POPTR_0001s19530g PE=2 SV=1
384	4												2.6156e-56	184.882	123	gi_436394060_gb_JG839996.1_JG839996	gnl|BL_ORD_ID|1151030	tr|D6BRE3|D6BRE3_JATCU Putative developmental protein OS=Jatropha curcas PE=2 SV=1
385	4												5.02165e-14	75.485	43	G14712V01_(single)_contig_56974	gnl|BL_ORD_ID|1546437	tr|A4ZGT8|A4ZGT8_SOYBN Transcription factor bZIP63 (Fragment) OS=Glycine max GN=bZIP63 PE=2 SV=1
386	4												1.25356e-86	77.411	43	G14712V01_(single)_contig_45044	gnl|BL_ORD_ID|1704173	tr|V9LYK5|V9LYK5_BRANA CBL-interacting protein kinase 7.1 OS=Brassica napus GN=CIPK7.1 PE=2 SV=1
387	4												5.00747e-120	21.9422	21	G14712V01_(single)_contig_59930	gnl|BL_ORD_ID|1868393	tr|Q2QQV8|Q2QQV8_ORYSJ Retrotransposon protein, putative, unclassified OS=Oryza sativa subsp. japonica GN=LOC_Os12g29700 PE=4 SV=1
388	4					unpha-siRNA	TAGTCATATGCTTGTCTCAAA	0.8	0.8	0.2	1.8	-	5.51427e-14	74.3294	104	G14712V01_(single)_contig_3568	gnl|BL_ORD_ID|241056	tr|V4UL49|V4UL49_9ROSI Uncharacterized protein OS=Citrus clementina GN=CICLE_v10025127mg PE=4 SV=1
389	4												8.04191e-27	115.161	149	G14712V01_(single)_contig_59931	gnl|BL_ORD_ID|987091	tr|A5BBL5|A5BBL5_VITVI Putative uncharacterized protein OS=Vitis vinifera GN=VITISV_011280 PE=4 SV=1
390	4												1.00794e-101	330.872	217	G14712V01_(single)_contig_81509	gnl|BL_ORD_ID|645694	tr|B9RYK2|B9RYK2_RICCO Nucleoprotein TPR, putative OS=Ricinus communis GN=RCOM_1128370 PE=4 SV=1
391	4												4.55279e-10	61.6178	34	G14712V01_(single)_contig_48443	gnl|BL_ORD_ID|312532	tr|G7K0E0|G7K0E0_MEDTR Tar1p OS=Medicago truncatula GN=MTR_5g051090 PE=4 SV=1
392	4					unpha-siRNA	CAAGCATATGACTACTGGCAG	1.2	0.2	0.4	1.8	+	6.40424e-14	72.4034	61	gi_436401164_gb_JG843594.1_JG843594	gnl|BL_ORD_ID|1084841	tr|Q00Y69|Q00Y69_OSTTA WGS project CAID00000000 data, contig chromosome 12 (Fragment) OS=Ostreococcus tauri GN=Ot12g00910 PE=4 SV=1
393	4												6.67772e-14	72.4034	61	gi_436402216_gb_JG850754.1_JG850754	gnl|BL_ORD_ID|1084841	tr|Q00Y69|Q00Y69_OSTTA WGS project CAID00000000 data, contig chromosome 12 (Fragment) OS=Ostreococcus tauri GN=Ot12g00910 PE=4 SV=1
394	4												3.4907e-10	63.5438	35	gi_436389552_gb_JG848534.1_JG848534	gnl|BL_ORD_ID|312532	tr|G7K0E0|G7K0E0_MEDTR Tar1p OS=Medicago truncatula GN=MTR_5g051090 PE=4 SV=1
395	4												6.95955e-14	72.4034	61	gi_436406658_gb_JG854299.1_JG854299	gnl|BL_ORD_ID|1084841	tr|Q00Y69|Q00Y69_OSTTA WGS project CAID00000000 data, contig chromosome 12 (Fragment) OS=Ostreococcus tauri GN=Ot12g00910 PE=4 SV=1
396	4												7.10365e-14	72.4034	61	gi_436391151_gb_JG839045.1_JG839045	gnl|BL_ORD_ID|1084841	tr|Q00Y69|Q00Y69_OSTTA WGS project CAID00000000 data, contig chromosome 12 (Fragment) OS=Ostreococcus tauri GN=Ot12g00910 PE=4 SV=1
397	4												1.00911e-13	72.4034	61	gi_436404253_gb_JG847241.1_JG847241	gnl|BL_ORD_ID|1084841	tr|Q00Y69|Q00Y69_OSTTA WGS project CAID00000000 data, contig chromosome 12 (Fragment) OS=Ostreococcus tauri GN=Ot12g00910 PE=4 SV=1
398	4												1.55207e-13	72.4034	61	gi_436389795_gb_JG848678.1_JG848678	gnl|BL_ORD_ID|1084841	tr|Q00Y69|Q00Y69_OSTTA WGS project CAID00000000 data, contig chromosome 12 (Fragment) OS=Ostreococcus tauri GN=Ot12g00910 PE=4 SV=1
399	4												3.66101e-43	162.54	107	gi_436388921_gb_JG857605.1_JG857605	gnl|BL_ORD_ID|318374	tr|G7K0D6|G7K0D6_MEDTR RRNA intron-encoded homing endonuclease OS=Medicago truncatula GN=MTR_5g051040 PE=4 SV=1
400	4												2.30785e-15	80.1073	41	gi_436398968_gb_JG852676.1_JG852676	gnl|BL_ORD_ID|309429	tr|G7K0C9|G7K0C9_MEDTR Cytochrome P450 likeTBP OS=Medicago truncatula GN=MTR_5g050950 PE=4 SV=1
401	4												4.56769e-43	162.54	107	gi_436395748_gb_JG842674.1_JG842674	gnl|BL_ORD_ID|318374	tr|G7K0D6|G7K0D6_MEDTR RRNA intron-encoded homing endonuclease OS=Medicago truncatula GN=MTR_5g051040 PE=4 SV=1
402	4												1.84556e-13	72.4034	61	gi_436405365_gb_JG840928.1_JG840928	gnl|BL_ORD_ID|1084841	tr|Q00Y69|Q00Y69_OSTTA WGS project CAID00000000 data, contig chromosome 12 (Fragment) OS=Ostreococcus tauri GN=Ot12g00910 PE=4 SV=1
403	4												1.59097e-13	74.7146	42	gi_436402392_gb_JG853207.1_JG853207	gnl|BL_ORD_ID|309429	tr|G7K0C9|G7K0C9_MEDTR Cytochrome P450 likeTBP OS=Medicago truncatula GN=MTR_5g050950 PE=4 SV=1
404	4												1.40326e-23	104.375	118	gi_436386438_gb_JG851043.1_JG851043	gnl|BL_ORD_ID|312532	tr|G7K0E0|G7K0E0_MEDTR Tar1p OS=Medicago truncatula GN=MTR_5g051090 PE=4 SV=1
405	4												4.1325e-19	91.6633	47	gi_436401150_gb_JG843580.1_JG843580	gnl|BL_ORD_ID|309429	tr|G7K0C9|G7K0C9_MEDTR Cytochrome P450 likeTBP OS=Medicago truncatula GN=MTR_5g050950 PE=4 SV=1
406	4												2.3574e-20	60.077	28	gi_436407110_gb_JG837426.1_JG837426	gnl|BL_ORD_ID|311558	tr|G7LEH3|G7LEH3_MEDTR ATP synthase subunit beta OS=Medicago truncatula GN=MTR_8g037100 PE=4 SV=1
407	4												6.96987e-20	58.151	27	gi_436404924_gb_JG843853.1_JG843853	gnl|BL_ORD_ID|311558	tr|G7LEH3|G7LEH3_MEDTR ATP synthase subunit beta OS=Medicago truncatula GN=MTR_8g037100 PE=4 SV=1
408	4												1.67565e-21	61.6178	28	gi_436392431_gb_JG852106.1_JG852106	gnl|BL_ORD_ID|311558	tr|G7LEH3|G7LEH3_MEDTR ATP synthase subunit beta OS=Medicago truncatula GN=MTR_8g037100 PE=4 SV=1
409	4												1.41172e-20	60.8474	31	gi_436394406_gb_JG845688.1_JG845688	gnl|BL_ORD_ID|311558	tr|G7LEH3|G7LEH3_MEDTR ATP synthase subunit beta OS=Medicago truncatula GN=MTR_8g037100 PE=4 SV=1
410	4												7.19957e-13	72.0182	61	gi_436401407_gb_JG837273.1_JG837273	gnl|BL_ORD_ID|1084841	tr|Q00Y69|Q00Y69_OSTTA WGS project CAID00000000 data, contig chromosome 12 (Fragment) OS=Ostreococcus tauri GN=Ot12g00910 PE=4 SV=1
411	4												1.58069e-10	66.6254	35	gi_436397644_gb_JG856185.1_JG856185	gnl|BL_ORD_ID|312532	tr|G7K0E0|G7K0E0_MEDTR Tar1p OS=Medicago truncatula GN=MTR_5g051090 PE=4 SV=1
412	4												2.05425e-10	66.6254	35	gi_436389011_gb_JG841954.1_JG841954	gnl|BL_ORD_ID|312532	tr|G7K0E0|G7K0E0_MEDTR Tar1p OS=Medicago truncatula GN=MTR_5g051090 PE=4 SV=1
413	4												2.47195e-10	66.6254	35	gi_436400155_gb_JG846834.1_JG846834	gnl|BL_ORD_ID|312532	tr|G7K0E0|G7K0E0_MEDTR Tar1p OS=Medicago truncatula GN=MTR_5g051090 PE=4 SV=1
414	4												0.0617197	26.1794	14	gi_436406035_gb_JG844370.1_JG844370	gnl|BL_ORD_ID|309429	tr|G7K0C9|G7K0C9_MEDTR Cytochrome P450 likeTBP OS=Medicago truncatula GN=MTR_5g050950 PE=4 SV=1
415	4												0.00424966	44.2838	107	gi_436388849_gb_JG857533.1_JG857533	gnl|BL_ORD_ID|309429	tr|G7K0C9|G7K0C9_MEDTR Cytochrome P450 likeTBP OS=Medicago truncatula GN=MTR_5g050950 PE=4 SV=1
416	4												3.76007e-75	57.7658	31	G14712V01_(single)_contig_45105	gnl|BL_ORD_ID|309429	tr|G7K0C9|G7K0C9_MEDTR Cytochrome P450 likeTBP OS=Medicago truncatula GN=MTR_5g050950 PE=4 SV=1
417	4					unpha-siRNA	CGACGTCGCGGAGGAATGCTA	0.6	0.8	0.2	1.6	-
418	4					unpha-siRNA	AGACAAGCATATGACTACTGG	1	0.1	0.4	1.5	+	3.4907e-10	63.5438	35	gi_436389552_gb_JG848534.1_JG848534	gnl|BL_ORD_ID|312532	tr|G7K0E0|G7K0E0_MEDTR Tar1p OS=Medicago truncatula GN=MTR_5g051090 PE=4 SV=1
419	4												6.95955e-14	72.4034	61	gi_436406658_gb_JG854299.1_JG854299	gnl|BL_ORD_ID|1084841	tr|Q00Y69|Q00Y69_OSTTA WGS project CAID00000000 data, contig chromosome 12 (Fragment) OS=Ostreococcus tauri GN=Ot12g00910 PE=4 SV=1
420	4												7.10365e-14	72.4034	61	gi_436391151_gb_JG839045.1_JG839045	gnl|BL_ORD_ID|1084841	tr|Q00Y69|Q00Y69_OSTTA WGS project CAID00000000 data, contig chromosome 12 (Fragment) OS=Ostreococcus tauri GN=Ot12g00910 PE=4 SV=1
421	4												1.00911e-13	72.4034	61	gi_436404253_gb_JG847241.1_JG847241	gnl|BL_ORD_ID|1084841	tr|Q00Y69|Q00Y69_OSTTA WGS project CAID00000000 data, contig chromosome 12 (Fragment) OS=Ostreococcus tauri GN=Ot12g00910 PE=4 SV=1
422	4												1.55207e-13	72.4034	61	gi_436389795_gb_JG848678.1_JG848678	gnl|BL_ORD_ID|1084841	tr|Q00Y69|Q00Y69_OSTTA WGS project CAID00000000 data, contig chromosome 12 (Fragment) OS=Ostreococcus tauri GN=Ot12g00910 PE=4 SV=1
423	4												5.53524e-81	266.929	186	gi_11201394_gb_BF270399.1_BF270399	gnl|BL_ORD_ID|1141111	tr|Q6YNS0|Q6YNS0_PRUAV Eukaryotic translation initiation factor 3 subunit C OS=Prunus avium PE=2 SV=1
424	4												3.66101e-43	162.54	107	gi_436388921_gb_JG857605.1_JG857605	gnl|BL_ORD_ID|318374	tr|G7K0D6|G7K0D6_MEDTR RRNA intron-encoded homing endonuclease OS=Medicago truncatula GN=MTR_5g051040 PE=4 SV=1
425	4												2.30785e-15	80.1073	41	gi_436398968_gb_JG852676.1_JG852676	gnl|BL_ORD_ID|309429	tr|G7K0C9|G7K0C9_MEDTR Cytochrome P450 likeTBP OS=Medicago truncatula GN=MTR_5g050950 PE=4 SV=1
426	4												4.56769e-43	162.54	107	gi_436395748_gb_JG842674.1_JG842674	gnl|BL_ORD_ID|318374	tr|G7K0D6|G7K0D6_MEDTR RRNA intron-encoded homing endonuclease OS=Medicago truncatula GN=MTR_5g051040 PE=4 SV=1
427	4												1.84556e-13	72.4034	61	gi_436405365_gb_JG840928.1_JG840928	gnl|BL_ORD_ID|1084841	tr|Q00Y69|Q00Y69_OSTTA WGS project CAID00000000 data, contig chromosome 12 (Fragment) OS=Ostreococcus tauri GN=Ot12g00910 PE=4 SV=1
428	4												1.59097e-13	74.7146	42	gi_436402392_gb_JG853207.1_JG853207	gnl|BL_ORD_ID|309429	tr|G7K0C9|G7K0C9_MEDTR Cytochrome P450 likeTBP OS=Medicago truncatula GN=MTR_5g050950 PE=4 SV=1
429	4												1.40326e-23	104.375	118	gi_436386438_gb_JG851043.1_JG851043	gnl|BL_ORD_ID|312532	tr|G7K0E0|G7K0E0_MEDTR Tar1p OS=Medicago truncatula GN=MTR_5g051090 PE=4 SV=1
430	4												1.1563e-08	59.3066	56	gi_11206902_gb_BF275916.1_BF275916	gnl|BL_ORD_ID|1084841	tr|Q00Y69|Q00Y69_OSTTA WGS project CAID00000000 data, contig chromosome 12 (Fragment) OS=Ostreococcus tauri GN=Ot12g00910 PE=4 SV=1
431	4												4.1325e-19	91.6633	47	gi_436401150_gb_JG843580.1_JG843580	gnl|BL_ORD_ID|309429	tr|G7K0C9|G7K0C9_MEDTR Cytochrome P450 likeTBP OS=Medicago truncatula GN=MTR_5g050950 PE=4 SV=1
432	4												2.3574e-20	60.077	28	gi_436407110_gb_JG837426.1_JG837426	gnl|BL_ORD_ID|311558	tr|G7LEH3|G7LEH3_MEDTR ATP synthase subunit beta OS=Medicago truncatula GN=MTR_8g037100 PE=4 SV=1
433	4												6.96987e-20	58.151	27	gi_436404924_gb_JG843853.1_JG843853	gnl|BL_ORD_ID|311558	tr|G7LEH3|G7LEH3_MEDTR ATP synthase subunit beta OS=Medicago truncatula GN=MTR_8g037100 PE=4 SV=1
434	4												1.67565e-21	61.6178	28	gi_436392431_gb_JG852106.1_JG852106	gnl|BL_ORD_ID|311558	tr|G7LEH3|G7LEH3_MEDTR ATP synthase subunit beta OS=Medicago truncatula GN=MTR_8g037100 PE=4 SV=1
435	4												1.41172e-20	60.8474	31	gi_436394406_gb_JG845688.1_JG845688	gnl|BL_ORD_ID|311558	tr|G7LEH3|G7LEH3_MEDTR ATP synthase subunit beta OS=Medicago truncatula GN=MTR_8g037100 PE=4 SV=1
436	4												7.19957e-13	72.0182	61	gi_436401407_gb_JG837273.1_JG837273	gnl|BL_ORD_ID|1084841	tr|Q00Y69|Q00Y69_OSTTA WGS project CAID00000000 data, contig chromosome 12 (Fragment) OS=Ostreococcus tauri GN=Ot12g00910 PE=4 SV=1
437	4												1.58069e-10	66.6254	35	gi_436397644_gb_JG856185.1_JG856185	gnl|BL_ORD_ID|312532	tr|G7K0E0|G7K0E0_MEDTR Tar1p OS=Medicago truncatula GN=MTR_5g051090 PE=4 SV=1
438	4												2.05425e-10	66.6254	35	gi_436389011_gb_JG841954.1_JG841954	gnl|BL_ORD_ID|312532	tr|G7K0E0|G7K0E0_MEDTR Tar1p OS=Medicago truncatula GN=MTR_5g051090 PE=4 SV=1
439	4												2.47195e-10	66.6254	35	gi_436400155_gb_JG846834.1_JG846834	gnl|BL_ORD_ID|312532	tr|G7K0E0|G7K0E0_MEDTR Tar1p OS=Medicago truncatula GN=MTR_5g051090 PE=4 SV=1
440	4												0.0617197	26.1794	14	gi_436406035_gb_JG844370.1_JG844370	gnl|BL_ORD_ID|309429	tr|G7K0C9|G7K0C9_MEDTR Cytochrome P450 likeTBP OS=Medicago truncatula GN=MTR_5g050950 PE=4 SV=1
441	4												0.00424966	44.2838	107	gi_436388849_gb_JG857533.1_JG857533	gnl|BL_ORD_ID|309429	tr|G7K0C9|G7K0C9_MEDTR Cytochrome P450 likeTBP OS=Medicago truncatula GN=MTR_5g050950 PE=4 SV=1
442	4												3.76007e-75	57.7658	31	G14712V01_(single)_contig_45105	gnl|BL_ORD_ID|309429	tr|G7K0C9|G7K0C9_MEDTR Cytochrome P450 likeTBP OS=Medicago truncatula GN=MTR_5g050950 PE=4 SV=1
443	4					unpha-siRNA	CTCAAAGATTAAGCCATGCAT	0.1	0.8	0.6	1.5	-	1.9267e-62	211.46	121	G14712V01_(single)_contig_30993	gnl|BL_ORD_ID|648637	tr|B9SKD2|B9SKD2_RICCO Receptor protein kinase CLAVATA1, putative OS=Ricinus communis GN=RCOM_0759460 PE=4 SV=1
444	4												4.33001e-154	239.58	219	G14712V01_(single)_contig_82383	gnl|BL_ORD_ID|636597	tr|B9SG22|B9SG22_RICCO Cytochrome P450, putative OS=Ricinus communis GN=RCOM_1154590 PE=3 SV=1
445	4												7.71278	32.3426	40	G14712V01_(single)_contig_25938	gnl|BL_ORD_ID|1533400	tr|I1MX64|I1MX64_SOYBN Uncharacterized protein OS=Glycine max PE=4 SV=2
446	4												4.55279e-10	61.6178	34	G14712V01_(single)_contig_48443	gnl|BL_ORD_ID|312532	tr|G7K0E0|G7K0E0_MEDTR Tar1p OS=Medicago truncatula GN=MTR_5g051090 PE=4 SV=1
447	4					unpha-siRNA	CAAAGATTAAGCCATGCATGT	0.2	1.1	0.1	1.4	-	0.000887224	48.1358	41	G14712V01_(single)_contig_13978	gnl|BL_ORD_ID|1321782	tr|V7BT45|V7BT45_PHAVU Katanin p80 WD40 repeat-containing subunit B1 homolog OS=Phaseolus vulgaris GN=PHAVU_006G189900g PE=3 SV=1
448	4												1.19735e-46	161.77	188	gi_21091203_gb_BQ403528.1_BQ403528	gnl|BL_ORD_ID|1483450	tr|B9HA89|B9HA89_POPTR Calcium-binding family protein OS=Populus trichocarpa GN=POPTR_0006s06480g PE=4 SV=2
449	4												6.21107e-37	136.346	166	gi_21095373_gb_BQ407686.1_BQ407686	gnl|BL_ORD_ID|1483450	tr|B9HA89|B9HA89_POPTR Calcium-binding family protein OS=Populus trichocarpa GN=POPTR_0006s06480g PE=4 SV=2
450	4												8.43495e-84	258.84	155	G14712V01_(single)_contig_83231	gnl|BL_ORD_ID|1461532	tr|B9ILN1|B9ILN1_POPTR Peroxisomal membrane 22 kDa family protein OS=Populus trichocarpa GN=POPTR_0018s08830g PE=4 SV=1
451	4												0.0153615	40.817	32	gi_21103632_gb_BQ415945.1_BQ415945	gnl|BL_ORD_ID|1192814	tr|R4HZ92|R4HZ92_GOSHI Xyloglucan endotransglycosylase OS=Gossypium hirsutum GN=XTH PE=2 SV=1
452	4												3.53333e-107	318.931	148	gi_21095664_gb_BQ407977.1_BQ407977	gnl|BL_ORD_ID|1192814	tr|R4HZ92|R4HZ92_GOSHI Xyloglucan endotransglycosylase OS=Gossypium hirsutum GN=XTH PE=2 SV=1
453	4												1.28339e-82	256.529	136	gi_21089544_gb_BQ401857.1_BQ401857	gnl|BL_ORD_ID|1192814	tr|R4HZ92|R4HZ92_GOSHI Xyloglucan endotransglycosylase OS=Gossypium hirsutum GN=XTH PE=2 SV=1
454	4												2.04666e-89	286.189	299	G14712V01_(single)_contig_79841	gnl|BL_ORD_ID|592395	tr|B9RMD6|B9RMD6_RICCO LIGULELESS1 protein, putative OS=Ricinus communis GN=RCOM_1079880 PE=4 SV=1
455	4												0	738.799	767	G14712V01_(single)_contig_41866	gnl|BL_ORD_ID|313078	tr|G7KUJ2|G7KUJ2_MEDTR SQUAMOSA promoter binding protein OS=Medicago truncatula GN=MTR_7g110320 PE=4 SV=1
456	4												7.71278	32.3426	40	G14712V01_(single)_contig_25938	gnl|BL_ORD_ID|1533400	tr|I1MX64|I1MX64_SOYBN Uncharacterized protein OS=Glycine max PE=4 SV=2
457	4												4.55279e-10	61.6178	34	G14712V01_(single)_contig_48443	gnl|BL_ORD_ID|312532	tr|G7K0E0|G7K0E0_MEDTR Tar1p OS=Medicago truncatula GN=MTR_5g051090 PE=4 SV=1
458	4					unpha-siRNA	ATATGCTTGTCTCAAAGATTA	0.4	0.4	0.6	1.4	-	7.08522e-33	78.9518	359	G14712V01_(single)_contig_13554	gnl|BL_ORD_ID|1868393	tr|Q2QQV8|Q2QQV8_ORYSJ Retrotransposon protein, putative, unclassified OS=Oryza sativa subsp. japonica GN=LOC_Os12g29700 PE=4 SV=1
459	4												1.00794e-101	330.872	217	G14712V01_(single)_contig_81509	gnl|BL_ORD_ID|645694	tr|B9RYK2|B9RYK2_RICCO Nucleoprotein TPR, putative OS=Ricinus communis GN=RCOM_1128370 PE=4 SV=1
460	4												2.31119e-73	231.106	132	gi_21090367_gb_BQ402680.1_BQ402680	gnl|BL_ORD_ID|634394	tr|B9T7A1|B9T7A1_RICCO Ef-hand calcium binding protein, putative OS=Ricinus communis GN=RCOM_0057830 PE=4 SV=1
461	4												3.86171e-58	197.978	184	G14712V01_(single)_contig_29126	gnl|BL_ORD_ID|1442071	tr|B9NA97|B9NA97_POPTR FAD-binding domain-containing family protein OS=Populus trichocarpa GN=POPTR_0001s43120g PE=4 SV=1
462	4												2.46143e-06	54.299	28	G14712V01_(single)_contig_12915	gnl|BL_ORD_ID|1475793	tr|B9GFL2|B9GFL2_POPTR DNA topoisomerase VIA family protein OS=Populus trichocarpa GN=POPTR_0001s37540g PE=4 SV=1
463	4												1.98462e-63	216.853	134	G14712V01_(single)_contig_13297	gnl|BL_ORD_ID|275933	tr|G7KR74|G7KR74_MEDTR Hedgehog-interacting protein OS=Medicago truncatula GN=MTR_7g036900 PE=4 SV=1
464	4												4.55279e-10	61.6178	34	G14712V01_(single)_contig_48443	gnl|BL_ORD_ID|312532	tr|G7K0E0|G7K0E0_MEDTR Tar1p OS=Medicago truncatula GN=MTR_5g051090 PE=4 SV=1
465	4					unpha-siRNA	AAAGATTAAGCCATGCATGTG	0.2	0.6	0.6	1.4	-	3.25908e-55	186.037	138	gi_21094437_gb_BQ406750.1_BQ406750	gnl|BL_ORD_ID|1934409	tr|D7LUT4|D7LUT4_ARALL Transcription factor OS=Arabidopsis lyrata subsp. lyrata GN=ARALYDRAFT_485840 PE=4 SV=1
466	4												1.75446e-27	114.005	79	gi_18099817_gb_BM359071.1_BM359071	gnl|BL_ORD_ID|1934409	tr|D7LUT4|D7LUT4_ARALL Transcription factor OS=Arabidopsis lyrata subsp. lyrata GN=ARALYDRAFT_485840 PE=4 SV=1
467	4												3.01448e-54	186.037	138	gi_13355704_gb_BG446052.1_BG446052	gnl|BL_ORD_ID|1934409	tr|D7LUT4|D7LUT4_ARALL Transcription factor OS=Arabidopsis lyrata subsp. lyrata GN=ARALYDRAFT_485840 PE=4 SV=1
468	4												5.55201e-54	185.267	138	gi_11209142_gb_BF277976.1_BF277976	gnl|BL_ORD_ID|1934409	tr|D7LUT4|D7LUT4_ARALL Transcription factor OS=Arabidopsis lyrata subsp. lyrata GN=ARALYDRAFT_485840 PE=4 SV=1
469	4												7.71278	32.3426	40	G14712V01_(single)_contig_25938	gnl|BL_ORD_ID|1533400	tr|I1MX64|I1MX64_SOYBN Uncharacterized protein OS=Glycine max PE=4 SV=2
470	4												1.19735e-46	161.77	188	gi_21091203_gb_BQ403528.1_BQ403528	gnl|BL_ORD_ID|1483450	tr|B9HA89|B9HA89_POPTR Calcium-binding family protein OS=Populus trichocarpa GN=POPTR_0006s06480g PE=4 SV=2
471	4												6.21107e-37	136.346	166	gi_21095373_gb_BQ407686.1_BQ407686	gnl|BL_ORD_ID|1483450	tr|B9HA89|B9HA89_POPTR Calcium-binding family protein OS=Populus trichocarpa GN=POPTR_0006s06480g PE=4 SV=2
472	4												3.13263e-19	87.8113	64	G14712V01_(single)_contig_4335	gnl|BL_ORD_ID|1492982	tr|B9GNQ9|B9GNQ9_POPTR Transcription initiation factor IID component TAF4 family protein OS=Populus trichocarpa GN=POPTR_0002s12070g PE=4 SV=1
473	4												8.5769e-19	34.6538	19	gi_436394496_gb_JG840234.1_JG840234	gnl|BL_ORD_ID|1509947	tr|B9HQX7|B9HQX7_POPTR LysM-domain GPI-anchored protein 2 OS=Populus trichocarpa GN=POPTR_0009s14530g PE=4 SV=1
474	4												2.33606e-07	55.4546	94	G14712V01_(single)_contig_73659	gnl|BL_ORD_ID|580473	tr|B9RNQ1|B9RNQ1_RICCO Cysteine-type endopeptidase, putative OS=Ricinus communis GN=RCOM_0919640 PE=4 SV=1
475	4												2.06038e-46	164.466	164	gi_21093845_gb_BQ406158.1_BQ406158	gnl|BL_ORD_ID|1509947	tr|B9HQX7|B9HQX7_POPTR LysM-domain GPI-anchored protein 2 OS=Populus trichocarpa GN=POPTR_0009s14530g PE=4 SV=1
476	4												2.76445e-39	40.4318	49	G14712V01_(single)_contig_8820	gnl|BL_ORD_ID|1491184	tr|B9HM86|B9HM86_POPTR SQUAMOSA PROMOTER BINDING protein-LIKE 7 OS=Populus trichocarpa GN=POPTR_0008s20160g PE=4 SV=1
477	4												8.06364e-42	153.295	155	gi_436405844_gb_JG844278.1_JG844278	gnl|BL_ORD_ID|1509947	tr|B9HQX7|B9HQX7_POPTR LysM-domain GPI-anchored protein 2 OS=Populus trichocarpa GN=POPTR_0009s14530g PE=4 SV=1
478	4												1.72101e-37	145.976	216	gi_21091820_gb_BQ404133.1_BQ404133	gnl|BL_ORD_ID|341925	tr|I3XHK1|I3XHK1_ARATH Fanconia anemia complementation group M-like protein OS=Arabidopsis thaliana GN=FANCM PE=2 SV=1
479	4												2.39168e-42	152.91	94	G14712V01_(single)_contig_7660	gnl|BL_ORD_ID|1432594	tr|B9GWJ2|B9GWJ2_POPTR FAD-binding domain-containing family protein OS=Populus trichocarpa GN=POPTR_0003s20240g PE=4 SV=1
480	4												3.93839e-137	236.498	130	G14712V01_(single)_contig_82359	gnl|BL_ORD_ID|1432594	tr|B9GWJ2|B9GWJ2_POPTR FAD-binding domain-containing family protein OS=Populus trichocarpa GN=POPTR_0003s20240g PE=4 SV=1
481	4												4.55279e-10	61.6178	34	G14712V01_(single)_contig_48443	gnl|BL_ORD_ID|312532	tr|G7K0E0|G7K0E0_MEDTR Tar1p OS=Medicago truncatula GN=MTR_5g051090 PE=4 SV=1
482	4					unpha-siRNA	TCTCAAAGATTAAGCCATGCA	0.6	0.6	0.1	1.3	-	0	546.584	294	G14712V01_(single)_contig_21397	gnl|BL_ORD_ID|1192814	tr|R4HZ92|R4HZ92_GOSHI Xyloglucan endotransglycosylase OS=Gossypium hirsutum GN=XTH PE=2 SV=1
483	4												8.43441e-115	338.576	158	gi_11205504_gb_BF274434.1_BF274434	gnl|BL_ORD_ID|1192814	tr|R4HZ92|R4HZ92_GOSHI Xyloglucan endotransglycosylase OS=Gossypium hirsutum GN=XTH PE=2 SV=1
484	4												1.28339e-82	256.529	136	gi_21089544_gb_BQ401857.1_BQ401857	gnl|BL_ORD_ID|1192814	tr|R4HZ92|R4HZ92_GOSHI Xyloglucan endotransglycosylase OS=Gossypium hirsutum GN=XTH PE=2 SV=1
485	4												3.53333e-107	318.931	148	gi_21095664_gb_BQ407977.1_BQ407977	gnl|BL_ORD_ID|1192814	tr|R4HZ92|R4HZ92_GOSHI Xyloglucan endotransglycosylase OS=Gossypium hirsutum GN=XTH PE=2 SV=1
486	4												0.0153615	40.817	32	gi_21103632_gb_BQ415945.1_BQ415945	gnl|BL_ORD_ID|1192814	tr|R4HZ92|R4HZ92_GOSHI Xyloglucan endotransglycosylase OS=Gossypium hirsutum GN=XTH PE=2 SV=1
487	4												4.60108e-98	295.049	137	gi_21101711_gb_BQ414024.1_BQ414024	gnl|BL_ORD_ID|1192814	tr|R4HZ92|R4HZ92_GOSHI Xyloglucan endotransglycosylase OS=Gossypium hirsutum GN=XTH PE=2 SV=1
488	4												4.55279e-10	61.6178	34	G14712V01_(single)_contig_48443	gnl|BL_ORD_ID|312532	tr|G7K0E0|G7K0E0_MEDTR Tar1p OS=Medicago truncatula GN=MTR_5g051090 PE=4 SV=1
489	4					unpha-siRNA	TAGGCATCGAGAGACAAGGGC	1	0.1	0.1	1.2	+	5.592e-34	132.88	120	gi_21095490_gb_BQ407803.1_BQ407803	gnl|BL_ORD_ID|987015	tr|D7SVW5|D7SVW5_VITVI Putative uncharacterized protein OS=Vitis vinifera GN=VIT_07s0031g00490 PE=4 SV=1
490	4												1.04521e-53	176.022	103	G14712V01_(single)_contig_4227	gnl|BL_ORD_ID|1339986	tr|V7BH93|V7BH93_PHAVU Uncharacterized protein OS=Phaseolus vulgaris GN=PHAVU_007G193100g PE=4 SV=1
491	4												7.67794e-48	175.252	240	G14712V01_(single)_contig_58254	gnl|BL_ORD_ID|1459120	tr|B9HLY0|B9HLY0_POPTR Mitochondrial substrate carrier family protein OS=Populus trichocarpa GN=POPTR_0008s04330g PE=3 SV=1
492	4												0	545.428	531	G14712V01_(single)_contig_13893	gnl|BL_ORD_ID|1533597	tr|B9GKH7|B9GKH7_POPTR Uncharacterized protein OS=Populus trichocarpa GN=POPTR_0001s09390g PE=4 SV=1
493	4												4.11354e-21	94.7449	62	G14712V01_(single)_contig_14817	gnl|BL_ORD_ID|1488537	tr|B9GK98|B9GK98_POPTR ORMDL family protein OS=Populus trichocarpa GN=POPTR_0001s11140g PE=4 SV=1
494	4					unpha-siRNA	TCGCGGAGGAATGCTACCTGG	0.8	0.2	0.2	1.2	-
495	4					unpha-siRNA	TGCATAGGCATCGAGAGACAA	0.8	0.2	0.1	1.1	+	1.03593e-34	36.965	49	G14712V01_(single)_contig_17572	gnl|BL_ORD_ID|1147490	tr|Q01KW5|Q01KW5_ORYSA H0211A12.9 protein OS=Oryza sativa GN=H0211A12.9 PE=4 SV=1
496	4												5.98072e-168	484.182	358	G14712V01_(single)_contig_17357	gnl|BL_ORD_ID|186220	tr|V4UDT8|V4UDT8_9ROSI Uncharacterized protein OS=Citrus clementina GN=CICLE_v10014727mg PE=4 SV=1
497	4												1.21861e-127	382.489	220	gi_21095256_gb_BQ407569.1_BQ407569	gnl|BL_ORD_ID|1498644	tr|B9H8P1|B9H8P1_POPTR Dehydration-responsive family protein OS=Populus trichocarpa GN=POPTR_0005s24780g PE=4 SV=1
498	4												3.76007e-75	57.7658	31	G14712V01_(single)_contig_45105	gnl|BL_ORD_ID|309429	tr|G7K0C9|G7K0C9_MEDTR Cytochrome P450 likeTBP OS=Medicago truncatula GN=MTR_5g050950 PE=4 SV=1
499	4												7.19957e-13	72.0182	61	gi_436401407_gb_JG837273.1_JG837273	gnl|BL_ORD_ID|1084841	tr|Q00Y69|Q00Y69_OSTTA WGS project CAID00000000 data, contig chromosome 12 (Fragment) OS=Ostreococcus tauri GN=Ot12g00910 PE=4 SV=1
500	4												3.55649	34.2686	41	gi_436402762_gb_JG853577.1_JG853577	gnl|BL_ORD_ID|98535	tr|Q53P66|Q53P66_ORYSJ Retrotransposon protein, putative, Ty1-copia sub-class OS=Oryza sativa subsp. japonica GN=LOC_Os11g08510 PE=4 SV=1
501	4												9.73158	32.7278	41	gi_436404879_gb_JG843808.1_JG843808	gnl|BL_ORD_ID|1881071	tr|Q7XU59|Q7XU59_ORYSJ OSJNBb0091E11.16 protein OS=Oryza sativa subsp. japonica GN=OSJNBb0091E11.16 PE=4 SV=2
502	4												3.33072	34.2686	41	gi_436408304_gb_JG838026.1_JG838026	gnl|BL_ORD_ID|98535	tr|Q53P66|Q53P66_ORYSJ Retrotransposon protein, putative, Ty1-copia sub-class OS=Oryza sativa subsp. japonica GN=LOC_Os11g08510 PE=4 SV=1
503	4					unpha-siRNA	AGTAGTCATATGCTTGTCTCA	0.8	0.1	0.2	1.1	-	6.63564e-14	75.485	100	G14712V01_(single)_contig_46770	gnl|BL_ORD_ID|1391312	tr|Q04358|Q04358_SOLTU Potato DNA for copia-like transposable element OS=Solanum tuberosum PE=4 SV=1
504	4												6.80418e-45	169.474	163	G14712V01_(single)_contig_24828	gnl|BL_ORD_ID|599098	tr|B9SL27|B9SL27_RICCO Protein phosphatase-2c, putative OS=Ricinus communis GN=RCOM_0849360 PE=4 SV=1
505	4												6.02609e-55	189.889	309	G14712V01_(single)_contig_15995	gnl|BL_ORD_ID|19251	sp|Q9XII1|PDV2_ARATH Plastid division protein PDV2 OS=Arabidopsis thaliana GN=PDV2 PE=1 SV=1
506	4												1.18009e-51	181.8	205	gi_21098741_gb_BQ411054.1_BQ411054	gnl|BL_ORD_ID|605216	tr|B9RZD8|B9RZD8_RICCO Non-symbiotic hemoglobin, putative OS=Ricinus communis GN=RCOM_0938370 PE=3 SV=1
507	4												4.25149e-95	287.345	158	G14712V01_(single)_contig_6224	gnl|BL_ORD_ID|629988	tr|B9SXB7|B9SXB7_RICCO Prolyl 4-hydroxylase alpha subunit, putative OS=Ricinus communis GN=RCOM_0782750 PE=4 SV=1
508	4												9.5938e-52	173.711	111	G14712V01_(single)_contig_44604	gnl|BL_ORD_ID|199242	tr|G7LB40|G7LB40_MEDTR Prolyl 4-hydroxylase alpha-2 subunit OS=Medicago truncatula GN=MTR_8g074890 PE=2 SV=1
509	4												1.77617e-10	31.9574	46	G14712V01_(single)_contig_9998	gnl|BL_ORD_ID|954335	tr|F6I4H3|F6I4H3_VITVI Putative uncharacterized protein OS=Vitis vinifera GN=VIT_14s0060g00430 PE=2 SV=1
510	4												0.400992	34.6538	73	G14712V01_(single)_contig_73250	gnl|BL_ORD_ID|1390289	tr|M0ZJ01|M0ZJ01_SOLTU Uncharacterized protein OS=Solanum tuberosum GN=PGSC0003DMG400000646 PE=4 SV=1
511	4												7.59074e-10	62.7734	38	G14712V01_(single)_contig_21630	gnl|BL_ORD_ID|1775540	tr|J7ILM4|J7ILM4_ARAHY Natural resistance-associated macrophage protein 1 OS=Arachis hypogaea GN=NRAMP1 PE=2 SV=1
512	4												1.46577e-09	41.9726	46	gi_11207629_gb_BF276559.1_BF276559	gnl|BL_ORD_ID|1365057	tr|Q3HVK5|Q3HVK5_SOLTU 60S ribosomal protein L21-like protein OS=Solanum tuberosum PE=2 SV=1
513	4												4.55279e-10	61.6178	34	G14712V01_(single)_contig_48443	gnl|BL_ORD_ID|312532	tr|G7K0E0|G7K0E0_MEDTR Tar1p OS=Medicago truncatula GN=MTR_5g051090 PE=4 SV=1
514	4					unpha-siRNA	GTTCGTGCTTTCGGATGCGGA	0.2	0.6	0.2	1	-	1.76404e-41	152.91	82	G14712V01_(single)_contig_82613	gnl|BL_ORD_ID|643230	tr|B9R7N2|B9R7N2_RICCO Exocyst complex component sec3, putative OS=Ricinus communis GN=RCOM_1593330 PE=4 SV=1
515	4												7.954e-101	304.679	220	G14712V01_(single)_contig_17214	gnl|BL_ORD_ID|18724	sp|Q6IDL4|P24D3_ARATH Transmembrane emp24 domain-containing protein p24delta3 OS=Arabidopsis thaliana GN=At1g09580 PE=1 SV=1
516	4												1.04446e-67	225.328	142	G14712V01_(single)_contig_89212	gnl|BL_ORD_ID|962914	tr|A5BQL4|A5BQL4_VITVI Putative uncharacterized protein OS=Vitis vinifera GN=VITISV_037832 PE=2 SV=1
517	4					unpha-siRNA	TTGAGAGCCATGCAGTGTCGA	0.2	0.6	0.1	0.9	-	3.54467e-35	126.716	74	G14712V01_(single)_contig_87517	gnl|BL_ORD_ID|258402	tr|V4SL13|V4SL13_9ROSI Uncharacterized protein (Fragment) OS=Citrus clementina GN=CICLE_v100031692mg PE=4 SV=1
518	4												2.05379e-72	235.728	128	G14712V01_(single)_contig_60264	gnl|BL_ORD_ID|147315	tr|A9PEZ2|A9PEZ2_POPTR C2 domain-containing family protein OS=Populus trichocarpa GN=POPTR_0001s30930g PE=2 SV=1
519	4												7.3016e-139	410.994	250	gi_11203794_gb_BF272724.1_BF272724	gnl|BL_ORD_ID|1328905	tr|V7BKZ2|V7BKZ2_PHAVU Pyruvate kinase OS=Phaseolus vulgaris GN=PHAVU_007G224500g PE=3 SV=1
520	4												1.68876e-07	56.9954	55	gi_13248911_gb_BF277931.2_BF277931	gnl|BL_ORD_ID|1452433	tr|B9H9U8|B9H9U8_POPTR 3&apos; exoribonuclease domain 1-containing family protein OS=Populus trichocarpa GN=POPTR_0006s04970g PE=4 SV=1
521	4												3.47923e-109	107.071	64	gi_13246441_gb_BE052751.2_BE052751	gnl|BL_ORD_ID|1328905	tr|V7BKZ2|V7BKZ2_PHAVU Pyruvate kinase OS=Phaseolus vulgaris GN=PHAVU_007G224500g PE=3 SV=1
522	4												1.35011e-117	350.132	244	G14712V01_(single)_contig_16595	gnl|BL_ORD_ID|1455721	tr|B9HJM3|B9HJM3_POPTR Alcohol dehydrogenase family protein OS=Populus trichocarpa GN=POPTR_0008s14120g PE=3 SV=2
523	4					unpha-siRNA	TTCCTCCGCGACGTCGACACT	0.6	0.1	0.2	0.9	+	4.09108e-66	212.231	130	gi_13350780_gb_BG441128.1_BG441128	gnl|BL_ORD_ID|169440	tr|J7FXM2|J7FXM2_GOSHI GSK1 OS=Gossypium hirsutum GN=GSK1 PE=2 SV=1
524	4												1.66802e-100	299.286	156	gi_11202875_gb_BF271880.1_BF271880	gnl|BL_ORD_ID|169440	tr|J7FXM2|J7FXM2_GOSHI GSK1 OS=Gossypium hirsutum GN=GSK1 PE=2 SV=1
525	4												1.11807e-100	299.286	156	G14712V01_(single)_contig_79878	gnl|BL_ORD_ID|169440	tr|J7FXM2|J7FXM2_GOSHI GSK1 OS=Gossypium hirsutum GN=GSK1 PE=2 SV=1
526	4												7.19537e-101	299.286	156	gi_11206109_gb_BF275039.1_BF275039	gnl|BL_ORD_ID|169440	tr|J7FXM2|J7FXM2_GOSHI GSK1 OS=Gossypium hirsutum GN=GSK1 PE=2 SV=1
527	4												6.11127e-109	319.701	156	gi_13245026_gb_BE054884.2_BE054884	gnl|BL_ORD_ID|169440	tr|J7FXM2|J7FXM2_GOSHI GSK1 OS=Gossypium hirsutum GN=GSK1 PE=2 SV=1
528	4												5.26821e-101	299.286	156	gi_13245404_gb_BE052254.2_BE052254	gnl|BL_ORD_ID|169440	tr|J7FXM2|J7FXM2_GOSHI GSK1 OS=Gossypium hirsutum GN=GSK1 PE=2 SV=1
529	4												1.13488e-101	299.286	156	gi_18099420_gb_BM358674.1_BM358674	gnl|BL_ORD_ID|169440	tr|J7FXM2|J7FXM2_GOSHI GSK1 OS=Gossypium hirsutum GN=GSK1 PE=2 SV=1
530	4												1.40193e-107	313.153	156	gi_11204155_gb_BF273085.1_BF273085	gnl|BL_ORD_ID|169440	tr|J7FXM2|J7FXM2_GOSHI GSK1 OS=Gossypium hirsutum GN=GSK1 PE=2 SV=1
531	4												6.46653e-56	179.489	99	gi_11204693_gb_BF273707.1_BF273707	gnl|BL_ORD_ID|1152214	tr|E6NTY9|E6NTY9_JATCU JHL20J20.6 protein (Fragment) OS=Jatropha curcas GN=JHL20J20.6 PE=4 SV=1
532	4					unpha-siRNA	TATGACTACTGGCAGGATCAA	0.4	0.2	0.2	0.8	+	4.1325e-19	91.6633	47	gi_436401150_gb_JG843580.1_JG843580	gnl|BL_ORD_ID|309429	tr|G7K0C9|G7K0C9_MEDTR Cytochrome P450 likeTBP OS=Medicago truncatula GN=MTR_5g050950 PE=4 SV=1
533	4												1.40326e-23	104.375	118	gi_436386438_gb_JG851043.1_JG851043	gnl|BL_ORD_ID|312532	tr|G7K0E0|G7K0E0_MEDTR Tar1p OS=Medicago truncatula GN=MTR_5g051090 PE=4 SV=1
534	4												1.59097e-13	74.7146	42	gi_436402392_gb_JG853207.1_JG853207	gnl|BL_ORD_ID|309429	tr|G7K0C9|G7K0C9_MEDTR Cytochrome P450 likeTBP OS=Medicago truncatula GN=MTR_5g050950 PE=4 SV=1
535	4												1.84556e-13	72.4034	61	gi_436405365_gb_JG840928.1_JG840928	gnl|BL_ORD_ID|1084841	tr|Q00Y69|Q00Y69_OSTTA WGS project CAID00000000 data, contig chromosome 12 (Fragment) OS=Ostreococcus tauri GN=Ot12g00910 PE=4 SV=1
536	4												4.56769e-43	162.54	107	gi_436395748_gb_JG842674.1_JG842674	gnl|BL_ORD_ID|318374	tr|G7K0D6|G7K0D6_MEDTR RRNA intron-encoded homing endonuclease OS=Medicago truncatula GN=MTR_5g051040 PE=4 SV=1
537	4												2.30785e-15	80.1073	41	gi_436398968_gb_JG852676.1_JG852676	gnl|BL_ORD_ID|309429	tr|G7K0C9|G7K0C9_MEDTR Cytochrome P450 likeTBP OS=Medicago truncatula GN=MTR_5g050950 PE=4 SV=1
538	4												3.66101e-43	162.54	107	gi_436388921_gb_JG857605.1_JG857605	gnl|BL_ORD_ID|318374	tr|G7K0D6|G7K0D6_MEDTR RRNA intron-encoded homing endonuclease OS=Medicago truncatula GN=MTR_5g051040 PE=4 SV=1
539	4												1.55207e-13	72.4034	61	gi_436389795_gb_JG848678.1_JG848678	gnl|BL_ORD_ID|1084841	tr|Q00Y69|Q00Y69_OSTTA WGS project CAID00000000 data, contig chromosome 12 (Fragment) OS=Ostreococcus tauri GN=Ot12g00910 PE=4 SV=1
540	4												1.00911e-13	72.4034	61	gi_436404253_gb_JG847241.1_JG847241	gnl|BL_ORD_ID|1084841	tr|Q00Y69|Q00Y69_OSTTA WGS project CAID00000000 data, contig chromosome 12 (Fragment) OS=Ostreococcus tauri GN=Ot12g00910 PE=4 SV=1
541	4												7.10365e-14	72.4034	61	gi_436391151_gb_JG839045.1_JG839045	gnl|BL_ORD_ID|1084841	tr|Q00Y69|Q00Y69_OSTTA WGS project CAID00000000 data, contig chromosome 12 (Fragment) OS=Ostreococcus tauri GN=Ot12g00910 PE=4 SV=1
542	4												6.95955e-14	72.4034	61	gi_436406658_gb_JG854299.1_JG854299	gnl|BL_ORD_ID|1084841	tr|Q00Y69|Q00Y69_OSTTA WGS project CAID00000000 data, contig chromosome 12 (Fragment) OS=Ostreococcus tauri GN=Ot12g00910 PE=4 SV=1
543	4												3.4907e-10	63.5438	35	gi_436389552_gb_JG848534.1_JG848534	gnl|BL_ORD_ID|312532	tr|G7K0E0|G7K0E0_MEDTR Tar1p OS=Medicago truncatula GN=MTR_5g051090 PE=4 SV=1
544	4												6.67772e-14	72.4034	61	gi_436402216_gb_JG850754.1_JG850754	gnl|BL_ORD_ID|1084841	tr|Q00Y69|Q00Y69_OSTTA WGS project CAID00000000 data, contig chromosome 12 (Fragment) OS=Ostreococcus tauri GN=Ot12g00910 PE=4 SV=1
545	4												6.40424e-14	72.4034	61	gi_436401164_gb_JG843594.1_JG843594	gnl|BL_ORD_ID|1084841	tr|Q00Y69|Q00Y69_OSTTA WGS project CAID00000000 data, contig chromosome 12 (Fragment) OS=Ostreococcus tauri GN=Ot12g00910 PE=4 SV=1
546	4												6.53995e-14	72.4034	61	gi_436399429_gb_JG853137.1_JG853137	gnl|BL_ORD_ID|1084841	tr|Q00Y69|Q00Y69_OSTTA WGS project CAID00000000 data, contig chromosome 12 (Fragment) OS=Ostreococcus tauri GN=Ot12g00910 PE=4 SV=1
547	4												5.15681e-14	72.4034	61	gi_436386939_gb_JG851455.1_JG851455	gnl|BL_ORD_ID|1084841	tr|Q00Y69|Q00Y69_OSTTA WGS project CAID00000000 data, contig chromosome 12 (Fragment) OS=Ostreococcus tauri GN=Ot12g00910 PE=4 SV=1
548	4												5.04264e-14	72.4034	61	gi_436405934_gb_JG841200.1_JG841200	gnl|BL_ORD_ID|1084841	tr|Q00Y69|Q00Y69_OSTTA WGS project CAID00000000 data, contig chromosome 12 (Fragment) OS=Ostreococcus tauri GN=Ot12g00910 PE=4 SV=1
549	4												4.09668e-14	72.4034	61	gi_436403072_gb_JG853887.1_JG853887	gnl|BL_ORD_ID|1084841	tr|Q00Y69|Q00Y69_OSTTA WGS project CAID00000000 data, contig chromosome 12 (Fragment) OS=Ostreococcus tauri GN=Ot12g00910 PE=4 SV=1
550	4												3.72146e-14	72.4034	61	gi_436407985_gb_JG837905.1_JG837905	gnl|BL_ORD_ID|1084841	tr|Q00Y69|Q00Y69_OSTTA WGS project CAID00000000 data, contig chromosome 12 (Fragment) OS=Ostreococcus tauri GN=Ot12g00910 PE=4 SV=1
551	4												2.22041e-14	72.4034	61	gi_436404195_gb_JG847183.1_JG847183	gnl|BL_ORD_ID|1084841	tr|Q00Y69|Q00Y69_OSTTA WGS project CAID00000000 data, contig chromosome 12 (Fragment) OS=Ostreococcus tauri GN=Ot12g00910 PE=4 SV=1
552	4												2.88332e-14	71.633	62	gi_436403227_gb_JG856418.1_JG856418	gnl|BL_ORD_ID|1084841	tr|Q00Y69|Q00Y69_OSTTA WGS project CAID00000000 data, contig chromosome 12 (Fragment) OS=Ostreococcus tauri GN=Ot12g00910 PE=4 SV=1
553	4												1.19679e-14	72.7886	61	gi_436395609_gb_JG842535.1_JG842535	gnl|BL_ORD_ID|1084841	tr|Q00Y69|Q00Y69_OSTTA WGS project CAID00000000 data, contig chromosome 12 (Fragment) OS=Ostreococcus tauri GN=Ot12g00910 PE=4 SV=1
554	4												0.372596	33.4982	18	gi_436398860_gb_JG852568.1_JG852568	gnl|BL_ORD_ID|318374	tr|G7K0D6|G7K0D6_MEDTR RRNA intron-encoded homing endonuclease OS=Medicago truncatula GN=MTR_5g051040 PE=4 SV=1
555	4					unpha-siRNA	CAGTGTCGACGTCGCGGAGGA	0.1	0.2	0.4	0.7	-	8.23643e-75	239.58	117	G14712V01_(single)_contig_32632	gnl|BL_ORD_ID|1304289	tr|Q710C3|Q710C3_SPIOL Sigma factor OS=Spinacia oleracea GN=sig2 PE=2 SV=2
556	4												3.11706e-179	514.612	384	G14712V01_(single)_contig_46049	gnl|BL_ORD_ID|1479766	tr|B9GLV2|B9GLV2_POPTR Tumor susceptibility gene 101 family protein OS=Populus trichocarpa GN=POPTR_0001s07140g PE=4 SV=2
557	4					unpha-siRNA	TGGTTGATCCTGCCAGTAGTC	0.2	0.4	0.1	0.7	-	6.69408e-13	27.335	16	G14712V01_(single)_contig_60807	gnl|BL_ORD_ID|1151865	tr|E6NU99|E6NU99_JATCU JHL23C09.1 protein (Fragment) OS=Jatropha curcas GN=JHL23C09.1 PE=4 SV=1
558	4												4.55279e-10	61.6178	34	G14712V01_(single)_contig_48443	gnl|BL_ORD_ID|312532	tr|G7K0E0|G7K0E0_MEDTR Tar1p OS=Medicago truncatula GN=MTR_5g051090 PE=4 SV=1
559	4					unpha-siRNA	CATATGCTTGTCTCAAAGATT	0.2	0.4	0.1	0.7	-	0.802584	35.8094	20	G14712V01_(single)_contig_20344	gnl|BL_ORD_ID|318142	tr|G7L442|G7L442_MEDTR Histone-lysine N-methyltransferase ATX3 OS=Medicago truncatula GN=MTR_7g117370 PE=4 SV=1
560	4												3.86171e-58	197.978	184	G14712V01_(single)_contig_29126	gnl|BL_ORD_ID|1442071	tr|B9NA97|B9NA97_POPTR FAD-binding domain-containing family protein OS=Populus trichocarpa GN=POPTR_0001s43120g PE=4 SV=1
561	4												1.00794e-101	330.872	217	G14712V01_(single)_contig_81509	gnl|BL_ORD_ID|645694	tr|B9RYK2|B9RYK2_RICCO Nucleoprotein TPR, putative OS=Ricinus communis GN=RCOM_1128370 PE=4 SV=1
562	4												4.55279e-10	61.6178	34	G14712V01_(single)_contig_48443	gnl|BL_ORD_ID|312532	tr|G7K0E0|G7K0E0_MEDTR Tar1p OS=Medicago truncatula GN=MTR_5g051090 PE=4 SV=1
563	4					unpha-siRNA	TATTTTTGAGAGTAGGGTTTA	0.4	0.1	0.2	0.7	-	2.63578e-17	80.8777	59	gi_436394704_gb_JG840343.1_JG840343	gnl|BL_ORD_ID|1502630	tr|B9I2C7|B9I2C7_POPTR TETRATRICOREDOXIN family protein OS=Populus trichocarpa GN=POPTR_0012s04230g PE=4 SV=2
564	4												4.80972e-12	75.0998	63	G14712V01_(single)_contig_57426	gnl|BL_ORD_ID|1101	sp|Q9C5U2|AHK2_ARATH Histidine kinase 2 OS=Arabidopsis thaliana GN=AHK2 PE=1 SV=1
565	4												1.33633e-57	110.538	101	G14712V01_(single)_contig_57495	gnl|BL_ORD_ID|1548009	tr|K7LLV8|K7LLV8_SOYBN Uncharacterized protein (Fragment) OS=Glycine max PE=4 SV=1
566	4												1.63688e-32	118.627	69	gi_13356178_gb_BG446526.1_BG446526	gnl|BL_ORD_ID|1342617	tr|V7BR49|V7BR49_PHAVU Cytochrome b-c1 complex subunit 6 OS=Phaseolus vulgaris GN=PHAVU_006G209400g PE=3 SV=1
567	4												1.20373e-32	118.627	69	gi_11208357_gb_BF277287.1_BF277287	gnl|BL_ORD_ID|1342617	tr|V7BR49|V7BR49_PHAVU Cytochrome b-c1 complex subunit 6 OS=Phaseolus vulgaris GN=PHAVU_006G209400g PE=3 SV=1
568	4												7.71391e-33	118.627	69	gi_18100237_gb_BM359491.1_BM359491	gnl|BL_ORD_ID|1342617	tr|V7BR49|V7BR49_PHAVU Cytochrome b-c1 complex subunit 6 OS=Phaseolus vulgaris GN=PHAVU_006G209400g PE=3 SV=1
569	4												2.12572e-143	446.047	693	G14712V01_(single)_contig_16509	gnl|BL_ORD_ID|1964078	tr|D7LKG7|D7LKG7_ARALL Sas10/U3 ribonucleoprotein family protein OS=Arabidopsis lyrata subsp. lyrata GN=ARALYDRAFT_903763 PE=4 SV=1
570	4												0.0642132	37.3502	39	G14712V01_(single)_contig_9842	gnl|BL_ORD_ID|620232	tr|B9SAE2|B9SAE2_RICCO Disease resistance protein RPH8A, putative OS=Ricinus communis GN=RCOM_0585390 PE=4 SV=1
571	4												3.30896e-63	211.46	139	G14712V01_(single)_contig_9849	gnl|BL_ORD_ID|1953744	tr|D7MLN9|D7MLN9_ARALL Oxidoreductase OS=Arabidopsis lyrata subsp. lyrata GN=ARALYDRAFT_494898 PE=4 SV=1
572	4												2.90426e-47	160.614	99	gi_436397124_gb_JG855665.1_JG855665	gnl|BL_ORD_ID|1191921	tr|A3F8V0|A3F8V0_GOSHI Blue copper-like protein OS=Gossypium hirsutum GN=BCP1 PE=2 SV=1
573	4												2.14359e-12	73.559	43	G14712V01_(single)_contig_15772	gnl|BL_ORD_ID|1526088	tr|B9IFW8|B9IFW8_POPTR Lectin-like receptor kinase 7 family protein OS=Populus trichocarpa GN=POPTR_0016s10510g PE=4 SV=1
574	4												6.30488e-22	93.2041	54	G14712V01_(single)_contig_69668	gnl|BL_ORD_ID|1770720	tr|D4I4V6|D4I4V6_MEDSV NAP-related protein OS=Medicago sativa subsp. varia GN=nrp PE=2 SV=1
575	4					unpha-siRNA	TGCTCGTGCTCTGTTATGGCC	0.4	0.1	0.2	0.7	-	2.52061e-13	78.1814	48	G14712V01_(single)_contig_17261	gnl|BL_ORD_ID|1564195	tr|Q2VY14|Q2VY14_SOLLC CONSTANS interacting protein 5 (Fragment) OS=Solanum lycopersicum GN=CIP5 PE=2 SV=1
576	4												4.27582e-95	140.198	104	G14712V01_(single)_contig_24114	gnl|BL_ORD_ID|119018	tr|B4FWB9|B4FWB9_MAIZE GRAM domain containing protein OS=Zea mays PE=2 SV=1
577	4												3.51454e-18	33.8834	17	gi_21095819_gb_BQ408132.1_BQ408132	gnl|BL_ORD_ID|1448858	tr|B9H2C0|B9H2C0_POPTR GDSL-motif lipase/hydrolase family protein OS=Populus trichocarpa GN=POPTR_0004s06330g PE=4 SV=1
578	4					unpha-siRNA	CATGCAGTGTCGACGTCGCGG	0.1	0.4	0.2	0.7	-
579	4					unpha-siRNA	TGTCGACGTCGCGGAGGAATG	0.1	0.4	0.2	0.7	-	1.34645e-20	36.965	38	gi_21101026_gb_BQ413339.1_BQ413339	gnl|BL_ORD_ID|140820	tr|A8C8H5|A8C8H5_SOYBN Glutamate decarboxylase OS=Glycine max GN=GAD PE=2 SV=1
580	4					unpha-siRNA	TCAAGAGACAAAATGCATAGG	0.2	0.2	0.2	0.6	+	4.69798	31.5722	42	G14712V01_(single)_contig_79111	gnl|BL_ORD_ID|1853115	tr|D6PSB6|D6PSB6_9BRAS AT5G53520-like protein (Fragment) OS=Capsella grandiflora PE=4 SV=1
581	4												0.0280785	21.557	17	G14712V01_(single)_contig_25838	gnl|BL_ORD_ID|632427	tr|B9T2B9|B9T2B9_RICCO Pentatricopeptide repeat-containing protein, putative OS=Ricinus communis GN=RCOM_0410590 PE=4 SV=1
582	4												2.65349	34.2686	64	gi_21100891_gb_BQ413204.1_BQ413204	gnl|BL_ORD_ID|840020	tr|A9TI15|A9TI15_PHYPA Predicted protein OS=Physcomitrella patens subsp. patens GN=PHYPADRAFT_222485 PE=4 SV=1
583	4												0.488296	35.8094	15	G14712V01_(single)_contig_76794	gnl|BL_ORD_ID|1432564	tr|B9GWN4|B9GWN4_POPTR Anion exchange family protein OS=Populus trichocarpa GN=POPTR_0003s05840g PE=2 SV=2
584	4												0	1003.82	594	G14712V01_(single)_contig_79377	gnl|BL_ORD_ID|1432275	tr|B9HHV1|B9HHV1_POPTR DEAD/DEAH box helicase family protein OS=Populus trichocarpa GN=POPTR_0008s07310g PE=4 SV=1
585	4					unpha-siRNA	CAGAGCACGAGCATCGTCCGT	0.2	0.2	0.2	0.6	+	9.73158	32.7278	41	gi_436404879_gb_JG843808.1_JG843808	gnl|BL_ORD_ID|1881071	tr|Q7XU59|Q7XU59_ORYSJ OSJNBb0091E11.16 protein OS=Oryza sativa subsp. japonica GN=OSJNBb0091E11.16 PE=4 SV=2
586	4												3.33072	34.2686	41	gi_436408304_gb_JG838026.1_JG838026	gnl|BL_ORD_ID|98535	tr|Q53P66|Q53P66_ORYSJ Retrotransposon protein, putative, Ty1-copia sub-class OS=Oryza sativa subsp. japonica GN=LOC_Os11g08510 PE=4 SV=1
587	4					unpha-siRNA	ATGTTGAGAGCCATGCAGTGT	0.2	0.2	0.2	0.6	-	7.3016e-139	410.994	250	gi_11203794_gb_BF272724.1_BF272724	gnl|BL_ORD_ID|1328905	tr|V7BKZ2|V7BKZ2_PHAVU Pyruvate kinase OS=Phaseolus vulgaris GN=PHAVU_007G224500g PE=3 SV=1
588	4												3.54467e-35	126.716	74	G14712V01_(single)_contig_87517	gnl|BL_ORD_ID|258402	tr|V4SL13|V4SL13_9ROSI Uncharacterized protein (Fragment) OS=Citrus clementina GN=CICLE_v100031692mg PE=4 SV=1
589	4												0	98.9821	127	G14712V01_(single)_contig_80340	gnl|BL_ORD_ID|16511	sp|P93039|NAT4_ARATH Nucleobase-ascorbate transporter 4 OS=Arabidopsis thaliana GN=NAT4 PE=2 SV=2
590	4					unpha-siRNA	TGGTGCTCGTTCGTGCTTTCG	0.4	0.1	0.1	0.6	-	5.75995e-26	109.383	68	G14712V01_(single)_contig_25886	gnl|BL_ORD_ID|342160	tr|G7K4Q9|G7K4Q9_MEDTR RING finger protein OS=Medicago truncatula GN=MTR_5g096410 PE=4 SV=1
591	4												0.0156256	40.0466	61	G14712V01_(single)_contig_68048	gnl|BL_ORD_ID|1451606	tr|B9N4N7|B9N4N7_POPTR Importin alpha-1 subunit family protein OS=Populus trichocarpa GN=POPTR_0005s02030g PE=4 SV=1
592	4					unpha-siRNA	CATGTTGAGAGCCATGCAGTG	0.4	0.1	0.1	0.6	-	2.09625	31.5722	77	gi_21089366_gb_BQ401679.1_BQ401679	gnl|BL_ORD_ID|1800707	tr|D8UJ87|D8UJ87_VOLCA Elongation factor-like protein OS=Volvox carteri GN=efg3 PE=4 SV=1
593	4												0	98.9821	127	G14712V01_(single)_contig_80340	gnl|BL_ORD_ID|16511	sp|P93039|NAT4_ARATH Nucleobase-ascorbate transporter 4 OS=Arabidopsis thaliana GN=NAT4 PE=2 SV=2
594	4												5.38284e-165	149.443	110	G14712V01_(single)_contig_42394	gnl|BL_ORD_ID|1902553	tr|Q1ZYR7|Q1ZYR7_ORYSJ Boron transporter OS=Oryza sativa subsp. japonica GN=BOR2 PE=2 SV=1
595	4												1.68226e-45	33.8834	18	G14712V01_(single)_contig_7238	gnl|BL_ORD_ID|1432564	tr|B9GWN4|B9GWN4_POPTR Anion exchange family protein OS=Populus trichocarpa GN=POPTR_0003s05840g PE=2 SV=2
596	4												3.54467e-35	126.716	74	G14712V01_(single)_contig_87517	gnl|BL_ORD_ID|258402	tr|V4SL13|V4SL13_9ROSI Uncharacterized protein (Fragment) OS=Citrus clementina GN=CICLE_v100031692mg PE=4 SV=1
597	4					unpha-siRNA	TCATATGCTTGTCTCAAAGAT	0.1	0.4	0.1	0.6	-	7.63393e-63	207.994	177	gi_13352285_gb_BG442633.1_BG442633	gnl|BL_ORD_ID|1445317	tr|B9H9G9|B9H9G9_POPTR Uncharacterized protein OS=Populus trichocarpa GN=POPTR_0006s04370g PE=4 SV=2
598	4												2.17904e-10	66.6254	60	G14712V01_(single)_contig_42613	gnl|BL_ORD_ID|30356	sp|Q8L7W5|SMO11_ARATH Methylsterol monooxygenase 1-1 OS=Arabidopsis thaliana GN=SMO1-1 PE=1 SV=1
599	4												1.01741e-76	89.3521	105	G14712V01_(single)_contig_14963	gnl|BL_ORD_ID|1465503	tr|B9NA21|B9NA21_POPTR Putative disease resistance gene NBS-LRR family protein OS=Populus trichocarpa GN=POPTR_0018s03970g PE=4 SV=1
600	4												1.15413e-90	288.886	146	gi_11203447_gb_BF272452.1_BF272452	gnl|BL_ORD_ID|1385	sp|Q6K669|AMPL2_ORYSJ Leucine aminopeptidase 2, chloroplastic OS=Oryza sativa subsp. japonica GN=Os02g0794700 PE=2 SV=1
601	4												7.08522e-33	78.9518	359	G14712V01_(single)_contig_13554	gnl|BL_ORD_ID|1868393	tr|Q2QQV8|Q2QQV8_ORYSJ Retrotransposon protein, putative, unclassified OS=Oryza sativa subsp. japonica GN=LOC_Os12g29700 PE=4 SV=1
602	4												1.00794e-101	330.872	217	G14712V01_(single)_contig_81509	gnl|BL_ORD_ID|645694	tr|B9RYK2|B9RYK2_RICCO Nucleoprotein TPR, putative OS=Ricinus communis GN=RCOM_1128370 PE=4 SV=1
603	4												4.55279e-10	61.6178	34	G14712V01_(single)_contig_48443	gnl|BL_ORD_ID|312532	tr|G7K0E0|G7K0E0_MEDTR Tar1p OS=Medicago truncatula GN=MTR_5g051090 PE=4 SV=1
604	4					unpha-siRNA	CGAAAGCACGAACGAGCACCA	0.2	0.2	0.1	0.5	+	8.53282e-45	162.54	128	gi_436393792_gb_JG845412.1_JG845412	gnl|BL_ORD_ID|1432089	tr|B9IEH8|B9IEH8_POPTR Nodulin family protein OS=Populus trichocarpa GN=POPTR_0015s07820g PE=4 SV=2
605	4					unpha-siRNA	ATCCGAAAGCACGAACGAGCA	0.2	0.1	0.2	0.5	+	1.80508e-84	266.929	153	G14712V01_(single)_contig_58865	gnl|BL_ORD_ID|1450170	tr|B9HIL5|B9HIL5_POPTR Galactokinase family protein OS=Populus trichocarpa GN=POPTR_0008s10240g PE=2 SV=1
606	4												0.012034	25.0238	20	G14712V01_(single)_contig_29238	gnl|BL_ORD_ID|609142	tr|B9REX4|B9REX4_RICCO Protein FRIGIDA, putative OS=Ricinus communis GN=RCOM_1429590 PE=4 SV=1
607	4												3.76007e-75	57.7658	31	G14712V01_(single)_contig_45105	gnl|BL_ORD_ID|309429	tr|G7K0C9|G7K0C9_MEDTR Cytochrome P450 likeTBP OS=Medicago truncatula GN=MTR_5g050950 PE=4 SV=1
608	4												7.19957e-13	72.0182	61	gi_436401407_gb_JG837273.1_JG837273	gnl|BL_ORD_ID|1084841	tr|Q00Y69|Q00Y69_OSTTA WGS project CAID00000000 data, contig chromosome 12 (Fragment) OS=Ostreococcus tauri GN=Ot12g00910 PE=4 SV=1
609	4												3.55649	34.2686	41	gi_436402762_gb_JG853577.1_JG853577	gnl|BL_ORD_ID|98535	tr|Q53P66|Q53P66_ORYSJ Retrotransposon protein, putative, Ty1-copia sub-class OS=Oryza sativa subsp. japonica GN=LOC_Os11g08510 PE=4 SV=1
610	4												9.73158	32.7278	41	gi_436404879_gb_JG843808.1_JG843808	gnl|BL_ORD_ID|1881071	tr|Q7XU59|Q7XU59_ORYSJ OSJNBb0091E11.16 protein OS=Oryza sativa subsp. japonica GN=OSJNBb0091E11.16 PE=4 SV=2
611	4												3.33072	34.2686	41	gi_436408304_gb_JG838026.1_JG838026	gnl|BL_ORD_ID|98535	tr|Q53P66|Q53P66_ORYSJ Retrotransposon protein, putative, Ty1-copia sub-class OS=Oryza sativa subsp. japonica GN=LOC_Os11g08510 PE=4 SV=1
612	4					unpha-siRNA	AGAGACAAAATGCATAGGCAT	0.2	0.2	0.1	0.5	+	4.55324	32.3426	50	G14712V01_(single)_contig_62210	gnl|BL_ORD_ID|804889	tr|A8IJP9|A8IJP9_CHLRE Prolyl 4-hydroxylase OS=Chlamydomonas reinhardtii GN=CHLREDRAFT_169645 PE=4 SV=1
613	4												2.29122e-106	343.969	249	G14712V01_(single)_contig_13876	gnl|BL_ORD_ID|1990759	tr|Q6F2D0|Q6F2D0_SOLDE Putative selenium-binding protein, related OS=Solanum demissum GN=SDM1_49t00005 PE=4 SV=1
614	4												4.20832e-48	161.77	105	gi_13350385_gb_BG440733.1_BG440733	gnl|BL_ORD_ID|1189599	tr|Q39793|Q39793_GOSHI Late embryogenesis abundant protein OS=Gossypium hirsutum GN=Lea5 PE=4 SV=1
615	4												6.57181	31.9574	66	G14712V01_(single)_contig_32145	gnl|BL_ORD_ID|305040	tr|G7IM08|G7IM08_MEDTR Putative uncharacterized protein OS=Medicago truncatula GN=MTR_2g025610 PE=4 SV=1
616	4												1.5598e-13	73.1738	55	gi_11202214_gb_BF271219.1_BF271219	gnl|BL_ORD_ID|1118964	tr|C0KTA2|C0KTA2_9ROSA CTR1-like protein kinase CTR1 (Fragment) OS=Eriobotrya japonica GN=CTR1 PE=2 SV=1
617	4					unpha-siRNA	CGAGCATCGTCCGTGTCAAGA	0.1	0.2	0.2	0.5	+	0	592.423	755	G14712V01_(single)_contig_55426	gnl|BL_ORD_ID|1510470	tr|B9IGV4|B9IGV4_POPTR Kinase family protein OS=Populus trichocarpa GN=POPTR_0016s14560g PE=4 SV=2
618	4												0	660.603	537	G14712V01_(single)_contig_13576	gnl|BL_ORD_ID|1330828	tr|V7C050|V7C050_PHAVU Uncharacterized protein OS=Phaseolus vulgaris GN=PHAVU_004G057300g PE=4 SV=1
619	4												3.76007e-75	57.7658	31	G14712V01_(single)_contig_45105	gnl|BL_ORD_ID|309429	tr|G7K0C9|G7K0C9_MEDTR Cytochrome P450 likeTBP OS=Medicago truncatula GN=MTR_5g050950 PE=4 SV=1
620	4												7.19957e-13	72.0182	61	gi_436401407_gb_JG837273.1_JG837273	gnl|BL_ORD_ID|1084841	tr|Q00Y69|Q00Y69_OSTTA WGS project CAID00000000 data, contig chromosome 12 (Fragment) OS=Ostreococcus tauri GN=Ot12g00910 PE=4 SV=1
621	4												9.73158	32.7278	41	gi_436404879_gb_JG843808.1_JG843808	gnl|BL_ORD_ID|1881071	tr|Q7XU59|Q7XU59_ORYSJ OSJNBb0091E11.16 protein OS=Oryza sativa subsp. japonica GN=OSJNBb0091E11.16 PE=4 SV=2
622	4												3.33072	34.2686	41	gi_436408304_gb_JG838026.1_JG838026	gnl|BL_ORD_ID|98535	tr|Q53P66|Q53P66_ORYSJ Retrotransposon protein, putative, Ty1-copia sub-class OS=Oryza sativa subsp. japonica GN=LOC_Os11g08510 PE=4 SV=1
623	4					unpha-siRNA	CCGCGACGTCGACACTGCATG	0.2	0.1	0.2	0.5	+	3.55649	34.2686	41	gi_436402762_gb_JG853577.1_JG853577	gnl|BL_ORD_ID|98535	tr|Q53P66|Q53P66_ORYSJ Retrotransposon protein, putative, Ty1-copia sub-class OS=Oryza sativa subsp. japonica GN=LOC_Os11g08510 PE=4 SV=1
624	4					unpha-siRNA	CATTCCTCCGCGACGTCGACA	0.2	0.1	0.2	0.5	+	3.58523e-63	53.1434	37	G14712V01_(single)_contig_22542	gnl|BL_ORD_ID|1454418	tr|B9GJN9|B9GJN9_POPTR Phosphatase 2C family protein OS=Populus trichocarpa GN=POPTR_0001s24620g PE=2 SV=2
625	4												1.32009e-16	80.1073	105	G14712V01_(single)_contig_26282	gnl|BL_ORD_ID|589628	tr|B9RT67|B9RT67_RICCO Putative uncharacterized protein OS=Ricinus communis GN=RCOM_0681420 PE=4 SV=1
626	4					unpha-siRNA	CGTCGCGGAGGAATGCTACCT	0.2	0.1	0.2	0.5	-	0.000473026	46.2098	24	gi_11206768_gb_BF275698.1_BF275698	gnl|BL_ORD_ID|419590	tr|Q9AVH2|Q9AVH2_PEA Putative senescence-associated protein (Fragment) OS=Pisum sativum GN=ssa-13 PE=2 SV=1
627	4					unpha-siRNA	CGCGGAGGAATGCTACCTGGT	0.2	0.2	0.1	0.5	-	1.33698e-27	113.62	65	gi_13352273_gb_BG442621.1_BG442621	gnl|BL_ORD_ID|1348071	tr|T2DPD7|T2DPD7_PHAVU Cell wall-associated hydrolase OS=Phaseolus vulgaris PE=2 SV=1
628	4												2.4787	33.8834	29	G14712V01_(single)_contig_59214	gnl|BL_ORD_ID|1145941	tr|Q25AN5|Q25AN5_ORYSA H0811D08.10 protein OS=Oryza sativa GN=H0811D08.10 PE=2 SV=1
629	4												4.86298e-32	124.79	60	gi_11207842_gb_BF276772.1_BF276772	gnl|BL_ORD_ID|1348071	tr|T2DPD7|T2DPD7_PHAVU Cell wall-associated hydrolase OS=Phaseolus vulgaris PE=2 SV=1
630	4					unpha-siRNA	CGGAGGAATGCTACCTGGTTG	0.2	0.2	0.1	0.5	-	1.53403e-36	142.895	105	G14712V01_(single)_contig_57139	gnl|BL_ORD_ID|1500260	tr|D5A7U4|D5A7U4_PICSI U1 small nuclear ribonucleoprotein C OS=Picea sitchensis PE=2 SV=1
631	4												0.0297722	40.0466	28	gi_13353464_gb_BG443812.1_BG443812	gnl|BL_ORD_ID|1341585	tr|V7BFF2|V7BFF2_PHAVU U1 small nuclear ribonucleoprotein C OS=Phaseolus vulgaris GN=PHAVU_007G166600g PE=3 SV=1
632	4					unpha-siRNA	ATGCTACCTGGTTGATCCTGC	0.2	0.2	0.1	0.5	-
633	4					unpha-siRNA	TGCTACCTGGTTGATCCTGCC	0.2	0.2	0.1	0.5	-	4.55279e-10	61.6178	34	G14712V01_(single)_contig_48443	gnl|BL_ORD_ID|312532	tr|G7K0E0|G7K0E0_MEDTR Tar1p OS=Medicago truncatula GN=MTR_5g051090 PE=4 SV=1
634	4					unpha-siRNA	CTGCCAGTAGTCATATGCTTG	0.2	0.1	0.2	0.5	-	1.35456e-15	80.4925	45	gi_436403056_gb_JG853871.1_JG853871	gnl|BL_ORD_ID|948897	tr|A5BB35|A5BB35_VITVI Putative uncharacterized protein OS=Vitis vinifera GN=VITISV_036093 PE=2 SV=1
635	4												2.66474e-141	416.001	227	gi_13245586_gb_BE053631.2_BE053631	gnl|BL_ORD_ID|1191253	tr|Q3LUM5|Q3LUM5_GOSHI Elongation factor 1-alpha OS=Gossypium hirsutum GN=EF1A2 PE=1 SV=1
636	4												1.41539e-169	486.878	291	gi_13350650_gb_BG440998.1_BG440998	gnl|BL_ORD_ID|1180325	tr|U5S8M6|U5S8M6_DENLA Elongation factor 1-alpha OS=Dendrocalamus latiflorus GN=EF1alpha PE=2 SV=1
637	4												1.89761e-170	488.804	285	gi_13354564_gb_BG444912.1_BG444912	gnl|BL_ORD_ID|117824	tr|B9RWF4|B9RWF4_RICCO Elongation factor 1-alpha OS=Ricinus communis GN=RCOM_1019090 PE=3 SV=1
638	4												3.09958e-09	62.7734	40	gi_436392232_gb_JG851907.1_JG851907	gnl|BL_ORD_ID|117824	tr|B9RWF4|B9RWF4_RICCO Elongation factor 1-alpha OS=Ricinus communis GN=RCOM_1019090 PE=3 SV=1
639	4												1.07e-166	479.174	275	gi_13351298_gb_BG441646.1_BG441646	gnl|BL_ORD_ID|1191253	tr|Q3LUM5|Q3LUM5_GOSHI Elongation factor 1-alpha OS=Gossypium hirsutum GN=EF1A2 PE=1 SV=1
640	4												6.39927e-131	387.882	252	gi_13246101_gb_BE053743.2_BE053743	gnl|BL_ORD_ID|128443	tr|B6UHJ4|B6UHJ4_MAIZE Elongation factor 1-alpha OS=Zea mays GN=ZEAMMB73_148924 PE=2 SV=1
641	4												3.48796e-129	382.104	227	gi_436395414_gb_JG842340.1_JG842340	gnl|BL_ORD_ID|128443	tr|B6UHJ4|B6UHJ4_MAIZE Elongation factor 1-alpha OS=Zea mays GN=ZEAMMB73_148924 PE=2 SV=1
642	4												2.50793e-15	78.9518	56	gi_13244401_gb_BE053570.2_BE053570	gnl|BL_ORD_ID|1371941	tr|Q38HV1|Q38HV1_SOLTU Elongation factor 1-alpha-like protein OS=Solanum tuberosum PE=2 SV=1
643	4												5.9741e-126	366.311	177	gi_436402231_gb_JG850769.1_JG850769	gnl|BL_ORD_ID|135953	tr|K7VVT1|K7VVT1_MAIZE Putative translation elongation factor Tu family protein isoform 1 OS=Zea mays GN=ZEAMMB73_477957 PE=4 SV=1
644	4												5.80502e-119	345.125	168	gi_436387817_gb_JG845304.1_JG845304	gnl|BL_ORD_ID|1149433	tr|E1U350|E1U350_JATCU Translation elongation factor 1 (Fragment) OS=Jatropha curcas PE=2 SV=1
645	4												1.03421e-126	374.4	194	gi_13350016_gb_BG440365.1_BG440365	gnl|BL_ORD_ID|1191253	tr|Q3LUM5|Q3LUM5_GOSHI Elongation factor 1-alpha OS=Gossypium hirsutum GN=EF1A2 PE=1 SV=1
646	4												3.47147e-128	378.252	198	gi_436390318_gb_JG855141.1_JG855141	gnl|BL_ORD_ID|1180325	tr|U5S8M6|U5S8M6_DENLA Elongation factor 1-alpha OS=Dendrocalamus latiflorus GN=EF1alpha PE=2 SV=1
647	4												9.21613e-101	297.36	147	gi_436406616_gb_JG854257.1_JG854257	gnl|BL_ORD_ID|1141730	tr|M4QSD7|M4QSD7_9ERIC Translation elongation factor 1-alpha (Fragment) OS=Camellia oleifera GN=TEF PE=2 SV=1
648	4												6.24655e-98	292.738	186	gi_13349853_gb_BG440203.1_BG440203	gnl|BL_ORD_ID|722366	tr|B5LWQ9|B5LWQ9_ZIZJJ Translation elongation factor 1 (Fragment) OS=Ziziphus jujuba GN=EF1 PE=2 SV=1
649	4												1.65555e-96	285.804	140	gi_436400981_gb_JG843411.1_JG843411	gnl|BL_ORD_ID|1141730	tr|M4QSD7|M4QSD7_9ERIC Translation elongation factor 1-alpha (Fragment) OS=Camellia oleifera GN=TEF PE=2 SV=1
650	4												1.81844e-70	218.779	113	gi_11200060_gb_BF269065.1_BF269065	gnl|BL_ORD_ID|1141730	tr|M4QSD7|M4QSD7_9ERIC Translation elongation factor 1-alpha (Fragment) OS=Camellia oleifera GN=TEF PE=2 SV=1
651	4												1.0476e-73	226.483	112	gi_436389800_gb_JG848683.1_JG848683	gnl|BL_ORD_ID|1141730	tr|M4QSD7|M4QSD7_9ERIC Translation elongation factor 1-alpha (Fragment) OS=Camellia oleifera GN=TEF PE=2 SV=1
652	4												4.55279e-10	61.6178	34	G14712V01_(single)_contig_48443	gnl|BL_ORD_ID|312532	tr|G7K0E0|G7K0E0_MEDTR Tar1p OS=Medicago truncatula GN=MTR_5g051090 PE=4 SV=1
653	4					unpha-siRNA	GTCATATGCTTGTCTCAAAGA	0.2	0.1	0.2	0.5	-	5.51427e-14	74.3294	104	G14712V01_(single)_contig_3568	gnl|BL_ORD_ID|241056	tr|V4UL49|V4UL49_9ROSI Uncharacterized protein OS=Citrus clementina GN=CICLE_v10025127mg PE=4 SV=1
654	4												8.26563e-111	340.887	294	G14712V01_(single)_contig_57453	gnl|BL_ORD_ID|285872	tr|G7I3P7|G7I3P7_MEDTR Peptide chain release factor OS=Medicago truncatula GN=MTR_1g041890 PE=4 SV=1
655	4												7.63393e-63	207.994	177	gi_13352285_gb_BG442633.1_BG442633	gnl|BL_ORD_ID|1445317	tr|B9H9G9|B9H9G9_POPTR Uncharacterized protein OS=Populus trichocarpa GN=POPTR_0006s04370g PE=4 SV=2
656	4												2.17904e-10	66.6254	60	G14712V01_(single)_contig_42613	gnl|BL_ORD_ID|30356	sp|Q8L7W5|SMO11_ARATH Methylsterol monooxygenase 1-1 OS=Arabidopsis thaliana GN=SMO1-1 PE=1 SV=1
657	4												7.08522e-33	78.9518	359	G14712V01_(single)_contig_13554	gnl|BL_ORD_ID|1868393	tr|Q2QQV8|Q2QQV8_ORYSJ Retrotransposon protein, putative, unclassified OS=Oryza sativa subsp. japonica GN=LOC_Os12g29700 PE=4 SV=1
658	4												1.00794e-101	330.872	217	G14712V01_(single)_contig_81509	gnl|BL_ORD_ID|645694	tr|B9RYK2|B9RYK2_RICCO Nucleoprotein TPR, putative OS=Ricinus communis GN=RCOM_1128370 PE=4 SV=1
659	4												4.55279e-10	61.6178	34	G14712V01_(single)_contig_48443	gnl|BL_ORD_ID|312532	tr|G7K0E0|G7K0E0_MEDTR Tar1p OS=Medicago truncatula GN=MTR_5g051090 PE=4 SV=1
660	4					unpha-siRNA	CACATGCATGGCTTAATCTTT	0.2	0.2	0.1	0.5	+	2.37194e-19	92.0485	114	gi_11208842_gb_BF277772.1_BF277772	gnl|BL_ORD_ID|318374	tr|G7K0D6|G7K0D6_MEDTR RRNA intron-encoded homing endonuclease OS=Medicago truncatula GN=MTR_5g051040 PE=4 SV=1
661	4												8.52706e-08	55.8398	35	gi_11207592_gb_BF276534.1_BF276534	gnl|BL_ORD_ID|1084841	tr|Q00Y69|Q00Y69_OSTTA WGS project CAID00000000 data, contig chromosome 12 (Fragment) OS=Ostreococcus tauri GN=Ot12g00910 PE=4 SV=1
662	4												1.00911e-13	72.4034	61	gi_436404253_gb_JG847241.1_JG847241	gnl|BL_ORD_ID|1084841	tr|Q00Y69|Q00Y69_OSTTA WGS project CAID00000000 data, contig chromosome 12 (Fragment) OS=Ostreococcus tauri GN=Ot12g00910 PE=4 SV=1
663	4												1.3076e-19	92.4337	47	gi_18101297_gb_BM360551.1_BM360551	gnl|BL_ORD_ID|309429	tr|G7K0C9|G7K0C9_MEDTR Cytochrome P450 likeTBP OS=Medicago truncatula GN=MTR_5g050950 PE=4 SV=1
664	4												8.76552	32.7278	14	gi_18101321_gb_BM360575.1_BM360575	gnl|BL_ORD_ID|311558	tr|G7LEH3|G7LEH3_MEDTR ATP synthase subunit beta OS=Medicago truncatula GN=MTR_8g037100 PE=4 SV=1
665	4												1.55207e-13	72.4034	61	gi_436389795_gb_JG848678.1_JG848678	gnl|BL_ORD_ID|1084841	tr|Q00Y69|Q00Y69_OSTTA WGS project CAID00000000 data, contig chromosome 12 (Fragment) OS=Ostreococcus tauri GN=Ot12g00910 PE=4 SV=1
666	4												3.66101e-43	162.54	107	gi_436388921_gb_JG857605.1_JG857605	gnl|BL_ORD_ID|318374	tr|G7K0D6|G7K0D6_MEDTR RRNA intron-encoded homing endonuclease OS=Medicago truncatula GN=MTR_5g051040 PE=4 SV=1
667	4												2.30785e-15	80.1073	41	gi_436398968_gb_JG852676.1_JG852676	gnl|BL_ORD_ID|309429	tr|G7K0C9|G7K0C9_MEDTR Cytochrome P450 likeTBP OS=Medicago truncatula GN=MTR_5g050950 PE=4 SV=1
668	4												4.56769e-43	162.54	107	gi_436395748_gb_JG842674.1_JG842674	gnl|BL_ORD_ID|318374	tr|G7K0D6|G7K0D6_MEDTR RRNA intron-encoded homing endonuclease OS=Medicago truncatula GN=MTR_5g051040 PE=4 SV=1
669	4												1.84556e-13	72.4034	61	gi_436405365_gb_JG840928.1_JG840928	gnl|BL_ORD_ID|1084841	tr|Q00Y69|Q00Y69_OSTTA WGS project CAID00000000 data, contig chromosome 12 (Fragment) OS=Ostreococcus tauri GN=Ot12g00910 PE=4 SV=1
670	4												1.59097e-13	74.7146	42	gi_436402392_gb_JG853207.1_JG853207	gnl|BL_ORD_ID|309429	tr|G7K0C9|G7K0C9_MEDTR Cytochrome P450 likeTBP OS=Medicago truncatula GN=MTR_5g050950 PE=4 SV=1
671	4												1.40326e-23	104.375	118	gi_436386438_gb_JG851043.1_JG851043	gnl|BL_ORD_ID|312532	tr|G7K0E0|G7K0E0_MEDTR Tar1p OS=Medicago truncatula GN=MTR_5g051090 PE=4 SV=1
672	4												1.1563e-08	59.3066	56	gi_11206902_gb_BF275916.1_BF275916	gnl|BL_ORD_ID|1084841	tr|Q00Y69|Q00Y69_OSTTA WGS project CAID00000000 data, contig chromosome 12 (Fragment) OS=Ostreococcus tauri GN=Ot12g00910 PE=4 SV=1
673	4												4.1325e-19	91.6633	47	gi_436401150_gb_JG843580.1_JG843580	gnl|BL_ORD_ID|309429	tr|G7K0C9|G7K0C9_MEDTR Cytochrome P450 likeTBP OS=Medicago truncatula GN=MTR_5g050950 PE=4 SV=1
674	4												2.3574e-20	60.077	28	gi_436407110_gb_JG837426.1_JG837426	gnl|BL_ORD_ID|311558	tr|G7LEH3|G7LEH3_MEDTR ATP synthase subunit beta OS=Medicago truncatula GN=MTR_8g037100 PE=4 SV=1
675	4												6.96987e-20	58.151	27	gi_436404924_gb_JG843853.1_JG843853	gnl|BL_ORD_ID|311558	tr|G7LEH3|G7LEH3_MEDTR ATP synthase subunit beta OS=Medicago truncatula GN=MTR_8g037100 PE=4 SV=1
676	4												1.67565e-21	61.6178	28	gi_436392431_gb_JG852106.1_JG852106	gnl|BL_ORD_ID|311558	tr|G7LEH3|G7LEH3_MEDTR ATP synthase subunit beta OS=Medicago truncatula GN=MTR_8g037100 PE=4 SV=1
677	4												1.41172e-20	60.8474	31	gi_436394406_gb_JG845688.1_JG845688	gnl|BL_ORD_ID|311558	tr|G7LEH3|G7LEH3_MEDTR ATP synthase subunit beta OS=Medicago truncatula GN=MTR_8g037100 PE=4 SV=1
678	4												7.19957e-13	72.0182	61	gi_436401407_gb_JG837273.1_JG837273	gnl|BL_ORD_ID|1084841	tr|Q00Y69|Q00Y69_OSTTA WGS project CAID00000000 data, contig chromosome 12 (Fragment) OS=Ostreococcus tauri GN=Ot12g00910 PE=4 SV=1
679	4												1.58069e-10	66.6254	35	gi_436397644_gb_JG856185.1_JG856185	gnl|BL_ORD_ID|312532	tr|G7K0E0|G7K0E0_MEDTR Tar1p OS=Medicago truncatula GN=MTR_5g051090 PE=4 SV=1
680	4												2.05425e-10	66.6254	35	gi_436389011_gb_JG841954.1_JG841954	gnl|BL_ORD_ID|312532	tr|G7K0E0|G7K0E0_MEDTR Tar1p OS=Medicago truncatula GN=MTR_5g051090 PE=4 SV=1
681	4												2.47195e-10	66.6254	35	gi_436400155_gb_JG846834.1_JG846834	gnl|BL_ORD_ID|312532	tr|G7K0E0|G7K0E0_MEDTR Tar1p OS=Medicago truncatula GN=MTR_5g051090 PE=4 SV=1
682	4												0.0617197	26.1794	14	gi_436406035_gb_JG844370.1_JG844370	gnl|BL_ORD_ID|309429	tr|G7K0C9|G7K0C9_MEDTR Cytochrome P450 likeTBP OS=Medicago truncatula GN=MTR_5g050950 PE=4 SV=1
683	4												1.41745e-52	181.03	91	gi_436389838_gb_JG854859.1_JG854859	gnl|BL_ORD_ID|1033151	tr|M9WUV8|M9WUV8_PETHY PIB67 14-3-3 protein OS=Petunia hybrida PE=2 SV=1
684	4												3.76007e-75	57.7658	31	G14712V01_(single)_contig_45105	gnl|BL_ORD_ID|309429	tr|G7K0C9|G7K0C9_MEDTR Cytochrome P450 likeTBP OS=Medicago truncatula GN=MTR_5g050950 PE=4 SV=1
685	5	>contig_71783	463	714	Repeat 5	miRC189#a	CAGGAAGAGGAAGATGAAATA	6.9	0.8	1.7	9.4	336
686	5					gar-siR2078	TGCTTGTGGATGTATGTGCAT	0.1	0.4	4.1	4.6	357
687	5					miRC160a6	CTCTTTGTAGAATCAGGAGAG	0.1	0.1	0.2	0.4	357
688	5					gar-siR22	AAAAGGAAAAATTCTACTTCA	0.4	0.1	0.1	0.6	378
689	5					gar-siR2510	TTTGAAAATATGGATCTGTGT	0.2	0.2	0.1	0.5	420
690	5					gar-siR1291	CTTTGAAAATATGGATCTGTG	3.2	1.9	0.8	5.9	420
691	5					gar-siR2555	TTTTTTTCTTTGTTGGTTTTT	0.4	0.1	0.1	0.6	630
692	5					miRC98a6	AAGGAGATGGTTCTATGCCG	0.2	0.4	0.1	0.7	672
693	5					miRC98#a	AAAGGAGATGGTTCTATGCCG	9.3	2.7	3.6	15.6	672
694	5					pha-siRNA	AAAGGGATACAGATGACGTGA	1.8	0.8	2.8	5.4	+	3.26762	33.8834	44	G14712V01_(single)_contig_22342	gnl|BL_ORD_ID|435473	tr|J3MJA9|J3MJA9_ORYBR Uncharacterized protein OS=Oryza brachyantha GN=OB07G14910 PE=4 SV=1
695	5												2.95386e-122	363.229	209	gi_21094748_gb_BQ407061.1_BQ407061	gnl|BL_ORD_ID|1461993	tr|U5GSJ9|U5GSJ9_POPTR Pyridoxamine 5&apos;-phosphate oxidase-related family protein OS=Populus trichocarpa GN=POPTR_0002s10300g PE=3 SV=1
696	5												9.07736e-07	52.7582	41	G14712V01_(single)_contig_68465	gnl|BL_ORD_ID|1305825	tr|Q20CE0|Q20CE0_BETVU Fgenesh protein 41 OS=Beta vulgaris PE=4 SV=1
697	5												0.00344691	41.9726	35	G14712V01_(single)_contig_41412	gnl|BL_ORD_ID|606294	tr|B9RK55|B9RK55_RICCO Putative uncharacterized protein OS=Ricinus communis GN=RCOM_1046600 PE=4 SV=1
698	5												1.58459e-06	50.8322	48	G14712V01_(single)_contig_25105	gnl|BL_ORD_ID|1447693	tr|Q0GLE2|Q0GLE2_SOYBN Dof10 (Fragment) OS=Glycine max PE=2 SV=1
699	5												1.71629e-52	176.022	123	gi_21090084_gb_BQ402397.1_BQ402397	gnl|BL_ORD_ID|1084465	tr|S4VM76|S4VM76_9ROSA Dehydroascorbate reductase OS=Rosa roxburghii PE=2 SV=1
700	5												5.41193	31.5722	77	G14712V01_(single)_contig_33029	gnl|BL_ORD_ID|345626	tr|G7J4Q3|G7J4Q3_MEDTR DNA repair and recombination protein PIF1 OS=Medicago truncatula GN=MTR_3g113740 PE=4 SV=1
701	5												4.68707e-15	78.5666	104	G14712V01_(single)_contig_44289	gnl|BL_ORD_ID|121537	tr|B7ZYV3|B7ZYV3_MAIZE Putative lectin-domain receptor-like protein kinase family protein OS=Zea mays GN=ZEAMMB73_511936 PE=2 SV=1
702	5					pha-siRNA	AAAGGAATACAGATGACGTGA	0.2	0.4	0.4	1	-	3.57931	32.3426	33	G14712V01_(single)_contig_39775	gnl|BL_ORD_ID|218563	tr|Q9SRX5|Q9SRX5_ARATH F22D16.19 protein OS=Arabidopsis thaliana GN=F22D16.19 PE=2 SV=1
703	5												2.54567e-41	150.984	199	gi_13349538_gb_BG439881.1_BG439881	gnl|BL_ORD_ID|1509955	tr|B9GYP2|B9GYP2_POPTR Transferase family protein OS=Populus trichocarpa GN=POPTR_0003s08010g PE=4 SV=2
704	5												0.00344691	41.9726	35	G14712V01_(single)_contig_41412	gnl|BL_ORD_ID|606294	tr|B9RK55|B9RK55_RICCO Putative uncharacterized protein OS=Ricinus communis GN=RCOM_1046600 PE=4 SV=1
705	5												1.58459e-06	50.8322	48	G14712V01_(single)_contig_25105	gnl|BL_ORD_ID|1447693	tr|Q0GLE2|Q0GLE2_SOYBN Dof10 (Fragment) OS=Glycine max PE=2 SV=1
706	5												5.41193	31.5722	77	G14712V01_(single)_contig_33029	gnl|BL_ORD_ID|345626	tr|G7J4Q3|G7J4Q3_MEDTR DNA repair and recombination protein PIF1 OS=Medicago truncatula GN=MTR_3g113740 PE=4 SV=1
707	5												4.68707e-15	78.5666	104	G14712V01_(single)_contig_44289	gnl|BL_ORD_ID|121537	tr|B7ZYV3|B7ZYV3_MAIZE Putative lectin-domain receptor-like protein kinase family protein OS=Zea mays GN=ZEAMMB73_511936 PE=2 SV=1
708	5					pha-siRNA	CGTCACTGTTTCATACAATCC	0.1	0.4	0.2	0.7	-	3.62413e-61	198.364	151	gi_11206619_gb_BF275549.1_BF275549	gnl|BL_ORD_ID|7444	sp|B7FKW7|CYNS_MEDTR Cyanate hydratase OS=Medicago truncatula GN=CYN PE=1 SV=1
709	5												3.68468e-42	63.1586	49	gi_21089147_gb_BQ401460.1_BQ401460	gnl|BL_ORD_ID|7444	sp|B7FKW7|CYNS_MEDTR Cyanate hydratase OS=Medicago truncatula GN=CYN PE=1 SV=1
710	5												9.97391e-64	203.371	162	gi_21096619_gb_BQ408932.1_BQ408932	gnl|BL_ORD_ID|7438	sp|B9HSR7|CYNS2_POPTR Cyanate hydratase 2 OS=Populus trichocarpa GN=CYN2 PE=3 SV=1
711	5												4.84016	32.7278	22	gi_21089179_gb_BQ401492.1_BQ401492	gnl|BL_ORD_ID|7444	sp|B7FKW7|CYNS_MEDTR Cyanate hydratase OS=Medicago truncatula GN=CYN PE=1 SV=1
712	5												0.162627	37.3502	53	gi_21093473_gb_BQ405786.1_BQ405786	gnl|BL_ORD_ID|612798	tr|B9R7T5|B9R7T5_RICCO Putative uncharacterized protein OS=Ricinus communis GN=RCOM_1594170 PE=4 SV=1
713	5												0.00261964	43.1282	51	gi_21093252_gb_BQ405565.1_BQ405565	gnl|BL_ORD_ID|131554	tr|C0P3C3|C0P3C3_MAIZE Uncharacterized protein OS=Zea mays GN=ZEAMMB73_395645 PE=2 SV=1
714	5												3.01993	31.9574	40	G14712V01_(single)_contig_85243	gnl|BL_ORD_ID|1602307	tr|K4BS01|K4BS01_SOLLC Uncharacterized protein OS=Solanum lycopersicum GN=Solyc04g050290.1 PE=4 SV=1
715	5												5.68678e-21	98.5969	111	gi_11210496_gb_BF279426.1_BF279426	gnl|BL_ORD_ID|1948551	tr|D7LR45|D7LR45_ARALL Glycosyl hydrolase family protein 27 OS=Arabidopsis lyrata subsp. lyrata GN=ARALYDRAFT_484401 PE=4 SV=1
716	5												1.58459e-06	50.8322	48	G14712V01_(single)_contig_25105	gnl|BL_ORD_ID|1447693	tr|Q0GLE2|Q0GLE2_SOYBN Dof10 (Fragment) OS=Glycine max PE=2 SV=1
717	5												4.68707e-15	78.5666	104	G14712V01_(single)_contig_44289	gnl|BL_ORD_ID|121537	tr|B7ZYV3|B7ZYV3_MAIZE Putative lectin-domain receptor-like protein kinase family protein OS=Zea mays GN=ZEAMMB73_511936 PE=2 SV=1
718	5												5.41193	31.5722	77	G14712V01_(single)_contig_33029	gnl|BL_ORD_ID|345626	tr|G7J4Q3|G7J4Q3_MEDTR DNA repair and recombination protein PIF1 OS=Medicago truncatula GN=MTR_3g113740 PE=4 SV=1
719	5					unpha-siRNA	TCACTGTTTCATACAATCCTT	0.2	1	0.8	2	-	5.90429e-27	110.153	86	G14712V01_(single)_contig_50857	gnl|BL_ORD_ID|1494066	tr|B9I6A5|B9I6A5_POPTR Uncharacterized protein OS=Populus trichocarpa GN=POPTR_0013s14360g PE=4 SV=1
720	5												1.09686e-39	46.2098	58	G14712V01_(single)_contig_61398	gnl|BL_ORD_ID|1327575	tr|V7APW9|V7APW9_PHAVU Lipoxygenase OS=Phaseolus vulgaris GN=PHAVU_010G032300g PE=3 SV=1
721	5												1.58459e-06	50.8322	48	G14712V01_(single)_contig_25105	gnl|BL_ORD_ID|1447693	tr|Q0GLE2|Q0GLE2_SOYBN Dof10 (Fragment) OS=Glycine max PE=2 SV=1
722	5												4.68707e-15	78.5666	104	G14712V01_(single)_contig_44289	gnl|BL_ORD_ID|121537	tr|B7ZYV3|B7ZYV3_MAIZE Putative lectin-domain receptor-like protein kinase family protein OS=Zea mays GN=ZEAMMB73_511936 PE=2 SV=1
723	5												5.41193	31.5722	77	G14712V01_(single)_contig_33029	gnl|BL_ORD_ID|345626	tr|G7J4Q3|G7J4Q3_MEDTR DNA repair and recombination protein PIF1 OS=Medicago truncatula GN=MTR_3g113740 PE=4 SV=1
724	5					unpha-siRNA	TTGTATGAAACAGTGACGTCA	0.2	1	0.6	1.8	-	1.8437e-62	210.69	124	G14712V01_(single)_contig_19194	gnl|BL_ORD_ID|330027	tr|G8IJI1|G8IJI1_MEDTR Delta-1-pyrroline-5-carboxylate synthetase 3 variant a OS=Medicago truncatula GN=P5CS3 PE=4 SV=1
725	5												7.30032e-130	375.17	180	G14712V01_(single)_contig_23418	gnl|BL_ORD_ID|1639473	tr|A7KP03|A7KP03_GOSBA Glutathione S-transferase (Fragment) OS=Gossypium barbadense PE=2 SV=1
726	5												1.50613e-10	25.7942	12	G14712V01_(single)_contig_1202	gnl|BL_ORD_ID|111793	tr|F2CZ36|F2CZ36_HORVD Predicted protein OS=Hordeum vulgare var. distichum PE=2 SV=1
727	5												6.79036e-115	341.273	187	G14712V01_(single)_contig_59013	gnl|BL_ORD_ID|1924057	tr|V9PBN6|V9PBN6_POPTO PRXQ2 OS=Populus tomentosa PE=4 SV=1
728	5												2.62628e-69	26.5646	30	G14712V01_(single)_contig_13806	gnl|BL_ORD_ID|309710	tr|G7JG70|G7JG70_MEDTR ATP-dependent DNA helicase PIF1 OS=Medicago truncatula GN=MTR_4g070110 PE=4 SV=1
729	5												4.55958e-05	42.743	32	G14712V01_(single)_contig_70475	gnl|BL_ORD_ID|1778029	tr|A8HSD1|A8HSD1_HEVBR Coronatine-insensitive 1 (Fragment) OS=Hevea brasiliensis GN=COI1 PE=4 SV=1
730	5												5.49359e-47	166.777	248	G14712V01_(single)_contig_15758	gnl|BL_ORD_ID|70750	tr|Q6ZJD2|Q6ZJD2_ORYSJ Os08g0477600 protein OS=Oryza sativa subsp. japonica GN=OJ1666_A04.10 PE=2 SV=1
731	5					unpha-siRNA	TTGTATGAAACAGTGACGTCA	0.2	1	0.6	1.8	+	1.8437e-62	210.69	124	G14712V01_(single)_contig_19194	gnl|BL_ORD_ID|330027	tr|G8IJI1|G8IJI1_MEDTR Delta-1-pyrroline-5-carboxylate synthetase 3 variant a OS=Medicago truncatula GN=P5CS3 PE=4 SV=1
732	5												7.30032e-130	375.17	180	G14712V01_(single)_contig_23418	gnl|BL_ORD_ID|1639473	tr|A7KP03|A7KP03_GOSBA Glutathione S-transferase (Fragment) OS=Gossypium barbadense PE=2 SV=1
733	5												1.50613e-10	25.7942	12	G14712V01_(single)_contig_1202	gnl|BL_ORD_ID|111793	tr|F2CZ36|F2CZ36_HORVD Predicted protein OS=Hordeum vulgare var. distichum PE=2 SV=1
734	5												6.79036e-115	341.273	187	G14712V01_(single)_contig_59013	gnl|BL_ORD_ID|1924057	tr|V9PBN6|V9PBN6_POPTO PRXQ2 OS=Populus tomentosa PE=4 SV=1
735	5												2.62628e-69	26.5646	30	G14712V01_(single)_contig_13806	gnl|BL_ORD_ID|309710	tr|G7JG70|G7JG70_MEDTR ATP-dependent DNA helicase PIF1 OS=Medicago truncatula GN=MTR_4g070110 PE=4 SV=1
736	5												4.55958e-05	42.743	32	G14712V01_(single)_contig_70475	gnl|BL_ORD_ID|1778029	tr|A8HSD1|A8HSD1_HEVBR Coronatine-insensitive 1 (Fragment) OS=Hevea brasiliensis GN=COI1 PE=4 SV=1
737	5												5.49359e-47	166.777	248	G14712V01_(single)_contig_15758	gnl|BL_ORD_ID|70750	tr|Q6ZJD2|Q6ZJD2_ORYSJ Os08g0477600 protein OS=Oryza sativa subsp. japonica GN=OJ1666_A04.10 PE=2 SV=1
738	5					unpha-siRNA	AAGGATTGTATGAAACAGTGA	0.2	0.4	0.2	0.8	+	5.2621e-21	93.9745	68	gi_21089259_gb_BQ401572.1_BQ401572	gnl|BL_ORD_ID|214455	tr|D7SPD1|D7SPD1_VITVI Putative ERD6-like transporter OS=Vitis vinifera GN=VIT_04s0023g01860 PE=3 SV=1
739	5												1.70965e-55	53.9138	52	G14712V01_(single)_contig_14017	gnl|BL_ORD_ID|1868393	tr|Q2QQV8|Q2QQV8_ORYSJ Retrotransposon protein, putative, unclassified OS=Oryza sativa subsp. japonica GN=LOC_Os12g29700 PE=4 SV=1
740	5												0.000623949	48.521	36	G14712V01_(single)_contig_20679	gnl|BL_ORD_ID|1441162	tr|U5FXJ6|U5FXJ6_POPTR Pentatricopeptide repeat-containing family protein OS=Populus trichocarpa GN=POPTR_0013s10970g PE=4 SV=1
741	5												3.88795e-105	336.65	251	G14712V01_(single)_contig_17153	gnl|BL_ORD_ID|1469825	tr|B9HA02|B9HA02_POPTR Kinesin motor family protein OS=Populus trichocarpa GN=POPTR_0006s20950g PE=3 SV=1
742	5												2.0505	31.9574	49	G14712V01_(single)_contig_75410	gnl|BL_ORD_ID|1466633	tr|I1MBP7|I1MBP7_SOYBN Auxin response factor OS=Glycine max PE=3 SV=1
743	5												1.97673e-98	316.235	184	G14712V01_(single)_contig_20970	gnl|BL_ORD_ID|630874	tr|B9RGU0|B9RGU0_RICCO Pentatricopeptide repeat-containing protein, putative OS=Ricinus communis GN=RCOM_1443950 PE=4 SV=1
744	5												3.42716e-77	239.965	138	gi_21100351_gb_BQ412664.1_BQ412664	gnl|BL_ORD_ID|1166399	tr|C5X4P9|C5X4P9_SORBI Ribulose-phosphate 3-epimerase OS=Sorghum bicolor GN=Sb02g029250 PE=3 SV=1
745	5												0	767.303	493	G14712V01_(single)_contig_15065	gnl|BL_ORD_ID|10501	sp|Q9SAJ3|FTSHC_ARATH ATP-dependent zinc metalloprotease FTSH 12, chloroplastic OS=Arabidopsis thaliana GN=FTSH12 PE=2 SV=2
746	5												5.49359e-47	166.777	248	G14712V01_(single)_contig_15758	gnl|BL_ORD_ID|70750	tr|Q6ZJD2|Q6ZJD2_ORYSJ Os08g0477600 protein OS=Oryza sativa subsp. japonica GN=OJ1666_A04.10 PE=2 SV=1
747	5					unpha-siRNA	AAATGATTGTATGAAACAGTG	0.2	0.1	0.4	0.7	-	7.73108e-12	68.9366	91	gi_13353414_gb_BG443762.1_BG443762	gnl|BL_ORD_ID|1456808	tr|B7UB90|B7UB90_POPTR Mitochondrial substrate carrier OS=Populus trichocarpa PE=2 SV=1
748	5												1.21952e-22	100.908	113	gi_13353998_gb_BG444346.1_BG444346	gnl|BL_ORD_ID|15982	sp|Q9FMU6|MPCP3_ARATH Mitochondrial phosphate carrier protein 3, mitochondrial OS=Arabidopsis thaliana GN=MPT3 PE=1 SV=1
749	5												1.38133e-61	211.846	134	G14712V01_(single)_contig_61450	gnl|BL_ORD_ID|1510465	tr|B9H0D5|B9H0D5_POPTR Kinase family protein OS=Populus trichocarpa GN=POPTR_0004s12270g PE=4 SV=1
750	5												1.66612e-30	122.865	121	G14712V01_(single)_contig_31771	gnl|BL_ORD_ID|1992600	tr|Q6L3Q0|Q6L3Q0_SOLDE Polyprotein, putative OS=Solanum demissum GN=SDM1_42t00018 PE=4 SV=2
751	5												3.36589e-11	67.781	93	G14712V01_(single)_contig_86796	gnl|BL_ORD_ID|1777349	tr|V9TJF4|V9TJF4_HEVBR Peroxisomal membrane protein OS=Hevea brasiliensis GN=PMP1 PE=2 SV=1
752	5												8.70951e-71	224.172	149	gi_11200219_gb_BF269224.1_BF269224	gnl|BL_ORD_ID|1441834	tr|B9MUE1|B9MUE1_POPTR Ankyrin repeat family protein OS=Populus trichocarpa GN=POPTR_0001s01190g PE=4 SV=1
753	5												3.60527	31.5722	50	G14712V01_(single)_contig_52571	gnl|BL_ORD_ID|1657024	tr|M0T776|M0T776_MUSAM Uncharacterized protein OS=Musa acuminata subsp. malaccensis PE=4 SV=1
754	5												8.05501	31.5722	73	G14712V01_(single)_contig_49266	gnl|BL_ORD_ID|121658	tr|H9V7X6|H9V7X6_PINTA Uncharacterized protein (Fragment) OS=Pinus taeda GN=0_9383_01 PE=4 SV=1
755	5												1.29965e-28	51.9878	37	G14712V01_(single)_contig_85281	gnl|BL_ORD_ID|986812	tr|Q850I2|Q850I2_VITVI Gag-pol polyprotein (Fragment) OS=Vitis vinifera PE=4 SV=1
756	5												0	767.303	493	G14712V01_(single)_contig_15065	gnl|BL_ORD_ID|10501	sp|Q9SAJ3|FTSHC_ARATH ATP-dependent zinc metalloprotease FTSH 12, chloroplastic OS=Arabidopsis thaliana GN=FTSH12 PE=2 SV=2
757	5												8.58718	31.9574	24	G14712V01_(single)_contig_40271	gnl|BL_ORD_ID|1912194	tr|B9G3V1|B9G3V1_ORYSJ Putative uncharacterized protein OS=Oryza sativa subsp. japonica GN=OsJ_29527 PE=3 SV=1
758	5												1.06556e-19	100.908	146	G14712V01_(single)_contig_79569	gnl|BL_ORD_ID|992226	tr|A5BH35|A5BH35_VITVI Putative uncharacterized protein OS=Vitis vinifera GN=VITISV_021168 PE=4 SV=1
759	5												5.49359e-47	166.777	248	G14712V01_(single)_contig_15758	gnl|BL_ORD_ID|70750	tr|Q6ZJD2|Q6ZJD2_ORYSJ Os08g0477600 protein OS=Oryza sativa subsp. japonica GN=OJ1666_A04.10 PE=2 SV=1
760	5					unpha-siRNA	AAAAGGGATACAGATGACGTG	0.4	0.1	0.1	0.6	+	2.61989e-112	107.842	75	G14712V01_(single)_contig_42158	gnl|BL_ORD_ID|16039	sp|B8APK3|MRS2A_ORYSI Magnesium transporter MRS2-A, chloroplastic OS=Oryza sativa subsp. indica GN=MRS2-A PE=3 SV=1
761	5												6.98013e-06	50.447	99	gi_21101204_gb_BQ413517.1_BQ413517	gnl|BL_ORD_ID|1640124	tr|Q6UA04|Q6UA04_GOSBA Fiber protein Fb32 OS=Gossypium barbadense PE=2 SV=1
762	5												3.30441e-12	30.4166	24	G14712V01_(single)_contig_45296	gnl|BL_ORD_ID|295056	tr|F4K116|F4K116_ARATH Callose synthase 3 OS=Arabidopsis thaliana GN=GSL12 PE=2 SV=1
763	5												3.57931	32.3426	33	G14712V01_(single)_contig_39775	gnl|BL_ORD_ID|218563	tr|Q9SRX5|Q9SRX5_ARATH F22D16.19 protein OS=Arabidopsis thaliana GN=F22D16.19 PE=2 SV=1
764	5												9.07736e-07	52.7582	41	G14712V01_(single)_contig_68465	gnl|BL_ORD_ID|1305825	tr|Q20CE0|Q20CE0_BETVU Fgenesh protein 41 OS=Beta vulgaris PE=4 SV=1
765	5												1.58459e-06	50.8322	48	G14712V01_(single)_contig_25105	gnl|BL_ORD_ID|1447693	tr|Q0GLE2|Q0GLE2_SOYBN Dof10 (Fragment) OS=Glycine max PE=2 SV=1
766	5												1.71629e-52	176.022	123	gi_21090084_gb_BQ402397.1_BQ402397	gnl|BL_ORD_ID|1084465	tr|S4VM76|S4VM76_9ROSA Dehydroascorbate reductase OS=Rosa roxburghii PE=2 SV=1
767	5												5.41193	31.5722	77	G14712V01_(single)_contig_33029	gnl|BL_ORD_ID|345626	tr|G7J4Q3|G7J4Q3_MEDTR DNA repair and recombination protein PIF1 OS=Medicago truncatula GN=MTR_3g113740 PE=4 SV=1
768	5												4.68707e-15	78.5666	104	G14712V01_(single)_contig_44289	gnl|BL_ORD_ID|121537	tr|B7ZYV3|B7ZYV3_MAIZE Putative lectin-domain receptor-like protein kinase family protein OS=Zea mays GN=ZEAMMB73_511936 PE=2 SV=1
769	5					unpha-siRNA	AAGGGATACAGATGACGTGAC	0.1	0.2	0.2	0.5	+	1.3975e-119	155.221	144	G14712V01_(single)_contig_13232	gnl|BL_ORD_ID|1656880	tr|W0TQK0|W0TQK0_ACAMN E3 ubiquitin ligase OS=Acacia mangium PE=2 SV=1
770	5												7.64664e-118	352.829	186	G14712V01_(single)_contig_65602	gnl|BL_ORD_ID|1858820	tr|D9ZJD1|D9ZJD1_MALDO TCP domain class transcription factor OS=Malus domestica GN=TCP3 PE=2 SV=1
771	5												0.00120096	43.1282	55	G14712V01_(single)_contig_52645	gnl|BL_ORD_ID|1919221	tr|Q7X970|Q7X970_ORYSJ BZIP-like protein OS=Oryza sativa subsp. japonica PE=2 SV=1
772	5												9.0207	33.113	49	gi_11205500_gb_BF274430.1_BF274430	gnl|BL_ORD_ID|1629463	tr|G1EN31|G1EN31_SOLLC LysM receptor-like kinase variant SlBti9-1a OS=Solanum lycopersicum PE=2 SV=1
773	5												0.00465042	42.743	67	gi_436395227_gb_JG846113.1_JG846113	gnl|BL_ORD_ID|600637	tr|B9RAR1|B9RAR1_RICCO Ribonucleoprotein, chloroplast, putative OS=Ricinus communis GN=RCOM_1508030 PE=4 SV=1
774	5												0.000290838	46.2098	42	gi_18100436_gb_BM359690.1_BM359690	gnl|BL_ORD_ID|1950366	tr|D7MGN0|D7MGN0_ARALL RNA-binding protein cp31 OS=Arabidopsis lyrata subsp. lyrata GN=ARALYDRAFT_492365 PE=4 SV=1
775	5												0.0128505	41.2022	67	gi_436389008_gb_JG841951.1_JG841951	gnl|BL_ORD_ID|600637	tr|B9RAR1|B9RAR1_RICCO Ribonucleoprotein, chloroplast, putative OS=Ricinus communis GN=RCOM_1508030 PE=4 SV=1
776	5												0.00166403	43.8986	37	gi_13353601_gb_BG443949.1_BG443949	gnl|BL_ORD_ID|600637	tr|B9RAR1|B9RAR1_RICCO Ribonucleoprotein, chloroplast, putative OS=Ricinus communis GN=RCOM_1508030 PE=4 SV=1
777	5												1.71629e-52	176.022	123	gi_21090084_gb_BQ402397.1_BQ402397	gnl|BL_ORD_ID|1084465	tr|S4VM76|S4VM76_9ROSA Dehydroascorbate reductase OS=Rosa roxburghii PE=2 SV=1
778	5												1.58459e-06	50.8322	48	G14712V01_(single)_contig_25105	gnl|BL_ORD_ID|1447693	tr|Q0GLE2|Q0GLE2_SOYBN Dof10 (Fragment) OS=Glycine max PE=2 SV=1
779	5												4.68707e-15	78.5666	104	G14712V01_(single)_contig_44289	gnl|BL_ORD_ID|121537	tr|B7ZYV3|B7ZYV3_MAIZE Putative lectin-domain receptor-like protein kinase family protein OS=Zea mays GN=ZEAMMB73_511936 PE=2 SV=1
780	5												5.41193	31.5722	77	G14712V01_(single)_contig_33029	gnl|BL_ORD_ID|345626	tr|G7J4Q3|G7J4Q3_MEDTR DNA repair and recombination protein PIF1 OS=Medicago truncatula GN=MTR_3g113740 PE=4 SV=1
781	5					unpha-siRNA	ATATTGATGTGGCATAAAACT	0.2	0.2	0.1	0.5	-	0.0048833	40.4318	28	gi_189092693_gb_FG548228.1_FG548228	gnl|BL_ORD_ID|1487196	tr|B9HD65|B9HD65_POPTR Myosin-related family protein OS=Populus trichocarpa GN=POPTR_0006s02200g PE=4 SV=1
782	5												0.000261978	44.669	26	gi_13244361_gb_BE052763.2_BE052763	gnl|BL_ORD_ID|1487196	tr|B9HD65|B9HD65_POPTR Myosin-related family protein OS=Populus trichocarpa GN=POPTR_0006s02200g PE=4 SV=1
783	5												7.01945e-46	170.629	255	G14712V01_(single)_contig_42449	gnl|BL_ORD_ID|211751	tr|Q93ZJ6|Q93ZJ6_ARATH At2g32240/F22D22.1 OS=Arabidopsis thaliana GN=At2g32240 PE=2 SV=1
784	5												1.49017e-26	111.309	118	G14712V01_(single)_contig_72272	gnl|BL_ORD_ID|1303848	tr|A2I5E5|A2I5E5_BETVU Retrotransposon protein OS=Beta vulgaris PE=4 SV=1
785	5												8.57726e-38	143.665	90	gi_195983650_gb_FL576936.1_FL576936	gnl|BL_ORD_ID|1349208	tr|T2DPW3|T2DPW3_PHAVU Beta-glucosidase 44-like protein OS=Phaseolus vulgaris PE=2 SV=1
786	5												0	695.271	353	G14712V01_(single)_contig_57415	gnl|BL_ORD_ID|1727368	tr|S4T7Z1|S4T7Z1_ORIVU Photosystem II D2 protein OS=Origanum vulgare subsp. vulgare GN=psbD PE=3 SV=1
787	5												1.93124e-10	60.4622	37	G14712V01_(single)_contig_72424	gnl|BL_ORD_ID|1639282	tr|Q6UA11|Q6UA11_GOSBA Fiber NTGP1-related protein OS=Gossypium barbadense PE=2 SV=1
788	5												5.41193	31.5722	77	G14712V01_(single)_contig_33029	gnl|BL_ORD_ID|345626	tr|G7J4Q3|G7J4Q3_MEDTR DNA repair and recombination protein PIF1 OS=Medicago truncatula GN=MTR_3g113740 PE=4 SV=1
789	6	>contig_462271	56	207	ASF 5	gar-siR2544	TTTTCTCCATAGAAACGTCGT	0.1	0.4	0.1	0.6	55
790	6					gar-siR219	AAGTTGGGATTCCTTTGGGAG	0.4	0.2	0.2	0.8	181
791	6					pha-siRNA	TGGAGAGAGGATGGAACTGCT	1.4	1.3	1.3	4	+	2.87147e-21	93.9745	73	G14712V01_(single)_contig_51889	gnl|BL_ORD_ID|229686	tr|D8RW79|D8RW79_SELML Rab family GTPase OS=Selaginella moellendorffii GN=Rab8a-1 PE=3 SV=1
792	6												0	95.5153	48	G14712V01_(single)_contig_43095	gnl|BL_ORD_ID|1478590	tr|B9I1R1|B9I1R1_POPTR Receptor-like protein kinase OS=Populus trichocarpa GN=POPTR_0011s10750g PE=4 SV=1
793	6												1.82005e-33	121.324	80	G14712V01_(single)_contig_70988	gnl|BL_ORD_ID|229686	tr|D8RW79|D8RW79_SELML Rab family GTPase OS=Selaginella moellendorffii GN=Rab8a-1 PE=3 SV=1
794	6												6.7437	31.9574	21	G14712V01_(single)_contig_35335	gnl|BL_ORD_ID|936580	tr|U5D411|U5D411_AMBTC Uncharacterized protein OS=Amborella trichopoda GN=AMTR_s00056p00040720 PE=4 SV=1
795	6												0.000527352	44.2838	23	G14712V01_(single)_contig_42955	gnl|BL_ORD_ID|1306718	tr|A1BQI9|A1BQI9_CUCSA Putative p-nitrophenylphosphatase (Fragment) OS=Cucumis sativus PE=2 SV=1
796	6												2.3346e-54	56.225	30	G14712V01_(single)_contig_36890	gnl|BL_ORD_ID|1501503	tr|B9HXT7|B9HXT7_POPTR PP1/PP2A phosphatases pleiotropic regulator PRL2 family protein OS=Populus trichocarpa GN=POPTR_0010s01650g PE=4 SV=1
797	6					pha-siRNA	TTACAATGTCGAGTTCCAAGT	0.4	0.1	0.2	0.7	-	2.96905e-57	208.764	185	G14712V01_(single)_contig_13319	gnl|BL_ORD_ID|1924747	tr|Q0J9V2|Q0J9V2_ORYSJ Os04g0630000 protein (Fragment) OS=Oryza sativa subsp. japonica GN=Os04g0630000 PE=4 SV=1
798	6												9.00461e-45	154.451	142	gi_21092617_gb_BQ404930.1_BQ404930	gnl|BL_ORD_ID|392893	tr|M5VRE7|M5VRE7_PRUPE Uncharacterized protein OS=Prunus persica GN=PRUPE_ppa012570mg PE=4 SV=1
799	6												6.04071e-45	155.221	142	gi_21094887_gb_BQ407200.1_BQ407200	gnl|BL_ORD_ID|392893	tr|M5VRE7|M5VRE7_PRUPE Uncharacterized protein OS=Prunus persica GN=PRUPE_ppa012570mg PE=4 SV=1
800	6												4.66623e-44	154.836	169	gi_13246348_gb_BE054514.2_BE054514	gnl|BL_ORD_ID|183350	tr|V4SNB9|V4SNB9_9ROSI Uncharacterized protein OS=Citrus clementina GN=CICLE_v10026638mg PE=4 SV=1
801	6												6.65753e-44	155.221	142	gi_13352457_gb_BG442805.1_BG442805	gnl|BL_ORD_ID|392893	tr|M5VRE7|M5VRE7_PRUPE Uncharacterized protein OS=Prunus persica GN=PRUPE_ppa012570mg PE=4 SV=1
802	6												0	608.601	567	G14712V01_(single)_contig_15844	gnl|BL_ORD_ID|1484497	tr|B9GHU9|B9GHU9_POPTR Transducin family protein OS=Populus trichocarpa GN=POPTR_0001s30490g PE=4 SV=1
803	6												2.06735e-63	207.223	123	gi_436399990_gb_JG846669.1_JG846669	gnl|BL_ORD_ID|1430593	tr|Q0PJK6|Q0PJK6_SOYBN MYB transcription factor MYB81 OS=Glycine max GN=MYB81 PE=2 SV=1
804	6												9.64141	32.3426	47	gi_11201618_gb_BF270527.1_BF270527	gnl|BL_ORD_ID|1003510	tr|R0IQW4|R0IQW4_9BRAS Uncharacterized protein OS=Capsella rubella GN=CARUB_v10008272mg PE=4 SV=1
805	6												1.31492e-26	115.931	306	G14712V01_(single)_contig_17255	gnl|BL_ORD_ID|1470362	tr|B9P577|B9P577_POPTR Inosine-uridine preferring nucleoside hydrolase-related family protein OS=Populus trichocarpa GN=POPTR_0008s20210g PE=2 SV=1
806	6												0.252951	39.6614	31	G14712V01_(single)_contig_42771	gnl|BL_ORD_ID|1452658	tr|B9MZK2|B9MZK2_POPTR Pentatricopeptide repeat-containing family protein OS=Populus trichocarpa GN=POPTR_0005s04750g PE=4 SV=1
807	6												8.53018	34.2686	24	G14712V01_(single)_contig_55933	gnl|BL_ORD_ID|616583	tr|B9S649|B9S649_RICCO Abc transporter, putative OS=Ricinus communis GN=RCOM_1064490 PE=3 SV=1
808	6												0.0996441	28.4906	50	G14712V01_(single)_contig_44413	gnl|BL_ORD_ID|271963	tr|Q7XYU5|Q7XYU5_GOSHE Integrase (Fragment) OS=Gossypium herbaceum PE=4 SV=1
809	6												1.05736e-46	174.096	277	G14712V01_(single)_contig_80999	gnl|BL_ORD_ID|1981371	tr|Q0KIL1|Q0KIL1_SOLDE Gag/pol polyprotein, 3&apos;-partial, putative (Fragment) OS=Solanum demissum GN=SDM1_53t00001 PE=4 SV=1
810	6					pha-siRNA	TTTAGAAGTGGGCCCTTACAT	0.1	0.2	0.2	0.5	-	1.4533e-59	202.601	179	G14712V01_(single)_contig_80237	gnl|BL_ORD_ID|1483712	tr|U5FWA1|U5FWA1_POPTR Kinase C substrate family protein OS=Populus trichocarpa GN=POPTR_0013s12780g PE=4 SV=1
811	6												1.9295e-109	346.665	224	G14712V01_(single)_contig_14455	gnl|BL_ORD_ID|1311185	tr|V9QKS5|V9QKS5_9ROSI Auxin response factor OS=Dimocarpus longan PE=2 SV=1
812	6												2.14422e-11	20.4014	56	gi_18100814_gb_BM360056.1_BM360056	gnl|BL_ORD_ID|636609	tr|B9SL78|B9SL78_RICCO ATP binding protein, putative OS=Ricinus communis GN=RCOM_0091430 PE=4 SV=1
813	6												2.75253e-40	58.9214	49	G14712V01_(single)_contig_20964	gnl|BL_ORD_ID|219297	tr|Q9FZ81|Q9FZ81_ARATH F25I16.6 protein OS=Arabidopsis thaliana GN=F25I16.6 PE=2 SV=1
814	6												5.9077e-118	353.984	240	G14712V01_(single)_contig_15046	gnl|BL_ORD_ID|1466275	tr|B9GMI2|B9GMI2_POPTR Glycosyltransferase family 14 family protein OS=Populus trichocarpa GN=POPTR_0001s14100g PE=4 SV=1
815	6												1.03397e-76	242.276	170	gi_57901486_gb_CB066546.1_CB066546	gnl|BL_ORD_ID|1960518	tr|D7KGF7|D7KGF7_ARALL Rhomboid family protein OS=Arabidopsis lyrata subsp. lyrata GN=ARALYDRAFT_472080 PE=4 SV=1
816	6												4.0159	33.4982	56	G14712V01_(single)_contig_25428	gnl|BL_ORD_ID|868252	tr|A9RIG1|A9RIG1_PHYPA Predicted protein OS=Physcomitrella patens subsp. patens GN=PHYPADRAFT_66560 PE=4 SV=1
817	6												1.05736e-46	174.096	277	G14712V01_(single)_contig_80999	gnl|BL_ORD_ID|1981371	tr|Q0KIL1|Q0KIL1_SOLDE Gag/pol polyprotein, 3&apos;-partial, putative (Fragment) OS=Solanum demissum GN=SDM1_53t00001 PE=4 SV=1
818	6												1.49446e-09	63.5438	43	gi_18098927_gb_BM358181.1_BM358181	gnl|BL_ORD_ID|326348	tr|G7L2A9|G7L2A9_MEDTR Male sterility 5 family protein OS=Medicago truncatula GN=MTR_7g058930 PE=4 SV=1
819	6					unpha-siRNA	AGAGAGGATGGAACTGCTCCA	0.4	0.1	0.4	0.9	+	5.49959e-06	54.6842	31	G14712V01_(single)_contig_41913	gnl|BL_ORD_ID|1034370	tr|C8YNG6|C8YNG6_PETHY 3-ketoacyl CoA thiolase 1 OS=Petunia hybrida PE=2 SV=1
820	6												1.29388e-98	321.242	202	G14712V01_(single)_contig_63473	gnl|BL_ORD_ID|285241	tr|G7JSU8|G7JSU8_MEDTR Callose synthase OS=Medicago truncatula GN=MTR_4g078220 PE=4 SV=1
821	6												0	602.823	347	G14712V01_(single)_contig_58403	gnl|BL_ORD_ID|1463959	tr|B9GG52|B9GG52_POPTR Aldehyde dehydrogenase family 7 member a1 turgor responsive family protein OS=Populus trichocarpa GN=POPTR_0001s16730g PE=3 SV=2
822	6					unpha-siRNA	TATCAATCTTTCCCATAACTT	0.2	0.4	0.1	0.7	+	0.0001629	50.0618	63	G14712V01_(single)_contig_54830	gnl|BL_ORD_ID|344629	tr|G7I9L9|G7I9L9_MEDTR Elongation factor 1-alpha OS=Medicago truncatula GN=MTR_1g095710 PE=4 SV=1
823	6												1.17066e-23	103.99	188	gi_21089135_gb_BQ401448.1_BQ401448	gnl|BL_ORD_ID|102969	tr|Q10P40|Q10P40_ORYSJ Cytochrome P450 family protein, expressed OS=Oryza sativa subsp. japonica GN=LOC_Os03g14400 PE=3 SV=1
824	6												6.56225e-153	459.914	358	G14712V01_(single)_contig_21959	gnl|BL_ORD_ID|1478620	tr|B9I1C1|B9I1C1_POPTR UBIQUITIN-SPECIFIC PROTEASE 15 family protein OS=Populus trichocarpa GN=POPTR_0011s09750g PE=4 SV=2
825	6												3.82141e-82	269.24	207	gi_21091504_gb_BQ403817.1_BQ403817	gnl|BL_ORD_ID|1478620	tr|B9I1C1|B9I1C1_POPTR UBIQUITIN-SPECIFIC PROTEASE 15 family protein OS=Populus trichocarpa GN=POPTR_0011s09750g PE=4 SV=2
826	6					unpha-siRNA	GAGAGAGGATGGAACTGCTCC	0.1	0.4	0.1	0.6	+	5.68131e-30	119.398	78	gi_213020095_gb_GE653511.1_GE653511	gnl|BL_ORD_ID|607046	tr|B9SEM5|B9SEM5_RICCO Acyl-protein thioesterase, putative OS=Ricinus communis GN=RCOM_0220610 PE=4 SV=1
827	6												0.00398007	45.0542	62	G14712V01_(single)_contig_60918	gnl|BL_ORD_ID|333875	tr|G7L0R6|G7L0R6_MEDTR Double-stranded RNA binding protein OS=Medicago truncatula GN=MTR_7g114310 PE=4 SV=1
828	6												1.29388e-98	321.242	202	G14712V01_(single)_contig_63473	gnl|BL_ORD_ID|285241	tr|G7JSU8|G7JSU8_MEDTR Callose synthase OS=Medicago truncatula GN=MTR_4g078220 PE=4 SV=1
829	6												7.31161e-178	510.76	332	G14712V01_(single)_contig_59810	gnl|BL_ORD_ID|592263	tr|B9SDI2|B9SDI2_RICCO Putative uncharacterized protein OS=Ricinus communis GN=RCOM_1517990 PE=4 SV=1
830	6												6.28722e-35	77.411	59	gi_436401115_gb_JG843545.1_JG843545	gnl|BL_ORD_ID|1984006	tr|Q6L3X6|Q6L3X6_SOLDE Polyprotein, putative OS=Solanum demissum GN=SDM1_47t00010 PE=4 SV=2
831	6												5.4577e-84	259.61	207	G14712V01_(single)_contig_43297	gnl|BL_ORD_ID|1346423	tr|B2CM15|B2CM15_SOLCH Nascent polypeptide associated complex alpha OS=Solanum chacoense PE=2 SV=1
832	6												5.58771e-29	114.775	130	G14712V01_(single)_contig_62138	gnl|BL_ORD_ID|139545	tr|B9I3H4|B9I3H4_POPTR Uncharacterized protein OS=Populus trichocarpa GN=POPTR_0012s09060g PE=4 SV=2
833	6												0	602.823	347	G14712V01_(single)_contig_58403	gnl|BL_ORD_ID|1463959	tr|B9GG52|B9GG52_POPTR Aldehyde dehydrogenase family 7 member a1 turgor responsive family protein OS=Populus trichocarpa GN=POPTR_0001s16730g PE=3 SV=2
834	6					unpha-siRNA	ATTGTAAATGTAAGGGCCCAC	0.1	0.2	0.2	0.5	+	5.32024e-178	517.694	360	G14712V01_(single)_contig_80253	gnl|BL_ORD_ID|961625	tr|D7U1J5|D7U1J5_VITVI Putative uncharacterized protein OS=Vitis vinifera GN=VIT_11s0037g01210 PE=2 SV=1
835	6												9.10997e-56	54.299	59	G14712V01_(single)_contig_62150	gnl|BL_ORD_ID|1933996	tr|D7KLS9|D7KLS9_ARALL Proton-dependent oligopeptide transport family protein OS=Arabidopsis lyrata subsp. lyrata GN=ARALYDRAFT_472494 PE=3 SV=1
836	6												0	80.4925	196	G14712V01_(single)_contig_54988	gnl|BL_ORD_ID|1432790	tr|B9I7K1|B9I7K1_POPTR PWWP domain-containing family protein OS=Populus trichocarpa GN=POPTR_0013s01940g PE=4 SV=1
837	6												0	153.295	89	G14712V01_(single)_contig_14012	gnl|BL_ORD_ID|144139	tr|K7KQR0|K7KQR0_SOYBN Uncharacterized protein OS=Glycine max PE=4 SV=1
838	6												0.00050267	42.3578	31	G14712V01_(single)_contig_48172	gnl|BL_ORD_ID|1307064	tr|A7Y7X0|A7Y7X0_CUCSA Cyclin D3-1 OS=Cucumis sativus GN=CycD3-1 PE=2 SV=1
839	6												1.68744e-129	386.341	347	G14712V01_(single)_contig_16359	gnl|BL_ORD_ID|144653	tr|A8Y912|A8Y912_POPTR Cyclin D3 family protein (Fragment) OS=Populus trichocarpa GN=CYCD3;4 PE=2 SV=1
840	6												3.79503e-165	507.679	748	G14712V01_(single)_contig_42336	gnl|BL_ORD_ID|184012	tr|V4S727|V4S727_9ROSI Uncharacterized protein OS=Citrus clementina GN=CICLE_v10027894mg PE=4 SV=1
841	6					unpha-siRNA	TACAATGTCGAGTTCCAAGTC	0.1	0.2	0.2	0.5	-	9.64141	32.3426	47	gi_11201618_gb_BF270527.1_BF270527	gnl|BL_ORD_ID|1003510	tr|R0IQW4|R0IQW4_9BRAS Uncharacterized protein OS=Capsella rubella GN=CARUB_v10008272mg PE=4 SV=1
842	6												9.00461e-45	154.451	142	gi_21092617_gb_BQ404930.1_BQ404930	gnl|BL_ORD_ID|392893	tr|M5VRE7|M5VRE7_PRUPE Uncharacterized protein OS=Prunus persica GN=PRUPE_ppa012570mg PE=4 SV=1
843	6												6.04071e-45	155.221	142	gi_21094887_gb_BQ407200.1_BQ407200	gnl|BL_ORD_ID|392893	tr|M5VRE7|M5VRE7_PRUPE Uncharacterized protein OS=Prunus persica GN=PRUPE_ppa012570mg PE=4 SV=1
844	6												4.66623e-44	154.836	169	gi_13246348_gb_BE054514.2_BE054514	gnl|BL_ORD_ID|183350	tr|V4SNB9|V4SNB9_9ROSI Uncharacterized protein OS=Citrus clementina GN=CICLE_v10026638mg PE=4 SV=1
845	6												1.31492e-26	115.931	306	G14712V01_(single)_contig_17255	gnl|BL_ORD_ID|1470362	tr|B9P577|B9P577_POPTR Inosine-uridine preferring nucleoside hydrolase-related family protein OS=Populus trichocarpa GN=POPTR_0008s20210g PE=2 SV=1
846	6												6.65753e-44	155.221	142	gi_13352457_gb_BG442805.1_BG442805	gnl|BL_ORD_ID|392893	tr|M5VRE7|M5VRE7_PRUPE Uncharacterized protein OS=Prunus persica GN=PRUPE_ppa012570mg PE=4 SV=1
847	6												0	608.601	567	G14712V01_(single)_contig_15844	gnl|BL_ORD_ID|1484497	tr|B9GHU9|B9GHU9_POPTR Transducin family protein OS=Populus trichocarpa GN=POPTR_0001s30490g PE=4 SV=1
848	6												2.96905e-57	208.764	185	G14712V01_(single)_contig_13319	gnl|BL_ORD_ID|1924747	tr|Q0J9V2|Q0J9V2_ORYSJ Os04g0630000 protein (Fragment) OS=Oryza sativa subsp. japonica GN=Os04g0630000 PE=4 SV=1
849	6												8.53018	34.2686	24	G14712V01_(single)_contig_55933	gnl|BL_ORD_ID|616583	tr|B9S649|B9S649_RICCO Abc transporter, putative OS=Ricinus communis GN=RCOM_1064490 PE=3 SV=1
850	6												0.252951	39.6614	31	G14712V01_(single)_contig_42771	gnl|BL_ORD_ID|1452658	tr|B9MZK2|B9MZK2_POPTR Pentatricopeptide repeat-containing family protein OS=Populus trichocarpa GN=POPTR_0005s04750g PE=4 SV=1
851	6												0.0996441	28.4906	50	G14712V01_(single)_contig_44413	gnl|BL_ORD_ID|271963	tr|Q7XYU5|Q7XYU5_GOSHE Integrase (Fragment) OS=Gossypium herbaceum PE=4 SV=1
852	6												1.05736e-46	174.096	277	G14712V01_(single)_contig_80999	gnl|BL_ORD_ID|1981371	tr|Q0KIL1|Q0KIL1_SOLDE Gag/pol polyprotein, 3&apos;-partial, putative (Fragment) OS=Solanum demissum GN=SDM1_53t00001 PE=4 SV=1
853	7	>contig_18527	489	740	Uncharacterized 6	gar-siR2317	TTCCAAAGAGAACGACGTTTC	0.2	0.2	0.1	0.5	677
854	7					gar-siR2275	TTATGATGGCTACAATTCCTT	0.2	0.2	0.1	0.5	719
855	7					gar-siR863	CATATGAGTGGTGTTTTGGTT	0.1	0.4	0.1	0.6	740
856	7					miR156a1	TGACAGAAGAGAGGGAGCACA	2.2	0.4	0.4	3	824
857	7					miR156g8	TGACAGAAGAGAGAGAGCACA	2.2	0.1	0.8	3.1	824
858	7					gar-siR166	AAGCAGACCACGATGGATCCA	0.2	0.2	0.1	0.5	845
859	7					gar-siR959	CCGAGCAAGAATTACAGTTAA	0.2	0.1	0.4	0.7	845
860	7					gar-siR1777	TCCGAGCAAGAATTACAGTTA	3	2.7	1.3	7	845
861	7					pha-siRNA	TATAGAGACGGCGGGTCGTGC	2.4	1.7	0.8	4.9	+	4.75901e-99	296.59	168	gi_13243588_gb_BE054166.2_BE054166	gnl|BL_ORD_ID|1695361	tr|I3VF83|I3VF83_MOROL Alpha-tubulin (Fragment) OS=Moringa oleifera GN=tua PE=2 SV=1
862	7					pha-siRNA	AGGATGACTCGTCAATGATCG	0.2	0.6	0.9	1.7	+	0.284225	40.0466	75	G14712V01_(single)_contig_16423	gnl|BL_ORD_ID|1349759	tr|E3Q0A7|E3Q0A7_PHAVU Multidrug resistance-associated protein 1 OS=Phaseolus vulgaris GN=Mrp1 PE=3 SV=1
863	7												3.22281e-17	85.8853	77	gi_18100410_gb_BM359664.1_BM359664	gnl|BL_ORD_ID|283654	tr|Q0WS93|Q0WS93_ARATH Putative auxin-independent growth promoter protein OS=Arabidopsis thaliana PE=2 SV=1
864	7												8.94086e-54	74.3294	40	G14712V01_(single)_contig_78354	gnl|BL_ORD_ID|1935492	tr|D7KYV4|D7KYV4_ARALL Kinase family protein OS=Arabidopsis lyrata subsp. lyrata GN=ARALYDRAFT_894989 PE=4 SV=1
865	7												2.72164e-48	174.096	184	G14712V01_(single)_contig_46435	gnl|BL_ORD_ID|635184	tr|B9S0U6|B9S0U6_RICCO Lupus la ribonucleoprotein, putative OS=Ricinus communis GN=RCOM_1537410 PE=4 SV=1
866	7					pha-siRNA	TTCGATGTACTAGGTGTTGGC	0.4	0.4	0.1	0.9	-	9.30698	32.7278	51	gi_13356756_gb_BG447104.1_BG447104	gnl|BL_ORD_ID|605683	tr|M4D5Z2|M4D5Z2_BRARP Uncharacterized protein OS=Brassica rapa subsp. pekinensis GN=BRA011900 PE=4 SV=1
867	7												0	202.986	115	G14712V01_(single)_contig_42020	gnl|BL_ORD_ID|640935	tr|B9RS16|B9RS16_RICCO Phosphatase yidA, putative OS=Ricinus communis GN=RCOM_0801750 PE=3 SV=1
868	7					pha-siRNA	TTTCTCCATAGAAACGTCGTT	0.2	0.4	0.1	0.7	+	1.60095e-07	55.4546	69	G14712V01_(single)_contig_63236	gnl|BL_ORD_ID|1974579	tr|D0VYJ9|D0VYJ9_DIOKA MYB transcription factor OS=Diospyros kaki GN=DkMyb4 PE=2 SV=1
869	7												2.16147e-61	204.142	118	G14712V01_(single)_contig_14605	gnl|BL_ORD_ID|1467127	tr|B9GM15|B9GM15_POPTR Zinc finger family protein OS=Populus trichocarpa GN=POPTR_0001s06370g PE=4 SV=2
870	7												0	869.381	578	G14712V01_(single)_contig_41694	gnl|BL_ORD_ID|641267	tr|B9SR08|B9SR08_RICCO Rop guanine nucleotide exchange factor, putative OS=Ricinus communis GN=RCOM_0616150 PE=4 SV=1
871	7												0.00779874	41.9726	33	G14712V01_(single)_contig_74145	gnl|BL_ORD_ID|1357523	tr|Q2VCI9|Q2VCI9_SOLTU Aspartic protease-like OS=Solanum tuberosum PE=2 SV=1
872	7												9.7413e-66	208.764	152	G14712V01_(single)_contig_76055	gnl|BL_ORD_ID|1432462	tr|B9HTI1|B9HTI1_POPTR C2 domain-containing family protein OS=Populus trichocarpa GN=POPTR_0010s21060g PE=4 SV=1
873	7												1.01302e-65	208.379	152	gi_21092934_gb_BQ405247.1_BQ405247	gnl|BL_ORD_ID|1432462	tr|B9HTI1|B9HTI1_POPTR C2 domain-containing family protein OS=Populus trichocarpa GN=POPTR_0010s21060g PE=4 SV=1
874	7												5.00111e-91	275.018	168	G14712V01_(single)_contig_13550	gnl|BL_ORD_ID|1470847	tr|B9IIM8|B9IIM8_POPTR Harpin-induced family protein OS=Populus trichocarpa GN=POPTR_0016s07220g PE=4 SV=1
875	7												0	537.724	470	G14712V01_(single)_contig_13589	gnl|BL_ORD_ID|1431962	tr|B9GJ76|B9GJ76_POPTR Myosin heavy chain-related family protein OS=Populus trichocarpa GN=POPTR_0001s25230g PE=4 SV=2
876	7												9.95289e-69	225.713	146	gi_436391889_gb_JG839783.1_JG839783	gnl|BL_ORD_ID|1431962	tr|B9GJ76|B9GJ76_POPTR Myosin heavy chain-related family protein OS=Populus trichocarpa GN=POPTR_0001s25230g PE=4 SV=2
877	7												3.83836e-13	72.0182	54	G14712V01_(single)_contig_36585	gnl|BL_ORD_ID|1934354	tr|D7M0M5|D7M0M5_ARALL SNF2 domain-containing protein OS=Arabidopsis lyrata subsp. lyrata GN=ARALYDRAFT_908729 PE=4 SV=1
878	7												1.30711e-171	515.383	521	G14712V01_(single)_contig_55682	gnl|BL_ORD_ID|398249	tr|M5XNC0|M5XNC0_PRUPE Uncharacterized protein OS=Prunus persica GN=PRUPE_ppa003452mg PE=4 SV=1
879	7												2.26657e-79	265.388	373	G14712V01_(single)_contig_16919	gnl|BL_ORD_ID|207131	tr|B9DF92|B9DF92_ARATH AT5G19900 protein OS=Arabidopsis thaliana GN=AT5G19900 PE=2 SV=1
880	7												8.47348e-13	72.4034	137	gi_436397771_gb_JG856312.1_JG856312	gnl|BL_ORD_ID|592370	tr|B9RG57|B9RG57_RICCO DNA binding protein, putative OS=Ricinus communis GN=RCOM_1451180 PE=4 SV=1
881	7					unpha-siRNA	TCAATGATCGTATAGAGACGG	1	1	0.6	2.6	+	7.7483e-42	155.606	113	G14712V01_(single)_contig_42736	gnl|BL_ORD_ID|1492086	tr|B9IFU5|B9IFU5_POPTR Serine/threonine protein phosphatase 2A regulatory subunit B OS=Populus trichocarpa GN=POPTR_0016s10760g PE=4 SV=1
882	7					unpha-siRNA	GGATGACTCGTCAATGATCGT	0.1	0.4	0.4	0.9	+	2.72164e-48	174.096	184	G14712V01_(single)_contig_46435	gnl|BL_ORD_ID|635184	tr|B9S0U6|B9S0U6_RICCO Lupus la ribonucleoprotein, putative OS=Ricinus communis GN=RCOM_1537410 PE=4 SV=1
883	7					unpha-siRNA	TAGAGACGGCGGGTCGTGCCA	0.2	0.2	0.2	0.6	+	0.000788502	43.8986	72	gi_11210034_gb_BF278964.1_BF278964	gnl|BL_ORD_ID|627326	tr|B9SBX9|B9SBX9_RICCO ATP binding protein, putative OS=Ricinus communis GN=RCOM_0700450 PE=4 SV=1
884	7					unpha-siRNA	TTTTCTCCATAGAAACGTCGT	0.1	0.4	0.1	0.6	+	1.59156e-174	510.375	275	gi_13354475_gb_BG444823.1_BG444823	gnl|BL_ORD_ID|1189526	tr|Q8LJS8|Q8LJS8_GOSHI Homeodomain protein GhHOX1 OS=Gossypium hirsutum PE=2 SV=1
885	7												0	537.724	470	G14712V01_(single)_contig_13589	gnl|BL_ORD_ID|1431962	tr|B9GJ76|B9GJ76_POPTR Myosin heavy chain-related family protein OS=Populus trichocarpa GN=POPTR_0001s25230g PE=4 SV=2
886	7												9.95289e-69	225.713	146	gi_436391889_gb_JG839783.1_JG839783	gnl|BL_ORD_ID|1431962	tr|B9GJ76|B9GJ76_POPTR Myosin heavy chain-related family protein OS=Populus trichocarpa GN=POPTR_0001s25230g PE=4 SV=2
887	7												0.921157	35.039	93	G14712V01_(single)_contig_63054	gnl|BL_ORD_ID|1533601	tr|B9IPB2|B9IPB2_POPTR DC1 domain-containing family protein OS=Populus trichocarpa GN=POPTR_0019s03690g PE=4 SV=1
888	7												0	869.381	578	G14712V01_(single)_contig_41694	gnl|BL_ORD_ID|641267	tr|B9SR08|B9SR08_RICCO Rop guanine nucleotide exchange factor, putative OS=Ricinus communis GN=RCOM_0616150 PE=4 SV=1
889	7												5.00111e-91	275.018	168	G14712V01_(single)_contig_13550	gnl|BL_ORD_ID|1470847	tr|B9IIM8|B9IIM8_POPTR Harpin-induced family protein OS=Populus trichocarpa GN=POPTR_0016s07220g PE=4 SV=1
890	7												1.30711e-171	515.383	521	G14712V01_(single)_contig_55682	gnl|BL_ORD_ID|398249	tr|M5XNC0|M5XNC0_PRUPE Uncharacterized protein OS=Prunus persica GN=PRUPE_ppa003452mg PE=4 SV=1
891	7												8.47348e-13	72.4034	137	gi_436397771_gb_JG856312.1_JG856312	gnl|BL_ORD_ID|592370	tr|B9RG57|B9RG57_RICCO DNA binding protein, putative OS=Ricinus communis GN=RCOM_1451180 PE=4 SV=1
892	7												2.26657e-79	265.388	373	G14712V01_(single)_contig_16919	gnl|BL_ORD_ID|207131	tr|B9DF92|B9DF92_ARATH AT5G19900 protein OS=Arabidopsis thaliana GN=AT5G19900 PE=2 SV=1
893	7					unpha-siRNA	GATGACTCGTCAATGATCGTA	0.1	0.4	0.1	0.6	+
894	7					unpha-siRNA	TTCCAAAGAGAACGACGTTTC	0.2	0.2	0.1	0.5	-	2.48171	31.5722	47	G14712V01_(single)_contig_71113	gnl|BL_ORD_ID|500529	tr|T1NMU0|T1NMU0_TRIUA Uncharacterized protein (Fragment) OS=Triticum urartu PE=4 SV=1
895	7												0	561.222	337	G14712V01_(single)_contig_55623	gnl|BL_ORD_ID|1448858	tr|B9H2C0|B9H2C0_POPTR GDSL-motif lipase/hydrolase family protein OS=Populus trichocarpa GN=POPTR_0004s06330g PE=4 SV=1
896	7												1.18597e-36	140.969	73	gi_13355598_gb_BG445946.1_BG445946	gnl|BL_ORD_ID|1448858	tr|B9H2C0|B9H2C0_POPTR GDSL-motif lipase/hydrolase family protein OS=Populus trichocarpa GN=POPTR_0004s06330g PE=4 SV=1
897	7												4.99764e-50	184.111	132	G14712V01_(single)_contig_14823	gnl|BL_ORD_ID|1479330	tr|I1MFD7|I1MFD7_SOYBN Uncharacterized protein OS=Glycine max PE=4 SV=2
898	7												2.8047e-69	224.172	134	gi_21097848_gb_BQ410161.1_BQ410161	gnl|BL_ORD_ID|1448858	tr|B9H2C0|B9H2C0_POPTR GDSL-motif lipase/hydrolase family protein OS=Populus trichocarpa GN=POPTR_0004s06330g PE=4 SV=1
899	7												3.659e-59	197.978	114	gi_21089874_gb_BQ402175.1_BQ402175	gnl|BL_ORD_ID|1448858	tr|B9H2C0|B9H2C0_POPTR GDSL-motif lipase/hydrolase family protein OS=Populus trichocarpa GN=POPTR_0004s06330g PE=4 SV=1
900	7												1.94978e-42	152.14	82	gi_13351712_gb_BG442060.1_BG442060	gnl|BL_ORD_ID|1650836	tr|B0FTZ8|B0FTZ8_JACMI Nectar protein 1 (Fragment) OS=Jacaranda mimosifolia PE=2 SV=1
901	7												3.27802e-39	143.665	76	gi_11202324_gb_BF271329.1_BF271329	gnl|BL_ORD_ID|1448858	tr|B9H2C0|B9H2C0_POPTR GDSL-motif lipase/hydrolase family protein OS=Populus trichocarpa GN=POPTR_0004s06330g PE=4 SV=1
902	7												2.33287e-38	140.969	73	gi_18101028_gb_BM360282.1_BM360282	gnl|BL_ORD_ID|1448858	tr|B9H2C0|B9H2C0_POPTR GDSL-motif lipase/hydrolase family protein OS=Populus trichocarpa GN=POPTR_0004s06330g PE=4 SV=1
903	7												7.08336e-17	81.6481	42	gi_11206042_gb_BF274972.1_BF274972	gnl|BL_ORD_ID|1448858	tr|B9H2C0|B9H2C0_POPTR GDSL-motif lipase/hydrolase family protein OS=Populus trichocarpa GN=POPTR_0004s06330g PE=4 SV=1
904	7												3.1909e-89	148.288	129	G14712V01_(single)_contig_27225	gnl|BL_ORD_ID|1942527	tr|D7LY50|D7LY50_ARALL Kinase family protein OS=Arabidopsis lyrata subsp. lyrata GN=ARALYDRAFT_489882 PE=4 SV=1
905	7					unpha-siRNA	AAAATTGACGGGTAAATTCCA	0.2	0.2	0.1	0.5	-	4.80168e-166	96.2857	105	G14712V01_(single)_contig_79911	gnl|BL_ORD_ID|954214	tr|F6HLH3|F6HLH3_VITVI Putative uncharacterized protein OS=Vitis vinifera GN=VIT_08s0007g06770 PE=4 SV=1
906	7												8.05084	33.4982	47	G14712V01_(single)_contig_64677	gnl|BL_ORD_ID|1062036	tr|V4MRI9|V4MRI9_THESL Uncharacterized protein OS=Thellungiella salsuginea GN=EUTSA_v10024194mg PE=4 SV=1
907	7												4.24901e-107	325.865	269	G14712V01_(single)_contig_15012	gnl|BL_ORD_ID|414212	tr|M5XEB1|M5XEB1_PRUPE Uncharacterized protein OS=Prunus persica GN=PRUPE_ppa006292mg PE=4 SV=1
908	7					unpha-siRNA	TCGTATAGAGACGGCGGGTCG	0.2	0.1	0.2	0.5	+
909	8	>gi_436390021_gb_JG848805.1_JG848805	245	496	Q protein	miRC225#a	TCTGGTAAATCATTGATTCGAT	0.8	0.6	2.3	3.7	349
910	8					gar-siR478	AGTTCTTGGACCACTTGATCA	0.1	0.1	0.6	0.8	433
911	8					miRC223a3_b3	TGGAAGTTGGGTCATTTTTAT	0.4	0.2	0.1	0.7	475
912	8					miRC224a2	CTGGTAAATCACTGGTTCGAT	0.1	0.2	0.1	0.4	496
913	8					miRC224#a	TCTGGTAAATCACTGGTTCGAT	0.1	6.5	7.5	14.1	496
914	8					miRC224a1	TCTGGTAAATCACTGGTTCGA	0.1	0.6	0.4	1.1	496
915	8					pha-siRNA	TTCAGGGACTCGATTCGGTCA	2.4	6.9	0.1	9.4	+	1.89792e-08	61.6178	79	G14712V01_(single)_contig_74156	gnl|BL_ORD_ID|1951635	tr|D7MH89|D7MH89_ARALL Exostosin family protein OS=Arabidopsis lyrata subsp. lyrata GN=ARALYDRAFT_915506 PE=4 SV=1
916	8												2.93698e-121	386.341	227	G14712V01_(single)_contig_15676	gnl|BL_ORD_ID|1504692	tr|B9HHR5|B9HHR5_POPTR E3 ubiquitin ligase family protein OS=Populus trichocarpa GN=POPTR_0008s07040g PE=4 SV=1
917	8												3.97769e-42	147.902	107	gi_436401100_gb_JG843530.1_JG843530	gnl|BL_ORD_ID|255142	tr|V4S561|V4S561_9ROSI Uncharacterized protein OS=Citrus clementina GN=CICLE_v10013109mg PE=4 SV=1
918	8												0	886.715	574	G14712V01_(single)_contig_14405	gnl|BL_ORD_ID|13623	sp|Q7XJ98|KATAM_ARATH Xyloglucan galactosyltransferase KATAMARI1 OS=Arabidopsis thaliana GN=KAM1 PE=1 SV=1
919	8												2.46717e-39	147.517	229	G14712V01_(single)_contig_44979	gnl|BL_ORD_ID|243868	tr|V4VMY1|V4VMY1_9ROSI Uncharacterized protein OS=Citrus clementina GN=CICLE_v10022179mg PE=4 SV=1
920	8												1.5416e-36	134.806	172	gi_21100413_gb_BQ412726.1_BQ412726	gnl|BL_ORD_ID|243868	tr|V4VMY1|V4VMY1_9ROSI Uncharacterized protein OS=Citrus clementina GN=CICLE_v10022179mg PE=4 SV=1
921	8					pha-siRNA	TTAGTGGACCAGATCCGGCGA	2.8	4.6	0.1	7.5	+	0	721.079	417	G14712V01_(single)_contig_13762	gnl|BL_ORD_ID|641743	tr|B9RI48|B9RI48_RICCO GTP-binding protein, putative OS=Ricinus communis GN=RCOM_1576430 PE=3 SV=1
922	8												2.46717e-39	147.517	229	G14712V01_(single)_contig_44979	gnl|BL_ORD_ID|243868	tr|V4VMY1|V4VMY1_9ROSI Uncharacterized protein OS=Citrus clementina GN=CICLE_v10022179mg PE=4 SV=1
923	8												1.5416e-36	134.806	172	gi_21100413_gb_BQ412726.1_BQ412726	gnl|BL_ORD_ID|243868	tr|V4VMY1|V4VMY1_9ROSI Uncharacterized protein OS=Citrus clementina GN=CICLE_v10022179mg PE=4 SV=1
924	8					pha-siRNA	CCAATACAAAACTCGCTCGAG	0.4	0.6	0.1	1.1	+	8.05449	32.3426	54	gi_18100342_gb_BM359596.1_BM359596	gnl|BL_ORD_ID|542887	tr|F2DVD1|F2DVD1_HORVD Predicted protein OS=Hordeum vulgare var. distichum PE=2 SV=1
925	8												8.05449	32.3426	54	gi_21091865_gb_BQ404178.1_BQ404178	gnl|BL_ORD_ID|542887	tr|F2DVD1|F2DVD1_HORVD Predicted protein OS=Hordeum vulgare var. distichum PE=2 SV=1
926	8												6.75619	32.7278	65	gi_8380020_gb_BE053048.1_BE053048	gnl|BL_ORD_ID|84246	tr|Q8LN42|Q8LN42_ORYSJ Hydrolase, alpha/beta fold family protein, expressed OS=Oryza sativa subsp. japonica GN=OSJNBa0053C23.17 PE=2 SV=1
927	8												8.27812e-12	73.1738	196	G14712V01_(single)_contig_43069	gnl|BL_ORD_ID|218100	tr|F4JXK1|F4JXK1_ARATH Putative nuclear matrix constituent protein 1-like protein OS=Arabidopsis thaliana GN=LINC4 PE=4 SV=1
928	8												1.45203e-15	47.7506	61	G14712V01_(single)_contig_68638	gnl|BL_ORD_ID|908669	tr|Q84KB0|Q84KB0_CUCME Pol protein OS=Cucumis melo subsp. melo PE=4 SV=1
929	8												2.46717e-39	147.517	229	G14712V01_(single)_contig_44979	gnl|BL_ORD_ID|243868	tr|V4VMY1|V4VMY1_9ROSI Uncharacterized protein OS=Citrus clementina GN=CICLE_v10022179mg PE=4 SV=1
930	8					pha-siRNA	ATTTGCCGGAAACAAGGCGTA	0.1	0.8	0.1	1	+	4.9692e-53	56.9954	32	G14712V01_(single)_contig_46198	gnl|BL_ORD_ID|1453247	tr|B9GWG2|B9GWG2_POPTR Transport family protein OS=Populus trichocarpa GN=POPTR_0003s12470g PE=4 SV=1
931	8												3.33189e-26	107.842	67	G14712V01_(single)_contig_48946	gnl|BL_ORD_ID|192933	tr|O23602|O23602_ARATH TRP-185 like protein (Fragment) OS=Arabidopsis thaliana GN=dl4840c PE=4 SV=1
932	8												1.62949e-60	202.216	201	gi_13351194_gb_BG441542.1_BG441542	gnl|BL_ORD_ID|592267	tr|B9SQX6|B9SQX6_RICCO Alpha-L-fucosidase 2, putative OS=Ricinus communis GN=RCOM_1405430 PE=4 SV=1
933	8												1.16755e-75	241.121	194	gi_13352729_gb_BG443077.1_BG443077	gnl|BL_ORD_ID|592267	tr|B9SQX6|B9SQX6_RICCO Alpha-L-fucosidase 2, putative OS=Ricinus communis GN=RCOM_1405430 PE=4 SV=1
934	8												2.46717e-39	147.517	229	G14712V01_(single)_contig_44979	gnl|BL_ORD_ID|243868	tr|V4VMY1|V4VMY1_9ROSI Uncharacterized protein OS=Citrus clementina GN=CICLE_v10022179mg PE=4 SV=1
935	8												1.5416e-36	134.806	172	gi_21100413_gb_BQ412726.1_BQ412726	gnl|BL_ORD_ID|243868	tr|V4VMY1|V4VMY1_9ROSI Uncharacterized protein OS=Citrus clementina GN=CICLE_v10022179mg PE=4 SV=1
936	8					pha-siRNA	TCAGGAGTTTCGAAGAAGAGA	0.6	0.2	0.1	0.9	+	1.87327e-102	317.005	152	gi_11208934_gb_BF277864.1_BF277864	gnl|BL_ORD_ID|1220858	tr|Q2L3T8|Q2L3T8_WHEAT Heat shock protein 90 (Fragment) OS=Triticum aestivum GN=hsp90-1B PE=3 SV=1
937	8												4.4405	33.113	47	G14712V01_(single)_contig_58844	gnl|BL_ORD_ID|3619	sp|Q9LJF3|BRL3_ARATH Receptor-like protein kinase BRI1-like 3 OS=Arabidopsis thaliana GN=BRL3 PE=1 SV=1
938	8												5.94495e-57	185.652	87	G14712V01_(single)_contig_41127	gnl|BL_ORD_ID|652159	tr|B9SS71|B9SS71_RICCO Splicing factor 3B subunit, putative OS=Ricinus communis GN=RCOM_1169610 PE=4 SV=1
939	8												6.79119e-53	183.341	160	G14712V01_(single)_contig_80454	gnl|BL_ORD_ID|241023	tr|V4TTE0|V4TTE0_9ROSI Uncharacterized protein (Fragment) OS=Citrus clementina GN=CICLE_v100072351mg PE=4 SV=1
940	8												6.27906e-12	75.0998	167	G14712V01_(single)_contig_58210	gnl|BL_ORD_ID|297933	tr|G7IDL0|G7IDL0_MEDTR Centromere protein OS=Medicago truncatula GN=MTR_1g071540 PE=4 SV=1
941	8												4.74302e-12	66.2402	78	G14712V01_(single)_contig_9622	gnl|BL_ORD_ID|643217	tr|B9T328|B9T328_RICCO Putative uncharacterized protein OS=Ricinus communis GN=RCOM_0149210 PE=4 SV=1
942	8												2.46717e-39	147.517	229	G14712V01_(single)_contig_44979	gnl|BL_ORD_ID|243868	tr|V4VMY1|V4VMY1_9ROSI Uncharacterized protein OS=Citrus clementina GN=CICLE_v10022179mg PE=4 SV=1
943	8												1.5416e-36	134.806	172	gi_21100413_gb_BQ412726.1_BQ412726	gnl|BL_ORD_ID|243868	tr|V4VMY1|V4VMY1_9ROSI Uncharacterized protein OS=Citrus clementina GN=CICLE_v10022179mg PE=4 SV=1
944	8					pha-siRNA	TTGACTTGGACGATAATAAGG	0.4	0.2	0.1	0.7	+	2.78165e-33	120.939	69	gi_21100239_gb_BQ412552.1_BQ412552	gnl|BL_ORD_ID|1145263	tr|Q01HK2|Q01HK2_ORYSA H0303A11-B0406H05.4 protein OS=Oryza sativa GN=H0303A11-B0406H05.4 PE=2 SV=1
945	8												4.98519e-33	120.168	69	gi_21098436_gb_BQ410761.1_BQ410761	gnl|BL_ORD_ID|1145263	tr|Q01HK2|Q01HK2_ORYSA H0303A11-B0406H05.4 protein OS=Oryza sativa GN=H0303A11-B0406H05.4 PE=2 SV=1
946	8												2.64073e-10	62.003	41	gi_21089867_gb_BQ402192.1_BQ402192	gnl|BL_ORD_ID|326369	tr|G7ZZB6|G7ZZB6_MEDTR Aspartic proteinase nepenthesin-2 (Fragment) OS=Medicago truncatula GN=MTR_085s0019 PE=4 SV=1
947	8												7.17852e-80	254.988	171	gi_21100272_gb_BQ412573.1_BQ412573	gnl|BL_ORD_ID|215286	tr|Q9C6M0|Q9C6M0_ARATH Aspartyl protease family protein OS=Arabidopsis thaliana GN=F2J7.6 PE=2 SV=1
948	8												1.52112e-45	156.762	104	gi_21094815_gb_BQ407128.1_BQ407128	gnl|BL_ORD_ID|326369	tr|G7ZZB6|G7ZZB6_MEDTR Aspartic proteinase nepenthesin-2 (Fragment) OS=Medicago truncatula GN=MTR_085s0019 PE=4 SV=1
949	8												1.30587	34.6538	39	gi_21100814_gb_BQ413127.1_BQ413127	gnl|BL_ORD_ID|326369	tr|G7ZZB6|G7ZZB6_MEDTR Aspartic proteinase nepenthesin-2 (Fragment) OS=Medicago truncatula GN=MTR_085s0019 PE=4 SV=1
950	8												1.63835e-103	303.908	178	G14712V01_(single)_contig_84362	gnl|BL_ORD_ID|333915	tr|G7L8X6|G7L8X6_MEDTR Ras-related protein Rab-5C OS=Medicago truncatula GN=MTR_8g103550 PE=3 SV=1
951	8												9.80915e-51	174.866	140	G14712V01_(single)_contig_18247	gnl|BL_ORD_ID|1935517	tr|D7LAY2|D7LAY2_ARALL Extracellular ligand-gated ion channel OS=Arabidopsis lyrata subsp. lyrata GN=ARALYDRAFT_479553 PE=4 SV=1
952	8												1.72297e-95	54.6842	35	G14712V01_(single)_contig_74765	gnl|BL_ORD_ID|1305023	tr|C4NXC0|C4NXC0_SALMI 1-deoxy-D-xylulose 5-phosphate synthase 2 OS=Salvia miltiorrhiza GN=DXS2 PE=2 SV=1
953	8					pha-siRNA	TTATTATCGTCCAAGTCAACT	0.4	0.2	0.1	0.7	-	0.000926425	48.1358	61	G14712V01_(single)_contig_55945	gnl|BL_ORD_ID|275879	tr|G7J2Q3|G7J2Q3_MEDTR Pentatricopeptide repeat-containing protein OS=Medicago truncatula GN=MTR_3g098280 PE=4 SV=1
954	8												2.51567e-123	374.785	236	G14712V01_(single)_contig_81860	gnl|BL_ORD_ID|61130	tr|M7YNK8|M7YNK8_TRIUA Protease Do-like 10, mitochondrial OS=Triticum urartu GN=TRIUR3_11099 PE=4 SV=1
955	8												2.13741e-100	317.775	384	G14712V01_(single)_contig_42390	gnl|BL_ORD_ID|402243	tr|M5X7M6|M5X7M6_PRUPE Uncharacterized protein OS=Prunus persica GN=PRUPE_ppa007058mg PE=4 SV=1
956	8												2.41239e-113	371.318	365	G14712V01_(single)_contig_28995	gnl|BL_ORD_ID|1451356	tr|U5GMK2|U5GMK2_POPTR Chromodomain-helicase-DNA-binding family protein OS=Populus trichocarpa GN=POPTR_0001s00550g PE=4 SV=1
957	8												1.38028e-109	342.428	323	G14712V01_(single)_contig_21449	gnl|BL_ORD_ID|588941	tr|B9RCL2|B9RCL2_RICCO Putative uncharacterized protein OS=Ricinus communis GN=RCOM_1689760 PE=4 SV=1
958	8												5.48617e-10	65.0846	38	G14712V01_(single)_contig_54921	gnl|BL_ORD_ID|295378	tr|G7IHV7|G7IHV7_MEDTR Electron transfer flavoprotein-ubiquinone oxidoreductase OS=Medicago truncatula GN=MTR_2g099040 PE=4 SV=1
959	8												5.22134e-130	397.127	198	G14712V01_(single)_contig_82176	gnl|BL_ORD_ID|1446863	tr|U7E0Y3|U7E0Y3_POPTR CTR2 protein kinase OS=Populus trichocarpa GN=POPTR_0030s00300g PE=4 SV=1
960	8												1.1235e-18	57.3806	57	gi_21091511_gb_BQ403824.1_BQ403824	gnl|BL_ORD_ID|243868	tr|V4VMY1|V4VMY1_9ROSI Uncharacterized protein OS=Citrus clementina GN=CICLE_v10022179mg PE=4 SV=1
961	8												2.05407e-13	71.633	116	gi_436394740_gb_JG840379.1_JG840379	gnl|BL_ORD_ID|243868	tr|V4VMY1|V4VMY1_9ROSI Uncharacterized protein OS=Citrus clementina GN=CICLE_v10022179mg PE=4 SV=1
962	8												2.13272e-25	104.76	135	gi_436390021_gb_JG848805.1_JG848805	gnl|BL_ORD_ID|243868	tr|V4VMY1|V4VMY1_9ROSI Uncharacterized protein OS=Citrus clementina GN=CICLE_v10022179mg PE=4 SV=1
963	8												0.736022	35.8094	88	gi_436407523_gb_JG837641.1_JG837641	gnl|BL_ORD_ID|849107	tr|A9LSG0|A9LSG0_PHYPA PHO1-6 OS=Physcomitrella patens subsp. patens PE=2 SV=1
964	8												3.32569	33.113	38	gi_436403841_gb_JG857026.1_JG857026	gnl|BL_ORD_ID|1148058	tr|Q01LB7|Q01LB7_ORYSA OSIGBa0145N07.10 protein OS=Oryza sativa GN=OSIGBa0145N07.10 PE=4 SV=1
965	8					unpha-siRNA	TCCTCGACGATTCAGATCCGG	1.6	2.3	0.1	4	+	0.944589	34.6538	90	G14712V01_(single)_contig_70795	gnl|BL_ORD_ID|257918	tr|V4U715|V4U715_9ROSI Uncharacterized protein OS=Citrus clementina GN=CICLE_v10018449mg PE=4 SV=1
966	8												2.46717e-39	147.517	229	G14712V01_(single)_contig_44979	gnl|BL_ORD_ID|243868	tr|V4VMY1|V4VMY1_9ROSI Uncharacterized protein OS=Citrus clementina GN=CICLE_v10022179mg PE=4 SV=1
967	8												1.5416e-36	134.806	172	gi_21100413_gb_BQ412726.1_BQ412726	gnl|BL_ORD_ID|243868	tr|V4VMY1|V4VMY1_9ROSI Uncharacterized protein OS=Citrus clementina GN=CICLE_v10022179mg PE=4 SV=1
968	8					unpha-siRNA	TCAGGGACTCGATTCGGTCAT	0.2	0.8	0.1	1.1	+	2.38431e-18	85.1149	46	G14712V01_(single)_contig_64868	gnl|BL_ORD_ID|1652255	tr|A9CSJ8|A9CSJ8_9ROSI Putative plastid lipid-associated protein (Fragment) OS=Vitis hybrid cultivar GN=tamPAP-FB PE=2 SV=1
969	8												1.33305e-30	120.553	99	G14712V01_(single)_contig_35333	gnl|BL_ORD_ID|1477034	tr|B9HPX3|B9HPX3_POPTR Amino acid transporter family protein OS=Populus trichocarpa GN=POPTR_0009s16910g PE=4 SV=1
970	8												2.46717e-39	147.517	229	G14712V01_(single)_contig_44979	gnl|BL_ORD_ID|243868	tr|V4VMY1|V4VMY1_9ROSI Uncharacterized protein OS=Citrus clementina GN=CICLE_v10022179mg PE=4 SV=1
971	8												1.5416e-36	134.806	172	gi_21100413_gb_BQ412726.1_BQ412726	gnl|BL_ORD_ID|243868	tr|V4VMY1|V4VMY1_9ROSI Uncharacterized protein OS=Citrus clementina GN=CICLE_v10022179mg PE=4 SV=1
972	8					unpha-siRNA	CGGATCTGAATCGTCGAGGAT	0.6	0.4	0.1	1.1	-	9.0976e-05	48.521	46	G14712V01_(single)_contig_46541	gnl|BL_ORD_ID|908669	tr|Q84KB0|Q84KB0_CUCME Pol protein OS=Cucumis melo subsp. melo PE=4 SV=1
973	8												3.31786e-54	188.734	138	G14712V01_(single)_contig_36764	gnl|BL_ORD_ID|908669	tr|Q84KB0|Q84KB0_CUCME Pol protein OS=Cucumis melo subsp. melo PE=4 SV=1
974	8												2.62098e-40	149.828	129	G14712V01_(single)_contig_70760	gnl|BL_ORD_ID|908669	tr|Q84KB0|Q84KB0_CUCME Pol protein OS=Cucumis melo subsp. melo PE=4 SV=1
975	8												1.49609e-18	86.2705	85	G14712V01_(single)_contig_6551	gnl|BL_ORD_ID|1398056	tr|Q0KIJ4|Q0KIJ4_SOLTU Polyprotein, putative (Fragment) OS=Solanum tuberosum GN=STB1_57t00001 PE=4 SV=1
976	8												9.37508e-35	134.035	168	G14712V01_(single)_contig_17035	gnl|BL_ORD_ID|142027	tr|A9P995|A9P995_POPTR Uncharacterized protein OS=Populus trichocarpa GN=POPTR_0010s13590g PE=2 SV=1
977	8												4.29613e-30	117.857	146	gi_436408596_gb_JG848416.1_JG848416	gnl|BL_ORD_ID|142027	tr|A9P995|A9P995_POPTR Uncharacterized protein OS=Populus trichocarpa GN=POPTR_0010s13590g PE=2 SV=1
978	8												2.46509e-116	345.125	204	G14712V01_(single)_contig_46604	gnl|BL_ORD_ID|141768	tr|A9PEW5|A9PEW5_POPTR Acidic ribosomal protein P0 OS=Populus trichocarpa GN=POPTR_0001s46440g PE=2 SV=1
979	8												1.82172e-27	115.161	117	G14712V01_(single)_contig_64577	gnl|BL_ORD_ID|966804	tr|E0CPV3|E0CPV3_VITVI Putative uncharacterized protein OS=Vitis vinifera GN=VIT_18s0001g10480 PE=4 SV=1
980	8												1.49382e-40	147.132	112	G14712V01_(single)_contig_29520	gnl|BL_ORD_ID|1357149	tr|Q41240|Q41240_SOLTU MybSt1 OS=Solanum tuberosum GN=mybSt1 PE=2 SV=1
981	8												1.1235e-18	57.3806	57	gi_21091511_gb_BQ403824.1_BQ403824	gnl|BL_ORD_ID|243868	tr|V4VMY1|V4VMY1_9ROSI Uncharacterized protein OS=Citrus clementina GN=CICLE_v10022179mg PE=4 SV=1
982	8												2.05407e-13	71.633	116	gi_436394740_gb_JG840379.1_JG840379	gnl|BL_ORD_ID|243868	tr|V4VMY1|V4VMY1_9ROSI Uncharacterized protein OS=Citrus clementina GN=CICLE_v10022179mg PE=4 SV=1
983	8												2.13272e-25	104.76	135	gi_436390021_gb_JG848805.1_JG848805	gnl|BL_ORD_ID|243868	tr|V4VMY1|V4VMY1_9ROSI Uncharacterized protein OS=Citrus clementina GN=CICLE_v10022179mg PE=4 SV=1
984	8												0.736022	35.8094	88	gi_436407523_gb_JG837641.1_JG837641	gnl|BL_ORD_ID|849107	tr|A9LSG0|A9LSG0_PHYPA PHO1-6 OS=Physcomitrella patens subsp. patens PE=2 SV=1
985	8					unpha-siRNA	CGATTCAGGGACTCGATTCGG	0.1	0.8	0.1	1	+	1.59878e-53	27.7202	24	G14712V01_(single)_contig_21785	gnl|BL_ORD_ID|1501491	tr|B9GTN7|B9GTN7_POPTR SEUSS family protein OS=Populus trichocarpa GN=POPTR_0002s07380g PE=4 SV=1
986	8												2.46717e-39	147.517	229	G14712V01_(single)_contig_44979	gnl|BL_ORD_ID|243868	tr|V4VMY1|V4VMY1_9ROSI Uncharacterized protein OS=Citrus clementina GN=CICLE_v10022179mg PE=4 SV=1
987	8												1.5416e-36	134.806	172	gi_21100413_gb_BQ412726.1_BQ412726	gnl|BL_ORD_ID|243868	tr|V4VMY1|V4VMY1_9ROSI Uncharacterized protein OS=Citrus clementina GN=CICLE_v10022179mg PE=4 SV=1
988	8					unpha-siRNA	CGATTCGGTCATCAGGAGTTT	0.1	0.6	0.1	0.8	+	7.21021	31.187	31	G14712V01_(single)_contig_4838	gnl|BL_ORD_ID|632568	tr|B9SB25|B9SB25_RICCO Putative uncharacterized protein OS=Ricinus communis GN=RCOM_1337340 PE=4 SV=1
989	8												1.14201e-14	78.1814	143	gi_11201352_gb_BF270357.1_BF270357	gnl|BL_ORD_ID|347378	tr|G7IC91|G7IC91_MEDTR Leucine-rich repeat receptor-like protein kinase OS=Medicago truncatula GN=MTR_1g110280 PE=4 SV=1
990	8												2.71882e-89	290.041	172	G14712V01_(single)_contig_15352	gnl|BL_ORD_ID|287602	tr|F4KEY9|F4KEY9_ARATH Tetratricopeptide repeat-containing protein OS=Arabidopsis thaliana GN=AT5G58450 PE=2 SV=1
991	8												4.19103e-68	231.106	208	G14712V01_(single)_contig_15317	gnl|BL_ORD_ID|1497247	tr|B9N177|B9N177_POPTR Phox domain-containing family protein OS=Populus trichocarpa GN=POPTR_0001s20920g PE=4 SV=1
992	8												6.90266e-09	56.9954	38	G14712V01_(single)_contig_61467	gnl|BL_ORD_ID|1951547	tr|D7MM48|D7MM48_ARALL Cyclin family protein OS=Arabidopsis lyrata subsp. lyrata GN=ARALYDRAFT_494926 PE=3 SV=1
993	8												2.46717e-39	147.517	229	G14712V01_(single)_contig_44979	gnl|BL_ORD_ID|243868	tr|V4VMY1|V4VMY1_9ROSI Uncharacterized protein OS=Citrus clementina GN=CICLE_v10022179mg PE=4 SV=1
994	8												1.5416e-36	134.806	172	gi_21100413_gb_BQ412726.1_BQ412726	gnl|BL_ORD_ID|243868	tr|V4VMY1|V4VMY1_9ROSI Uncharacterized protein OS=Citrus clementina GN=CICLE_v10022179mg PE=4 SV=1
995	8					unpha-siRNA	CTCGACGATTCAGATCCGGTT	0.1	0.4	0.1	0.6	+	0	613.609	477	G14712V01_(single)_contig_80025	gnl|BL_ORD_ID|1488170	tr|B9HSR1|B9HSR1_POPTR Putative Hs1pro-1-like family protein OS=Populus trichocarpa GN=POPTR_0010s19870g PE=4 SV=1
996	8												1.44307e-78	251.136	184	gi_436390553_gb_JG849040.1_JG849040	gnl|BL_ORD_ID|1488170	tr|B9HSR1|B9HSR1_POPTR Putative Hs1pro-1-like family protein OS=Populus trichocarpa GN=POPTR_0010s19870g PE=4 SV=1
997	8												3.78275e-48	170.629	132	gi_436403991_gb_JG846979.1_JG846979	gnl|BL_ORD_ID|1488170	tr|B9HSR1|B9HSR1_POPTR Putative Hs1pro-1-like family protein OS=Populus trichocarpa GN=POPTR_0010s19870g PE=4 SV=1
998	8												2.02791e-08	58.5362	96	G14712V01_(single)_contig_53731	gnl|BL_ORD_ID|1568033	tr|G8Z248|G8Z248_SOLLC Hop-interacting protein THI007 OS=Solanum lycopersicum PE=2 SV=1
999	8												6.61741e-15	35.039	32	G14712V01_(single)_contig_74520	gnl|BL_ORD_ID|1303848	tr|A2I5E5|A2I5E5_BETVU Retrotransposon protein OS=Beta vulgaris PE=4 SV=1
1000	8												2.46717e-39	147.517	229	G14712V01_(single)_contig_44979	gnl|BL_ORD_ID|243868	tr|V4VMY1|V4VMY1_9ROSI Uncharacterized protein OS=Citrus clementina GN=CICLE_v10022179mg PE=4 SV=1
1001	8												1.5416e-36	134.806	172	gi_21100413_gb_BQ412726.1_BQ412726	gnl|BL_ORD_ID|243868	tr|V4VMY1|V4VMY1_9ROSI Uncharacterized protein OS=Citrus clementina GN=CICLE_v10022179mg PE=4 SV=1
1002	8					unpha-siRNA	TAGAACCTGATCCTGATGATG	0.1	0.4	0.1	0.6	+	1.15644e-27	115.161	139	gi_436400903_gb_JG843333.1_JG843333	gnl|BL_ORD_ID|1436726	tr|I1K9N4|I1K9N4_SOYBN Glucose-6-phosphate isomerase OS=Glycine max PE=3 SV=1
1003	8												5.44884e-26	44.669	23	G14712V01_(single)_contig_46457	gnl|BL_ORD_ID|1949546	tr|D7L623|D7L623_ARALL UDP-glucose:sterol glucosyltransferase OS=Arabidopsis lyrata subsp. lyrata GN=ARALYDRAFT_896855 PE=4 SV=1
1004	8												2.46717e-39	147.517	229	G14712V01_(single)_contig_44979	gnl|BL_ORD_ID|243868	tr|V4VMY1|V4VMY1_9ROSI Uncharacterized protein OS=Citrus clementina GN=CICLE_v10022179mg PE=4 SV=1
1005	8												1.5416e-36	134.806	172	gi_21100413_gb_BQ412726.1_BQ412726	gnl|BL_ORD_ID|243868	tr|V4VMY1|V4VMY1_9ROSI Uncharacterized protein OS=Citrus clementina GN=CICLE_v10022179mg PE=4 SV=1
1006	8					unpha-siRNA	TCGAGTCCCTGAATCGCCGGA	0.2	0.1	0.2	0.5	-	2.13272e-25	104.76	135	gi_436390021_gb_JG848805.1_JG848805	gnl|BL_ORD_ID|243868	tr|V4VMY1|V4VMY1_9ROSI Uncharacterized protein OS=Citrus clementina GN=CICLE_v10022179mg PE=4 SV=1
1007	8												4.60709e-30	117.857	148	gi_11207228_gb_BF276158.1_BF276158	gnl|BL_ORD_ID|243868	tr|V4VMY1|V4VMY1_9ROSI Uncharacterized protein OS=Citrus clementina GN=CICLE_v10022179mg PE=4 SV=1
1008	8												2.05407e-13	71.633	116	gi_436394740_gb_JG840379.1_JG840379	gnl|BL_ORD_ID|243868	tr|V4VMY1|V4VMY1_9ROSI Uncharacterized protein OS=Citrus clementina GN=CICLE_v10022179mg PE=4 SV=1
1009	9	>contig_120311	1474	1627	asparagine synthase 4	miRC142a8	CGCTTGAGGCCGCACGGATTGC	0.1	0.1	0.6	0.8	1410
1010	9					gar-siR1069	CGCCTAAGGCCGCACGGATTG	0.2	0.4	2.4	3	1410
1011	9					gar-siR1050	CGAGTTTGGACGAGCGAATCG	0.1	0.1	1.3	1.5	1431
1012	9					gar-siR1402	GGCGAGTTTGGACGAGCGAAT	0.1	0.1	0.4	0.6	1431
1013	9					gar-siR2547	TTTTGGTCTAAATAGTTTGTT	0.4	0.1	0.1	0.6	1515
1014	9					pha-siRNA	AAGAACAACAGAAAGGGACGC	0.2	0.2	3.2	3.6	+	0.000844975	40.817	34	G14712V01_(single)_contig_68567	gnl|BL_ORD_ID|1371270	tr|K7W5S5|K7W5S5_SOLTU HAD superfamily protein OS=Solanum tuberosum PE=2 SV=1
1015	9												8.00208	33.113	65	gi_21096246_gb_BQ408559.1_BQ408559	gnl|BL_ORD_ID|625822	tr|B9SG32|B9SG32_RICCO Protein FRIGIDA, putative OS=Ricinus communis GN=RCOM_1154790 PE=4 SV=1
1016	9												7.2424	33.113	82	gi_11207204_gb_BF276134.1_BF276134	gnl|BL_ORD_ID|1661279	tr|M0T6X9|M0T6X9_MUSAM Uncharacterized protein OS=Musa acuminata subsp. malaccensis PE=4 SV=1
1017	9												4.03069e-87	270.011	199	G14712V01_(single)_contig_80688	gnl|BL_ORD_ID|141943	tr|A9PBK1|A9PBK1_POPTR Emp24/gp25L/p24 family protein OS=Populus trichocarpa GN=POPTR_0008s09020g PE=2 SV=1
1018	9												6.4207e-18	85.8853	64	G14712V01_(single)_contig_48895	gnl|BL_ORD_ID|1500752	tr|U5GN51|U5GN51_POPTR Uncharacterized protein OS=Populus trichocarpa GN=POPTR_0001s02700g PE=4 SV=1
1019	9												0.263142	37.3502	28	G14712V01_(single)_contig_24708	gnl|BL_ORD_ID|1860658	tr|C7SI23|C7SI23_THEHA SWI/SNF helicase-like protein OS=Thellungiella halophila PE=4 SV=1
1020	9												3.23234e-58	194.512	183	G14712V01_(single)_contig_22595	gnl|BL_ORD_ID|204750	tr|Q6NPM5|Q6NPM5_ARATH At5g62200 OS=Arabidopsis thaliana GN=AT5G62200 PE=2 SV=1
1021	9					unpha-siRNA	AAAGAACAACAGAAAGGGACG	0.1	0.1	0.9	1.1	+	5.65239e-113	335.495	181	gi_21091214_gb_BQ403539.1_BQ403539	gnl|BL_ORD_ID|1494472	tr|B9N5G7|B9N5G7_POPTR Ndr family protein OS=Populus trichocarpa GN=POPTR_0018s06900g PE=4 SV=1
1022	9												0.000517362	42.743	22	G14712V01_(single)_contig_11096	gnl|BL_ORD_ID|33918	sp|Q8VY97|Y4213_ARATH ER membrane protein complex subunit 7 homolog OS=Arabidopsis thaliana GN=At4g32130 PE=2 SV=1
1023	9												8.00208	33.113	65	gi_21096246_gb_BQ408559.1_BQ408559	gnl|BL_ORD_ID|625822	tr|B9SG32|B9SG32_RICCO Protein FRIGIDA, putative OS=Ricinus communis GN=RCOM_1154790 PE=4 SV=1
1024	9												7.2424	33.113	82	gi_11207204_gb_BF276134.1_BF276134	gnl|BL_ORD_ID|1661279	tr|M0T6X9|M0T6X9_MUSAM Uncharacterized protein OS=Musa acuminata subsp. malaccensis PE=4 SV=1
1025	9												4.03069e-87	270.011	199	G14712V01_(single)_contig_80688	gnl|BL_ORD_ID|141943	tr|A9PBK1|A9PBK1_POPTR Emp24/gp25L/p24 family protein OS=Populus trichocarpa GN=POPTR_0008s09020g PE=2 SV=1
1026	9												1.13938e-05	49.6766	27	G14712V01_(single)_contig_75598	gnl|BL_ORD_ID|219200	tr|Q9LM40|Q9LM40_ARATH AT1g18060/T10F20.23 OS=Arabidopsis thaliana GN=AT1G18060 PE=2 SV=1
1027	9												0.263142	37.3502	28	G14712V01_(single)_contig_24708	gnl|BL_ORD_ID|1860658	tr|C7SI23|C7SI23_THEHA SWI/SNF helicase-like protein OS=Thellungiella halophila PE=4 SV=1
1028	9												3.23234e-58	194.512	183	G14712V01_(single)_contig_22595	gnl|BL_ORD_ID|204750	tr|Q6NPM5|Q6NPM5_ARATH At5g62200 OS=Arabidopsis thaliana GN=AT5G62200 PE=2 SV=1
1029	9					unpha-siRNA	TAAGAACTCCTCCAAGGCACC	0.1	0.1	0.9	1.1	+	1.82837e-17	26.5646	27	G14712V01_(single)_contig_13896	gnl|BL_ORD_ID|1986839	tr|Q6L3M9|Q6L3M9_SOLDE Integrase core domain containing protein OS=Solanum demissum GN=SDM1_27t00004 PE=4 SV=2
1030	9					unpha-siRNA	ATAATGAAACAATGAATGGAG	0.2	0.1	0.4	0.7	+	0	115.546	48	G14712V01_(single)_contig_42773	gnl|BL_ORD_ID|632288	tr|B9SMZ3|B9SMZ3_RICCO E3 ubiquitin protein ligase upl2, putative OS=Ricinus communis GN=RCOM_0482820 PE=4 SV=1
1031	9												5.30439	32.3426	74	G14712V01_(single)_contig_7151	gnl|BL_ORD_ID|1880189	tr|Q7XW91|Q7XW91_ORYSJ OSJNBb0043H09.5 protein OS=Oryza sativa subsp. japonica GN=OSJNBb0043H09.5 PE=4 SV=1
1032	9												1.18617e-60	211.46	146	gi_13355178_gb_BG445430.1_BG445430	gnl|BL_ORD_ID|20629	sp|Q0WT31|PMTP_ARATH Probable methyltransferase PMT25 OS=Arabidopsis thaliana GN=At2g34300 PE=2 SV=2
1033	9												8.6353	31.9574	43	G14712V01_(single)_contig_49633	gnl|BL_ORD_ID|303134	tr|G7LI75|G7LI75_MEDTR Disease resistance protein OS=Medicago truncatula GN=MTR_8g018170 PE=4 SV=1
1034	9												1.52313e-69	221.09	179	G14712V01_(single)_contig_16024	gnl|BL_ORD_ID|1029710	tr|Q1HLE0|Q1HLE0_ILEAQ TM6-like protein (Fragment) OS=Ilex aquifolium GN=TM6 PE=2 SV=1
1035	9												8.95442e-98	301.982	161	G14712V01_(single)_contig_83162	gnl|BL_ORD_ID|288820	tr|G7JPK3|G7JPK3_MEDTR MAPepsilon 1 protein kinase OS=Medicago truncatula GN=MTR_4g075300 PE=4 SV=1
1036	9												5.91248e-95	289.271	221	G14712V01_(single)_contig_25657	gnl|BL_ORD_ID|607106	tr|B9S2C1|B9S2C1_RICCO Putative uncharacterized protein OS=Ricinus communis GN=RCOM_0698030 PE=4 SV=1
1037	9												0	602.053	435	G14712V01_(single)_contig_13252	gnl|BL_ORD_ID|311847	tr|Q8W0V0|Q8W0V0_MEDTR Type IIB calcium ATPase OS=Medicago truncatula GN=MCA3 PE=2 SV=1
1038	9												8.6845e-12	67.781	57	G14712V01_(single)_contig_47362	gnl|BL_ORD_ID|334627	tr|G7J4Q8|G7J4Q8_MEDTR HVA22-like protein i OS=Medicago truncatula GN=MTR_3g113790 PE=4 SV=1
1039	9												5.17015e-35	44.669	26	gi_13245557_gb_BE052956.2_BE052956	gnl|BL_ORD_ID|1393789	tr|M1DZ24|M1DZ24_SOLTU Uncharacterized protein (Fragment) OS=Solanum tuberosum GN=PGSC0003DMG400046276 PE=4 SV=1
1040	9												3.58962e-32	125.946	88	G14712V01_(single)_contig_88833	gnl|BL_ORD_ID|1945395	tr|D7KG86|D7KG86_ARALL Predicted protein OS=Arabidopsis lyrata subsp. lyrata GN=ARALYDRAFT_679531 PE=4 SV=1
1041	9												4.9105e-102	22.3274	16	G14712V01_(single)_contig_64333	gnl|BL_ORD_ID|979667	tr|D7TDB0|D7TDB0_VITVI Putative uncharacterized protein OS=Vitis vinifera GN=VIT_12s0057g01420 PE=4 SV=1
1042	9												3.89593e-09	61.2326	38	G14712V01_(single)_contig_65992	gnl|BL_ORD_ID|782244	tr|J7GLC1|J7GLC1_CARPA CST complex subunit CTC1-like protein (Fragment) OS=Carica papaya PE=2 SV=1
1043	10	>contig_677567	391	642	P0028E10.12 protein	gar-siR2551	TTTTTTCAAATTTCAAGTGAA	0.1	0.4	0.1	0.6	285
1044	10					gar-siR1968	TGAATGATAAGAAGTTTTTGC	0.2	0.2	0.1	0.5	453
1045	10					miR172h7	CGGCATTATCAAGATTCACAA	0.2	0.8	0.1	1.1	474
1046	10					gar-siR1791	TCCTATTTTGAATCTTTCCAA	0.2	2.7	0.2	3.1	495
1047	10					gar-siR2199	TGTGTGGATTTTGTAGGTGCA	0.6	1	1.7	3.3	663
1048	10					gar-siR2200	TGTGTGGCTTTTGTAGGTGCA	0.1	0.4	0.1	0.6	663
1049	10					gar-siR2317	TTCCAAAGAGAACGACGTTTC	0.2	0.2	0.1	0.5	705
1050	10					pha-siRNA	CCACAAAATGATGTACGGCTC	0.2	4	0.1	4.3	+	9.06351e-18	27.335	14	gi_13351810_gb_BG442158.1_BG442158	gnl|BL_ORD_ID|1148190	tr|E6NUD9|E6NUD9_JATCU JHL25H03.12 protein OS=Jatropha curcas GN=JHL25H03.12 PE=4 SV=1
1051	10												0	555.444	314	G14712V01_(single)_contig_80195	gnl|BL_ORD_ID|198185	tr|G7JTJ9|G7JTJ9_MEDTR 42 kDa peptidyl-prolyl isomerase OS=Medicago truncatula GN=MTR_4g039430 PE=2 SV=1
1052	10												0.130839	40.817	50	G14712V01_(single)_contig_13049	gnl|BL_ORD_ID|276279	tr|F4JHQ0|F4JHQ0_ARATH COP1-interacting protein 4.1 OS=Arabidopsis thaliana GN=CIP4.1 PE=2 SV=1
1053	10					pha-siRNA	TTTGACACGGACAGATGTTGC	0.1	0.8	0.1	1	+	1.1987e-107	118.242	82	G14712V01_(single)_contig_23271	gnl|BL_ORD_ID|209972	tr|Q94AH1|Q94AH1_ARATH Candidate G-protein coupled receptor 2 OS=Arabidopsis thaliana GN=AT3G05010 PE=2 SV=1
1054	10												1.81641e-18	46.2098	44	G14712V01_(single)_contig_1067	gnl|BL_ORD_ID|1469386	tr|Q58J26|Q58J26_SOYBN Putative plastid triose phophate translocator (Fragment) OS=Glycine max PE=2 SV=1
1055	10												2.03891e-07	51.6026	27	G14712V01_(single)_contig_79085	gnl|BL_ORD_ID|17107	sp|Q945M1|NDUB9_ARATH NADH dehydrogenase [ubiquinone] 1 beta subcomplex subunit 9 OS=Arabidopsis thaliana GN=CIB22 PE=1 SV=1
1056	10					pha-siRNA	TTGATGTCGATGGAAAGGTTC	0.1	0.4	0.1	0.6	+	1.01395e-88	77.7962	40	gi_11205543_gb_BF274473.1_BF274473	gnl|BL_ORD_ID|1176673	tr|V5MYQ4|V5MYQ4_GOSHI S-adenosylmethionine synthase OS=Gossypium hirsutum GN=SAMS1 PE=2 SV=1
1057	10												1.04441e-31	128.257	97	gi_18099040_gb_BM358294.1_BM358294	gnl|BL_ORD_ID|1056331	tr|V4KQ69|V4KQ69_THESL Eukaryotic translation initiation factor 3 subunit L OS=Thellungiella salsuginea GN=EUTSA_v10004012mg PE=3 SV=1
1058	10												4.48994e-162	465.307	253	gi_13352640_gb_BG442988.1_BG442988	gnl|BL_ORD_ID|1176673	tr|V5MYQ4|V5MYQ4_GOSHI S-adenosylmethionine synthase OS=Gossypium hirsutum GN=SAMS1 PE=2 SV=1
1059	10												0.0034922	44.2838	19	gi_436393673_gb_JG839848.1_JG839848	gnl|BL_ORD_ID|1176673	tr|V5MYQ4|V5MYQ4_GOSHI S-adenosylmethionine synthase OS=Gossypium hirsutum GN=SAMS1 PE=2 SV=1
1060	10												1.61733e-05	46.9802	23	G14712V01_(single)_contig_68941	gnl|BL_ORD_ID|1441186	tr|U5FXX5|U5FXX5_POPTR Transducin family protein OS=Populus trichocarpa GN=POPTR_0013s12120g PE=4 SV=1
1061	10												8.81536e-164	482.641	430	G14712V01_(single)_contig_17355	gnl|BL_ORD_ID|1442071	tr|B9NA97|B9NA97_POPTR FAD-binding domain-containing family protein OS=Populus trichocarpa GN=POPTR_0001s43120g PE=4 SV=1
1062	10												4.67815e-10	62.7734	57	gi_436389505_gb_JG857892.1_JG857892	gnl|BL_ORD_ID|11507	sp|Q5XF03|GPAT8_ARATH Probable glycerol-3-phosphate acyltransferase 8 OS=Arabidopsis thaliana GN=GPAT8 PE=2 SV=1
1063	10												9.05343e-80	254.603	178	gi_13247182_gb_BF269087.2_BF269087	gnl|BL_ORD_ID|1192737	tr|D9J064|D9J064_GOSHI GPAT OS=Gossypium hirsutum PE=2 SV=1
1064	10												1.32773e-33	49.6766	23	G14712V01_(single)_contig_52137	gnl|BL_ORD_ID|1937230	tr|D7KU65|D7KU65_ARALL Translation release factor OS=Arabidopsis lyrata subsp. lyrata GN=ARALYDRAFT_475068 PE=4 SV=1
1065	10												2.87441e-85	272.322	166	gi_13246154_gb_BE055147.2_BE055147	gnl|BL_ORD_ID|1192737	tr|D9J064|D9J064_GOSHI GPAT OS=Gossypium hirsutum PE=2 SV=1
1066	10												1.50467e-07	57.7658	48	gi_436406654_gb_JG854295.1_JG854295	gnl|BL_ORD_ID|1192737	tr|D9J064|D9J064_GOSHI GPAT OS=Gossypium hirsutum PE=2 SV=1
1067	10												4.19709e-131	391.734	284	gi_11199749_gb_BF268766.1_BF268766	gnl|BL_ORD_ID|105508	tr|H9XTI4|H9XTI4_BRANA sn-glycerol-3-phosphate acyltransferase 4 isoform C1 (Fragment) OS=Brassica napus GN=GPAT4-C1 PE=2 SV=1
1068	10												6.69358e-155	454.521	237	G14712V01_(single)_contig_17412	gnl|BL_ORD_ID|1311617	tr|I6P8E9|I6P8E9_9ROSI Glutathione reductase OS=Dimocarpus longan PE=2 SV=1
1069	10												0	667.152	719	G14712V01_(single)_contig_79766	gnl|BL_ORD_ID|600149	tr|B9RT64|B9RT64_RICCO Condensin, putative OS=Ricinus communis GN=RCOM_0681290 PE=4 SV=1
1070	10												0	1188.33	881	G14712V01_(single)_contig_13748	gnl|BL_ORD_ID|629863	tr|B9REP5|B9REP5_RICCO Cation-transporting atpase plant, putative OS=Ricinus communis GN=RCOM_1427480 PE=3 SV=1
1071	10												0	642.499	386	G14712V01_(single)_contig_17440	gnl|BL_ORD_ID|1347684	tr|Q93WZ7|Q93WZ7_PHAVU NADH glutamate synthase OS=Phaseolus vulgaris PE=2 SV=2
1072	10												0	562.762	348	G14712V01_(single)_contig_23738	gnl|BL_ORD_ID|1529155	tr|B9H794|B9H794_POPTR Histone acetyltransferase family protein OS=Populus trichocarpa GN=POPTR_0005s16280g PE=4 SV=1
1073	10												2.81709e-39	147.902	149	G14712V01_(single)_contig_53799	gnl|BL_ORD_ID|908669	tr|Q84KB0|Q84KB0_CUCME Pol protein OS=Cucumis melo subsp. melo PE=4 SV=1
1074	10					unpha-siRNA	TGATGTACGGCTCATGTTTTT	0.1	1	0.1	1.2	+	1.00558e-74	257.299	302	G14712V01_(single)_contig_76778	gnl|BL_ORD_ID|265159	tr|V4UNT7|V4UNT7_9ROSI Uncharacterized protein OS=Citrus clementina GN=CICLE_v10024792mg PE=4 SV=1
1075	10												1.47518e-25	42.743	42	gi_195983092_gb_FL576725.1_FL576725	gnl|BL_ORD_ID|294288	tr|G7J4K4|G7J4K4_MEDTR Neurobeachin OS=Medicago truncatula GN=MTR_3g100060 PE=4 SV=1
1076	10												5.55167e-112	178.718	120	G14712V01_(single)_contig_80658	gnl|BL_ORD_ID|960728	tr|D7TPB2|D7TPB2_VITVI Putative uncharacterized protein OS=Vitis vinifera GN=VIT_07s0104g00500 PE=4 SV=1
1077	10												6.37972e-13	73.1738	77	G14712V01_(single)_contig_29622	gnl|BL_ORD_ID|611121	tr|B9RNI3|B9RNI3_RICCO Aminotransferase ybdL, putative OS=Ricinus communis GN=RCOM_1348150 PE=3 SV=1
1078	10												5.6273	31.5722	52	G14712V01_(single)_contig_77941	gnl|BL_ORD_ID|111295	tr|F2CS18|F2CS18_HORVD Predicted protein OS=Hordeum vulgare var. distichum PE=2 SV=1
1079	10												0	594.734	345	G14712V01_(single)_contig_42075	gnl|BL_ORD_ID|649407	tr|B9SXL5|B9SXL5_RICCO COMPASS component SWD2, putative OS=Ricinus communis GN=RCOM_0017350 PE=4 SV=1
1080	10					unpha-siRNA	ATGATGTACGGCTCATGTTTT	0.1	0.6	0.1	0.8	+	0	1299.26	669	G14712V01_(single)_contig_17414	gnl|BL_ORD_ID|1192869	tr|Q9XEG1|Q9XEG1_GOSHI Putative callose synthase catalytic subunit OS=Gossypium hirsutum GN=CFL1 PE=2 SV=1
1081	10												4.60311e-127	381.333	203	G14712V01_(single)_contig_21620	gnl|BL_ORD_ID|1190524	tr|S4S5K3|S4S5K3_GOSHI MAPKK3 OS=Gossypium hirsutum PE=2 SV=1
1082	10												2.57819e-169	307.76	214	G14712V01_(single)_contig_56729	gnl|BL_ORD_ID|1497261	tr|B9NFM5|B9NFM5_POPTR Cytochrome P450 family protein OS=Populus trichocarpa GN=POPTR_0002s12300g PE=2 SV=1
1083	10												6.50215e-45	162.155	124	G14712V01_(single)_contig_20332	gnl|BL_ORD_ID|139357	tr|A9PHL4|A9PHL4_POPTR PUTATIVE TYPE 1 MEMBRANE family protein OS=Populus trichocarpa GN=POPTR_0003s17680g PE=2 SV=1
1084	10												5.55167e-112	178.718	120	G14712V01_(single)_contig_80658	gnl|BL_ORD_ID|960728	tr|D7TPB2|D7TPB2_VITVI Putative uncharacterized protein OS=Vitis vinifera GN=VIT_07s0104g00500 PE=4 SV=1
1085	10												6.37972e-13	73.1738	77	G14712V01_(single)_contig_29622	gnl|BL_ORD_ID|611121	tr|B9RNI3|B9RNI3_RICCO Aminotransferase ybdL, putative OS=Ricinus communis GN=RCOM_1348150 PE=3 SV=1
1086	10												0	594.734	345	G14712V01_(single)_contig_42075	gnl|BL_ORD_ID|649407	tr|B9SXL5|B9SXL5_RICCO COMPASS component SWD2, putative OS=Ricinus communis GN=RCOM_0017350 PE=4 SV=1
1087	10					unpha-siRNA	AAATGATGTACGGCTCATGTT	0.1	0.4	0.1	0.6	+	0	537.724	470	G14712V01_(single)_contig_13589	gnl|BL_ORD_ID|1431962	tr|B9GJ76|B9GJ76_POPTR Myosin heavy chain-related family protein OS=Populus trichocarpa GN=POPTR_0001s25230g PE=4 SV=2
1088	10												1.83979e-105	315.079	151	G14712V01_(single)_contig_64862	gnl|BL_ORD_ID|1190682	tr|Q7Y236|Q7Y236_GOSHI MAP kinase-like protein OS=Gossypium hirsutum PE=2 SV=1
1089	10												4.8938e-95	290.041	174	G14712V01_(single)_contig_59424	gnl|BL_ORD_ID|1149536	tr|E6NU65|E6NU65_JATCU JHL18I08.9 protein OS=Jatropha curcas GN=JHL18I08.9 PE=4 SV=1
1090	10												5.55167e-112	178.718	120	G14712V01_(single)_contig_80658	gnl|BL_ORD_ID|960728	tr|D7TPB2|D7TPB2_VITVI Putative uncharacterized protein OS=Vitis vinifera GN=VIT_07s0104g00500 PE=4 SV=1
1091	10												0	594.734	345	G14712V01_(single)_contig_42075	gnl|BL_ORD_ID|649407	tr|B9SXL5|B9SXL5_RICCO COMPASS component SWD2, putative OS=Ricinus communis GN=RCOM_0017350 PE=4 SV=1
1092	10					unpha-siRNA	CAAAATGATGTACGGCTCATG	0.1	0.4	0.1	0.6	+
1093	10					unpha-siRNA	CACAAAATGATGTACGGCTCA	0.1	0.4	0.1	0.6	+
1094	11	>contig_149497	96	347	NBS_12	gar-siR1038	CGAGAACAGAAATCTCGTGTG	0.1	0.4	0.4	0.9	53
1095	11					gar-siR122	AACGAGAACAGAAATCTCGTG	0.1	0.2	0.2	0.5	53
1096	11					gar-siR379	AGAAGGACATTGCACACTTAT	0.2	0.1	0.2	0.5	95
1097	11					gar-siR121	AACGACCATAATGAAGGATGT	0.1	0.4	0.2	0.7	200
1098	11					miR482a2	AGGTATGGGGGGTATGGGCA	0.1	0.1	0.4	0.6	221
1099	11					gar-siR217	AAGTTGGAAGGATTGGAGTAT	0.1	0.2	0.2	0.5	242
1100	11					gar-siR1388	GGAAGGATAACAGGCTTGATC	0.8	0.1	0.6	1.5	389
1101	11					gar-siR2084	TGGAAGGATAACAGGCTTGAT	0.6	0.1	1.7	2.4	389
1102	11					gar-siR2085	TGGAAGGATTACAAGCTTGAT	0.2	0.1	1.1	1.4	389
1103	11					miRC262a7	TTTGGAAGAATTTCAGCTGGT	1.2	0.8	2.1	4.1	389
1104	11					gar-siR1448	GTGGAAGGATTACAAGCTTGA	0.1	0.1	2.1	2.3	389
1105	11					gar-siR2371	TTGAACGAGCTGCAAGTTGAA	0.1	0.4	0.1	0.6	389
1106	11					gar-siR22	AAAAGGAAAAATTCTACTTCA	0.4	0.1	0.1	0.6	452
1107	11					miR399b3_c4	CCAAAGGAGAGTTGCCCTTTA	0.1	0.2	0.1	0.4	452
1108	11					pha-siRNA	TGAAGGATGTGTATAATAGGT	50.4	40	33.1	123.5	-	7.73115e-90	276.174	182	G14712V01_(single)_contig_27716	gnl|BL_ORD_ID|1353994	tr|M0ZGB8|M0ZGB8_SOLTU Reticulon-like protein OS=Solanum tuberosum GN=PGSC0003DMG400000072 PE=4 SV=1
1109	11												3.85994e-63	85.8853	55	G14712V01_(single)_contig_42709	gnl|BL_ORD_ID|1455396	tr|U5GE42|U5GE42_POPTR ATP-binding cassette transport family protein OS=Populus trichocarpa GN=POPTR_0004s03470g PE=4 SV=1
1110	11												9.04228	29.6462	50	G14712V01_(single)_contig_712	gnl|BL_ORD_ID|818912	tr|I0CMI0|I0CMI0_DROBI Class I chitinase-2 (Fragment) OS=Drosera binata GN=ChitI-2 PE=4 SV=1
1111	11												3.38599e-153	56.9954	168	G14712V01_(single)_contig_14807	gnl|BL_ORD_ID|245329	tr|V4URH3|V4URH3_9ROSI Uncharacterized protein OS=Citrus clementina GN=CICLE_v10007828mg PE=4 SV=1
1112	11												2.48307e-49	180.259	135	G14712V01_(single)_contig_33526	gnl|BL_ORD_ID|962984	tr|F6H925|F6H925_VITVI Putative uncharacterized protein OS=Vitis vinifera GN=VIT_12s0034g01130 PE=4 SV=1
1113	11												3.88847	33.113	42	gi_213020949_gb_GE653438.1_GE653438	gnl|BL_ORD_ID|1765125	tr|E1ZG32|E1ZG32_CHLVA Putative uncharacterized protein OS=Chlorella variabilis GN=CHLNCDRAFT_134486 PE=4 SV=1
1114	11												2.66042e-59	219.935	296	G14712V01_(single)_contig_15547	gnl|BL_ORD_ID|1562088	tr|I7CHF6|I7CHF6_SOLLC Dicer-like protein 4 OS=Solanum lycopersicum PE=2 SV=1
1115	11												2.80796e-39	30.4166	11	G14712V01_(single)_contig_68785	gnl|BL_ORD_ID|1708288	tr|H9B220|H9B220_RHOHY Nucleotide-binding site leucine-rich repeat protein (Fragment) OS=Rhododendron hyperythrum PE=4 SV=1
1116	11					pha-siRNA	TAATCCGAGAAGCTAAGTTCA	3	35.8	2.1	40.9	-	5.48859	32.3426	52	G14712V01_(single)_contig_71044	gnl|BL_ORD_ID|243490	tr|V4TBH6|V4TBH6_9ROSI Pectinesterase (Fragment) OS=Citrus clementina GN=CICLE_v10023718mg PE=3 SV=1
1117	11												2.05925e-132	405.216	304	G14712V01_(single)_contig_57026	gnl|BL_ORD_ID|1538604	tr|C6ZRM7|C6ZRM7_SOYBN FERONIA receptor-like kinase OS=Glycine max PE=2 SV=1
1118	11												2.12748	33.8834	34	G14712V01_(single)_contig_63067	gnl|BL_ORD_ID|1430685	tr|A9PL93|A9PL93_POPTR RAP2-like protein OS=Populus trichocarpa GN=RAP2L3 PE=2 SV=1
1119	11												2.80796e-39	30.4166	11	G14712V01_(single)_contig_68785	gnl|BL_ORD_ID|1708288	tr|H9B220|H9B220_RHOHY Nucleotide-binding site leucine-rich repeat protein (Fragment) OS=Rhododendron hyperythrum PE=4 SV=1
1120	11					pha-siRNA	ATGTCCTTCTGTATGCTTTGA	1.2	2.3	1.5	5	+	2.28831e-36	52.7582	34	gi_436407560_gb_JG837678.1_JG837678	gnl|BL_ORD_ID|1489802	tr|B9HAL4|B9HAL4_POPTR Phospholipase A2 family protein OS=Populus trichocarpa GN=POPTR_0006s06970g PE=3 SV=1
1121	11												2.30982e-46	157.532	89	gi_436401618_gb_JG850156.1_JG850156	gnl|BL_ORD_ID|1489802	tr|B9HAL4|B9HAL4_POPTR Phospholipase A2 family protein OS=Populus trichocarpa GN=POPTR_0006s06970g PE=3 SV=1
1122	11												2.56652e-63	199.904	134	gi_13248422_gb_BF275891.2_BF275891	gnl|BL_ORD_ID|1489802	tr|B9HAL4|B9HAL4_POPTR Phospholipase A2 family protein OS=Populus trichocarpa GN=POPTR_0006s06970g PE=3 SV=1
1123	11												3.37966e-74	238.81	172	gi_436397509_gb_JG856050.1_JG856050	gnl|BL_ORD_ID|1498974	tr|B9GQM9|B9GQM9_POPTR Serine/threonine protein kinase OS=Populus trichocarpa GN=POPTR_0002s24890g PE=4 SV=1
1124	11												2.46931e-15	78.5666	46	G14712V01_(single)_contig_24147	gnl|BL_ORD_ID|298454	tr|G7IIR8|G7IIR8_MEDTR Transmembrane protein OS=Medicago truncatula GN=MTR_2g044600 PE=4 SV=1
1125	11					pha-siRNA	AAAAATTGATATGGATTACAG	1.6	1.7	1.5	4.8	-	6.29409e-74	233.802	157	gi_21102466_gb_BQ414779.1_BQ414779	gnl|BL_ORD_ID|278254	tr|G7K4C1|G7K4C1_MEDTR Pirin-like protein OS=Medicago truncatula GN=MTR_5g094250 PE=3 SV=1
1126	11												9.43073	29.6462	16	G14712V01_(single)_contig_36944	gnl|BL_ORD_ID|1295530	tr|W5A5V7|W5A5V7_WHEAT Uncharacterized protein (Fragment) OS=Triticum aestivum PE=4 SV=1
1127	11												0.00484199	42.743	36	gi_21094708_gb_BQ407021.1_BQ407021	gnl|BL_ORD_ID|298908	tr|F4IM73|F4IM73_ARATH Lung seven transmembrane receptor-like protein OS=Arabidopsis thaliana GN=AT2G01070 PE=2 SV=1
1128	11												3.59183e-114	348.206	207	G14712V01_(single)_contig_46990	gnl|BL_ORD_ID|200523	tr|A2Q492|A2Q492_MEDTR Lung seven transmembrane receptor OS=Medicago truncatula GN=MTR_2g007740 PE=2 SV=1
1129	11												9.85233e-09	60.4622	29	G14712V01_(single)_contig_20983	gnl|BL_ORD_ID|991351	tr|F6H1R4|F6H1R4_VITVI Putative uncharacterized protein OS=Vitis vinifera GN=VIT_12s0055g00370 PE=4 SV=1
1130	11												3.99238e-61	210.305	168	G14712V01_(single)_contig_17631	gnl|BL_ORD_ID|139371	tr|B9I5E0|B9I5E0_POPTR Kinase family protein OS=Populus trichocarpa GN=POPTR_0013s03660g PE=4 SV=2
1131	11												2.80796e-39	30.4166	11	G14712V01_(single)_contig_68785	gnl|BL_ORD_ID|1708288	tr|H9B220|H9B220_RHOHY Nucleotide-binding site leucine-rich repeat protein (Fragment) OS=Rhododendron hyperythrum PE=4 SV=1
1132	11					pha-siRNA	TATCTCGAAACTTAGACATTC	0.6	1.7	1.1	3.4	-	0.550711	40.0466	132	G14712V01_(single)_contig_13564	gnl|BL_ORD_ID|1493342	tr|U5GGB3|U5GGB3_POPTR Putative disease resistance gene NBS-LRR family protein OS=Populus trichocarpa GN=POPTR_0005s04430g PE=4 SV=1
1133	11												7.73966	32.7278	85	G14712V01_(single)_contig_88895	gnl|BL_ORD_ID|279216	tr|G7JR73|G7JR73_MEDTR Cytochrome P450 OS=Medicago truncatula GN=MTR_4g018800 PE=3 SV=1
1134	11												2.57539	33.4982	58	G14712V01_(single)_contig_37369	gnl|BL_ORD_ID|1980585	tr|I0Z4K4|I0Z4K4_9CHLO CPD photolyase OS=Coccomyxa subellipsoidea C-169 GN=COCSUDRAFT_35877 PE=4 SV=1
1135	11												1.62891e-60	215.312	191	G14712V01_(single)_contig_23587	gnl|BL_ORD_ID|5940	sp|F4I8S3|CLSY3_ARATH SNF2 domain-containing protein CLASSY 3 OS=Arabidopsis thaliana GN=CLSY3 PE=1 SV=1
1136	11												0.146339	37.3502	28	G14712V01_(single)_contig_47845	gnl|BL_ORD_ID|972680	tr|F6HTE8|F6HTE8_VITVI Putative uncharacterized protein OS=Vitis vinifera GN=VIT_02s0012g00110 PE=4 SV=1
1137	11												5.15665e-11	71.633	52	G14712V01_(single)_contig_80361	gnl|BL_ORD_ID|628058	tr|B9S5Z2|B9S5Z2_RICCO Lrr receptor-linked protein kinase, putative OS=Ricinus communis GN=RCOM_1062690 PE=4 SV=1
1138	11												2.80796e-39	30.4166	11	G14712V01_(single)_contig_68785	gnl|BL_ORD_ID|1708288	tr|H9B220|H9B220_RHOHY Nucleotide-binding site leucine-rich repeat protein (Fragment) OS=Rhododendron hyperythrum PE=4 SV=1
1139	11					pha-siRNA	TGAACTTAGCTTCTCGGATTA	0.1	0.8	1.9	2.8	+	4.04387e-91	291.967	172	G14712V01_(single)_contig_15651	gnl|BL_ORD_ID|32535	sp|Q941B6|UBC37_ARATH Probable ubiquitin-conjugating enzyme E2 37 OS=Arabidopsis thaliana GN=UBC37 PE=2 SV=2
1140	11												6.17453	30.8018	40	G14712V01_(single)_contig_40239	gnl|BL_ORD_ID|1656119	tr|M0TIG1|M0TIG1_MUSAM Uncharacterized protein OS=Musa acuminata subsp. malaccensis PE=4 SV=1
1141	11												4.68417e-70	236.884	170	G14712V01_(single)_contig_64861	gnl|BL_ORD_ID|642025	tr|B9SBJ6|B9SBJ6_RICCO Putative uncharacterized protein OS=Ricinus communis GN=RCOM_0719270 PE=4 SV=1
1142	11												0.00142455	23.8682	10	G14712V01_(single)_contig_88742	gnl|BL_ORD_ID|100516	tr|Q2QQX2|Q2QQX2_ORYSJ S-acyltransferase OS=Oryza sativa subsp. japonica GN=LOC_Os12g29560 PE=3 SV=1
1143	11												6.70154e-44	160.999	122	G14712V01_(single)_contig_33407	gnl|BL_ORD_ID|386080	tr|M5WLY8|M5WLY8_PRUPE Uncharacterized protein OS=Prunus persica GN=PRUPE_ppa021229mg PE=4 SV=1
1144	11												6.35807e-108	140.198	106	G14712V01_(single)_contig_59037	gnl|BL_ORD_ID|1449888	tr|B9H4K1|B9H4K1_POPTR Calmodulin-binding family protein OS=Populus trichocarpa GN=POPTR_0005s25750g PE=4 SV=1
1145	11					pha-siRNA	TCAAAGCATACAGAAGGACAT	0.2	0.4	0.1	0.7	-	1.09701e-11	64.6994	42	gi_21091479_gb_BQ403792.1_BQ403792	gnl|BL_ORD_ID|1432191	tr|B9GJC0|B9GJC0_POPTR Thymidylate kinase family protein OS=Populus trichocarpa GN=POPTR_0001s36370g PE=3 SV=1
1146	11												4.46532e-06	49.2914	32	gi_11200273_gb_BF269278.1_BF269278	gnl|BL_ORD_ID|1432191	tr|B9GJC0|B9GJC0_POPTR Thymidylate kinase family protein OS=Populus trichocarpa GN=POPTR_0001s36370g PE=3 SV=1
1147	11												1.4699e-38	139.043	102	G14712V01_(single)_contig_59904	gnl|BL_ORD_ID|1432191	tr|B9GJC0|B9GJC0_POPTR Thymidylate kinase family protein OS=Populus trichocarpa GN=POPTR_0001s36370g PE=3 SV=1
1148	11												3.58594e-29	114.775	88	gi_21096345_gb_BQ408658.1_BQ408658	gnl|BL_ORD_ID|1432191	tr|B9GJC0|B9GJC0_POPTR Thymidylate kinase family protein OS=Populus trichocarpa GN=POPTR_0001s36370g PE=3 SV=1
1149	11												1.42402e-05	48.9062	50	G14712V01_(single)_contig_2945	gnl|BL_ORD_ID|1981172	tr|Q6L3S2|Q6L3S2_SOLDE Putative retrotransposon protein, identical OS=Solanum demissum GN=SDM1_41t00017 PE=4 SV=1
1150	11												2.80796e-39	30.4166	11	G14712V01_(single)_contig_68785	gnl|BL_ORD_ID|1708288	tr|H9B220|H9B220_RHOHY Nucleotide-binding site leucine-rich repeat protein (Fragment) OS=Rhododendron hyperythrum PE=4 SV=1
1151	11					pha-siRNA	ACCTATTATACACATCCTTCA	0.1	0.1	0.4	0.6	+	6.66836e-18	47.3654	59	G14712V01_(single)_contig_41383	gnl|BL_ORD_ID|1774128	tr|C0L2U2|C0L2U2_ARAHY Putative mutator sub-class protein OS=Arachis hypogaea PE=4 SV=1
1152	11												0.657497	38.5058	133	gi_8382762_gb_BE055705.1_BE055705	gnl|BL_ORD_ID|667483	tr|I1QBI2|I1QBI2_ORYGL Uncharacterized protein OS=Oryza glaberrima PE=4 SV=1
1153	11												1.97396e-70	228.409	138	G14712V01_(single)_contig_47525	gnl|BL_ORD_ID|240101	tr|V4TGI0|V4TGI0_9ROSI Uncharacterized protein OS=Citrus clementina GN=CICLE_v10031408mg PE=3 SV=1
1154	11												2.67947e-87	273.863	161	G14712V01_(single)_contig_41756	gnl|BL_ORD_ID|1639714	tr|Q7XBF1|Q7XBF1_GOSBA NBS-type resistance protein (Fragment) OS=Gossypium barbadense PE=4 SV=1
1155	11					unpha-siRNA	AAGGATGTGTATAATAGGTTA	34.3	15.7	57.6	107.6	-	8.93319e-34	133.65	121	gi_21093498_gb_BQ405811.1_BQ405811	gnl|BL_ORD_ID|1445093	tr|B9HA53|B9HA53_POPTR Grr1 family protein OS=Populus trichocarpa GN=POPTR_0006s27020g PE=4 SV=2
1156	11												8.28548e-168	510.375	564	G14712V01_(single)_contig_42419	gnl|BL_ORD_ID|1442644	tr|U7E2E3|U7E2E3_POPTR Uncharacterized protein OS=Populus trichocarpa GN=POPTR_0025s00580g PE=4 SV=1
1157	11												6.52833e-11	65.0846	40	G14712V01_(single)_contig_37554	gnl|BL_ORD_ID|1436095	tr|I1KT09|I1KT09_SOYBN Ubiquitin carboxyl-terminal hydrolase OS=Glycine max PE=3 SV=1
1158	11												2.48307e-49	180.259	135	G14712V01_(single)_contig_33526	gnl|BL_ORD_ID|962984	tr|F6H925|F6H925_VITVI Putative uncharacterized protein OS=Vitis vinifera GN=VIT_12s0034g01130 PE=4 SV=1
1159	11												5.84113e-84	261.922	235	G14712V01_(single)_contig_65983	gnl|BL_ORD_ID|33137	sp|Q3EBL9|VP372_ARATH Vacuolar protein-sorting-associated protein 37 homolog 2 OS=Arabidopsis thaliana GN=VPS37-2 PE=1 SV=1
1160	11												3.88847	33.113	42	gi_213020949_gb_GE653438.1_GE653438	gnl|BL_ORD_ID|1765125	tr|E1ZG32|E1ZG32_CHLVA Putative uncharacterized protein OS=Chlorella variabilis GN=CHLNCDRAFT_134486 PE=4 SV=1
1161	11												2.80796e-39	30.4166	11	G14712V01_(single)_contig_68785	gnl|BL_ORD_ID|1708288	tr|H9B220|H9B220_RHOHY Nucleotide-binding site leucine-rich repeat protein (Fragment) OS=Rhododendron hyperythrum PE=4 SV=1
1162	11					unpha-siRNA	TCTCGAAACTTAGACATTCAA	1.6	2.5	1.1	5.2	-	1.62891e-60	215.312	191	G14712V01_(single)_contig_23587	gnl|BL_ORD_ID|5940	sp|F4I8S3|CLSY3_ARATH SNF2 domain-containing protein CLASSY 3 OS=Arabidopsis thaliana GN=CLSY3 PE=1 SV=1
1163	11												0.146339	37.3502	28	G14712V01_(single)_contig_47845	gnl|BL_ORD_ID|972680	tr|F6HTE8|F6HTE8_VITVI Putative uncharacterized protein OS=Vitis vinifera GN=VIT_02s0012g00110 PE=4 SV=1
1164	11												5.15665e-11	71.633	52	G14712V01_(single)_contig_80361	gnl|BL_ORD_ID|628058	tr|B9S5Z2|B9S5Z2_RICCO Lrr receptor-linked protein kinase, putative OS=Ricinus communis GN=RCOM_1062690 PE=4 SV=1
1165	11												1.56803e-41	150.599	114	G14712V01_(single)_contig_45366	gnl|BL_ORD_ID|186465	tr|V4VTL8|V4VTL8_9ROSI Uncharacterized protein OS=Citrus clementina GN=CICLE_v10021307mg PE=4 SV=1
1166	11												2.44797	31.5722	26	G14712V01_(single)_contig_87090	gnl|BL_ORD_ID|1587962	tr|K4AUK9|K4AUK9_SOLLC Uncharacterized protein OS=Solanum lycopersicum GN=Solyc01g016780.1 PE=4 SV=1
1167	11												2.80796e-39	30.4166	11	G14712V01_(single)_contig_68785	gnl|BL_ORD_ID|1708288	tr|H9B220|H9B220_RHOHY Nucleotide-binding site leucine-rich repeat protein (Fragment) OS=Rhododendron hyperythrum PE=4 SV=1
1168	11					unpha-siRNA	AACTTAGCTTCTCGGATTAAC	1	0.2	0.8	2	+	4.68417e-70	236.884	170	G14712V01_(single)_contig_64861	gnl|BL_ORD_ID|642025	tr|B9SBJ6|B9SBJ6_RICCO Putative uncharacterized protein OS=Ricinus communis GN=RCOM_0719270 PE=4 SV=1
1169	11												0.00142455	23.8682	10	G14712V01_(single)_contig_88742	gnl|BL_ORD_ID|100516	tr|Q2QQX2|Q2QQX2_ORYSJ S-acyltransferase OS=Oryza sativa subsp. japonica GN=LOC_Os12g29560 PE=3 SV=1
1170	11												2.48217e-140	421.394	407	G14712V01_(single)_contig_17727	gnl|BL_ORD_ID|1499311	tr|B9MTD1|B9MTD1_POPTR Uncharacterized protein OS=Populus trichocarpa GN=POPTR_0006s12850g PE=4 SV=1
1171	11					unpha-siRNA	AGGATGTGTATAATAGGTTAA	0.1	0.1	1.5	1.7	-	4.12186e-29	114.775	102	gi_21097675_gb_BQ409988.1_BQ409988	gnl|BL_ORD_ID|209865	tr|Q9MA39|Q9MA39_ARATH At1g05870 OS=Arabidopsis thaliana GN=T20M3.14 PE=2 SV=1
1172	11												1.20951e-56	186.808	135	G14712V01_(single)_contig_61845	gnl|BL_ORD_ID|209865	tr|Q9MA39|Q9MA39_ARATH At1g05870 OS=Arabidopsis thaliana GN=T20M3.14 PE=2 SV=1
1173	11												0	124.79	109	G14712V01_(single)_contig_79720	gnl|BL_ORD_ID|296773	tr|G7IGL6|G7IGL6_MEDTR Endoplasmic oxidoreductin-1 OS=Medicago truncatula GN=MTR_2g048900 PE=4 SV=1
1174	11												2.80796e-39	30.4166	11	G14712V01_(single)_contig_68785	gnl|BL_ORD_ID|1708288	tr|H9B220|H9B220_RHOHY Nucleotide-binding site leucine-rich repeat protein (Fragment) OS=Rhododendron hyperythrum PE=4 SV=1
1175	11					unpha-siRNA	AAACTTAGACATTCAAAGCAT	0.4	0.4	0.8	1.6	-	2.08226e-87	267.7	132	gi_21098394_gb_BQ410707.1_BQ410707	gnl|BL_ORD_ID|1432685	tr|B9I0V9|B9I0V9_POPTR Epsilon2-COP family protein OS=Populus trichocarpa GN=POPTR_0011s15930g PE=2 SV=1
1176	11												6.30999e-75	236.113	118	gi_21097159_gb_BQ409472.1_BQ409472	gnl|BL_ORD_ID|1432685	tr|B9I0V9|B9I0V9_POPTR Epsilon2-COP family protein OS=Populus trichocarpa GN=POPTR_0011s15930g PE=2 SV=1
1177	11												9.2867e-89	271.552	136	gi_21101812_gb_BQ414125.1_BQ414125	gnl|BL_ORD_ID|1432685	tr|B9I0V9|B9I0V9_POPTR Epsilon2-COP family protein OS=Populus trichocarpa GN=POPTR_0011s15930g PE=2 SV=1
1178	11												1.74842e-56	95.9005	63	gi_21096856_gb_BQ409169.1_BQ409169	gnl|BL_ORD_ID|1432685	tr|B9I0V9|B9I0V9_POPTR Epsilon2-COP family protein OS=Populus trichocarpa GN=POPTR_0011s15930g PE=2 SV=1
1179	11												3.09321e-18	86.6557	38	G14712V01_(single)_contig_1275	gnl|BL_ORD_ID|1432685	tr|B9I0V9|B9I0V9_POPTR Epsilon2-COP family protein OS=Populus trichocarpa GN=POPTR_0011s15930g PE=2 SV=1
1180	11												0	543.888	289	G14712V01_(single)_contig_84686	gnl|BL_ORD_ID|1432685	tr|B9I0V9|B9I0V9_POPTR Epsilon2-COP family protein OS=Populus trichocarpa GN=POPTR_0011s15930g PE=2 SV=1
1181	11												0.308714	36.1946	47	G14712V01_(single)_contig_63500	gnl|BL_ORD_ID|1870399	tr|Q0JRD6|Q0JRD6_ORYSJ Os01g0106700 protein OS=Oryza sativa subsp. japonica GN=Os01g0106700 PE=4 SV=1
1182	11												4.02257e-22	101.679	68	G14712V01_(single)_contig_62507	gnl|BL_ORD_ID|18484	sp|Q8L7L0|OBGC_ARATH GTP-binding protein OBGC, chloroplastic OS=Arabidopsis thaliana GN=OBGL PE=2 SV=1
1183	11												5.91824e-07	54.6842	74	G14712V01_(single)_contig_18927	gnl|BL_ORD_ID|1452423	tr|B9GWW1|B9GWW1_POPTR Transcription factor family protein OS=Populus trichocarpa GN=POPTR_0003s13280g PE=4 SV=1
1184	11												1.3418e-119	349.747	179	gi_11200566_gb_BF269571.1_BF269571	gnl|BL_ORD_ID|1780116	tr|I3NMP9|I3NMP9_HEVBR 40S ribosomal protein S5A OS=Hevea brasiliensis GN=RPS5A PE=2 SV=1
1185	11												6.57503e-59	195.282	117	gi_195983215_gb_FL576397.1_FL576397	gnl|BL_ORD_ID|11294	sp|P15102|GLNA4_PHAVU Glutamine synthetase leaf isozyme, chloroplastic OS=Phaseolus vulgaris PE=1 SV=1
1186	11												3.26896e-31	121.709	84	gi_21091950_gb_BQ404263.1_BQ404263	gnl|BL_ORD_ID|11278	sp|Q9XQ94|GLNA2_MEDSA Glutamine synthetase leaf isozyme, chloroplastic OS=Medicago sativa GN=GS2 PE=2 SV=1
1187	11												2.80796e-39	30.4166	11	G14712V01_(single)_contig_68785	gnl|BL_ORD_ID|1708288	tr|H9B220|H9B220_RHOHY Nucleotide-binding site leucine-rich repeat protein (Fragment) OS=Rhododendron hyperythrum PE=4 SV=1
1188	11					unpha-siRNA	TGATGGCCTACTAAATTCTCT	0.2	0.8	0.4	1.4	+	0	689.493	476	G14712V01_(single)_contig_43031	gnl|BL_ORD_ID|11453	sp|Q9FLY5|GNL1_ARATH ARF guanine-nucleotide exchange factor GNL1 OS=Arabidopsis thaliana GN=GNL1 PE=3 SV=1
1189	11												2.87524e-66	216.853	146	G14712V01_(single)_contig_36666	gnl|BL_ORD_ID|1341536	tr|V7CVR8|V7CVR8_PHAVU Aldehyde dehydrogenase OS=Phaseolus vulgaris GN=PHAVU_001G072600g PE=3 SV=1
1190	11					unpha-siRNA	TGATGGCCTACTAAATTCTCT	0.2	0.8	0.4	1.4	+	0	689.493	476	G14712V01_(single)_contig_43031	gnl|BL_ORD_ID|11453	sp|Q9FLY5|GNL1_ARATH ARF guanine-nucleotide exchange factor GNL1 OS=Arabidopsis thaliana GN=GNL1 PE=3 SV=1
1191	11												2.87524e-66	216.853	146	G14712V01_(single)_contig_36666	gnl|BL_ORD_ID|1341536	tr|V7CVR8|V7CVR8_PHAVU Aldehyde dehydrogenase OS=Phaseolus vulgaris GN=PHAVU_001G072600g PE=3 SV=1
1192	11					unpha-siRNA	AAATTGATATGGATTACAGTA	0.4	0.2	0.6	1.2	-	3.07337e-39	143.28	110	gi_21101104_gb_BQ413417.1_BQ413417	gnl|BL_ORD_ID|955356	tr|D7TPE9|D7TPE9_VITVI Putative uncharacterized protein OS=Vitis vinifera GN=VIT_07s0104g00050 PE=4 SV=1
1193	11												1.7703e-43	157.532	116	gi_11207218_gb_BF276148.1_BF276148	gnl|BL_ORD_ID|1190102	tr|Q9ZTT8|Q9ZTT8_GOSHI Class I chitinase (Fragment) OS=Gossypium hirsutum PE=2 SV=1
1194	11												6.42859e-58	197.208	240	G14712V01_(single)_contig_10414	gnl|BL_ORD_ID|101498	tr|Q6IVX4|Q6IVX4_9CARY Basic chitinase 2-1 OS=Nepenthes khasiana PE=2 SV=1
1195	11												7.31908e-10	64.6994	49	G14712V01_(single)_contig_81222	gnl|BL_ORD_ID|255279	tr|V4TAJ3|V4TAJ3_9ROSI Uncharacterized protein OS=Citrus clementina GN=CICLE_v10023872mg PE=4 SV=1
1196	11												4.31721e-74	250.751	138	G14712V01_(single)_contig_61652	gnl|BL_ORD_ID|1017118	tr|R0I922|R0I922_9BRAS Beta-galactosidase OS=Capsella rubella GN=CARUB_v10016323mg PE=3 SV=1
1197	11												5.98224e-10	59.6918	31	gi_21094144_gb_BQ406457.1_BQ406457	gnl|BL_ORD_ID|1468617	tr|B9N2Q0|B9N2Q0_POPTR Ubiquitin family protein OS=Populus trichocarpa GN=POPTR_0003s08770g PE=4 SV=1
1198	11												9.29066e-106	48.521	29	G14712V01_(single)_contig_15354	gnl|BL_ORD_ID|1937546	tr|D7KYC5|D7KYC5_ARALL ATTAP1 OS=Arabidopsis lyrata subsp. lyrata GN=ARALYDRAFT_476191 PE=3 SV=1
1199	11												2.80796e-39	30.4166	11	G14712V01_(single)_contig_68785	gnl|BL_ORD_ID|1708288	tr|H9B220|H9B220_RHOHY Nucleotide-binding site leucine-rich repeat protein (Fragment) OS=Rhododendron hyperythrum PE=4 SV=1
1200	11					unpha-siRNA	TTCAAAGCATACAGAAGGACA	0.2	0.2	0.6	1	-	8.57369e-154	456.062	340	G14712V01_(single)_contig_82854	gnl|BL_ORD_ID|1861229	tr|Q2LJM1|Q2LJM1_MALDO Putative receptor kinase OS=Malus domestica GN=DIPM3 PE=2 SV=1
1201	11												1.29238e-81	269.24	131	G14712V01_(single)_contig_18939	gnl|BL_ORD_ID|1460822	tr|U5GWC2|U5GWC2_POPTR Plant myosin MYS1 family protein OS=Populus trichocarpa GN=POPTR_0001s20640g PE=4 SV=1
1202	11												1.91068e-33	124.02	76	G14712V01_(single)_contig_54521	gnl|BL_ORD_ID|293710	tr|G7K184|G7K184_MEDTR Nucleoside-triphosphatase, putative OS=Medicago truncatula GN=MTR_5g024200 PE=3 SV=1
1203	11												6.79583e-32	120.939	80	gi_11205113_gb_BF274043.1_BF274043	gnl|BL_ORD_ID|293710	tr|G7K184|G7K184_MEDTR Nucleoside-triphosphatase, putative OS=Medicago truncatula GN=MTR_5g024200 PE=3 SV=1
1204	11												1.21867e-38	138.272	86	gi_11205080_gb_BF274010.1_BF274010	gnl|BL_ORD_ID|632282	tr|B9S6V1|B9S6V1_RICCO ATP binding protein, putative OS=Ricinus communis GN=RCOM_0874350 PE=3 SV=1
1205	11												3.7755e-68	215.312	160	G14712V01_(single)_contig_16474	gnl|BL_ORD_ID|1476325	tr|B9MZ14|B9MZ14_POPTR Uncharacterized protein OS=Populus trichocarpa GN=POPTR_0004s21730g PE=4 SV=1
1206	11												2.80796e-39	30.4166	11	G14712V01_(single)_contig_68785	gnl|BL_ORD_ID|1708288	tr|H9B220|H9B220_RHOHY Nucleotide-binding site leucine-rich repeat protein (Fragment) OS=Rhododendron hyperythrum PE=4 SV=1
1207	11					unpha-siRNA	TTTGAACTTAGCTTCTCGGAT	0.1	0.6	0.2	0.9	+	6.17453	30.8018	40	G14712V01_(single)_contig_40239	gnl|BL_ORD_ID|1656119	tr|M0TIG1|M0TIG1_MUSAM Uncharacterized protein OS=Musa acuminata subsp. malaccensis PE=4 SV=1
1208	11					unpha-siRNA	AACGACCATAATGAAGGATGT	0.1	0.4	0.2	0.7	-	3.4337e-34	122.094	78	G14712V01_(single)_contig_32465	gnl|BL_ORD_ID|1192568	tr|R4W0N0|R4W0N0_GOSHI NBS-LRR resistance protein-like protein (Fragment) OS=Gossypium hirsutum PE=4 SV=1
1209	11												1.40652e-23	98.9821	52	G14712V01_(single)_contig_69263	gnl|BL_ORD_ID|1433138	tr|B9GG92|B9GG92_POPTR Signal peptide peptidase family protein OS=Populus trichocarpa GN=POPTR_0001s28340g PE=4 SV=1
1210	11												2.80435	32.7278	41	G14712V01_(single)_contig_10639	gnl|BL_ORD_ID|1052077	tr|A4RWE7|A4RWE7_OSTLU DMT family transporter: phosphate/phosphoenolpyruvate OS=Ostreococcus lucimarinus (strain CCE9901) GN=OSTLU_87077 PE=4 SV=1
1211	11												4.7361e-15	79.337	34	G14712V01_(single)_contig_83023	gnl|BL_ORD_ID|1952790	tr|D7KRI5|D7KRI5_ARALL Kinase family protein OS=Arabidopsis lyrata subsp. lyrata GN=ARALYDRAFT_476480 PE=4 SV=1
1212	11												6.83	36.1946	91	G14712V01_(single)_contig_54833	gnl|BL_ORD_ID|163797	tr|Q2PQJ1|Q2PQJ1_SOLLC EIN3-binding F-box protein 1 OS=Solanum lycopersicum GN=EBF1 PE=2 SV=1
1213	11												2.80796e-39	30.4166	11	G14712V01_(single)_contig_68785	gnl|BL_ORD_ID|1708288	tr|H9B220|H9B220_RHOHY Nucleotide-binding site leucine-rich repeat protein (Fragment) OS=Rhododendron hyperythrum PE=4 SV=1
1214	11					unpha-siRNA	TCCTTCATTATGGTCGTTTTG	0.1	0.4	0.1	0.6	+	2.45906e-08	55.0694	31	gi_13247080_gb_BF268510.2_BF268510	gnl|BL_ORD_ID|1433543	tr|B9H9A4|B9H9A4_POPTR Diadenosine 5&apos; family protein OS=Populus trichocarpa GN=POPTR_0006s22010g PE=3 SV=1
1215	11												2.1291e-10	68.1662	93	G14712V01_(single)_contig_19170	gnl|BL_ORD_ID|1440637	tr|B9MXQ5|B9MXQ5_POPTR Leucine-rich repeat family protein OS=Populus trichocarpa GN=POPTR_0005s12620g PE=4 SV=1
1216	11												5.2646	33.4982	48	G14712V01_(single)_contig_26857	gnl|BL_ORD_ID|305602	tr|G7J0V1|G7J0V1_MEDTR Pentatricopeptide repeat-containing protein OS=Medicago truncatula GN=MTR_3g033040 PE=4 SV=1
1217	11												2.67947e-87	273.863	161	G14712V01_(single)_contig_41756	gnl|BL_ORD_ID|1639714	tr|Q7XBF1|Q7XBF1_GOSBA NBS-type resistance protein (Fragment) OS=Gossypium barbadense PE=4 SV=1
1218	11												1.50209e-12	74.3294	98	G14712V01_(single)_contig_15434	gnl|BL_ORD_ID|614926	tr|B9S9D3|B9S9D3_RICCO Ring finger protein, putative OS=Ricinus communis GN=RCOM_0884200 PE=4 SV=1
1219	11												4.4403e-11	71.2478	43	G14712V01_(single)_contig_13420	gnl|BL_ORD_ID|14511	sp|F4J117|LSF1_ARATH Phosphoglucan phosphatase LSF1, chloroplastic OS=Arabidopsis thaliana GN=LSF1 PE=1 SV=1
1220	11												5.31125e-153	449.899	316	G14712V01_(single)_contig_57695	gnl|BL_ORD_ID|346185	tr|G7KK16|G7KK16_MEDTR Mitochondrial chaperone BCS1 OS=Medicago truncatula GN=MTR_6g009520 PE=4 SV=1
1221	11												6.41631e-12	67.3958	33	G14712V01_(single)_contig_83069	gnl|BL_ORD_ID|1192568	tr|R4W0N0|R4W0N0_GOSHI NBS-LRR resistance protein-like protein (Fragment) OS=Gossypium hirsutum PE=4 SV=1
1222	11												1.11031e-55	193.356	145	gi_436397279_gb_JG855820.1_JG855820	gnl|BL_ORD_ID|346185	tr|G7KK16|G7KK16_MEDTR Mitochondrial chaperone BCS1 OS=Medicago truncatula GN=MTR_6g009520 PE=4 SV=1
1223	11												0.0774871	38.891	43	gi_13349833_gb_BG440183.1_BG440183	gnl|BL_ORD_ID|1473483	tr|B9GUH7|B9GUH7_POPTR DNAJ heat shock N-terminal domain-containing family protein OS=Populus trichocarpa GN=POPTR_0002s09120g PE=4 SV=1
1224	11												2.60537e-10	35.4242	26	G14712V01_(single)_contig_26402	gnl|BL_ORD_ID|588753	tr|B9RHR0|B9RHR0_RICCO Protein regulator of cytokinesis, putative OS=Ricinus communis GN=RCOM_1767510 PE=4 SV=1
1225	11												5.65839e-85	91.2781	82	gi_436389345_gb_JG842090.1_JG842090	gnl|BL_ORD_ID|10865	sp|Q9M350|GCP4_ARATH Gamma-tubulin complex component 4 homolog OS=Arabidopsis thaliana GN=At3g53760 PE=2 SV=2
1226	11												8.00674e-75	236.884	174	gi_436395384_gb_JG842310.1_JG842310	gnl|BL_ORD_ID|314152	tr|G7JYR0|G7JYR0_MEDTR Prolyl 4-hydroxylase alpha-2 subunit OS=Medicago truncatula GN=MTR_5g022960 PE=4 SV=1
1227	11												1.421e-152	434.876	232	gi_11204419_gb_BF273349.1_BF273349	gnl|BL_ORD_ID|314152	tr|G7JYR0|G7JYR0_MEDTR Prolyl 4-hydroxylase alpha-2 subunit OS=Medicago truncatula GN=MTR_5g022960 PE=4 SV=1
1228	11												5.98221e-07	23.0978	13	G14712V01_(single)_contig_43335	gnl|BL_ORD_ID|1894202	tr|Q2QT44|Q2QT44_ORYSJ Retrotransposon protein, putative, unclassified OS=Oryza sativa subsp. japonica GN=LOC_Os12g21910 PE=4 SV=1
1229	11												0.861548	32.7278	53	G14712V01_(single)_contig_35100	gnl|BL_ORD_ID|1297716	tr|D9ZHD0|D9ZHD0_HYPPE Retrotransposon protein OS=Hypericum perforatum GN=RT3 PE=4 SV=1
1230	11					unpha-siRNA	TCCTTCATTATGGTCGTTTTG	0.1	0.4	0.1	0.6	+	2.45906e-08	55.0694	31	gi_13247080_gb_BF268510.2_BF268510	gnl|BL_ORD_ID|1433543	tr|B9H9A4|B9H9A4_POPTR Diadenosine 5&apos; family protein OS=Populus trichocarpa GN=POPTR_0006s22010g PE=3 SV=1
1231	11												2.1291e-10	68.1662	93	G14712V01_(single)_contig_19170	gnl|BL_ORD_ID|1440637	tr|B9MXQ5|B9MXQ5_POPTR Leucine-rich repeat family protein OS=Populus trichocarpa GN=POPTR_0005s12620g PE=4 SV=1
1232	11												5.2646	33.4982	48	G14712V01_(single)_contig_26857	gnl|BL_ORD_ID|305602	tr|G7J0V1|G7J0V1_MEDTR Pentatricopeptide repeat-containing protein OS=Medicago truncatula GN=MTR_3g033040 PE=4 SV=1
1233	11												2.67947e-87	273.863	161	G14712V01_(single)_contig_41756	gnl|BL_ORD_ID|1639714	tr|Q7XBF1|Q7XBF1_GOSBA NBS-type resistance protein (Fragment) OS=Gossypium barbadense PE=4 SV=1
1234	11												1.50209e-12	74.3294	98	G14712V01_(single)_contig_15434	gnl|BL_ORD_ID|614926	tr|B9S9D3|B9S9D3_RICCO Ring finger protein, putative OS=Ricinus communis GN=RCOM_0884200 PE=4 SV=1
1235	11												4.4403e-11	71.2478	43	G14712V01_(single)_contig_13420	gnl|BL_ORD_ID|14511	sp|F4J117|LSF1_ARATH Phosphoglucan phosphatase LSF1, chloroplastic OS=Arabidopsis thaliana GN=LSF1 PE=1 SV=1
1236	11												5.31125e-153	449.899	316	G14712V01_(single)_contig_57695	gnl|BL_ORD_ID|346185	tr|G7KK16|G7KK16_MEDTR Mitochondrial chaperone BCS1 OS=Medicago truncatula GN=MTR_6g009520 PE=4 SV=1
1237	11												6.41631e-12	67.3958	33	G14712V01_(single)_contig_83069	gnl|BL_ORD_ID|1192568	tr|R4W0N0|R4W0N0_GOSHI NBS-LRR resistance protein-like protein (Fragment) OS=Gossypium hirsutum PE=4 SV=1
1238	11												1.11031e-55	193.356	145	gi_436397279_gb_JG855820.1_JG855820	gnl|BL_ORD_ID|346185	tr|G7KK16|G7KK16_MEDTR Mitochondrial chaperone BCS1 OS=Medicago truncatula GN=MTR_6g009520 PE=4 SV=1
1239	11												0.0774871	38.891	43	gi_13349833_gb_BG440183.1_BG440183	gnl|BL_ORD_ID|1473483	tr|B9GUH7|B9GUH7_POPTR DNAJ heat shock N-terminal domain-containing family protein OS=Populus trichocarpa GN=POPTR_0002s09120g PE=4 SV=1
1240	11												2.60537e-10	35.4242	26	G14712V01_(single)_contig_26402	gnl|BL_ORD_ID|588753	tr|B9RHR0|B9RHR0_RICCO Protein regulator of cytokinesis, putative OS=Ricinus communis GN=RCOM_1767510 PE=4 SV=1
1241	11												5.65839e-85	91.2781	82	gi_436389345_gb_JG842090.1_JG842090	gnl|BL_ORD_ID|10865	sp|Q9M350|GCP4_ARATH Gamma-tubulin complex component 4 homolog OS=Arabidopsis thaliana GN=At3g53760 PE=2 SV=2
1242	11												8.00674e-75	236.884	174	gi_436395384_gb_JG842310.1_JG842310	gnl|BL_ORD_ID|314152	tr|G7JYR0|G7JYR0_MEDTR Prolyl 4-hydroxylase alpha-2 subunit OS=Medicago truncatula GN=MTR_5g022960 PE=4 SV=1
1243	11												1.421e-152	434.876	232	gi_11204419_gb_BF273349.1_BF273349	gnl|BL_ORD_ID|314152	tr|G7JYR0|G7JYR0_MEDTR Prolyl 4-hydroxylase alpha-2 subunit OS=Medicago truncatula GN=MTR_5g022960 PE=4 SV=1
1244	11												5.98221e-07	23.0978	13	G14712V01_(single)_contig_43335	gnl|BL_ORD_ID|1894202	tr|Q2QT44|Q2QT44_ORYSJ Retrotransposon protein, putative, unclassified OS=Oryza sativa subsp. japonica GN=LOC_Os12g21910 PE=4 SV=1
1245	11												0.861548	32.7278	53	G14712V01_(single)_contig_35100	gnl|BL_ORD_ID|1297716	tr|D9ZHD0|D9ZHD0_HYPPE Retrotransposon protein OS=Hypericum perforatum GN=RT3 PE=4 SV=1
1246	11					unpha-siRNA	TTAATCCGAGAAGCTAAGTTC	0.1	0.4	0.1	0.6	-	6.55147e-112	336.265	232	G14712V01_(single)_contig_56422	gnl|BL_ORD_ID|636518	tr|B9RBY7|B9RBY7_RICCO Splicing factor yt521-B, putative OS=Ricinus communis GN=RCOM_1682340 PE=4 SV=1
1247	11												0.00148502	45.8246	45	G14712V01_(single)_contig_83883	gnl|BL_ORD_ID|1426288	tr|G8XUV7|G8XUV7_9ROSA WRKY transcription factor OS=Malus hupehensis PE=2 SV=1
1248	11												0.198965	41.2022	139	G14712V01_(single)_contig_79773	gnl|BL_ORD_ID|1952974	tr|D7KI34|D7KI34_ARALL F18O14.27 OS=Arabidopsis lyrata subsp. lyrata GN=ARALYDRAFT_472179 PE=4 SV=1
1249	11												1.51215e-06	54.6842	31	G14712V01_(single)_contig_75012	gnl|BL_ORD_ID|1448569	tr|B9IDM6|B9IDM6_POPTR 3&apos;-5&apos; exonuclease domain-containing family protein OS=Populus trichocarpa GN=POPTR_0015s01180g PE=4 SV=1
1250	11												2.12748	33.8834	34	G14712V01_(single)_contig_63067	gnl|BL_ORD_ID|1430685	tr|A9PL93|A9PL93_POPTR RAP2-like protein OS=Populus trichocarpa GN=RAP2L3 PE=2 SV=1
1251	11												2.80796e-39	30.4166	11	G14712V01_(single)_contig_68785	gnl|BL_ORD_ID|1708288	tr|H9B220|H9B220_RHOHY Nucleotide-binding site leucine-rich repeat protein (Fragment) OS=Rhododendron hyperythrum PE=4 SV=1
1252	11					unpha-siRNA	AATCCGAGAAGCTAAGTTCAA	0.1	0.4	0.1	0.6	-	2.12748	33.8834	34	G14712V01_(single)_contig_63067	gnl|BL_ORD_ID|1430685	tr|A9PL93|A9PL93_POPTR RAP2-like protein OS=Populus trichocarpa GN=RAP2L3 PE=2 SV=1
1253	11												2.80796e-39	30.4166	11	G14712V01_(single)_contig_68785	gnl|BL_ORD_ID|1708288	tr|H9B220|H9B220_RHOHY Nucleotide-binding site leucine-rich repeat protein (Fragment) OS=Rhododendron hyperythrum PE=4 SV=1
1254	11					unpha-siRNA	AAGTTGGAAGGATTGGAGTAT	0.1	0.2	0.2	0.5	-	1.99249	33.8834	41	G14712V01_(single)_contig_84727	gnl|BL_ORD_ID|1991054	tr|I0YWG7|I0YWG7_9CHLO PEBP-like protein OS=Coccomyxa subellipsoidea C-169 GN=COCSUDRAFT_42366 PE=4 SV=1
1255	11												4.92663e-34	137.117	175	G14712V01_(single)_contig_77297	gnl|BL_ORD_ID|241864	tr|V4TX73|V4TX73_9ROSI Uncharacterized protein OS=Citrus clementina GN=CICLE_v10010335mg PE=4 SV=1
1256	11												1.16579e-96	114.005	223	G14712V01_(single)_contig_55645	gnl|BL_ORD_ID|256948	tr|V4SUM1|V4SUM1_9ROSI Uncharacterized protein OS=Citrus clementina GN=CICLE_v10027601mg PE=4 SV=1
1257	11												1.56949e-09	60.8474	80	G14712V01_(single)_contig_24539	gnl|BL_ORD_ID|645695	tr|B9S3Y1|B9S3Y1_RICCO RNA binding protein, putative OS=Ricinus communis GN=RCOM_0556860 PE=4 SV=1
1258	11												2.80796e-39	30.4166	11	G14712V01_(single)_contig_68785	gnl|BL_ORD_ID|1708288	tr|H9B220|H9B220_RHOHY Nucleotide-binding site leucine-rich repeat protein (Fragment) OS=Rhododendron hyperythrum PE=4 SV=1
1259	11					unpha-siRNA	AAGTTGGAAGGATTGGAGTAT	0.1	0.2	0.2	0.5	-	1.99249	33.8834	41	G14712V01_(single)_contig_84727	gnl|BL_ORD_ID|1991054	tr|I0YWG7|I0YWG7_9CHLO PEBP-like protein OS=Coccomyxa subellipsoidea C-169 GN=COCSUDRAFT_42366 PE=4 SV=1
1260	11												4.92663e-34	137.117	175	G14712V01_(single)_contig_77297	gnl|BL_ORD_ID|241864	tr|V4TX73|V4TX73_9ROSI Uncharacterized protein OS=Citrus clementina GN=CICLE_v10010335mg PE=4 SV=1
1261	11												1.16579e-96	114.005	223	G14712V01_(single)_contig_55645	gnl|BL_ORD_ID|256948	tr|V4SUM1|V4SUM1_9ROSI Uncharacterized protein OS=Citrus clementina GN=CICLE_v10027601mg PE=4 SV=1
1262	11												1.56949e-09	60.8474	80	G14712V01_(single)_contig_24539	gnl|BL_ORD_ID|645695	tr|B9S3Y1|B9S3Y1_RICCO RNA binding protein, putative OS=Ricinus communis GN=RCOM_0556860 PE=4 SV=1
1263	11												2.80796e-39	30.4166	11	G14712V01_(single)_contig_68785	gnl|BL_ORD_ID|1708288	tr|H9B220|H9B220_RHOHY Nucleotide-binding site leucine-rich repeat protein (Fragment) OS=Rhododendron hyperythrum PE=4 SV=1
1264	12	>contig_79975	996	1247	hypothetical	gar-siR1796	TCCTGGCAGTGGAAGGATAAC	1	0.2	0.2	1.4	995
1265	12					gar-siR1192	CTCCTGGCAGTGGAAGGATAA	0.6	0.2	0.2	1	995
1266	12					gar-siR815	CAGAGCAGCGAACACCTCCCG	0.6	0.4	0.1	1.1	1016
1267	12					gar-siR816	CAGAGCAGCGATAACTTCCCA	0.4	0.1	0.1	0.6	1016
1268	12					gar-siR483	ATAAAGCGTGAGGCTGGTTTC	0.2	0.1	0.2	0.5	1037
1269	12					gar-siR1449	GTGGGTCTTAGAGCGGAGAGA	0.2	0.2	0.1	0.5	1058
1270	12					gar-siR1136	CGTGGGTCTTAGAGCGGAGAG	0.1	0.4	0.2	0.7	1058
1271	12					gar-siR1138	CGTGGTTCCTAGAGAGGGGGA	0.1	0.6	0.1	0.8	1058
1272	12					gar-siR1886	TCTCTGGCTTTCTGTTCAACA	0.2	0.2	0.1	0.5	1121
1273	12					gar-siR2343	TTCTCCTTCCTTGTCTATCCC	2.6	12.1	0.6	15.3	1226
1274	12					miRC201a2	AATTGGGGTGTAGTTTAGGAG	0.6	0.1	0.1	0.8	1247
1275	12					gar-siR1643	TATTGAAAGAAAAATAGGACA	3.7	1.1	0.4	5.2	1268
1276	12					gar-siR124	AACGCCTCTAAGTCAGAATCC	0.1	0.4	0.1	0.6	1331
1277	12					gar-siR1310	GAACGCCTCTAAGTCAGAATC	0.1	0.6	0.1	0.8	1331
1278	12					gar-siR1949	TGAACGCCTCTAAGTCAGAAT	0.4	3.8	0.4	4.6	1331
1279	12					pha-siRNA	TGAGTCACGGAGTTGGGTTTA	10.2	2.1	1.9	14.2	-	1.1934e-25	111.694	144	gi_436402348_gb_JG853163.1_JG853163	gnl|BL_ORD_ID|614036	tr|B9RWA2|B9RWA2_RICCO Putative uncharacterized protein OS=Ricinus communis GN=RCOM_1176890 PE=4 SV=1
1280	12												1.41302e-24	108.227	110	gi_436396639_gb_JG849735.1_JG849735	gnl|BL_ORD_ID|614036	tr|B9RWA2|B9RWA2_RICCO Putative uncharacterized protein OS=Ricinus communis GN=RCOM_1176890 PE=4 SV=1
1281	12												2.91105e-30	124.405	130	gi_436391761_gb_JG839655.1_JG839655	gnl|BL_ORD_ID|614036	tr|B9RWA2|B9RWA2_RICCO Putative uncharacterized protein OS=Ricinus communis GN=RCOM_1176890 PE=4 SV=1
1282	12												0.00228656	46.9802	244	G14712V01_(single)_contig_15381	gnl|BL_ORD_ID|21117	sp|B3H4P1|PP450_ARATH Pentatricopeptide repeat-containing protein At5g66631 OS=Arabidopsis thaliana GN=At5g66631 PE=2 SV=1
1283	12												2.9289e-19	92.0485	73	gi_436401779_gb_JG850317.1_JG850317	gnl|BL_ORD_ID|278208	tr|G7KAT3|G7KAT3_MEDTR Pentatricopeptide repeat-containing protein OS=Medicago truncatula GN=MTR_5g019030 PE=4 SV=1
1284	12												6.39037e-75	238.81	146	G14712V01_(single)_contig_19558	gnl|BL_ORD_ID|1518854	tr|B9HT32|B9HT32_POPTR UDP-glucoronosyl/UDP-glucosyl transferase family protein OS=Populus trichocarpa GN=POPTR_0010s20290g PE=4 SV=1
1285	12												6.4213e-49	176.407	98	G14712V01_(single)_contig_12668	gnl|BL_ORD_ID|275814	tr|G7J2P6|G7J2P6_MEDTR Cleft lip and palate transmembrane protein-like protein OS=Medicago truncatula GN=MTR_3g098210 PE=4 SV=1
1286	12												1.2444e-30	119.398	72	gi_436395484_gb_JG842410.1_JG842410	gnl|BL_ORD_ID|1860781	tr|D9ZIW8|D9ZIW8_MALDO COL domain class transcription factor OS=Malus domestica GN=COL16 PE=2 SV=1
1287	12												1.40531e-30	119.013	72	gi_436406368_gb_JG854009.1_JG854009	gnl|BL_ORD_ID|1860781	tr|D9ZIW8|D9ZIW8_MALDO COL domain class transcription factor OS=Malus domestica GN=COL16 PE=2 SV=1
1288	12												5.41652e-25	102.064	80	gi_21090207_gb_BQ402520.1_BQ402520	gnl|BL_ORD_ID|609169	tr|B9RPB5|B9RPB5_RICCO Chloroplast-targeted copper chaperone, putative OS=Ricinus communis GN=RCOM_0926510 PE=4 SV=1
1289	12												2.36939e-42	156.762	121	gi_436396560_gb_JG849656.1_JG849656	gnl|BL_ORD_ID|643559	tr|B9RWD4|B9RWD4_RICCO S-adenosylmethionine-dependent methyltransferase, putative OS=Ricinus communis GN=RCOM_1018080 PE=4 SV=1
1290	12					pha-siRNA	CTGGATTCACAGAGCAGCGAT	4.1	5.9	1.7	11.7	-	5.90208e-09	36.5798	30	gi_11208558_gb_BF277488.1_BF277488	gnl|BL_ORD_ID|1490664	tr|B9H5X3|B9H5X3_POPTR BZIP transcription factor family protein OS=Populus trichocarpa GN=POPTR_0005s27930g PE=4 SV=1
1291	12					pha-siRNA	TTGTAACTCAAGTGGGGACAA	1.6	2.3	2.4	6.3	-	7.62661e-102	119.398	127	G14712V01_(single)_contig_80929	gnl|BL_ORD_ID|644100	tr|B9SKD3|B9SKD3_RICCO Yth domain-containing protein, putative OS=Ricinus communis GN=RCOM_0759470 PE=4 SV=1
1292	12												9.84293e-12	65.855	89	G14712V01_(single)_contig_38437	gnl|BL_ORD_ID|652218	tr|B9R9P5|B9R9P5_RICCO Cytochrome P450, putative OS=Ricinus communis GN=RCOM_1499690 PE=3 SV=1
1293	12												6.34504	31.5722	49	G14712V01_(single)_contig_72871	gnl|BL_ORD_ID|242383	tr|V4T5K8|V4T5K8_9ROSI Uncharacterized protein OS=Citrus clementina GN=CICLE_v10001944mg PE=4 SV=1
1294	12												4.20544e-15	77.7962	190	G14712V01_(single)_contig_25945	gnl|BL_ORD_ID|1486241	tr|B9N0J6|B9N0J6_POPTR Uncharacterized protein OS=Populus trichocarpa GN=POPTR_0004s23920g PE=4 SV=1
1295	12					pha-siRNA	TACGCACAAGTCCCATAACTC	2	1.3	0.2	3.5	+
1296	12					pha-siRNA	AACTCGACGCTTGGAACGGGC	0.2	1.1	0.6	1.9	+
1297	12					pha-siRNA	CCGTTCCAAGCGTCGAGTTGA	0.6	0.8	0.2	1.6	-	1.55237e-06	53.5286	39	gi_436393010_gb_JG858229.1_JG858229	gnl|BL_ORD_ID|1448896	tr|B9IQF2|B9IQF2_POPTR Proton-dependent oligopeptide transport family protein OS=Populus trichocarpa GN=POPTR_0019s10870g PE=4 SV=2
1298	12												5.3198e-27	112.849	162	G14712V01_(single)_contig_37662	gnl|BL_ORD_ID|1432899	tr|B9GSY9|B9GSY9_POPTR Zinc finger family protein OS=Populus trichocarpa GN=POPTR_0002s19040g PE=4 SV=1
1299	12												7.67957e-05	45.0542	22	G14712V01_(single)_contig_8282	gnl|BL_ORD_ID|891320	tr|S8E7M2|S8E7M2_9LAMI Uncharacterized protein (Fragment) OS=Genlisea aurea GN=M569_06368 PE=4 SV=1
1300	12					pha-siRNA	CTGCGAAGAGTGGGAAGTTAT	0.4	0.6	0.1	1.1	+	1.43096e-39	144.821	218	G14712V01_(single)_contig_25259	gnl|BL_ORD_ID|1518837	tr|B9HB35|B9HB35_POPTR Uncharacterized protein OS=Populus trichocarpa GN=POPTR_0006s19670g PE=4 SV=1
1301	12					pha-siRNA	CCAAAGTCCCACCACCTTATT	0.4	0.1	0.1	0.6	+	1.7551	31.9574	37	G14712V01_(single)_contig_30784	gnl|BL_ORD_ID|1320578	tr|V7C9K7|V7C9K7_PHAVU Uncharacterized protein OS=Phaseolus vulgaris GN=PHAVU_003G086000g PE=4 SV=1
1302	12												3.51145e-143	426.017	403	G14712V01_(single)_contig_79719	gnl|BL_ORD_ID|1450143	tr|B9I4N2|B9I4N2_POPTR Putative calmodulin-binding family protein OS=Populus trichocarpa GN=POPTR_0012s14720g PE=4 SV=1
1303	12					unpha-siRNA	TGGATTCACAGAGCAGCGATA	2.2	1	0.1	3.3	-	1.6965e-142	200.29	105	G14712V01_(single)_contig_21129	gnl|BL_ORD_ID|642592	tr|B9RS37|B9RS37_RICCO Catalytic, putative OS=Ricinus communis GN=RCOM_0802660 PE=4 SV=1
1304	12												5.90208e-09	36.5798	30	gi_11208558_gb_BF277488.1_BF277488	gnl|BL_ORD_ID|1490664	tr|B9H5X3|B9H5X3_POPTR BZIP transcription factor family protein OS=Populus trichocarpa GN=POPTR_0005s27930g PE=4 SV=1
1305	12					unpha-siRNA	CAACTCGACGCTTGGAACGGG	0.6	0.2	0.4	1.2	+	1.79065e-67	232.646	165	G14712V01_(single)_contig_60673	gnl|BL_ORD_ID|239849	tr|V4W0Q0|V4W0Q0_9ROSI Uncharacterized protein OS=Citrus clementina GN=CICLE_v10014162mg PE=4 SV=1
1306	12					unpha-siRNA	CGTTCCAAGCGTCGAGTTGAG	0.2	0.6	0.4	1.2	-	5.3198e-27	112.849	162	G14712V01_(single)_contig_37662	gnl|BL_ORD_ID|1432899	tr|B9GSY9|B9GSY9_POPTR Zinc finger family protein OS=Populus trichocarpa GN=POPTR_0002s19040g PE=4 SV=1
1307	12												7.67957e-05	45.0542	22	G14712V01_(single)_contig_8282	gnl|BL_ORD_ID|891320	tr|S8E7M2|S8E7M2_9LAMI Uncharacterized protein (Fragment) OS=Genlisea aurea GN=M569_06368 PE=4 SV=1
1308	12					unpha-siRNA	TGAGGCTGGATTCACAGAGCA	0.4	0.4	0.4	1.2	-	9.60571e-24	35.4242	15	gi_21099836_gb_BQ412149.1_BQ412149	gnl|BL_ORD_ID|169649	tr|M4QC22|M4QC22_PRUPE UDP-galactose transporter OS=Prunus persica GN=UGT PE=2 SV=1
1309	12												6.56696e-79	48.521	46	G14712V01_(single)_contig_74653	gnl|BL_ORD_ID|1476166	tr|U5FK26|U5FK26_POPTR Uncharacterized protein OS=Populus trichocarpa GN=POPTR_0017s04960g PE=4 SV=1
1310	12												1.98154e-15	82.4185	141	G14712V01_(single)_contig_63366	gnl|BL_ORD_ID|618213	tr|B9SSN4|B9SSN4_RICCO Separase, putative OS=Ricinus communis GN=RCOM_1374500 PE=4 SV=1
1311	12												3.28613e-45	46.595	27	G14712V01_(single)_contig_62455	gnl|BL_ORD_ID|955706	tr|A5BYJ0|A5BYJ0_VITVI Putative uncharacterized protein OS=Vitis vinifera GN=VITISV_004376 PE=4 SV=1
1312	12					unpha-siRNA	GACAATAAGGTGGTGGGACTT	0.2	0.8	0.1	1.1	-	3.96267e-69	232.261	185	G14712V01_(single)_contig_12871	gnl|BL_ORD_ID|1944995	tr|D7MTD2|D7MTD2_ARALL Subtilase family protein OS=Arabidopsis lyrata subsp. lyrata GN=ARALYDRAFT_494419 PE=4 SV=1
1313	12												5.28226e-122	357.066	214	G14712V01_(single)_contig_1593	gnl|BL_ORD_ID|1510427	tr|B9IAF0|B9IAF0_POPTR Ribosomal protein L6 OS=Populus trichocarpa GN=POPTR_0014s15120g PE=3 SV=1
1314	12												1.15188e-162	466.077	256	G14712V01_(single)_contig_57884	gnl|BL_ORD_ID|1471372	tr|B9N8I5|B9N8I5_POPTR Acyl-CoA independent ceramide synthase family protein OS=Populus trichocarpa GN=POPTR_0004s00290g PE=4 SV=1
1315	12					unpha-siRNA	TAACTCAACTCGACGCTTGGA	0.8	0.2	0.1	1.1	+	2.99537e-20	51.9878	81	G14712V01_(single)_contig_87876	gnl|BL_ORD_ID|307137	tr|K0IW90|K0IW90_ARATH Polyprotein OS=Arabidopsis thaliana PE=4 SV=1
1316	12												1.27933e-63	209.92	140	G14712V01_(single)_contig_81574	gnl|BL_ORD_ID|957315	tr|D7UDC4|D7UDC4_VITVI Putative uncharacterized protein OS=Vitis vinifera GN=VIT_18s0122g01020 PE=4 SV=1
1317	12												1.65394e-55	186.808	224	G14712V01_(single)_contig_25917	gnl|BL_ORD_ID|620256	tr|B9T747|B9T747_RICCO Putative uncharacterized protein OS=Ricinus communis GN=RCOM_0235510 PE=4 SV=1
1318	12												3.15758e-60	198.364	148	gi_436406171_gb_JG841338.1_JG841338	gnl|BL_ORD_ID|620256	tr|B9T747|B9T747_RICCO Putative uncharacterized protein OS=Ricinus communis GN=RCOM_0235510 PE=4 SV=1
1319	12					unpha-siRNA	ATAACTCAACTCGACGCTTGG	0.6	0.4	0.1	1.1	+	1.27933e-63	209.92	140	G14712V01_(single)_contig_81574	gnl|BL_ORD_ID|957315	tr|D7UDC4|D7UDC4_VITVI Putative uncharacterized protein OS=Vitis vinifera GN=VIT_18s0122g01020 PE=4 SV=1
1320	12												1.65394e-55	186.808	224	G14712V01_(single)_contig_25917	gnl|BL_ORD_ID|620256	tr|B9T747|B9T747_RICCO Putative uncharacterized protein OS=Ricinus communis GN=RCOM_0235510 PE=4 SV=1
1321	12												3.15758e-60	198.364	148	gi_436406171_gb_JG841338.1_JG841338	gnl|BL_ORD_ID|620256	tr|B9T747|B9T747_RICCO Putative uncharacterized protein OS=Ricinus communis GN=RCOM_0235510 PE=4 SV=1
1322	12					unpha-siRNA	TCCCATAACTCAACTCGACGC	0.8	0.2	0.1	1.1	+
1323	12					unpha-siRNA	AAGAGTGGGAAGTTATCGCTG	0.8	0.1	0.2	1.1	+	1.52029e-78	254.218	152	G14712V01_(single)_contig_37825	gnl|BL_ORD_ID|1479879	tr|B9I3X1|B9I3X1_POPTR Uncharacterized protein OS=Populus trichocarpa GN=POPTR_0012s10570g PE=2 SV=2
1324	12												1.14917e-33	130.954	123	G14712V01_(single)_contig_53395	gnl|BL_ORD_ID|1146905	tr|Q01LS6|Q01LS6_ORYSA OSIGBa0161P06.6 protein OS=Oryza sativa GN=OSIGBa0161P06.6 PE=4 SV=1
1325	12												6.82035e-28	42.743	22	G14712V01_(single)_contig_2583	gnl|BL_ORD_ID|275640	tr|B9DFT3|B9DFT3_ARATH AT2G35610 protein OS=Arabidopsis thaliana GN=AT2G35610 PE=2 SV=1
1326	12												1.14197e-120	360.533	193	G14712V01_(single)_contig_63877	gnl|BL_ORD_ID|614190	tr|B9SBM0|B9SBM0_RICCO 60S ribosomal protein L9, putative OS=Ricinus communis GN=RCOM_0342660 PE=4 SV=1
1327	12												1.47944e-26	55.0694	47	G14712V01_(single)_contig_36270	gnl|BL_ORD_ID|986064	tr|A5AIL4|A5AIL4_VITVI Putative uncharacterized protein OS=Vitis vinifera GN=VITISV_002159 PE=4 SV=1
1328	12					unpha-siRNA	TTATGGGACTTGTGCGTAGGT	0.6	0.2	0.1	0.9	-	1.41296	23.483	18	G14712V01_(single)_contig_50164	gnl|BL_ORD_ID|661915	tr|Q8SA93|Q8SA93_MAIZE Putative polyprotein OS=Zea mays GN=Z195D10.9 PE=4 SV=1
1329	12												0	583.563	296	G14712V01_(single)_contig_16441	gnl|BL_ORD_ID|1192579	tr|Q4F885|Q4F885_GOSHI Endo-alpha-1,4-glucanase OS=Gossypium hirsutum PE=2 SV=1
1330	12												1.45199e-25	63.929	34	G14712V01_(single)_contig_6490	gnl|BL_ORD_ID|1432978	tr|B9GL31|B9GL31_POPTR Auxin response factor OS=Populus trichocarpa GN=POPTR_0001s10900g PE=3 SV=2
1331	12												7.70706e-24	102.064	53	G14712V01_(single)_contig_71511	gnl|BL_ORD_ID|1432978	tr|B9GL31|B9GL31_POPTR Auxin response factor OS=Populus trichocarpa GN=POPTR_0001s10900g PE=3 SV=2
1332	12												1.91734e-15	80.1073	75	G14712V01_(single)_contig_44637	gnl|BL_ORD_ID|1148310	tr|Q8SAU0|Q8SAU0_ORYSA Putative NADH dehydrogenase 49kDa protein OS=Oryza sativa GN=OSJNBa0022D10.3 PE=3 SV=1
1333	12												0	609.757	325	G14712V01_(single)_contig_82723	gnl|BL_ORD_ID|10849	sp|O24076|GBLP_MEDSA Guanine nucleotide-binding protein subunit beta-like protein OS=Medicago sativa GN=GB1 PE=1 SV=1
1334	12												8.05112e-05	50.8322	149	G14712V01_(single)_contig_56381	gnl|BL_ORD_ID|281560	tr|G7IE86|G7IE86_MEDTR Pentatricopeptide repeat-containing protein OS=Medicago truncatula GN=MTR_1g114300 PE=4 SV=1
1335	12					unpha-siRNA	GTGAGGCTGGATTCACAGAGC	0.2	0.2	0.2	0.6	-	6.74771e-27	103.605	49	G14712V01_(single)_contig_73782	gnl|BL_ORD_ID|1001138	tr|R0FQY1|R0FQY1_9BRAS 40S ribosomal protein S27 (Fragment) OS=Capsella rubella GN=CARUB_v10018269mg PE=3 SV=1
1336	12												9.60571e-24	35.4242	15	gi_21099836_gb_BQ412149.1_BQ412149	gnl|BL_ORD_ID|169649	tr|M4QC22|M4QC22_PRUPE UDP-galactose transporter OS=Prunus persica GN=UGT PE=2 SV=1
1337	12												1.98154e-15	82.4185	141	G14712V01_(single)_contig_63366	gnl|BL_ORD_ID|618213	tr|B9SSN4|B9SSN4_RICCO Separase, putative OS=Ricinus communis GN=RCOM_1374500 PE=4 SV=1
1338	12												3.28613e-45	46.595	27	G14712V01_(single)_contig_62455	gnl|BL_ORD_ID|955706	tr|A5BYJ0|A5BYJ0_VITVI Putative uncharacterized protein OS=Vitis vinifera GN=VITISV_004376 PE=4 SV=1
1339	12					unpha-siRNA	CCCGTTCCAAGCGTCGAGTTG	0.4	0.1	0.1	0.6	-	1.55237e-06	53.5286	39	gi_436393010_gb_JG858229.1_JG858229	gnl|BL_ORD_ID|1448896	tr|B9IQF2|B9IQF2_POPTR Proton-dependent oligopeptide transport family protein OS=Populus trichocarpa GN=POPTR_0019s10870g PE=4 SV=2
1340	12					unpha-siRNA	TCCAAGCGTCGAGTTGAGTTA	0.4	0.1	0.1	0.6	-	1.2246e-144	434.491	247	G14712V01_(single)_contig_61424	gnl|BL_ORD_ID|1469840	tr|B9HML5|B9HML5_POPTR Dehydration-responsive family protein OS=Populus trichocarpa GN=POPTR_0008s05990g PE=4 SV=1
1341	12												3.70581e-15	74.7146	67	G14712V01_(single)_contig_74741	gnl|BL_ORD_ID|141298	tr|B9HDA3|B9HDA3_POPTR Saposin B domain-containing family protein OS=Populus trichocarpa GN=POPTR_0006s10790g PE=4 SV=1
1342	12												5.55429e-17	82.4185	41	G14712V01_(single)_contig_37204	gnl|BL_ORD_ID|616585	tr|B9SDZ8|B9SDZ8_RICCO ATP binding protein, putative OS=Ricinus communis GN=RCOM_1481420 PE=4 SV=1
1343	12												0	539.265	320	G14712V01_(single)_contig_18358	gnl|BL_ORD_ID|1458146	tr|B9HT70|B9HT70_POPTR Dehydration-responsive family protein OS=Populus trichocarpa GN=POPTR_0010s20680g PE=4 SV=2
1344	12												4.07757e-77	254.603	136	gi_13246161_gb_BE055168.2_BE055168	gnl|BL_ORD_ID|1458146	tr|B9HT70|B9HT70_POPTR Dehydration-responsive family protein OS=Populus trichocarpa GN=POPTR_0010s20680g PE=4 SV=2
1345	12												1.1925e-100	315.464	189	gi_13248100_gb_BF274111.2_BF274111	gnl|BL_ORD_ID|1458146	tr|B9HT70|B9HT70_POPTR Dehydration-responsive family protein OS=Populus trichocarpa GN=POPTR_0010s20680g PE=4 SV=2
1346	12												5.62921	22.3274	19	gi_18099075_gb_BM358329.1_BM358329	gnl|BL_ORD_ID|1478636	tr|B9HJA8|B9HJA8_POPTR Uncharacterized protein OS=Populus trichocarpa GN=POPTR_0008s12820g PE=4 SV=2
1347	12												1.09323e-22	41.5874	31	G14712V01_(single)_contig_87344	gnl|BL_ORD_ID|1145156	tr|Q01M69|Q01M69_ORYSA OSIGBa0114M03.4 protein OS=Oryza sativa GN=OSIGBa0114M03.4 PE=4 SV=1
1348	12												1.01213e-102	309.686	179	gi_13357102_gb_BG447450.1_BG447450	gnl|BL_ORD_ID|145808	tr|A9PBP3|A9PBP3_POPTR Brassinosteroid-regulated family protein OS=Populus trichocarpa GN=POPTR_0002s23730g PE=2 SV=1
1349	12												4.1335e-105	313.153	179	gi_21099413_gb_BQ411726.1_BQ411726	gnl|BL_ORD_ID|145808	tr|A9PBP3|A9PBP3_POPTR Brassinosteroid-regulated family protein OS=Populus trichocarpa GN=POPTR_0002s23730g PE=2 SV=1
1350	12					unpha-siRNA	CCTGAACCTACGCACAAGTCC	0.4	0.1	0.1	0.6	+
1351	12					unpha-siRNA	CTCGTAGCTCCTAGAGGGGAA	0.1	0.4	0.1	0.6	-
1352	12					unpha-siRNA	TCGCTGCTCTGTGAATCCAGC	0.1	0.4	0.1	0.6	+	7.47615e-123	364.77	281	G14712V01_(single)_contig_16023	gnl|BL_ORD_ID|198885	tr|A2Q5E6|A2Q5E6_MEDTR Homeodomain-related OS=Medicago truncatula GN=MTR_2g027800 PE=4 SV=1
1353	12												0.000359318	41.2022	30	G14712V01_(single)_contig_28444	gnl|BL_ORD_ID|1533794	tr|K7M0H0|K7M0H0_SOYBN Uncharacterized protein (Fragment) OS=Glycine max PE=4 SV=1
1354	12					unpha-siRNA	TCACAGAGCAGCGATAACTTC	0.4	0.1	0.1	0.6	-	4.63564e-30	117.472	60	G14712V01_(single)_contig_23930	gnl|BL_ORD_ID|1032222	tr|Q6UGS4|Q6UGS4_PETHY MADS-box protein FBP28 (Fragment) OS=Petunia hybrida PE=3 SV=1
1355	12												2.25044e-08	58.151	33	G14712V01_(single)_contig_40319	gnl|BL_ORD_ID|524946	tr|F2D3W4|F2D3W4_HORVD Predicted protein (Fragment) OS=Hordeum vulgare var. distichum PE=2 SV=1
1356	12												2.45449e-44	160.999	89	gi_436391152_gb_JG839046.1_JG839046	gnl|BL_ORD_ID|1431940	tr|B9H9V2|B9H9V2_POPTR Leucine-rich repeat transmembrane protein kinase OS=Populus trichocarpa GN=POPTR_0006s05020g PE=4 SV=2
1357	12												1.22727e-26	107.457	181	G14712V01_(single)_contig_26561	gnl|BL_ORD_ID|1648732	tr|G4XSW1|G4XSW1_9ROSI JAZ1 OS=Vitis rupestris PE=2 SV=1
1358	12					unpha-siRNA	CACAGAGCAGCGATAACTTCC	0.1	0.4	0.1	0.6	-	2.45449e-44	160.999	89	gi_436391152_gb_JG839046.1_JG839046	gnl|BL_ORD_ID|1431940	tr|B9H9V2|B9H9V2_POPTR Leucine-rich repeat transmembrane protein kinase OS=Populus trichocarpa GN=POPTR_0006s05020g PE=4 SV=2
1359	12												1.22727e-26	107.457	181	G14712V01_(single)_contig_26561	gnl|BL_ORD_ID|1648732	tr|G4XSW1|G4XSW1_9ROSI JAZ1 OS=Vitis rupestris PE=2 SV=1
1360	12												0.000118877	48.9062	27	gi_13353809_gb_BG444157.1_BG444157	gnl|BL_ORD_ID|305294	tr|G7LEC3|G7LEC3_MEDTR Fimbrin OS=Medicago truncatula GN=MTR_8g011460 PE=4 SV=1
1361	12												2.25044e-08	58.151	33	G14712V01_(single)_contig_40319	gnl|BL_ORD_ID|524946	tr|F2D3W4|F2D3W4_HORVD Predicted protein (Fragment) OS=Hordeum vulgare var. distichum PE=2 SV=1
1362	12					unpha-siRNA	CAGAGCAGCGATAACTTCCCA	0.4	0.1	0.1	0.6	-	0	810.831	605	G14712V01_(single)_contig_55231	gnl|BL_ORD_ID|1340234	tr|V7CNA3|V7CNA3_PHAVU Signal recognition particle subunit SRP72 OS=Phaseolus vulgaris GN=PHAVU_002G176900g PE=3 SV=1
1363	12												1.10959e-166	174.481	120	G14712V01_(single)_contig_79397	gnl|BL_ORD_ID|1502606	tr|B9H6B4|B9H6B4_POPTR EXTRA-LARGE G-protein OS=Populus trichocarpa GN=POPTR_0005s13950g PE=4 SV=2
1364	12					unpha-siRNA	CTTGTAACTCAAGTGGGGACA	0.1	0.2	0.2	0.5	-	0.000202166	45.8246	77	G14712V01_(single)_contig_36812	gnl|BL_ORD_ID|1728233	tr|O64892|O64892_ANACO Polyprotein (Fragment) OS=Ananas comosus PE=4 SV=1
1365	12												7.62661e-102	119.398	127	G14712V01_(single)_contig_80929	gnl|BL_ORD_ID|644100	tr|B9SKD3|B9SKD3_RICCO Yth domain-containing protein, putative OS=Ricinus communis GN=RCOM_0759470 PE=4 SV=1
1366	12												9.84293e-12	65.855	89	G14712V01_(single)_contig_38437	gnl|BL_ORD_ID|652218	tr|B9R9P5|B9R9P5_RICCO Cytochrome P450, putative OS=Ricinus communis GN=RCOM_1499690 PE=3 SV=1
1367	12												4.01914e-119	366.311	205	G14712V01_(single)_contig_87599	gnl|BL_ORD_ID|1463975	tr|B9IQL3|B9IQL3_POPTR Uncharacterized protein OS=Populus trichocarpa GN=POPTR_0019s11570g PE=4 SV=2
1368	12												4.20544e-15	77.7962	190	G14712V01_(single)_contig_25945	gnl|BL_ORD_ID|1486241	tr|B9N0J6|B9N0J6_POPTR Uncharacterized protein OS=Populus trichocarpa GN=POPTR_0004s23920g PE=4 SV=1
1369	12					unpha-siRNA	ACTTTGGGTTGAGTCACGGAG	0.1	0.2	0.2	0.5	-	1.99955e-71	227.254	138	G14712V01_(single)_contig_88951	gnl|BL_ORD_ID|1459093	tr|U7DY53|U7DY53_POPTR Zinc finger family protein OS=Populus trichocarpa GN=POPTR_0308s00200g PE=4 SV=1
1370	12												5.19996e-20	23.0978	34	G14712V01_(single)_contig_27912	gnl|BL_ORD_ID|1192245	tr|Q7XYU2|Q7XYU2_GOSHI Integrase (Fragment) OS=Gossypium hirsutum PE=4 SV=1
1371	12					unpha-siRNA	TTTGGGTTGAGTCACGGAGTT	0.2	0.1	0.2	0.5	-	0	572.007	616	G14712V01_(single)_contig_41989	gnl|BL_ORD_ID|610534	tr|B9RRW3|B9RRW3_RICCO Clathrin interactor, putative OS=Ricinus communis GN=RCOM_0798520 PE=4 SV=1
1372	12												0	555.058	340	G14712V01_(single)_contig_54823	gnl|BL_ORD_ID|1450117	tr|B9IHB7|B9IHB7_POPTR Far-red impaired responsive family protein OS=Populus trichocarpa GN=POPTR_0016s01980g PE=2 SV=1
1373	12												5.77661e-31	128.642	231	G14712V01_(single)_contig_24906	gnl|BL_ORD_ID|1053426	tr|V4LAZ7|V4LAZ7_THESL Uncharacterized protein OS=Thellungiella salsuginea GN=EUTSA_v10001103mg PE=4 SV=1
1374	12												9.29947e-27	105.531	101	G14712V01_(single)_contig_67302	gnl|BL_ORD_ID|1302699	tr|D7PQV9|D7PQV9_SOLME Nucleotide binding site and leucine rich repeat protein 8 (Fragment) OS=Solanum melongena GN=RGC8 PE=4 SV=1
1375	12												2.33545e-52	180.259	162	gi_436389212_gb_JG842056.1_JG842056	gnl|BL_ORD_ID|15870	sp|Q9SSK9|MLP28_ARATH MLP-like protein 28 OS=Arabidopsis thaliana GN=MLP28 PE=1 SV=1
1376	12												5.19996e-20	23.0978	34	G14712V01_(single)_contig_27912	gnl|BL_ORD_ID|1192245	tr|Q7XYU2|Q7XYU2_GOSHI Integrase (Fragment) OS=Gossypium hirsutum PE=4 SV=1
1377	12												3.15029e-86	282.337	235	G14712V01_(single)_contig_83045	gnl|BL_ORD_ID|1448593	tr|B9II60|B9II60_POPTR Zinc finger family protein OS=Populus trichocarpa GN=POPTR_0016s05410g PE=4 SV=1
1378	12												1.45065e-13	75.0998	42	gi_436399410_gb_JG853118.1_JG853118	gnl|BL_ORD_ID|1448640	tr|B9H9X4|B9H9X4_POPTR Zinc finger family protein OS=Populus trichocarpa GN=POPTR_0006s05250g PE=4 SV=2
1379	12					unpha-siRNA	ACGGAGTTGGGTTTATGTGGC	0.2	0.1	0.2	0.5	-	4.53317e-78	244.202	164	gi_13356106_gb_BG446454.1_BG446454	gnl|BL_ORD_ID|590003	tr|B9R7A4|B9R7A4_RICCO Putative uncharacterized protein OS=Ricinus communis GN=RCOM_1589840 PE=4 SV=1
1380	12												1.11744e-100	329.717	438	G14712V01_(single)_contig_14903	gnl|BL_ORD_ID|612510	tr|B9SJC0|B9SJC0_RICCO ATP binding protein, putative OS=Ricinus communis GN=RCOM_0524670 PE=4 SV=1
1381	12												1.46397e-22	97.4413	49	gi_21099983_gb_BQ412296.1_BQ412296	gnl|BL_ORD_ID|1190744	tr|O23951|O23951_GOSHI Actin (Fragment) OS=Gossypium hirsutum PE=2 SV=1
1382	12												3.71559	33.4982	35	G14712V01_(single)_contig_25913	gnl|BL_ORD_ID|251209	tr|V4UAT3|V4UAT3_9ROSI Uncharacterized protein OS=Citrus clementina GN=CICLE_v10017659mg PE=4 SV=1
1383	12												6.51062e-59	199.904	137	gi_436392267_gb_JG851942.1_JG851942	gnl|BL_ORD_ID|1192864	tr|D0VBE8|D0VBE8_GOSHI Flavonoid 3&apos;-hydroxylase OS=Gossypium hirsutum PE=2 SV=1
1384	12												6.90986e-69	227.254	159	gi_21096376_gb_BQ408689.1_BQ408689	gnl|BL_ORD_ID|1192864	tr|D0VBE8|D0VBE8_GOSHI Flavonoid 3&apos;-hydroxylase OS=Gossypium hirsutum PE=2 SV=1
1385	12					unpha-siRNA	GAGGCTGGATTCACAGAGCAG	0.2	0.2	0.1	0.5	-	1.98154e-15	82.4185	141	G14712V01_(single)_contig_63366	gnl|BL_ORD_ID|618213	tr|B9SSN4|B9SSN4_RICCO Separase, putative OS=Ricinus communis GN=RCOM_1374500 PE=4 SV=1
1386	12												6.56696e-79	48.521	46	G14712V01_(single)_contig_74653	gnl|BL_ORD_ID|1476166	tr|U5FK26|U5FK26_POPTR Uncharacterized protein OS=Populus trichocarpa GN=POPTR_0017s04960g PE=4 SV=1
1387	12												2.31358e-08	59.6918	33	G14712V01_(single)_contig_35783	gnl|BL_ORD_ID|293695	tr|G7I2K6|G7I2K6_MEDTR Speckle-type POZ protein OS=Medicago truncatula GN=MTR_1g072650 PE=4 SV=1
1388	12					unpha-siRNA	CTGCTCTGTGAATCCAGCCTC	0.2	0.2	0.1	0.5	+	7.93352e-09	39.6614	108	G14712V01_(single)_contig_22786	gnl|BL_ORD_ID|279984	tr|G7IR45|G7IR45_MEDTR Arf-GAP with coiled-coil, ANK repeat and PH domain-containing protein OS=Medicago truncatula GN=MTR_2g080950 PE=4 SV=1
1389	12												1.74131e-05	49.2914	70	gi_436396610_gb_JG849706.1_JG849706	gnl|BL_ORD_ID|590828	tr|B9S611|B9S611_RICCO ARF GTPase activator, putative OS=Ricinus communis GN=RCOM_1062990 PE=4 SV=1
1390	12												4.27445e-35	135.576	120	G14712V01_(single)_contig_32119	gnl|BL_ORD_ID|1462799	tr|B9IQM4|B9IQM4_POPTR Phosphatidylinositol-4-phosphate 5-kinase family protein OS=Populus trichocarpa GN=POPTR_0019s11690g PE=4 SV=2
1391	13	>contig_491358	22	231	NBS_43	miRC146a1	TAGAAAGGGCAAAATGCAATC	0.1	0.2	0.1	0.4	84
1392	13					gar-siR2528	TTTGGGAAGCAATAAGAATTC	0.2	0.1	0.2	0.5	105
1393	13					miRC256a8	CGAGAGAATTTTGACGACCA	0.1	0.2	0.1	0.4	189
1394	13					gar-siR1097	CGGAGAGAACCGCGTGAGGCT	0.4	0.1	0.1	0.6	189
1395	13					pha-siRNA	CACCAGAACCAGTTGCAGTTG	3	1.5	0.1	4.6	-	9.90876e-137	393.275	215	G14712V01_(single)_contig_76212	gnl|BL_ORD_ID|1328806	tr|V7CUE9|V7CUE9_PHAVU Ribulose-phosphate 3-epimerase OS=Phaseolus vulgaris GN=PHAVU_001G095400g PE=3 SV=1
1396	13												3.42716e-77	239.965	138	gi_21100351_gb_BQ412664.1_BQ412664	gnl|BL_ORD_ID|1166399	tr|C5X4P9|C5X4P9_SORBI Ribulose-phosphate 3-epimerase OS=Sorghum bicolor GN=Sb02g029250 PE=3 SV=1
1397	13												0.0294943	40.0466	27	gi_21102417_gb_BQ414730.1_BQ414730	gnl|BL_ORD_ID|1166399	tr|C5X4P9|C5X4P9_SORBI Ribulose-phosphate 3-epimerase OS=Sorghum bicolor GN=Sb02g029250 PE=3 SV=1
1398	13												1.46959e-43	154.836	87	gi_13352389_gb_BG442737.1_BG442737	gnl|BL_ORD_ID|195866	tr|G7KAG6|G7KAG6_MEDTR Subunit 6b of cytochrome c oxidase OS=Medicago truncatula GN=MTR_5g064600 PE=2 SV=1
1399	13												8.36076e-59	193.741	159	gi_13355085_gb_BG445517.1_BG445517	gnl|BL_ORD_ID|1497028	tr|I1MAW4|I1MAW4_SOYBN Uncharacterized protein OS=Glycine max PE=4 SV=1
1400	13												1.86395e-59	195.667	200	gi_13245883_gb_BE054696.2_BE054696	gnl|BL_ORD_ID|580499	tr|B9RJN9|B9RJN9_RICCO Cytochrome C oxidase polypeptide vib, putative OS=Ricinus communis GN=RCOM_1037110 PE=4 SV=1
1401	13												6.26761e-47	161.77	175	gi_436392881_gb_JG858100.1_JG858100	gnl|BL_ORD_ID|248044	tr|V4SHN7|V4SHN7_9ROSI Uncharacterized protein OS=Citrus clementina GN=CICLE_v10002573mg PE=4 SV=1
1402	13												3.27496e-35	131.339	161	gi_436396374_gb_JG849470.1_JG849470	gnl|BL_ORD_ID|248044	tr|V4SHN7|V4SHN7_9ROSI Uncharacterized protein OS=Citrus clementina GN=CICLE_v10002573mg PE=4 SV=1
1403	13												2.00431e-60	195.667	200	gi_21093316_gb_BQ405629.1_BQ405629	gnl|BL_ORD_ID|580499	tr|B9RJN9|B9RJN9_RICCO Cytochrome C oxidase polypeptide vib, putative OS=Ricinus communis GN=RCOM_1037110 PE=4 SV=1
1404	13												0.0473716	38.891	43	gi_436406143_gb_JG841310.1_JG841310	gnl|BL_ORD_ID|1508566	tr|B9H706|B9H706_POPTR Cytochrome c oxidase 6b family protein OS=Populus trichocarpa GN=POPTR_0005s17330g PE=2 SV=1
1405	13												9.42607e-57	185.267	190	gi_13247321_gb_BF269825.2_BF269825	gnl|BL_ORD_ID|580499	tr|B9RJN9|B9RJN9_RICCO Cytochrome C oxidase polypeptide vib, putative OS=Ricinus communis GN=RCOM_1037110 PE=4 SV=1
1406	13												2.67565e-53	175.252	87	gi_11199362_gb_BF268367.1_BF268367	gnl|BL_ORD_ID|195866	tr|G7KAG6|G7KAG6_MEDTR Subunit 6b of cytochrome c oxidase OS=Medicago truncatula GN=MTR_5g064600 PE=2 SV=1
1407	13												5.2068e-18	84.7297	71	G14712V01_(single)_contig_68874	gnl|BL_ORD_ID|1344393	tr|G8DCX4|G8DCX4_PHAVU Putative Ty-1 copia retrotransposon OS=Phaseolus vulgaris PE=4 SV=1
1408	13					pha-siRNA	CAACTGCAACTGGTTCTGGTG	0.4	0.4	0.1	0.9	+	8.86949e-159	461.07	330	G14712V01_(single)_contig_55671	gnl|BL_ORD_ID|1561847	tr|K4AXY6|K4AXY6_SOLLC 5-hydroxyisourate hydrolase OS=Solanum lycopersicum GN=Solyc01g080940.2 PE=3 SV=1
1409	13												0	299.671	166	G14712V01_(single)_contig_62119	gnl|BL_ORD_ID|1490653	tr|B9GYK5|B9GYK5_POPTR GLUCAN SYNTHASE-LIKE 9 family protein OS=Populus trichocarpa GN=POPTR_0003s21690g PE=2 SV=2
1410	13												1.27728e-143	425.631	254	G14712V01_(single)_contig_20199	gnl|BL_ORD_ID|394054	tr|M5XEB8|M5XEB8_PRUPE Uncharacterized protein OS=Prunus persica GN=PRUPE_ppa003741mg PE=4 SV=1
1411	13												5.09414e-94	307.375	231	G14712V01_(single)_contig_81620	gnl|BL_ORD_ID|1479782	tr|B9GZ26|B9GZ26_POPTR ARF GTPase-activating domain-containing family protein OS=Populus trichocarpa GN=POPTR_0003s16170g PE=2 SV=1
1412	13												5.15704	31.5722	46	gi_21094258_gb_BQ406571.1_BQ406571	gnl|BL_ORD_ID|313979	tr|G7K5K2|G7K5K2_MEDTR Structural maintenance of chromosomes protein OS=Medicago truncatula GN=MTR_5g036300 PE=4 SV=1
1413	13												0.0059791	39.2762	59	G14712V01_(single)_contig_78097	gnl|BL_ORD_ID|1344393	tr|G8DCX4|G8DCX4_PHAVU Putative Ty-1 copia retrotransposon OS=Phaseolus vulgaris PE=4 SV=1
1414	13					pha-siRNA	AACTCCCAAGTATTGTTCTTC	0.2	0.4	0.1	0.7	+	3.22384e-76	264.618	275	G14712V01_(single)_contig_19040	gnl|BL_ORD_ID|276928	tr|G7L5H7|G7L5H7_MEDTR E3 ubiquitin-protein ligase ubr1 OS=Medicago truncatula GN=MTR_7g061540 PE=4 SV=1
1415	13												4.27342e-05	50.0618	43	G14712V01_(single)_contig_25785	gnl|BL_ORD_ID|968746	tr|F6HQ21|F6HQ21_VITVI Putative uncharacterized protein OS=Vitis vinifera GN=VIT_07s0104g01270 PE=4 SV=1
1416	13												6.67598e-30	123.25	171	G14712V01_(single)_contig_82332	gnl|BL_ORD_ID|996826	tr|A5ARM3|A5ARM3_VITVI Putative uncharacterized protein OS=Vitis vinifera GN=VITISV_042699 PE=4 SV=1
1417	13					pha-siRNA	ATATGGTGGCCTACGCCCTTC	0.4	0.1	0.1	0.6	-	5.2068e-18	84.7297	71	G14712V01_(single)_contig_68874	gnl|BL_ORD_ID|1344393	tr|G8DCX4|G8DCX4_PHAVU Putative Ty-1 copia retrotransposon OS=Phaseolus vulgaris PE=4 SV=1
1418	13												0.000485012	46.2098	78	G14712V01_(single)_contig_6837	gnl|BL_ORD_ID|1344393	tr|G8DCX4|G8DCX4_PHAVU Putative Ty-1 copia retrotransposon OS=Phaseolus vulgaris PE=4 SV=1
1419	13												8.10427e-29	117.472	111	G14712V01_(single)_contig_27303	gnl|BL_ORD_ID|1344393	tr|G8DCX4|G8DCX4_PHAVU Putative Ty-1 copia retrotransposon OS=Phaseolus vulgaris PE=4 SV=1
1420	13					unpha-siRNA	AGCAGGTTTACGAATTTCTCT	1.4	0.2	0.1	1.7	+	3.08963e-126	370.933	215	gi_13350683_gb_BG441031.1_BG441031	gnl|BL_ORD_ID|600227	tr|B9RM50|B9RM50_RICCO Putative uncharacterized protein OS=Ricinus communis GN=RCOM_1077700 PE=4 SV=1
1421	13												2.9797e-44	48.521	44	gi_13245950_gb_BE055540.2_BE055540	gnl|BL_ORD_ID|213776	tr|O80798|O80798_ARATH AT1G65270 protein OS=Arabidopsis thaliana GN=T8F5.4 PE=2 SV=1
1422	13												2.21142e-98	297.745	211	gi_436398087_gb_JG838511.1_JG838511	gnl|BL_ORD_ID|213776	tr|O80798|O80798_ARATH AT1G65270 protein OS=Arabidopsis thaliana GN=T8F5.4 PE=2 SV=1
1423	13												1.98798e-60	199.519	154	gi_436405419_gb_JG840982.1_JG840982	gnl|BL_ORD_ID|213776	tr|O80798|O80798_ARATH AT1G65270 protein OS=Arabidopsis thaliana GN=T8F5.4 PE=2 SV=1
1424	13												4.14765e-46	162.155	132	gi_21093835_gb_BQ406148.1_BQ406148	gnl|BL_ORD_ID|213776	tr|O80798|O80798_ARATH AT1G65270 protein OS=Arabidopsis thaliana GN=T8F5.4 PE=2 SV=1
1425	13												2.29381e-28	112.079	75	gi_18098867_gb_BM358121.1_BM358121	gnl|BL_ORD_ID|1869769	tr|Q0D651|Q0D651_ORYSJ Os07g0510900 protein OS=Oryza sativa subsp. japonica GN=Os07g0510900 PE=4 SV=1
1426	13												5.796e-164	484.182	252	G14712V01_(single)_contig_79368	gnl|BL_ORD_ID|1431556	tr|B9GQF7|B9GQF7_POPTR BTB/POZ domain-containing family protein OS=Populus trichocarpa GN=POPTR_0002s16840g PE=2 SV=1
1427	13												1.47382e-31	126.331	189	G14712V01_(single)_contig_30186	gnl|BL_ORD_ID|239859	tr|V4SMB9|V4SMB9_9ROSI Uncharacterized protein (Fragment) OS=Citrus clementina GN=CICLE_v100121851mg PE=4 SV=1
1428	13												7.22482e-16	78.5666	73	G14712V01_(single)_contig_75565	gnl|BL_ORD_ID|1068145	tr|A4S4Z5|A4S4Z5_OSTLU Predicted protein OS=Ostreococcus lucimarinus (strain CCE9901) GN=OSTLU_26583 PE=4 SV=1
1429	13												1.41007e-69	26.1794	25	G14712V01_(single)_contig_80154	gnl|BL_ORD_ID|1146071	tr|Q25A78|Q25A78_ORYSA H0413E07.4 protein OS=Oryza sativa GN=H0413E07.4 PE=4 SV=1
1430	13					unpha-siRNA	AGAAATTCGTAAACCTGCTCG	1.2	0.2	0.1	1.5	-	2.18815e-24	113.62	209	G14712V01_(single)_contig_14018	gnl|BL_ORD_ID|1490492	tr|B9HSF4|B9HSF4_POPTR DNAJ heat shock N-terminal domain-containing family protein OS=Populus trichocarpa GN=POPTR_0010s02050g PE=4 SV=2
1431	13												5.52066e-07	53.9138	26	G14712V01_(single)_contig_87534	gnl|BL_ORD_ID|614565	tr|B9S1J0|B9S1J0_RICCO Lipid binding protein, putative OS=Ricinus communis GN=RCOM_0865400 PE=4 SV=1
1432	13												1.66539e-75	245.358	119	gi_11208519_gb_BF277449.1_BF277449	gnl|BL_ORD_ID|535494	tr|F2E3N3|F2E3N3_HORVD Predicted protein OS=Hordeum vulgare var. distichum PE=2 SV=1
1433	13												1.13218e-77	244.588	199	gi_11202037_gb_BF271042.1_BF271042	gnl|BL_ORD_ID|281208	tr|G7IN05|G7IN05_MEDTR NifU-like protein OS=Medicago truncatula GN=MTR_2g036690 PE=4 SV=1
1434	13												3.62169e-97	294.664	206	G14712V01_(single)_contig_63329	gnl|BL_ORD_ID|281208	tr|G7IN05|G7IN05_MEDTR NifU-like protein OS=Medicago truncatula GN=MTR_2g036690 PE=4 SV=1
1435	13												8.00654e-88	284.648	190	G14712V01_(single)_contig_84885	gnl|BL_ORD_ID|144937	tr|B9IK79|B9IK79_POPTR Exocyst subunit EXO70 family protein OS=Populus trichocarpa GN=POPTR_0017s12950g PE=2 SV=2
1436	13												5.2068e-18	84.7297	71	G14712V01_(single)_contig_68874	gnl|BL_ORD_ID|1344393	tr|G8DCX4|G8DCX4_PHAVU Putative Ty-1 copia retrotransposon OS=Phaseolus vulgaris PE=4 SV=1
1437	13					unpha-siRNA	TTCTTCTGGAGAGACTGCATT	0.1	0.1	0.6	0.8	+	2.49596e-12	68.5514	96	G14712V01_(single)_contig_70569	gnl|BL_ORD_ID|238201	tr|V4TYK3|V4TYK3_9ROSI Uncharacterized protein OS=Citrus clementina GN=CICLE_v10019258mg PE=4 SV=1
1438	13												7.47944e-44	157.532	100	G14712V01_(single)_contig_44400	gnl|BL_ORD_ID|1526846	tr|B9HW83|B9HW83_POPTR AICARFT/IMPCHase bienzyme family protein OS=Populus trichocarpa GN=POPTR_0010s12460g PE=3 SV=2
1439	13												1.90049e-140	413.305	341	G14712V01_(single)_contig_56214	gnl|BL_ORD_ID|624841	tr|B9T5X0|B9T5X0_RICCO Cinnamoyl-CoA reductase, putative OS=Ricinus communis GN=RCOM_0279290 PE=3 SV=1
1440	13												4.1722e-97	301.597	177	gi_11205811_gb_BF274741.1_BF274741	gnl|BL_ORD_ID|1452222	tr|B9GZ15|B9GZ15_POPTR Transaldolase family protein OS=Populus trichocarpa GN=POPTR_0003s16030g PE=2 SV=1
1441	13												1.02212e-80	266.159	175	gi_436390802_gb_JG849190.1_JG849190	gnl|BL_ORD_ID|327808	tr|G7KQC8|G7KQC8_MEDTR Guanine nucleotide-binding protein alpha-2 subunit OS=Medicago truncatula GN=MTR_6g071360 PE=4 SV=1
1442	13												4.92094e-27	109.383	145	G14712V01_(single)_contig_11934	gnl|BL_ORD_ID|1539993	tr|B9H0V9|B9H0V9_POPTR Lateral root primordium family protein (Fragment) OS=Populus trichocarpa GN=POPTR_0004s16770g PE=4 SV=2
1443	13												1.55053e-66	211.846	105	G14712V01_(single)_contig_83238	gnl|BL_ORD_ID|141463	tr|B9MV66|B9MV66_POPTR Phagocytosis and cell motility protein ELMO1 OS=Populus trichocarpa GN=POPTR_0014s04870g PE=2 SV=1
1444	13					unpha-siRNA	AACTGCAACTGGTTCTGGTGT	0.6	0.1	0.1	0.8	+	5.84328e-12	73.559	44	G14712V01_(single)_contig_79982	gnl|BL_ORD_ID|1483404	tr|B9HFB8|B9HFB8_POPTR FG-GAP repeat-containing family protein OS=Populus trichocarpa GN=POPTR_0007s13600g PE=2 SV=2
1445	13												4.62151e-34	83.1889	43	gi_13248410_gb_BF275740.2_BF275740	gnl|BL_ORD_ID|392265	tr|M5VWW9|M5VWW9_PRUPE Uncharacterized protein OS=Prunus persica GN=PRUPE_ppa006754mg PE=4 SV=1
1446	13												7.82762e-110	328.561	184	gi_13247449_gb_BF270497.2_BF270497	gnl|BL_ORD_ID|140737	tr|B9HC88|B9HC88_POPTR F-box family protein OS=Populus trichocarpa GN=POPTR_0006s22910g PE=4 SV=2
1447	13												8.8801e-38	144.821	113	G14712V01_(single)_contig_20053	gnl|BL_ORD_ID|263371	tr|V4SA75|V4SA75_9ROSI Uncharacterized protein OS=Citrus clementina GN=CICLE_v10027751mg PE=4 SV=1
1448	13												0	299.671	166	G14712V01_(single)_contig_62119	gnl|BL_ORD_ID|1490653	tr|B9GYK5|B9GYK5_POPTR GLUCAN SYNTHASE-LIKE 9 family protein OS=Populus trichocarpa GN=POPTR_0003s21690g PE=2 SV=2
1449	13												0.0059791	39.2762	59	G14712V01_(single)_contig_78097	gnl|BL_ORD_ID|1344393	tr|G8DCX4|G8DCX4_PHAVU Putative Ty-1 copia retrotransposon OS=Phaseolus vulgaris PE=4 SV=1
1450	13					unpha-siRNA	TGCAACTGCAACTGGTTCTGG	0.4	0.1	0.2	0.7	+	5.31686e-70	251.136	356	G14712V01_(single)_contig_15450	gnl|BL_ORD_ID|1945417	tr|D7KUZ7|D7KUZ7_ARALL Binding protein OS=Arabidopsis lyrata subsp. lyrata GN=ARALYDRAFT_475810 PE=4 SV=1
1451	13												3.62109e-69	33.8834	14	G14712V01_(single)_contig_82711	gnl|BL_ORD_ID|631280	tr|B9RB66|B9RB66_RICCO DNA binding protein, putative OS=Ricinus communis GN=RCOM_1511900 PE=4 SV=1
1452	13												1.91001e-146	466.077	528	G14712V01_(single)_contig_13266	gnl|BL_ORD_ID|590399	tr|B9RHZ3|B9RHZ3_RICCO Serine/threonine protein kinase, putative OS=Ricinus communis GN=RCOM_1574670 PE=4 SV=1
1453	13												0.0403238	37.7354	39	G14712V01_(single)_contig_75665	gnl|BL_ORD_ID|617950	tr|B9RX72|B9RX72_RICCO Putative uncharacterized protein OS=Ricinus communis GN=RCOM_0818730 PE=4 SV=1
1454	13												2.41821e-137	87.8113	50	G14712V01_(single)_contig_31726	gnl|BL_ORD_ID|1473481	tr|B9GG71|B9GG71_POPTR Uncharacterized protein OS=Populus trichocarpa GN=POPTR_0001s28120g PE=4 SV=1
1455	13												2.63593e-46	164.081	122	G14712V01_(single)_contig_8152	gnl|BL_ORD_ID|327406	tr|G8A177|G8A177_MEDTR 2-phosphoglycerate kinase OS=Medicago truncatula GN=MTR_117s0048 PE=4 SV=1
1456	13												1.05879e-42	160.999	148	G14712V01_(single)_contig_2488	gnl|BL_ORD_ID|648186	tr|B9S7K7|B9S7K7_RICCO Transcription factor, putative OS=Ricinus communis GN=RCOM_0609080 PE=4 SV=1
1457	13												6.27003e-133	140.584	86	G14712V01_(single)_contig_42376	gnl|BL_ORD_ID|1504064	tr|B9IBS2|B9IBS2_POPTR Ubiquitin system component Cue domain-containing family protein OS=Populus trichocarpa GN=POPTR_0014s01720g PE=4 SV=2
1458	13												0	299.671	166	G14712V01_(single)_contig_62119	gnl|BL_ORD_ID|1490653	tr|B9GYK5|B9GYK5_POPTR GLUCAN SYNTHASE-LIKE 9 family protein OS=Populus trichocarpa GN=POPTR_0003s21690g PE=2 SV=2
1459	13												8.86949e-159	461.07	330	G14712V01_(single)_contig_55671	gnl|BL_ORD_ID|1561847	tr|K4AXY6|K4AXY6_SOLLC 5-hydroxyisourate hydrolase OS=Solanum lycopersicum GN=Solyc01g080940.2 PE=3 SV=1
1460	13												0.0059791	39.2762	59	G14712V01_(single)_contig_78097	gnl|BL_ORD_ID|1344393	tr|G8DCX4|G8DCX4_PHAVU Putative Ty-1 copia retrotransposon OS=Phaseolus vulgaris PE=4 SV=1
1461	13					unpha-siRNA	TACACCAGAACCAGTTGCAGT	0.4	0.1	0.1	0.6	-	8.11885e-86	152.91	77	G14712V01_(single)_contig_42909	gnl|BL_ORD_ID|1463986	tr|B9GMY2|B9GMY2_POPTR Outer membrane family protein OS=Populus trichocarpa GN=POPTR_0001s12500g PE=4 SV=1
1462	13												0	627.476	623	G14712V01_(single)_contig_13539	gnl|BL_ORD_ID|1326145	tr|V7CGK9|V7CGK9_PHAVU Uncharacterized protein OS=Phaseolus vulgaris GN=PHAVU_003G291200g PE=4 SV=1
1463	13												5.2068e-18	84.7297	71	G14712V01_(single)_contig_68874	gnl|BL_ORD_ID|1344393	tr|G8DCX4|G8DCX4_PHAVU Putative Ty-1 copia retrotransposon OS=Phaseolus vulgaris PE=4 SV=1
1464	13					unpha-siRNA	TGGCCTTGCAACTGCAACTGG	0.4	0.1	0.1	0.6	+	7.44481e-34	135.961	125	G14712V01_(single)_contig_14289	gnl|BL_ORD_ID|1672131	tr|M0S7C0|M0S7C0_MUSAM Uncharacterized protein OS=Musa acuminata subsp. malaccensis PE=4 SV=1
1465	13												0.00299946	44.669	57	G14712V01_(single)_contig_42423	gnl|BL_ORD_ID|332739	tr|G7JMP2|G7JMP2_MEDTR Zinc finger CCCH domain-containing protein OS=Medicago truncatula GN=MTR_4g104260 PE=4 SV=1
1466	13												1.01311e-78	247.669	193	G14712V01_(single)_contig_61742	gnl|BL_ORD_ID|1459174	tr|B9H735|B9H735_POPTR Mitochondrial substrate carrier family protein OS=Populus trichocarpa GN=POPTR_0005s17040g PE=3 SV=1
1467	13												6.88763e-57	78.5666	47	G14712V01_(single)_contig_13315	gnl|BL_ORD_ID|1465157	tr|C6ZRQ3|C6ZRQ3_SOYBN Receptor-like protein kinase like protein OS=Glycine max PE=2 SV=1
1468	13												2.09516e-52	181.8	215	G14712V01_(single)_contig_15085	gnl|BL_ORD_ID|1862370	tr|D9ZJ27|D9ZJ27_MALDO HSF domain class transcription factor OS=Malus domestica GN=HSF3 PE=2 SV=1
1469	13												0.0059791	39.2762	59	G14712V01_(single)_contig_78097	gnl|BL_ORD_ID|1344393	tr|G8DCX4|G8DCX4_PHAVU Putative Ty-1 copia retrotransposon OS=Phaseolus vulgaris PE=4 SV=1
1470	13					unpha-siRNA	AAGTGACAAATGGAAATGCGC	0.4	0.1	0.1	0.6	-	2.04952	35.039	42	G14712V01_(single)_contig_78648	gnl|BL_ORD_ID|1445314	tr|B9IA88|B9IA88_POPTR Aspartyl protease family protein OS=Populus trichocarpa GN=POPTR_0014s14350g PE=4 SV=1
1471	13												3.7376	33.8834	23	G14712V01_(single)_contig_19767	gnl|BL_ORD_ID|1505119	tr|U5FVV2|U5FVV2_POPTR Uncharacterized protein OS=Populus trichocarpa GN=POPTR_0013s13300g PE=4 SV=1
1472	13												5.2068e-18	84.7297	71	G14712V01_(single)_contig_68874	gnl|BL_ORD_ID|1344393	tr|G8DCX4|G8DCX4_PHAVU Putative Ty-1 copia retrotransposon OS=Phaseolus vulgaris PE=4 SV=1
1473	13												6.69723e-48	48.9062	28	G14712V01_(single)_contig_73209	gnl|BL_ORD_ID|1387880	tr|S4SLG7|S4SLG7_ACTCH Alpha-amylase OS=Actinidia chinensis GN=AMY1 PE=2 SV=1
1474	13												2.79668e-125	363.229	179	gi_436403323_gb_JG856508.1_JG856508	gnl|BL_ORD_ID|147575	tr|A9P9X4|A9P9X4_POPTR ADP-ribosylation factor family protein OS=Populus trichocarpa GN=POPTR_0005s00910g PE=2 SV=1
1475	13												7.19264e-90	279.256	181	G14712V01_(single)_contig_80163	gnl|BL_ORD_ID|350508	tr|G7KXJ7|G7KXJ7_MEDTR Arginine/serine-rich splicing factor OS=Medicago truncatula GN=MTR_7g112760 PE=4 SV=1
1476	13					unpha-siRNA	TCTGGAGAGACTGCATTTCTT	0.1	0.4	0.1	0.6	+	1.28315e-179	508.449	244	G14712V01_(single)_contig_60037	gnl|BL_ORD_ID|1191261	tr|H9A0J8|H9A0J8_GOSHI Chloroplast Trx OS=Gossypium hirsutum PE=2 SV=1
1477	13												1.05056e-86	270.011	173	G14712V01_(single)_contig_61268	gnl|BL_ORD_ID|1500808	tr|B9MTV7|B9MTV7_POPTR Kinase family protein OS=Populus trichocarpa GN=POPTR_0003s03310g PE=4 SV=1
1478	13												1.02212e-80	266.159	175	gi_436390802_gb_JG849190.1_JG849190	gnl|BL_ORD_ID|327808	tr|G7KQC8|G7KQC8_MEDTR Guanine nucleotide-binding protein alpha-2 subunit OS=Medicago truncatula GN=MTR_6g071360 PE=4 SV=1
1479	13												1.12216e-113	334.724	159	gi_436398912_gb_JG852620.1_JG852620	gnl|BL_ORD_ID|1191261	tr|H9A0J8|H9A0J8_GOSHI Chloroplast Trx OS=Gossypium hirsutum PE=2 SV=1
1480	13												3.05812e-25	60.8474	44	G14712V01_(single)_contig_59414	gnl|BL_ORD_ID|1470089	tr|B9H0W4|B9H0W4_POPTR Kinesin motor family protein OS=Populus trichocarpa GN=POPTR_0004s16820g PE=3 SV=1
1481	13												2.84903e-40	135.961	71	G14712V01_(single)_contig_10307	gnl|BL_ORD_ID|476520	tr|D4P863|D4P863_LINUS Putative zinc finger protein (Fragment) OS=Linum usitatissimum PE=2 SV=1
1482	13												9.26517	33.113	35	G14712V01_(single)_contig_18607	gnl|BL_ORD_ID|1397500	tr|M0ZSF0|M0ZSF0_SOLTU Uncharacterized protein OS=Solanum tuberosum GN=PGSC0003DMG400002730 PE=4 SV=1
1483	13												8.80782e-82	109.768	55	gi_18099180_gb_BM358434.1_BM358434	gnl|BL_ORD_ID|1190985	tr|Q2QDD8|Q2QDD8_GOSHI MAP kinase (Fragment) OS=Gossypium hirsutum PE=2 SV=1
1484	13												4.91213	31.9574	38	G14712V01_(single)_contig_21153	gnl|BL_ORD_ID|1551401	tr|I1LK57|I1LK57_SOYBN Uncharacterized protein OS=Glycine max PE=4 SV=1
1485	13												1.41007e-69	26.1794	25	G14712V01_(single)_contig_80154	gnl|BL_ORD_ID|1146071	tr|Q25A78|Q25A78_ORYSA H0413E07.4 protein OS=Oryza sativa GN=H0413E07.4 PE=4 SV=1
1486	13												0.0697503	39.2762	77	G14712V01_(single)_contig_75346	gnl|BL_ORD_ID|1146721	tr|Q8RU68|Q8RU68_ORYSA Putative 22 kDa kafirin cluster; Ty3-Gypsy type OS=Oryza sativa GN=OSJNBa0022D10.4 PE=4 SV=1
1487	13												1.26913	36.965	47	G14712V01_(single)_contig_80464	gnl|BL_ORD_ID|27298	sp|P0C2F6|RNHX1_ARATH Putative ribonuclease H protein At1g65750 OS=Arabidopsis thaliana GN=At1g65750 PE=3 SV=1
1488	13												2.70293e-61	215.698	222	gi_13354894_gb_BG445242.1_BG445242	gnl|BL_ORD_ID|340581	tr|G7I833|G7I833_MEDTR Nucleolar GTPase OS=Medicago truncatula GN=MTR_1g082840 PE=4 SV=1
1489	13												1.16725e-27	111.309	75	G14712V01_(single)_contig_2237	gnl|BL_ORD_ID|423684	tr|F8WLB9|F8WLB9_CITUN Putative uncharacterized protein ORF52 OS=Citrus unshiu GN=ORF52 PE=4 SV=1
1490	13					unpha-siRNA	CATATCAGTAAATCGAGCAGG	0.2	0.1	0.2	0.5	+	2.44367e-05	25.409	16	G14712V01_(single)_contig_49422	gnl|BL_ORD_ID|1152209	tr|E6NU43|E6NU43_JATCU JHL23J11.8 protein OS=Jatropha curcas GN=JHL23J11.8 PE=4 SV=1
1491	13												8.23617e-68	220.32	137	gi_436396162_gb_JG842922.1_JG842922	gnl|BL_ORD_ID|650620	tr|B9T6K7|B9T6K7_RICCO Zinc finger protein, putative OS=Ricinus communis GN=RCOM_0261670 PE=4 SV=1
1492	13												5.74416e-32	123.25	93	gi_436404264_gb_JG847252.1_JG847252	gnl|BL_ORD_ID|1492975	tr|B9GMU6|B9GMU6_POPTR Peptidyl-prolyl cis-trans isomerase OS=Populus trichocarpa GN=POPTR_0001s12920g PE=4 SV=2
1493	13												9.03863e-50	169.474	115	gi_436393197_gb_JG858416.1_JG858416	gnl|BL_ORD_ID|1492975	tr|B9GMU6|B9GMU6_POPTR Peptidyl-prolyl cis-trans isomerase OS=Populus trichocarpa GN=POPTR_0001s12920g PE=4 SV=2
1494	14	>contig_605436	48	185	Arginine N-methyltransferase 1	gar-siR2111	TGGATTTTGTAGGTGCATTGG	0.1	0.4	1.1	1.6	26
1495	14					pha-siRNA	TATACATGCCATAGACTCGAA	2.2	5.2	4.5	11.9	+	4.63389	33.8834	76	G14712V01_(single)_contig_17353	gnl|BL_ORD_ID|441233	tr|J3MV52|J3MV52_ORYBR Uncharacterized protein OS=Oryza brachyantha GN=OB08G29830 PE=4 SV=1
1496	14												4.27546	30.8018	37	G14712V01_(single)_contig_44256	gnl|BL_ORD_ID|1084756	tr|D8S8G8|D8S8G8_SELML Putative uncharacterized protein (Fragment) OS=Selaginella moellendorffii GN=SELMODRAFT_28959 PE=4 SV=1
1497	14												6.05209	33.113	53	gi_21092375_gb_BQ404688.1_BQ404688	gnl|BL_ORD_ID|1377075	tr|M0ZKJ6|M0ZKJ6_SOLTU Serine/threonine-protein kinase OS=Solanum tuberosum GN=PGSC0003DMG400001059 PE=3 SV=1
1498	14												2.82231	34.6538	73	G14712V01_(single)_contig_23140	gnl|BL_ORD_ID|970633	tr|F6H4B2|F6H4B2_VITVI Putative uncharacterized protein OS=Vitis vinifera GN=VIT_07s0031g01670 PE=3 SV=1
1499	14												7.31891	32.3426	45	G14712V01_(single)_contig_83800	gnl|BL_ORD_ID|1688170	tr|M0T9E7|M0T9E7_MUSAM Uncharacterized protein OS=Musa acuminata subsp. malaccensis PE=4 SV=1
1500	14												2.83687e-19	89.7373	154	G14712V01_(single)_contig_67317	gnl|BL_ORD_ID|1538327	tr|B9I0P3|B9I0P3_POPTR Uncharacterized protein OS=Populus trichocarpa GN=POPTR_0011s15190g PE=4 SV=2
1501	14												6.8099	33.113	44	G14712V01_(single)_contig_23457	gnl|BL_ORD_ID|1659058	tr|M0RQ34|M0RQ34_MUSAM Uncharacterized protein OS=Musa acuminata subsp. malaccensis PE=4 SV=1
1502	14												1.86716	31.9574	30	gi_195983226_gb_FL576408.1_FL576408	gnl|BL_ORD_ID|984486	tr|F6I6S2|F6I6S2_VITVI Putative uncharacterized protein OS=Vitis vinifera GN=VIT_12s0121g00380 PE=4 SV=1
1503	14					pha-siRNA	TTCGAGTCTATGGCATGTATA	2.6	1.5	4	8.1	-	1.17739	35.039	15	G14712V01_(single)_contig_44601	gnl|BL_ORD_ID|1369768	tr|Q60CY2|Q60CY2_SOLTU Putative polyprotein, identical OS=Solanum tuberosum GN=STB1_57t00003 PE=4 SV=1
1504	14												4.28482	31.5722	75	G14712V01_(single)_contig_45245	gnl|BL_ORD_ID|929664	tr|W1NMW1|W1NMW1_AMBTC Uncharacterized protein OS=Amborella trichopoda GN=AMTR_s00074p00106610 PE=4 SV=1
1505	14												6.86569e-20	91.2781	169	G14712V01_(single)_contig_8681	gnl|BL_ORD_ID|317657	tr|G7LC62|G7LC62_MEDTR Serine/threonine protein kinase OS=Medicago truncatula GN=MTR_8g092290 PE=4 SV=1
1506	14												1.78055e-45	166.777	94	G14712V01_(single)_contig_27244	gnl|BL_ORD_ID|1190796	tr|A4L9W4|A4L9W4_GOSHI Auxin response factor OS=Gossypium hirsutum GN=ARF3 PE=2 SV=1
1507	14												2.74069	31.187	38	G14712V01_(single)_contig_89151	gnl|BL_ORD_ID|142381	tr|K7K6Q9|K7K6Q9_SOYBN Uncharacterized protein OS=Glycine max PE=4 SV=1
1508	14												1.54416	33.8834	72	G14712V01_(single)_contig_68470	gnl|BL_ORD_ID|335620	tr|G7K1P8|G7K1P8_MEDTR ATP-dependent DNA helicase PIF1 OS=Medicago truncatula GN=MTR_5g078260 PE=4 SV=1
1509	14												8.39196	31.9574	55	G14712V01_(single)_contig_33674	gnl|BL_ORD_ID|1065644	tr|A4S6I5|A4S6I5_OSTLU Predicted protein OS=Ostreococcus lucimarinus (strain CCE9901) GN=OSTLU_51201 PE=3 SV=1
1510	14												4.30978	32.7278	36	G14712V01_(single)_contig_75989	gnl|BL_ORD_ID|1683397	tr|M0TCQ6|M0TCQ6_MUSAM Uncharacterized protein OS=Musa acuminata subsp. malaccensis PE=4 SV=1
1511	14												3.25416	33.8834	60	gi_195983071_gb_FL577224.1_FL577224	gnl|BL_ORD_ID|407068	tr|M5W957|M5W957_PRUPE Uncharacterized protein OS=Prunus persica GN=PRUPE_ppa003060mg PE=4 SV=1
1512	14					unpha-siRNA	CTATACATGCCATAGACTCGA	0.6	1.9	2.6	5.1	+	9.55645	33.113	54	G14712V01_(single)_contig_86936	gnl|BL_ORD_ID|722141	tr|K7W7Z1|K7W7Z1_MAIZE Ubiquitin-protein ligase OS=Zea mays GN=ZEAMMB73_547914 PE=4 SV=1
1513	14												4.27546	30.8018	37	G14712V01_(single)_contig_44256	gnl|BL_ORD_ID|1084756	tr|D8S8G8|D8S8G8_SELML Putative uncharacterized protein (Fragment) OS=Selaginella moellendorffii GN=SELMODRAFT_28959 PE=4 SV=1
1514	14												4.63389	33.8834	76	G14712V01_(single)_contig_17353	gnl|BL_ORD_ID|441233	tr|J3MV52|J3MV52_ORYBR Uncharacterized protein OS=Oryza brachyantha GN=OB08G29830 PE=4 SV=1
1515	14												1.86716	31.9574	30	gi_195983226_gb_FL576408.1_FL576408	gnl|BL_ORD_ID|984486	tr|F6I6S2|F6I6S2_VITVI Putative uncharacterized protein OS=Vitis vinifera GN=VIT_12s0121g00380 PE=4 SV=1
1516	14					unpha-siRNA	TCGAGTCTATGGCATGTATAG	0.4	0.2	0.8	1.4	-	2.42268e-102	305.064	152	gi_436407424_gb_JG847838.1_JG847838	gnl|BL_ORD_ID|1190180	tr|A6YRS2|A6YRS2_GOSHI Isopentenyltransferase (Fragment) OS=Gossypium hirsutum PE=2 SV=1
1517	14												2.60856e-40	43.5134	57	G14712V01_(single)_contig_43863	gnl|BL_ORD_ID|407086	tr|M5WCD2|M5WCD2_PRUPE Uncharacterized protein OS=Prunus persica GN=PRUPE_ppa015630mg PE=4 SV=1
1518	14												1.78055e-45	166.777	94	G14712V01_(single)_contig_27244	gnl|BL_ORD_ID|1190796	tr|A4L9W4|A4L9W4_GOSHI Auxin response factor OS=Gossypium hirsutum GN=ARF3 PE=2 SV=1
1519	14												1.42227e-21	54.299	51	G14712V01_(single)_contig_42500	gnl|BL_ORD_ID|1869941	tr|Q2R9J3|Q2R9J3_ORYSJ Retrotransposon protein, putative, unclassified OS=Oryza sativa subsp. japonica GN=LOC_Os11g08550 PE=4 SV=1
1520	14												2.74069	31.187	38	G14712V01_(single)_contig_89151	gnl|BL_ORD_ID|142381	tr|K7K6Q9|K7K6Q9_SOYBN Uncharacterized protein OS=Glycine max PE=4 SV=1
1521	14												1.54416	33.8834	72	G14712V01_(single)_contig_68470	gnl|BL_ORD_ID|335620	tr|G7K1P8|G7K1P8_MEDTR ATP-dependent DNA helicase PIF1 OS=Medicago truncatula GN=MTR_5g078260 PE=4 SV=1
1522	14												8.39196	31.9574	55	G14712V01_(single)_contig_33674	gnl|BL_ORD_ID|1065644	tr|A4S6I5|A4S6I5_OSTLU Predicted protein OS=Ostreococcus lucimarinus (strain CCE9901) GN=OSTLU_51201 PE=3 SV=1
1523	14												4.30978	32.7278	36	G14712V01_(single)_contig_75989	gnl|BL_ORD_ID|1683397	tr|M0TCQ6|M0TCQ6_MUSAM Uncharacterized protein OS=Musa acuminata subsp. malaccensis PE=4 SV=1
1524	14												3.25416	33.8834	60	gi_195983071_gb_FL577224.1_FL577224	gnl|BL_ORD_ID|407068	tr|M5W957|M5W957_PRUPE Uncharacterized protein OS=Prunus persica GN=PRUPE_ppa003060mg PE=4 SV=1
1525	14					unpha-siRNA	CGAGTCTATGGCATGTATAGG	0.2	0.4	0.2	0.8	-	4.28482	31.5722	75	G14712V01_(single)_contig_45245	gnl|BL_ORD_ID|929664	tr|W1NMW1|W1NMW1_AMBTC Uncharacterized protein OS=Amborella trichopoda GN=AMTR_s00074p00106610 PE=4 SV=1
1526	14												0.715686	35.4242	65	G14712V01_(single)_contig_31723	gnl|BL_ORD_ID|1148162	tr|Q01KU9|Q01KU9_ORYSA OSIGBa0115A19.3 protein OS=Oryza sativa GN=OSIGBa0115A19.3 PE=4 SV=1
1527	14												1.54416	33.8834	72	G14712V01_(single)_contig_68470	gnl|BL_ORD_ID|335620	tr|G7K1P8|G7K1P8_MEDTR ATP-dependent DNA helicase PIF1 OS=Medicago truncatula GN=MTR_5g078260 PE=4 SV=1
1528	14												8.39196	31.9574	55	G14712V01_(single)_contig_33674	gnl|BL_ORD_ID|1065644	tr|A4S6I5|A4S6I5_OSTLU Predicted protein OS=Ostreococcus lucimarinus (strain CCE9901) GN=OSTLU_51201 PE=3 SV=1
1529	14												2.74069	31.187	38	G14712V01_(single)_contig_89151	gnl|BL_ORD_ID|142381	tr|K7K6Q9|K7K6Q9_SOYBN Uncharacterized protein OS=Glycine max PE=4 SV=1
1530	14												5.17607	32.3426	76	G14712V01_(single)_contig_40263	gnl|BL_ORD_ID|1802374	tr|D8TRN2|D8TRN2_VOLCA Dynein heavy chain 6 OS=Volvox carteri GN=Dhc6 PE=4 SV=1
1531	14												3.25416	33.8834	60	gi_195983071_gb_FL577224.1_FL577224	gnl|BL_ORD_ID|407068	tr|M5W957|M5W957_PRUPE Uncharacterized protein OS=Prunus persica GN=PRUPE_ppa003060mg PE=4 SV=1
1532	14												4.30978	32.7278	36	G14712V01_(single)_contig_75989	gnl|BL_ORD_ID|1683397	tr|M0TCQ6|M0TCQ6_MUSAM Uncharacterized protein OS=Musa acuminata subsp. malaccensis PE=4 SV=1
1533	14					unpha-siRNA	TTTCGAGTCTATGGCATGTAT	0.2	0.2	0.1	0.5	-	2.29351e-31	124.79	125	G14712V01_(single)_contig_67962	gnl|BL_ORD_ID|1303848	tr|A2I5E5|A2I5E5_BETVU Retrotransposon protein OS=Beta vulgaris PE=4 SV=1
1534	14												1.39717e-127	380.178	255	G14712V01_(single)_contig_42215	gnl|BL_ORD_ID|1476291	tr|B9MU58|B9MU58_POPTR Syntaxin family protein OS=Populus trichocarpa GN=POPTR_0001s02100g PE=4 SV=1
1535	14												0	923.309	785	G14712V01_(single)_contig_13939	gnl|BL_ORD_ID|1351581	tr|V7CGQ1|V7CGQ1_PHAVU Uncharacterized protein OS=Phaseolus vulgaris GN=PHAVU_002G058700g PE=4 SV=1
1536	14												4.28482	31.5722	75	G14712V01_(single)_contig_45245	gnl|BL_ORD_ID|929664	tr|W1NMW1|W1NMW1_AMBTC Uncharacterized protein OS=Amborella trichopoda GN=AMTR_s00074p00106610 PE=4 SV=1
1537	14												6.86569e-20	91.2781	169	G14712V01_(single)_contig_8681	gnl|BL_ORD_ID|317657	tr|G7LC62|G7LC62_MEDTR Serine/threonine protein kinase OS=Medicago truncatula GN=MTR_8g092290 PE=4 SV=1
1538	14												2.74069	31.187	38	G14712V01_(single)_contig_89151	gnl|BL_ORD_ID|142381	tr|K7K6Q9|K7K6Q9_SOYBN Uncharacterized protein OS=Glycine max PE=4 SV=1
1539	14												1.17739	35.039	15	G14712V01_(single)_contig_44601	gnl|BL_ORD_ID|1369768	tr|Q60CY2|Q60CY2_SOLTU Putative polyprotein, identical OS=Solanum tuberosum GN=STB1_57t00003 PE=4 SV=1
1540	14												1.54416	33.8834	72	G14712V01_(single)_contig_68470	gnl|BL_ORD_ID|335620	tr|G7K1P8|G7K1P8_MEDTR ATP-dependent DNA helicase PIF1 OS=Medicago truncatula GN=MTR_5g078260 PE=4 SV=1
1541	14												8.39196	31.9574	55	G14712V01_(single)_contig_33674	gnl|BL_ORD_ID|1065644	tr|A4S6I5|A4S6I5_OSTLU Predicted protein OS=Ostreococcus lucimarinus (strain CCE9901) GN=OSTLU_51201 PE=3 SV=1
1542	14												4.30978	32.7278	36	G14712V01_(single)_contig_75989	gnl|BL_ORD_ID|1683397	tr|M0TCQ6|M0TCQ6_MUSAM Uncharacterized protein OS=Musa acuminata subsp. malaccensis PE=4 SV=1
1543	14												3.25416	33.8834	60	gi_195983071_gb_FL577224.1_FL577224	gnl|BL_ORD_ID|407068	tr|M5W957|M5W957_PRUPE Uncharacterized protein OS=Prunus persica GN=PRUPE_ppa003060mg PE=4 SV=1
1544	15	>G14712V01_(single)_contig_56880	81	332	zinc finger 2	gar-siR2180	TGTATTTGTATCGGACATTGG	0.2	0.4	0.4	1	164
1545	15					gar-siR604	ATGTATTTGTATCGGACATTG	0.1	0.2	1.3	1.6	164
1546	15					gar-siR152	AAGAGTTTTAACGAGGTTCGG	0.2	0.4	0.4	1	437
1547	15					pha-siRNA	CGACGCGCTGATCGGACGGCT	0.2	0.4	3.8	4.4	-	1.3887e-60	203.371	122	gi_8379181_gb_BE052125.1_BE052125	gnl|BL_ORD_ID|607046	tr|B9SEM5|B9SEM5_RICCO Acyl-protein thioesterase, putative OS=Ricinus communis GN=RCOM_0220610 PE=4 SV=1
1548	15												2.58755e-103	304.294	178	G14712V01_(single)_contig_65373	gnl|BL_ORD_ID|963325	tr|F6HM97|F6HM97_VITVI Putative uncharacterized protein OS=Vitis vinifera GN=VIT_10s0003g01280 PE=2 SV=1
1549	15												1.05631e-69	223.787	111	G14712V01_(single)_contig_56880	gnl|BL_ORD_ID|14508	sp|Q9LMK2|LSH6_ARATH Protein LIGHT-DEPENDENT SHORT HYPOCOTYLS 6 OS=Arabidopsis thaliana GN=LSH6 PE=1 SV=1
1550	15												1.03981e-80	247.284	125	G14712V01_(single)_contig_25030	gnl|BL_ORD_ID|14508	sp|Q9LMK2|LSH6_ARATH Protein LIGHT-DEPENDENT SHORT HYPOCOTYLS 6 OS=Arabidopsis thaliana GN=LSH6 PE=1 SV=1
1551	15					pha-siRNA	TCACATAACGGGTTGTCCTTA	0.1	0.1	0.6	0.8	-	1.33938e-140	416.772	307	G14712V01_(single)_contig_19143	gnl|BL_ORD_ID|1461985	tr|U5G3P3|U5G3P3_POPTR Glycoside hydrolase family 28 family protein OS=Populus trichocarpa GN=POPTR_0008s23190g PE=4 SV=1
1552	15												9.87271e-36	135.961	189	G14712V01_(single)_contig_73319	gnl|BL_ORD_ID|1455801	tr|B9HI83|B9HI83_POPTR MADS-box family protein OS=Populus trichocarpa GN=POPTR_0008s08780g PE=3 SV=1
1553	15												0.238356	38.1206	46	G14712V01_(single)_contig_47148	gnl|BL_ORD_ID|1462576	tr|B9IEE4|B9IEE4_POPTR Pentatricopeptide repeat-containing family protein OS=Populus trichocarpa GN=POPTR_0015s04820g PE=4 SV=2
1554	15												1.03981e-80	247.284	125	G14712V01_(single)_contig_25030	gnl|BL_ORD_ID|14508	sp|Q9LMK2|LSH6_ARATH Protein LIGHT-DEPENDENT SHORT HYPOCOTYLS 6 OS=Arabidopsis thaliana GN=LSH6 PE=1 SV=1
1555	15												1.05631e-69	223.787	111	G14712V01_(single)_contig_56880	gnl|BL_ORD_ID|14508	sp|Q9LMK2|LSH6_ARATH Protein LIGHT-DEPENDENT SHORT HYPOCOTYLS 6 OS=Arabidopsis thaliana GN=LSH6 PE=1 SV=1
1556	15												2.9946e-41	45.0542	19	gi_21091452_gb_BQ403765.1_BQ403765	gnl|BL_ORD_ID|1542136	tr|B9HNA6|B9HNA6_POPTR Uncharacterized protein OS=Populus trichocarpa GN=POPTR_0009s07990g PE=4 SV=1
1557	15					pha-siRNA	CAAGCAAGCATGGGGTAGCCT	0.1	0.1	0.4	0.6	-	1.11937e-37	142.124	128	G14712V01_(single)_contig_10605	gnl|BL_ORD_ID|292638	tr|A9YWR9|A9YWR9_MEDTR Oligopeptidase A OS=Medicago truncatula PE=1 SV=1
1558	15												5.71013e-34	38.5058	26	gi_436398283_gb_JG838707.1_JG838707	gnl|BL_ORD_ID|277215	tr|G7KGF6|G7KGF6_MEDTR Oligopeptidase A OS=Medicago truncatula GN=MTR_5g030940 PE=3 SV=1
1559	15												9.06092e-38	62.3882	71	G14712V01_(single)_contig_27935	gnl|BL_ORD_ID|1152830	tr|D7GN49|D7GN49_POPCA Putative B-type response regulator 22 OS=Populus canadensis GN=rr22 PE=2 SV=1
1560	15												1.05631e-69	223.787	111	G14712V01_(single)_contig_56880	gnl|BL_ORD_ID|14508	sp|Q9LMK2|LSH6_ARATH Protein LIGHT-DEPENDENT SHORT HYPOCOTYLS 6 OS=Arabidopsis thaliana GN=LSH6 PE=1 SV=1
1561	15					unpha-siRNA	ACGCGCTGATCGGACGGCTTA	0.6	0.6	2.6	3.8	-	4.77385	34.2686	50	gi_213020895_gb_GE653384.1_GE653384	gnl|BL_ORD_ID|1791908	tr|C1ML84|C1ML84_MICPC Mitochondrial protein translocase family OS=Micromonas pusilla (strain CCMP1545) GN=MICPUCDRAFT_49473 PE=4 SV=1
1562	15												1.3887e-60	203.371	122	gi_8379181_gb_BE052125.1_BE052125	gnl|BL_ORD_ID|607046	tr|B9SEM5|B9SEM5_RICCO Acyl-protein thioesterase, putative OS=Ricinus communis GN=RCOM_0220610 PE=4 SV=1
1563	15												1.4421e-55	187.193	99	G14712V01_(single)_contig_23114	gnl|BL_ORD_ID|1466370	tr|B9IAK0|B9IAK0_POPTR Ubiquitin-like family protein OS=Populus trichocarpa GN=POPTR_0014s15650g PE=4 SV=1
1564	15												2.79756e-58	187.963	99	G14712V01_(single)_contig_65694	gnl|BL_ORD_ID|1466370	tr|B9IAK0|B9IAK0_POPTR Ubiquitin-like family protein OS=Populus trichocarpa GN=POPTR_0014s15650g PE=4 SV=1
1565	15												1.37537e-58	187.963	99	gi_21098599_gb_BQ410912.1_BQ410912	gnl|BL_ORD_ID|1466370	tr|B9IAK0|B9IAK0_POPTR Ubiquitin-like family protein OS=Populus trichocarpa GN=POPTR_0014s15650g PE=4 SV=1
1566	15												1.03981e-80	247.284	125	G14712V01_(single)_contig_25030	gnl|BL_ORD_ID|14508	sp|Q9LMK2|LSH6_ARATH Protein LIGHT-DEPENDENT SHORT HYPOCOTYLS 6 OS=Arabidopsis thaliana GN=LSH6 PE=1 SV=1
1567	15												1.05631e-69	223.787	111	G14712V01_(single)_contig_56880	gnl|BL_ORD_ID|14508	sp|Q9LMK2|LSH6_ARATH Protein LIGHT-DEPENDENT SHORT HYPOCOTYLS 6 OS=Arabidopsis thaliana GN=LSH6 PE=1 SV=1
1568	15					unpha-siRNA	TGGGCAAGAGCAAGGAGCAGG	0.1	0.1	0.6	0.8	+	3.4131	36.965	23	G14712V01_(single)_contig_56808	gnl|BL_ORD_ID|146629	tr|B9I9B8|B9I9B8_POPTR Multidrug resistant ABC transporter family protein OS=Populus trichocarpa GN=POPTR_0014s10880g PE=2 SV=2
1569	15												9.34345e-131	380.178	237	G14712V01_(single)_contig_34390	gnl|BL_ORD_ID|249576	tr|V4SLC8|V4SLC8_9ROSI Uncharacterized protein OS=Citrus clementina GN=CICLE_v10001231mg PE=4 SV=1
1570	15												2.89394e-108	330.872	198	G14712V01_(single)_contig_5615	gnl|BL_ORD_ID|949490	tr|F6H156|F6H156_VITVI Putative uncharacterized protein OS=Vitis vinifera GN=VIT_18s0001g08320 PE=4 SV=1
1571	15												0.000893691	45.8246	25	G14712V01_(single)_contig_49283	gnl|BL_ORD_ID|266649	tr|V4UPV3|V4UPV3_9ROSI Uncharacterized protein OS=Citrus clementina GN=CICLE_v10010254mg PE=4 SV=1
1572	15												4.45126e-64	214.157	165	G14712V01_(single)_contig_58725	gnl|BL_ORD_ID|977255	tr|D7TGC7|D7TGC7_VITVI Putative uncharacterized protein OS=Vitis vinifera GN=VIT_00s0701g00010 PE=4 SV=1
1573	15												7.28587e-86	263.077	195	G14712V01_(single)_contig_56644	gnl|BL_ORD_ID|1444389	tr|B9H8J9|B9H8J9_POPTR LOB domain protein 16 OS=Populus trichocarpa GN=POPTR_0005s24320g PE=4 SV=1
1574	15												4.07747e-71	235.343	125	G14712V01_(single)_contig_79545	gnl|BL_ORD_ID|390618	tr|M5W052|M5W052_PRUPE Uncharacterized protein OS=Prunus persica GN=PRUPE_ppa011331mg PE=4 SV=1
1575	15												8.28284e-15	50.447	43	G14712V01_(single)_contig_50295	gnl|BL_ORD_ID|275830	tr|G7JM48|G7JM48_MEDTR Lysine histidine transporter OS=Medicago truncatula GN=MTR_4g055610 PE=4 SV=1
1576	15												4.42442e-20	47.7506	146	G14712V01_(single)_contig_16240	gnl|BL_ORD_ID|230459	tr|V7CFN6|V7CFN6_PHAVU Uncharacterized protein (Fragment) OS=Phaseolus vulgaris GN=PHAVU_003G223000g PE=4 SV=1
1577	15												1.09035	36.965	75	G14712V01_(single)_contig_58019	gnl|BL_ORD_ID|1177582	tr|C5WYH6|C5WYH6_SORBI Long-chain-alcohol oxidase OS=Sorghum bicolor GN=Sb01g019470 PE=3 SV=1
1578	15												9.89968	30.8018	35	gi_436402639_gb_JG853454.1_JG853454	gnl|BL_ORD_ID|1886969	tr|Q7XPJ3|Q7XPJ3_ORYSJ OSJNBa0087O24.17 protein OS=Oryza sativa subsp. japonica GN=OSJNBa0087O24.17 PE=4 SV=1
1579	15												1.56654e-05	46.9802	30	gi_21098503_gb_BQ410816.1_BQ410816	gnl|BL_ORD_ID|237993	tr|T2DNA4|T2DNA4_PHAVU Dof zinc finger protein DOF2.1-like protein OS=Phaseolus vulgaris GN=PHAVU_011G071900g PE=2 SV=1
1580	15												6.74372e-62	202.601	114	gi_13245901_gb_BE054962.2_BE054962	gnl|BL_ORD_ID|14508	sp|Q9LMK2|LSH6_ARATH Protein LIGHT-DEPENDENT SHORT HYPOCOTYLS 6 OS=Arabidopsis thaliana GN=LSH6 PE=1 SV=1
1581	15												9.52505e-81	249.98	130	gi_13356182_gb_BG446530.1_BG446530	gnl|BL_ORD_ID|14508	sp|Q9LMK2|LSH6_ARATH Protein LIGHT-DEPENDENT SHORT HYPOCOTYLS 6 OS=Arabidopsis thaliana GN=LSH6 PE=1 SV=1
1582	15					unpha-siRNA	AGCAAGCATGGGGTAGCCTCG	0.1	0.1	0.6	0.8	-	6.14665e-13	70.8626	59	G14712V01_(single)_contig_53198	gnl|BL_ORD_ID|1190540	tr|D6N3H0|D6N3H0_GOSHI RNA helicase-like protein OS=Gossypium hirsutum PE=2 SV=1
1583	15												0	564.303	316	G14712V01_(single)_contig_31295	gnl|BL_ORD_ID|1189627	tr|Q4VP11|Q4VP11_GOSHI (+)-delta-cadinene synthase OS=Gossypium hirsutum GN=cdn1-D1 PE=4 SV=1
1584	15												0.222884	38.1206	61	gi_11209744_gb_BF278758.1_BF278758	gnl|BL_ORD_ID|591062	tr|B9SQ06|B9SQ06_RICCO ATP binding protein, putative OS=Ricinus communis GN=RCOM_0468310 PE=4 SV=1
1585	15												1.51197e-112	341.658	207	gi_436388506_gb_JG857388.1_JG857388	gnl|BL_ORD_ID|1189627	tr|Q4VP11|Q4VP11_GOSHI (+)-delta-cadinene synthase OS=Gossypium hirsutum GN=cdn1-D1 PE=4 SV=1
1586	15												1.35043e-152	443.736	213	G14712V01_(single)_contig_45331	gnl|BL_ORD_ID|1190367	tr|Q4VP12|Q4VP12_GOSHI (+)-delta-cadinene synthase OS=Gossypium hirsutum GN=cdn1-C5 PE=4 SV=1
1587	15												3.31965e-125	373.244	207	gi_5049732_gb_AI730880.1_AI730880	gnl|BL_ORD_ID|1189627	tr|Q4VP11|Q4VP11_GOSHI (+)-delta-cadinene synthase OS=Gossypium hirsutum GN=cdn1-D1 PE=4 SV=1
1588	15												0	771.155	447	G14712V01_(single)_contig_55274	gnl|BL_ORD_ID|1190226	tr|B5LXY3|B5LXY3_GOSHI Flavonoid 3-glucosyltransferase OS=Gossypium hirsutum PE=2 SV=2
1589	15												1.05631e-69	223.787	111	G14712V01_(single)_contig_56880	gnl|BL_ORD_ID|14508	sp|Q9LMK2|LSH6_ARATH Protein LIGHT-DEPENDENT SHORT HYPOCOTYLS 6 OS=Arabidopsis thaliana GN=LSH6 PE=1 SV=1
1590	16	>contig_826614	1	252	NBS_49	gar-siR2128	TGGCTTTTCAACCAAGCGCGA	1.2	10.7	0.1	12	84
1591	16					gar-siR688	CAACAAGATCTCAAGGTTCGA	0.4	0.1	0.2	0.7	105
1592	16					miR396i3_j3	TTTCCACAGCTTTCTTGAACTT	0.1	0.2	0.1	0.4	168
1593	16					gar-siR407	AGAGTTTTAACGAGGTTCGGT	0.2	0.1	0.2	0.5	357
1594	16					pha-siRNA	CTAGATTGCTCAAGCTGATTA	10	2.5	1.5	14	+	1.19073e-32	124.79	68	gi_21103221_gb_BQ415534.1_BQ415534	gnl|BL_ORD_ID|1344760	tr|T2DMS5|T2DMS5_PHAVU RNA-binding protein with multiple splicing OS=Phaseolus vulgaris PE=2 SV=1
1595	16												6.98006e-61	211.846	158	gi_436404233_gb_JG847221.1_JG847221	gnl|BL_ORD_ID|616280	tr|B9SPA3|B9SPA3_RICCO Squamous cell carcinoma antigen recognized by T-cells, putative OS=Ricinus communis GN=RCOM_0495780 PE=4 SV=1
1596	16												6.44351e-147	442.965	315	G14712V01_(single)_contig_18762	gnl|BL_ORD_ID|616280	tr|B9SPA3|B9SPA3_RICCO Squamous cell carcinoma antigen recognized by T-cells, putative OS=Ricinus communis GN=RCOM_0495780 PE=4 SV=1
1597	16												1.6492e-15	78.9518	82	gi_13246978_gb_BF268138.2_BF268138	gnl|BL_ORD_ID|1861722	tr|Q5UFQ7|Q5UFQ7_MALDO Anthranilate N-hydroxycinnamoyl/benzoyltransferase (Fragment) OS=Malus domestica PE=2 SV=1
1598	16												2.50964e-48	170.244	160	gi_18099418_gb_BM358672.1_BM358672	gnl|BL_ORD_ID|1861722	tr|Q5UFQ7|Q5UFQ7_MALDO Anthranilate N-hydroxycinnamoyl/benzoyltransferase (Fragment) OS=Malus domestica PE=2 SV=1
1599	16												2.58887e-65	214.927	206	gi_11199380_gb_BF268385.1_BF268385	gnl|BL_ORD_ID|1861722	tr|Q5UFQ7|Q5UFQ7_MALDO Anthranilate N-hydroxycinnamoyl/benzoyltransferase (Fragment) OS=Malus domestica PE=2 SV=1
1600	16												7.24589e-47	159.844	163	G14712V01_(single)_contig_25887	gnl|BL_ORD_ID|29822	sp|Q9ZNU9|SAP3_ARATH Zinc finger A20 and AN1 domain-containing stress-associated protein 3 OS=Arabidopsis thaliana GN=SAP3 PE=2 SV=1
1601	16												0.787	36.5798	29	G14712V01_(single)_contig_22116	gnl|BL_ORD_ID|1479786	tr|B9HF25|B9HF25_POPTR Uncharacterized protein OS=Populus trichocarpa GN=POPTR_0007s13090g PE=2 SV=1
1602	16												7.56291	31.9574	45	G14712V01_(single)_contig_74913	gnl|BL_ORD_ID|956844	tr|F6GU46|F6GU46_VITVI Nucleolar GTP-binding protein 1 OS=Vitis vinifera GN=VIT_06s0004g02090 PE=3 SV=1
1603	16					pha-siRNA	TTCAGTCTGTAAATAAAGAAG	1.8	0.1	0.1	2	+	3.73915	35.039	63	G14712V01_(single)_contig_63206	gnl|BL_ORD_ID|1452289	tr|I1L5N9|I1L5N9_SOYBN Uncharacterized protein OS=Glycine max PE=4 SV=1
1604	16												0	593.193	586	G14712V01_(single)_contig_16511	gnl|BL_ORD_ID|1480537	tr|B9HPT6|B9HPT6_POPTR Ubiquitin-associated domain-containing family protein OS=Populus trichocarpa GN=POPTR_0009s02700g PE=4 SV=2
1605	16												6.33179e-17	82.0333	69	gi_21097154_gb_BQ409467.1_BQ409467	gnl|BL_ORD_ID|1775502	tr|T2BAV2|T2BAV2_ARAHY Ribosome recycling factor OS=Arachis hypogaea GN=RRF PE=2 SV=1
1606	16												1.55493e-74	246.128	145	gi_21101797_gb_BQ414110.1_BQ414110	gnl|BL_ORD_ID|1462085	tr|U5GU16|U5GU16_POPTR Leucine-rich repeat transmembrane protein kinase OS=Populus trichocarpa GN=POPTR_0001s16170g PE=4 SV=1
1607	16												7.93675e-22	98.9821	65	G14712V01_(single)_contig_23650	gnl|BL_ORD_ID|1344533	tr|T2DNB4|T2DNB4_PHAVU Protein FRIGIDA-like protein OS=Phaseolus vulgaris PE=2 SV=1
1608	16												1.00874e-75	235.343	159	gi_21100801_gb_BQ413114.1_BQ413114	gnl|BL_ORD_ID|1327730	tr|V7CEA4|V7CEA4_PHAVU Ribosomal protein L15 OS=Phaseolus vulgaris GN=PHAVU_003G222000g PE=3 SV=1
1609	16												8.461e-66	218.779	113	gi_21101722_gb_BQ414035.1_BQ414035	gnl|BL_ORD_ID|1398939	tr|M1CQ92|M1CQ92_SOLTU Pyruvate kinase OS=Solanum tuberosum GN=PGSC0003DMG400028177 PE=3 SV=1
1610	16												1.45565e-74	232.646	163	gi_21098859_gb_BQ411172.1_BQ411172	gnl|BL_ORD_ID|1327730	tr|V7CEA4|V7CEA4_PHAVU Ribosomal protein L15 OS=Phaseolus vulgaris GN=PHAVU_003G222000g PE=3 SV=1
1611	16												1.8859e-27	112.079	91	G14712V01_(single)_contig_27575	gnl|BL_ORD_ID|1445045	tr|B9H2Z3|B9H2Z3_POPTR LOB domain protein 41 OS=Populus trichocarpa GN=POPTR_0004s09920g PE=4 SV=1
1612	16												5.76063e-14	71.2478	34	G14712V01_(single)_contig_83513	gnl|BL_ORD_ID|1313599	tr|M1T564|M1T564_9ROSI BTB/POZ domain-containing protein OS=Dimocarpus longan PE=2 SV=1
1613	16												1.49567e-08	56.225	30	G14712V01_(single)_contig_10771	gnl|BL_ORD_ID|652706	tr|B9RUV2|B9RUV2_RICCO NMDA receptor-regulated protein, putative OS=Ricinus communis GN=RCOM_0894670 PE=4 SV=1
1614	16												1.55846e-64	208.764	131	gi_21097597_gb_BQ409910.1_BQ409910	gnl|BL_ORD_ID|1460372	tr|B9H7Y8|B9H7Y8_POPTR F-actin capping protein beta subunit OS=Populus trichocarpa GN=POPTR_0005s22130g PE=4 SV=1
1615	16												1.5653e-84	276.944	260	gi_436401223_gb_JG843653.1_JG843653	gnl|BL_ORD_ID|1340474	tr|V5N8Q6|V5N8Q6_PHAVU Subtilisin-like protease OS=Phaseolus vulgaris PE=2 SV=1
1616	16												4.15316	32.3426	40	gi_195983420_gb_FL576914.1_FL576914	gnl|BL_ORD_ID|193295	tr|O64531|O64531_ARATH Mitochondrial transcription termination factor family protein OS=Arabidopsis thaliana GN=YUP8H12R.18 PE=4 SV=1
1617	16												2.57588e-18	83.9593	54	G14712V01_(single)_contig_27899	gnl|BL_ORD_ID|202742	tr|Q9SD44|Q9SD44_ARATH At3g51010 OS=Arabidopsis thaliana GN=F24M12.50 PE=2 SV=1
1618	16												4.79259e-26	101.293	92	G14712V01_(single)_contig_46434	gnl|BL_ORD_ID|1345581	tr|R9QDX1|R9QDX1_PHAVU Putative resistance protein non-TIR 02 (Fragment) OS=Phaseolus vulgaris PE=4 SV=1
1619	16					pha-siRNA	ATGTGTGGAATGAAAATCAAG	0.4	0.1	0.2	0.7	+	2.79005e-24	103.605	56	gi_13245129_gb_BE053526.2_BE053526	gnl|BL_ORD_ID|10670	sp|Q9STI6|GAE5_ARATH UDP-glucuronate 4-epimerase 5 OS=Arabidopsis thaliana GN=GAE5 PE=2 SV=1
1620	16												3.59936e-58	55.8398	70	gi_11207465_gb_BF276395.1_BF276395	gnl|BL_ORD_ID|164011	tr|Q8RU83|Q8RU83_GOSHI Beta-tubulin OS=Gossypium hirsutum GN=Tub1 PE=1 SV=1
1621	16												0	309.686	178	G14712V01_(single)_contig_13013	gnl|BL_ORD_ID|649306	tr|B9SL38|B9SL38_RICCO Protein SCAR2, putative OS=Ricinus communis GN=RCOM_0850090 PE=4 SV=1
1622	16												3.76508	33.4982	85	G14712V01_(single)_contig_52426	gnl|BL_ORD_ID|1439569	tr|K7LFC1|K7LFC1_SOYBN Uncharacterized protein OS=Glycine max PE=4 SV=1
1623	16												2.38085e-87	291.582	217	G14712V01_(single)_contig_59268	gnl|BL_ORD_ID|641287	tr|B9RLV0|B9RLV0_RICCO Kinase, putative OS=Ricinus communis GN=RCOM_1471070 PE=4 SV=1
1624	16												3.6372e-67	232.646	247	G14712V01_(single)_contig_44333	gnl|BL_ORD_ID|1412303	tr|E2GK51|E2GK51_BRYDI Gag/pol protein (Fragment) OS=Bryonia dioica PE=4 SV=1
1625	16												3.03537	33.113	71	G14712V01_(single)_contig_35906	gnl|BL_ORD_ID|1763700	tr|I1I1R9|I1I1R9_BRADI Uncharacterized protein OS=Brachypodium distachyon GN=BRADI3G17460 PE=4 SV=1
1626	16												1.37787e-99	36.965	20	G14712V01_(single)_contig_45009	gnl|BL_ORD_ID|1830	sp|Q9SV36|ARK1_ARATH Armadillo repeat-containing kinesin-like protein 1 OS=Arabidopsis thaliana GN=ARK1 PE=1 SV=2
1627	16												9.69201e-31	114.005	103	G14712V01_(single)_contig_33530	gnl|BL_ORD_ID|1345581	tr|R9QDX1|R9QDX1_PHAVU Putative resistance protein non-TIR 02 (Fragment) OS=Phaseolus vulgaris PE=4 SV=1
1628	16												4.79259e-26	101.293	92	G14712V01_(single)_contig_46434	gnl|BL_ORD_ID|1345581	tr|R9QDX1|R9QDX1_PHAVU Putative resistance protein non-TIR 02 (Fragment) OS=Phaseolus vulgaris PE=4 SV=1
1629	16					pha-siRNA	CAAAATGGGTTGAATTAAGAA	0.4	0.1	0.1	0.6	+	1.58724	34.2686	40	gi_11203105_gb_BF272110.1_BF272110	gnl|BL_ORD_ID|1433176	tr|B9I674|B9I674_POPTR Phosphatase 2C family protein OS=Populus trichocarpa GN=POPTR_0013s14030g PE=4 SV=1
1630	16												6.454e-31	124.79	73	gi_21091444_gb_BQ403757.1_BQ403757	gnl|BL_ORD_ID|1417811	tr|H9NIE1|H9NIE1_CAMSI Cell division cycle protein 48 OS=Camellia sinensis GN=CDC48 PE=2 SV=1
1631	16												1.32485e-36	64.3142	60	gi_21096006_gb_BQ408319.1_BQ408319	gnl|BL_ORD_ID|609449	tr|B9SKF3|B9SKF3_RICCO Flavonol 4&apos;-sulfotransferase, putative OS=Ricinus communis GN=RCOM_0658530 PE=4 SV=1
1632	16												1.26076e-36	64.3142	60	gi_21103245_gb_BQ415558.1_BQ415558	gnl|BL_ORD_ID|609449	tr|B9SKF3|B9SKF3_RICCO Flavonol 4&apos;-sulfotransferase, putative OS=Ricinus communis GN=RCOM_0658530 PE=4 SV=1
1633	16												1.20493e-36	64.3142	60	gi_21090193_gb_BQ402506.1_BQ402506	gnl|BL_ORD_ID|609449	tr|B9SKF3|B9SKF3_RICCO Flavonol 4&apos;-sulfotransferase, putative OS=Ricinus communis GN=RCOM_0658530 PE=4 SV=1
1634	16												5.27767e-74	239.195	153	G14712V01_(single)_contig_24687	gnl|BL_ORD_ID|638928	tr|B9SXF0|B9SXF0_RICCO RNA splicing protein mrs2, mitochondrial, putative OS=Ricinus communis GN=RCOM_0320810 PE=4 SV=1
1635	16												3.13513e-39	64.3142	60	gi_41578568_gb_CK640573.1_CK640573	gnl|BL_ORD_ID|609449	tr|B9SKF3|B9SKF3_RICCO Flavonol 4&apos;-sulfotransferase, putative OS=Ricinus communis GN=RCOM_0658530 PE=4 SV=1
1636	16												1.39034e-13	79.337	118	G14712V01_(single)_contig_80526	gnl|BL_ORD_ID|1868393	tr|Q2QQV8|Q2QQV8_ORYSJ Retrotransposon protein, putative, unclassified OS=Oryza sativa subsp. japonica GN=LOC_Os12g29700 PE=4 SV=1
1637	16												6.91338e-15	78.1814	92	gi_13350004_gb_BG440353.1_BG440353	gnl|BL_ORD_ID|139826	tr|A9PHX7|A9PHX7_POPTR Pectate lyase family protein OS=Populus trichocarpa GN=POPTR_0003s17450g PE=2 SV=1
1638	16												4.79259e-26	101.293	92	G14712V01_(single)_contig_46434	gnl|BL_ORD_ID|1345581	tr|R9QDX1|R9QDX1_PHAVU Putative resistance protein non-TIR 02 (Fragment) OS=Phaseolus vulgaris PE=4 SV=1
1639	16												9.69201e-31	114.005	103	G14712V01_(single)_contig_33530	gnl|BL_ORD_ID|1345581	tr|R9QDX1|R9QDX1_PHAVU Putative resistance protein non-TIR 02 (Fragment) OS=Phaseolus vulgaris PE=4 SV=1
1640	16					unpha-siRNA	TGTGGAATGAAAATCAAGCAA	0.4	0.1	0.1	0.6	+	1.21448e-12	67.781	61	gi_21100890_gb_BQ413203.1_BQ413203	gnl|BL_ORD_ID|142305	tr|C6T5Q4|C6T5Q4_SOYBN Autophagy-related protein OS=Glycine max PE=3 SV=1
1641	16												0.000248368	46.9802	30	G14712V01_(single)_contig_36149	gnl|BL_ORD_ID|12274	sp|Q8LJS2|HDT1_SOYBN Histone deacetylase HDT1 OS=Glycine max GN=HDT1 PE=2 SV=1
1642	16												3.76508	33.4982	85	G14712V01_(single)_contig_52426	gnl|BL_ORD_ID|1439569	tr|K7LFC1|K7LFC1_SOYBN Uncharacterized protein OS=Glycine max PE=4 SV=1
1643	16												2.22921e-30	122.479	99	G14712V01_(single)_contig_6546	gnl|BL_ORD_ID|408508	tr|M5X5R0|M5X5R0_PRUPE Uncharacterized protein OS=Prunus persica GN=PRUPE_ppa024728mg PE=4 SV=1
1644	16												9.91653	31.9574	44	gi_18100021_gb_BM359275.1_BM359275	gnl|BL_ORD_ID|839056	tr|A9T4U0|A9T4U0_PHYPA Predicted protein OS=Physcomitrella patens subsp. patens GN=PHYPADRAFT_88088 PE=4 SV=1
1645	16												9.91653	31.9574	44	gi_13245160_gb_BE053767.2_BE053767	gnl|BL_ORD_ID|839056	tr|A9T4U0|A9T4U0_PHYPA Predicted protein OS=Physcomitrella patens subsp. patens GN=PHYPADRAFT_88088 PE=4 SV=1
1646	16												2.00187e-72	226.868	111	gi_11208211_gb_BF277141.1_BF277141	gnl|BL_ORD_ID|603548	tr|B9T6N0|B9T6N0_RICCO TGF-beta-inducible nuclear protein, putative OS=Ricinus communis GN=RCOM_0322170 PE=4 SV=1
1647	16												6.16336e-23	98.5969	50	gi_13353852_gb_BG444200.1_BG444200	gnl|BL_ORD_ID|130382	tr|B4F8D6|B4F8D6_MAIZE TGF-beta-inducible nuclear protein 1 OS=Zea mays PE=2 SV=1
1648	16												3.87386e-24	103.99	50	gi_11206759_gb_BF275689.1_BF275689	gnl|BL_ORD_ID|130382	tr|B4F8D6|B4F8D6_MAIZE TGF-beta-inducible nuclear protein 1 OS=Zea mays PE=2 SV=1
1649	16												4.79259e-26	101.293	92	G14712V01_(single)_contig_46434	gnl|BL_ORD_ID|1345581	tr|R9QDX1|R9QDX1_PHAVU Putative resistance protein non-TIR 02 (Fragment) OS=Phaseolus vulgaris PE=4 SV=1
1650	16												9.69201e-31	114.005	103	G14712V01_(single)_contig_33530	gnl|BL_ORD_ID|1345581	tr|R9QDX1|R9QDX1_PHAVU Putative resistance protein non-TIR 02 (Fragment) OS=Phaseolus vulgaris PE=4 SV=1
1651	16					unpha-siRNA	AAGTTCTTGCTGGTCCTGGAT	0.4	0.1	0.1	0.6	+	2.28799e-78	246.514	160	gi_21094506_gb_BQ406819.1_BQ406819	gnl|BL_ORD_ID|1413303	tr|Q59I53|Q59I53_IPONI Mitochondrial F1-ATPase gamma subunit OS=Ipomoea nil PE=1 SV=1
1652	16												2.09335e-13	71.2478	55	gi_436395645_gb_JG842571.1_JG842571	gnl|BL_ORD_ID|1463961	tr|B9I2V8|B9I2V8_POPTR ATP synthase subunit gamma OS=Populus trichocarpa GN=POPTR_0012s06750g PE=3 SV=1
1653	16												3.94644e-27	110.923	116	G14712V01_(single)_contig_45873	gnl|BL_ORD_ID|216915	tr|G7KE79|G7KE79_MEDTR Cytochrome P450 OS=Medicago truncatula GN=MTR_5g070690 PE=3 SV=1
1654	16												1.15172e-14	77.7962	151	gi_436399820_gb_JG846499.1_JG846499	gnl|BL_ORD_ID|402072	tr|M5WFT5|M5WFT5_PRUPE Uncharacterized protein (Fragment) OS=Prunus persica GN=PRUPE_ppa024079mg PE=4 SV=1
1655	16												9.69201e-31	114.005	103	G14712V01_(single)_contig_33530	gnl|BL_ORD_ID|1345581	tr|R9QDX1|R9QDX1_PHAVU Putative resistance protein non-TIR 02 (Fragment) OS=Phaseolus vulgaris PE=4 SV=1
1656	16												1.00587e-45	168.318	129	G14712V01_(single)_contig_41693	gnl|BL_ORD_ID|295782	tr|G7J8B8|G7J8B8_MEDTR Serine/threonine protein kinase 38-like protein OS=Medicago truncatula GN=MTR_3g104700 PE=4 SV=1
1657	16												7.19256e-50	180.644	207	G14712V01_(single)_contig_58922	gnl|BL_ORD_ID|260354	tr|V4TM02|V4TM02_9ROSI Uncharacterized protein OS=Citrus clementina GN=CICLE_v10030567mg PE=4 SV=1
1658	16												4.79259e-26	101.293	92	G14712V01_(single)_contig_46434	gnl|BL_ORD_ID|1345581	tr|R9QDX1|R9QDX1_PHAVU Putative resistance protein non-TIR 02 (Fragment) OS=Phaseolus vulgaris PE=4 SV=1
1659	16					unpha-siRNA	TAGATTGCTCAAGCTGATTAT	0.4	0.1	0.1	0.6	+	2.50964e-48	170.244	160	gi_18099418_gb_BM358672.1_BM358672	gnl|BL_ORD_ID|1861722	tr|Q5UFQ7|Q5UFQ7_MALDO Anthranilate N-hydroxycinnamoyl/benzoyltransferase (Fragment) OS=Malus domestica PE=2 SV=1
1660	16												9.45436e-26	107.842	76	G14712V01_(single)_contig_77430	gnl|BL_ORD_ID|651626	tr|B9T560|B9T560_RICCO Phd/F-box containing protein, putative OS=Ricinus communis GN=RCOM_0178700 PE=4 SV=1
1661	16												8.3375e-68	223.402	280	gi_13246939_gb_BE052841.2_BE052841	gnl|BL_ORD_ID|1861722	tr|Q5UFQ7|Q5UFQ7_MALDO Anthranilate N-hydroxycinnamoyl/benzoyltransferase (Fragment) OS=Malus domestica PE=2 SV=1
1662	16												1.53473e-64	215.312	265	gi_11206549_gb_BF275479.1_BF275479	gnl|BL_ORD_ID|1861722	tr|Q5UFQ7|Q5UFQ7_MALDO Anthranilate N-hydroxycinnamoyl/benzoyltransferase (Fragment) OS=Malus domestica PE=2 SV=1
1663	16												6.98006e-61	211.846	158	gi_436404233_gb_JG847221.1_JG847221	gnl|BL_ORD_ID|616280	tr|B9SPA3|B9SPA3_RICCO Squamous cell carcinoma antigen recognized by T-cells, putative OS=Ricinus communis GN=RCOM_0495780 PE=4 SV=1
1664	16												2.5509e-73	236.113	175	gi_436388798_gb_JG841840.1_JG841840	gnl|BL_ORD_ID|1344519	tr|I7A4J4|I7A4J4_PHAVU BZIP transcription factor bZIP107 OS=Phaseolus vulgaris PE=4 SV=1
1665	16												6.44351e-147	442.965	315	G14712V01_(single)_contig_18762	gnl|BL_ORD_ID|616280	tr|B9SPA3|B9SPA3_RICCO Squamous cell carcinoma antigen recognized by T-cells, putative OS=Ricinus communis GN=RCOM_0495780 PE=4 SV=1
1666	16												2.2262e-36	148.673	151	G14712V01_(single)_contig_41644	gnl|BL_ORD_ID|1932815	tr|D7LGQ4|D7LGQ4_ARALL Zinc finger helicase family protein OS=Arabidopsis lyrata subsp. lyrata GN=ARALYDRAFT_483950 PE=4 SV=1
1667	16												6.46627e-07	56.9954	47	G14712V01_(single)_contig_41832	gnl|BL_ORD_ID|1344519	tr|I7A4J4|I7A4J4_PHAVU BZIP transcription factor bZIP107 OS=Phaseolus vulgaris PE=4 SV=1
1668	16												7.24589e-47	159.844	163	G14712V01_(single)_contig_25887	gnl|BL_ORD_ID|29822	sp|Q9ZNU9|SAP3_ARATH Zinc finger A20 and AN1 domain-containing stress-associated protein 3 OS=Arabidopsis thaliana GN=SAP3 PE=2 SV=1
1669	16												0.0215292	41.2022	29	G14712V01_(single)_contig_5851	gnl|BL_ORD_ID|1508561	tr|B9HJ88|B9HJ88_POPTR Sulfhydryl oxidase OS=Populus trichocarpa GN=POPTR_0008s12620g PE=3 SV=1
1670	16												0.787	36.5798	29	G14712V01_(single)_contig_22116	gnl|BL_ORD_ID|1479786	tr|B9HF25|B9HF25_POPTR Uncharacterized protein OS=Populus trichocarpa GN=POPTR_0007s13090g PE=2 SV=1
1671	16												1.25052e-132	139.428	119	G14712V01_(single)_contig_16468	gnl|BL_ORD_ID|1331287	tr|V7BAT9|V7BAT9_PHAVU Sulfhydryl oxidase OS=Phaseolus vulgaris GN=PHAVU_007G035900g PE=3 SV=1
1672	16												7.56291	31.9574	45	G14712V01_(single)_contig_74913	gnl|BL_ORD_ID|956844	tr|F6GU46|F6GU46_VITVI Nucleolar GTP-binding protein 1 OS=Vitis vinifera GN=VIT_06s0004g02090 PE=3 SV=1
1673	17	>contig_543616	114	139	pp 1	gar-siR989	CCTCCTTGGAGCGTAATTCCC	0.6	3.4	0.6	4.6	71
1674	17					gar-siR833	CAGGATCAACTTCTTCGATGC	0.1	0.6	0.2	0.9	113
1675	17					pha-siRNA	TCACCGGCATAGTCAGAATCA	1.6	1	0.1	2.7	-	1.81004e-08	60.077	175	gi_13356240_gb_BG446588.1_BG446588	gnl|BL_ORD_ID|1459391	tr|B9GIV8|B9GIV8_POPTR UNCOUPLING protein 2 OS=Populus trichocarpa GN=POPTR_0001s25500g PE=3 SV=1
1676	17												0	662.144	507	G14712V01_(single)_contig_41700	gnl|BL_ORD_ID|1463824	tr|B9H588|B9H588_POPTR Kinase family protein OS=Populus trichocarpa GN=POPTR_0005s08390g PE=4 SV=1
1677	17												1.08182e-47	162.155	102	G14712V01_(single)_contig_68294	gnl|BL_ORD_ID|1141157	tr|Q153Y3|Q153Y3_PRUAV Polyprotein (Fragment) OS=Prunus avium PE=4 SV=1
1678	17												6.59348e-45	154.451	108	G14712V01_(single)_contig_72964	gnl|BL_ORD_ID|1141157	tr|Q153Y3|Q153Y3_PRUAV Polyprotein (Fragment) OS=Prunus avium PE=4 SV=1
1679	17					pha-siRNA	TGATTCTGACTATGCCGGTGA	0.4	0.2	0.1	0.7	+	2.86674e-13	72.7886	76	G14712V01_(single)_contig_59770	gnl|BL_ORD_ID|218499	tr|Q9S791|Q9S791_ARATH AT1G70770 protein OS=Arabidopsis thaliana GN=F5A18.5 PE=2 SV=1
1680	17												0	1117.06	597	G14712V01_(single)_contig_55125	gnl|BL_ORD_ID|1120493	tr|F2YQ40|F2YQ40_9ROSA Phosphofructokinase alpha subunit OS=Eriobotrya japonica GN=PFKa PE=2 SV=2
1681	17												0	826.624	556	G14712V01_(single)_contig_55185	gnl|BL_ORD_ID|1939896	tr|D7MQD4|D7MQD4_ARALL ATEXO70B1 OS=Arabidopsis lyrata subsp. lyrata GN=ARALYDRAFT_919039 PE=4 SV=1
1682	17												7.53463e-96	288.886	185	G14712V01_(single)_contig_85200	gnl|BL_ORD_ID|1141157	tr|Q153Y3|Q153Y3_PRUAV Polyprotein (Fragment) OS=Prunus avium PE=4 SV=1
1683	17												6.96143e-74	230.335	138	G14712V01_(single)_contig_44449	gnl|BL_ORD_ID|1141157	tr|Q153Y3|Q153Y3_PRUAV Polyprotein (Fragment) OS=Prunus avium PE=4 SV=1
1684	17					unpha-siRNA	ACCGGCATAGTCAGAATCAAC	0.4	0.2	0.2	0.8	-	3.29551e-67	216.468	105	gi_436390040_gb_JG854962.1_JG854962	gnl|BL_ORD_ID|1176673	tr|V5MYQ4|V5MYQ4_GOSHI S-adenosylmethionine synthase OS=Gossypium hirsutum GN=SAMS1 PE=2 SV=1
1685	17												1.06751e-40	147.132	81	G14712V01_(single)_contig_66979	gnl|BL_ORD_ID|1440866	tr|B9N4V5|B9N4V5_POPTR SQUINT family protein OS=Populus trichocarpa GN=POPTR_0004s15170g PE=4 SV=1
1686	17												1.35277e-07	60.4622	39	G14712V01_(single)_contig_41553	gnl|BL_ORD_ID|600763	tr|B9RTZ8|B9RTZ8_RICCO Brushy protein, putative OS=Ricinus communis GN=RCOM_1457540 PE=4 SV=1
1687	17												1.81004e-08	60.077	175	gi_13356240_gb_BG446588.1_BG446588	gnl|BL_ORD_ID|1459391	tr|B9GIV8|B9GIV8_POPTR UNCOUPLING protein 2 OS=Populus trichocarpa GN=POPTR_0001s25500g PE=3 SV=1
1688	17												5.66883e-39	35.039	20	G14712V01_(single)_contig_11306	gnl|BL_ORD_ID|1146069	tr|Q01MJ3|Q01MJ3_ORYSA OSIGBa0105O19.1 protein OS=Oryza sativa GN=OSIGBa0105O19.1 PE=4 SV=1
1689	17												1.08182e-47	162.155	102	G14712V01_(single)_contig_68294	gnl|BL_ORD_ID|1141157	tr|Q153Y3|Q153Y3_PRUAV Polyprotein (Fragment) OS=Prunus avium PE=4 SV=1
1690	17												6.59348e-45	154.451	108	G14712V01_(single)_contig_72964	gnl|BL_ORD_ID|1141157	tr|Q153Y3|Q153Y3_PRUAV Polyprotein (Fragment) OS=Prunus avium PE=4 SV=1
1691	17					unpha-siRNA	TTGATTCTGACTATGCCGGTG	0.6	0.1	0.1	0.8	+	4.4525e-96	304.294	208	G14712V01_(single)_contig_62035	gnl|BL_ORD_ID|1452501	tr|B9HT95|B9HT95_POPTR U-box domain-containing family protein OS=Populus trichocarpa GN=POPTR_0010s06810g PE=4 SV=2
1692	17												0	826.624	556	G14712V01_(single)_contig_55185	gnl|BL_ORD_ID|1939896	tr|D7MQD4|D7MQD4_ARALL ATEXO70B1 OS=Arabidopsis lyrata subsp. lyrata GN=ARALYDRAFT_919039 PE=4 SV=1
1693	17												0	1117.06	597	G14712V01_(single)_contig_55125	gnl|BL_ORD_ID|1120493	tr|F2YQ40|F2YQ40_9ROSA Phosphofructokinase alpha subunit OS=Eriobotrya japonica GN=PFKa PE=2 SV=2
1694	17												7.53463e-96	288.886	185	G14712V01_(single)_contig_85200	gnl|BL_ORD_ID|1141157	tr|Q153Y3|Q153Y3_PRUAV Polyprotein (Fragment) OS=Prunus avium PE=4 SV=1
1695	17												6.96143e-74	230.335	138	G14712V01_(single)_contig_44449	gnl|BL_ORD_ID|1141157	tr|Q153Y3|Q153Y3_PRUAV Polyprotein (Fragment) OS=Prunus avium PE=4 SV=1
1696	17					unpha-siRNA	AAATCACCGGCATAGTCAGAA	0.4	0.1	0.1	0.6	-	7.66772e-28	119.013	112	G14712V01_(single)_contig_66595	gnl|BL_ORD_ID|1944201	tr|D7LA30|D7LA30_ARALL Vacuolar sorting protein 9 domain-containing protein OS=Arabidopsis lyrata subsp. lyrata GN=ARALYDRAFT_479493 PE=4 SV=1
1697	17												1.08182e-47	162.155	102	G14712V01_(single)_contig_68294	gnl|BL_ORD_ID|1141157	tr|Q153Y3|Q153Y3_PRUAV Polyprotein (Fragment) OS=Prunus avium PE=4 SV=1
1698	17												6.59348e-45	154.451	108	G14712V01_(single)_contig_72964	gnl|BL_ORD_ID|1141157	tr|Q153Y3|Q153Y3_PRUAV Polyprotein (Fragment) OS=Prunus avium PE=4 SV=1
1699	18	>G14712V01_(single)_contig_52470	338	361	hypothetical	miR827a1	TTTAGATGACCATCAACAAAC	0.2	0.1	0.1	0.4	232
1700	18					pha-siRNA	CCACTGAACCTTATCATTTAG	3.5	3.6	0.6	7.7	+	2.23099e-26	109.768	109	G14712V01_(single)_contig_27981	gnl|BL_ORD_ID|1148946	tr|C9EI97|C9EI97_JATCU Alpha-carboxyltransferase subunit OS=Jatropha curcas PE=2 SV=1
1701	18												5.33906e-10	63.5438	105	gi_21089614_gb_BQ401927.1_BQ401927	gnl|BL_ORD_ID|312532	tr|G7K0E0|G7K0E0_MEDTR Tar1p OS=Medicago truncatula GN=MTR_5g051090 PE=4 SV=1
1702	18												2.3975e-57	197.593	175	gi_21090467_gb_BQ402780.1_BQ402780	gnl|BL_ORD_ID|312532	tr|G7K0E0|G7K0E0_MEDTR Tar1p OS=Medicago truncatula GN=MTR_5g051090 PE=4 SV=1
1703	18												1.40085e-59	203.371	178	gi_21089861_gb_BQ402186.1_BQ402186	gnl|BL_ORD_ID|312532	tr|G7K0E0|G7K0E0_MEDTR Tar1p OS=Medicago truncatula GN=MTR_5g051090 PE=4 SV=1
1704	18					pha-siRNA	CTAAATGATAAGGTTCAGTGG	0.2	3.8	0.1	4.1	-	1.38375e-22	48.1358	23	G14712V01_(single)_contig_72345	gnl|BL_ORD_ID|1619726	tr|Q5GA69|Q5GA69_SOLLC Putative polyprotein OS=Solanum lycopersicum PE=4 SV=1
1705	18												1.40078e-11	63.929	32	G14712V01_(single)_contig_52740	gnl|BL_ORD_ID|836506	tr|A9T818|A9T818_PHYPA Predicted protein (Fragment) OS=Physcomitrella patens subsp. patens GN=PHYPADRAFT_27265 PE=4 SV=1
1706	18												1.98834e-10	69.707	109	G14712V01_(single)_contig_14086	gnl|BL_ORD_ID|1963940	tr|D7KDY4|D7KDY4_ARALL Zinc ion binding protein OS=Arabidopsis lyrata subsp. lyrata GN=ARALYDRAFT_474040 PE=4 SV=1
1707	18												9.07219e-05	45.0542	23	G14712V01_(single)_contig_52470	gnl|BL_ORD_ID|272673	tr|G9C079|G9C079_HUMLU Maf-like protein OS=Humulus lupulus GN=Maf3 PE=4 SV=1
1708	18												9.12921e-15	74.7146	130	G14712V01_(single)_contig_52130	gnl|BL_ORD_ID|630695	tr|B9TPR6|B9TPR6_RICCO Pentatricopeptide repeat-containing protein, putative (Fragment) OS=Ricinus communis GN=RCOM_1991320 PE=4 SV=1
1709	18												1.49822e-43	167.162	321	G14712V01_(single)_contig_83212	gnl|BL_ORD_ID|282967	tr|G7J6C5|G7J6C5_MEDTR Phosphatidate phosphatase LPIN3 OS=Medicago truncatula GN=MTR_3g101590 PE=4 SV=1
1710	18					unpha-siRNA	TCCACTGAACCTTATCATTTA	3.9	0.4	0.4	4.7	+	3.09699e-38	145.976	168	G14712V01_(single)_contig_36295	gnl|BL_ORD_ID|592458	tr|B9SE18|B9SE18_RICCO Disease resistance protein RPP8, putative OS=Ricinus communis GN=RCOM_1482430 PE=4 SV=1
1711	18												5.33906e-10	63.5438	105	gi_21089614_gb_BQ401927.1_BQ401927	gnl|BL_ORD_ID|312532	tr|G7K0E0|G7K0E0_MEDTR Tar1p OS=Medicago truncatula GN=MTR_5g051090 PE=4 SV=1
1712	18												2.3975e-57	197.593	175	gi_21090467_gb_BQ402780.1_BQ402780	gnl|BL_ORD_ID|312532	tr|G7K0E0|G7K0E0_MEDTR Tar1p OS=Medicago truncatula GN=MTR_5g051090 PE=4 SV=1
1713	18												1.40085e-59	203.371	178	gi_21089861_gb_BQ402186.1_BQ402186	gnl|BL_ORD_ID|312532	tr|G7K0E0|G7K0E0_MEDTR Tar1p OS=Medicago truncatula GN=MTR_5g051090 PE=4 SV=1
1714	18					unpha-siRNA	TAAATGATAAGGTTCAGTGGA	0.6	0.8	0.2	1.6	-	2.9542e-29	38.1206	21	G14712V01_(single)_contig_24133	gnl|BL_ORD_ID|313853	tr|Q2HUB1|Q2HUB1_MEDTR Glycoside hydrolase, family 28 OS=Medicago truncatula GN=MtrDRAFT_AC149206g13v2 PE=4 SV=1
1715	18												0.000135672	46.595	85	G14712V01_(single)_contig_42281	gnl|BL_ORD_ID|215342	tr|B7FH48|B7FH48_MEDTR Uncharacterized protein OS=Medicago truncatula PE=4 SV=1
1716	18												2.44688e-180	514.227	325	G14712V01_(single)_contig_59029	gnl|BL_ORD_ID|255182	tr|V4SGA4|V4SGA4_9ROSI Uncharacterized protein OS=Citrus clementina GN=CICLE_v10001045mg PE=4 SV=1
1717	18												1.38375e-22	48.1358	23	G14712V01_(single)_contig_72345	gnl|BL_ORD_ID|1619726	tr|Q5GA69|Q5GA69_SOLLC Putative polyprotein OS=Solanum lycopersicum PE=4 SV=1
1718	18												0	326.25	213	G14712V01_(single)_contig_58578	gnl|BL_ORD_ID|25586	sp|Q9SD82|RFA1B_ARATH Replication protein A 70 kDa DNA-binding subunit B OS=Arabidopsis thaliana GN=RPA1B PE=3 SV=1
1719	18												1.40078e-11	63.929	32	G14712V01_(single)_contig_52740	gnl|BL_ORD_ID|836506	tr|A9T818|A9T818_PHYPA Predicted protein (Fragment) OS=Physcomitrella patens subsp. patens GN=PHYPADRAFT_27265 PE=4 SV=1
1720	18												9.07219e-05	45.0542	23	G14712V01_(single)_contig_52470	gnl|BL_ORD_ID|272673	tr|G9C079|G9C079_HUMLU Maf-like protein OS=Humulus lupulus GN=Maf3 PE=4 SV=1
1721	18												9.12921e-15	74.7146	130	G14712V01_(single)_contig_52130	gnl|BL_ORD_ID|630695	tr|B9TPR6|B9TPR6_RICCO Pentatricopeptide repeat-containing protein, putative (Fragment) OS=Ricinus communis GN=RCOM_1991320 PE=4 SV=1
1722	18												1.49822e-43	167.162	321	G14712V01_(single)_contig_83212	gnl|BL_ORD_ID|282967	tr|G7J6C5|G7J6C5_MEDTR Phosphatidate phosphatase LPIN3 OS=Medicago truncatula GN=MTR_3g101590 PE=4 SV=1
1723	18					unpha-siRNA	AAATGATAAGGTTCAGTGGAC	0.1	0.4	0.6	1.1	-	2.9542e-29	38.1206	21	G14712V01_(single)_contig_24133	gnl|BL_ORD_ID|313853	tr|Q2HUB1|Q2HUB1_MEDTR Glycoside hydrolase, family 28 OS=Medicago truncatula GN=MtrDRAFT_AC149206g13v2 PE=4 SV=1
1724	18												6.39631e-05	47.7506	25	gi_21098832_gb_BQ411145.1_BQ411145	gnl|BL_ORD_ID|1595349	tr|K4B165|K4B165_SOLLC Uncharacterized protein OS=Solanum lycopersicum GN=Solyc01g100310.2 PE=4 SV=1
1725	18												8.7066	31.5722	26	G14712V01_(single)_contig_53040	gnl|BL_ORD_ID|1704176	tr|Q8LK27|Q8LK27_BRANA Putative AP endonuclease/reverse transcriptase OS=Brassica napus PE=4 SV=1
1726	18												4.55152e-144	441.039	449	G14712V01_(single)_contig_15231	gnl|BL_ORD_ID|281020	tr|Q501C5|Q501C5_ARATH At4g38110 OS=Arabidopsis thaliana PE=2 SV=1
1727	18												1.49822e-43	167.162	321	G14712V01_(single)_contig_83212	gnl|BL_ORD_ID|282967	tr|G7J6C5|G7J6C5_MEDTR Phosphatidate phosphatase LPIN3 OS=Medicago truncatula GN=MTR_3g101590 PE=4 SV=1
1728	18												9.12921e-15	74.7146	130	G14712V01_(single)_contig_52130	gnl|BL_ORD_ID|630695	tr|B9TPR6|B9TPR6_RICCO Pentatricopeptide repeat-containing protein, putative (Fragment) OS=Ricinus communis GN=RCOM_1991320 PE=4 SV=1
1729	18												9.07219e-05	45.0542	23	G14712V01_(single)_contig_52470	gnl|BL_ORD_ID|272673	tr|G9C079|G9C079_HUMLU Maf-like protein OS=Humulus lupulus GN=Maf3 PE=4 SV=1
1730	18					unpha-siRNA	CACTGAACCTTATCATTTAGA	0.6	0.1	0.1	0.8	+	0.0148948	39.2762	80	gi_13356776_gb_BG447124.1_BG447124	gnl|BL_ORD_ID|733699	tr|I1R0G1|I1R0G1_ORYGL Uncharacterized protein OS=Oryza glaberrima PE=4 SV=1
1731	18												0.0431351	39.6614	87	gi_13356774_gb_BG447122.1_BG447122	gnl|BL_ORD_ID|742769	tr|M8BSU2|M8BSU2_AEGTA TOM1-like protein 2 OS=Aegilops tauschii GN=F775_06041 PE=4 SV=1
1732	18												2.3975e-57	197.593	175	gi_21090467_gb_BQ402780.1_BQ402780	gnl|BL_ORD_ID|312532	tr|G7K0E0|G7K0E0_MEDTR Tar1p OS=Medicago truncatula GN=MTR_5g051090 PE=4 SV=1
1733	18												1.40085e-59	203.371	178	gi_21089861_gb_BQ402186.1_BQ402186	gnl|BL_ORD_ID|312532	tr|G7K0E0|G7K0E0_MEDTR Tar1p OS=Medicago truncatula GN=MTR_5g051090 PE=4 SV=1
1734	18					unpha-siRNA	GTCCACTGAACCTTATCATTT	0.2	0.2	0.2	0.6	+	2.27006e-72	241.506	185	gi_436394688_gb_JG840327.1_JG840327	gnl|BL_ORD_ID|1944449	tr|D7MBU1|D7MBU1_ARALL Signal recognition particle receptor alpha subunit family protein OS=Arabidopsis lyrata subsp. lyrata GN=ARALYDRAFT_491691 PE=4 SV=1
1735	18												9.47313e-105	337.421	190	G14712V01_(single)_contig_55307	gnl|BL_ORD_ID|611403	tr|B9S358|B9S358_RICCO Peptide transporter, putative OS=Ricinus communis GN=RCOM_0730410 PE=3 SV=1
1736	18												5.33906e-10	63.5438	105	gi_21089614_gb_BQ401927.1_BQ401927	gnl|BL_ORD_ID|312532	tr|G7K0E0|G7K0E0_MEDTR Tar1p OS=Medicago truncatula GN=MTR_5g051090 PE=4 SV=1
1737	18												2.3975e-57	197.593	175	gi_21090467_gb_BQ402780.1_BQ402780	gnl|BL_ORD_ID|312532	tr|G7K0E0|G7K0E0_MEDTR Tar1p OS=Medicago truncatula GN=MTR_5g051090 PE=4 SV=1
1738	18												1.40085e-59	203.371	178	gi_21089861_gb_BQ402186.1_BQ402186	gnl|BL_ORD_ID|312532	tr|G7K0E0|G7K0E0_MEDTR Tar1p OS=Medicago truncatula GN=MTR_5g051090 PE=4 SV=1
1739	19	>G14712V01_(single)_contig_83212	1087	1110	ATPase 4	gar-siR213	AAGTGTTGCACTATTGCTCGG	3.9	6.1	4.9	14.9	1002
1740	19					gar-siR746	CAAGTGTTGCACTATTGCTCG	0.1	0.4	0.1	0.6	1002
1741	19					pha-siRNA	CCACTGAACCTTATCATTTAG	3.5	3.6	0.6	7.7	+	2.23099e-26	109.768	109	G14712V01_(single)_contig_27981	gnl|BL_ORD_ID|1148946	tr|C9EI97|C9EI97_JATCU Alpha-carboxyltransferase subunit OS=Jatropha curcas PE=2 SV=1
1742	19												5.33906e-10	63.5438	105	gi_21089614_gb_BQ401927.1_BQ401927	gnl|BL_ORD_ID|312532	tr|G7K0E0|G7K0E0_MEDTR Tar1p OS=Medicago truncatula GN=MTR_5g051090 PE=4 SV=1
1743	19												2.3975e-57	197.593	175	gi_21090467_gb_BQ402780.1_BQ402780	gnl|BL_ORD_ID|312532	tr|G7K0E0|G7K0E0_MEDTR Tar1p OS=Medicago truncatula GN=MTR_5g051090 PE=4 SV=1
1744	19												1.40085e-59	203.371	178	gi_21089861_gb_BQ402186.1_BQ402186	gnl|BL_ORD_ID|312532	tr|G7K0E0|G7K0E0_MEDTR Tar1p OS=Medicago truncatula GN=MTR_5g051090 PE=4 SV=1
1745	19					pha-siRNA	CTAAATGATAAGGTTCAGTGG	0.2	3.8	0.1	4.1	-	1.38375e-22	48.1358	23	G14712V01_(single)_contig_72345	gnl|BL_ORD_ID|1619726	tr|Q5GA69|Q5GA69_SOLLC Putative polyprotein OS=Solanum lycopersicum PE=4 SV=1
1746	19												1.40078e-11	63.929	32	G14712V01_(single)_contig_52740	gnl|BL_ORD_ID|836506	tr|A9T818|A9T818_PHYPA Predicted protein (Fragment) OS=Physcomitrella patens subsp. patens GN=PHYPADRAFT_27265 PE=4 SV=1
1747	19												1.98834e-10	69.707	109	G14712V01_(single)_contig_14086	gnl|BL_ORD_ID|1963940	tr|D7KDY4|D7KDY4_ARALL Zinc ion binding protein OS=Arabidopsis lyrata subsp. lyrata GN=ARALYDRAFT_474040 PE=4 SV=1
1748	19												9.07219e-05	45.0542	23	G14712V01_(single)_contig_52470	gnl|BL_ORD_ID|272673	tr|G9C079|G9C079_HUMLU Maf-like protein OS=Humulus lupulus GN=Maf3 PE=4 SV=1
1749	19												9.12921e-15	74.7146	130	G14712V01_(single)_contig_52130	gnl|BL_ORD_ID|630695	tr|B9TPR6|B9TPR6_RICCO Pentatricopeptide repeat-containing protein, putative (Fragment) OS=Ricinus communis GN=RCOM_1991320 PE=4 SV=1
1750	19												1.49822e-43	167.162	321	G14712V01_(single)_contig_83212	gnl|BL_ORD_ID|282967	tr|G7J6C5|G7J6C5_MEDTR Phosphatidate phosphatase LPIN3 OS=Medicago truncatula GN=MTR_3g101590 PE=4 SV=1
1751	19					unpha-siRNA	TCCACTGAACCTTATCATTTA	3.9	0.4	0.4	4.7	+	3.09699e-38	145.976	168	G14712V01_(single)_contig_36295	gnl|BL_ORD_ID|592458	tr|B9SE18|B9SE18_RICCO Disease resistance protein RPP8, putative OS=Ricinus communis GN=RCOM_1482430 PE=4 SV=1
1752	19												5.33906e-10	63.5438	105	gi_21089614_gb_BQ401927.1_BQ401927	gnl|BL_ORD_ID|312532	tr|G7K0E0|G7K0E0_MEDTR Tar1p OS=Medicago truncatula GN=MTR_5g051090 PE=4 SV=1
1753	19												2.3975e-57	197.593	175	gi_21090467_gb_BQ402780.1_BQ402780	gnl|BL_ORD_ID|312532	tr|G7K0E0|G7K0E0_MEDTR Tar1p OS=Medicago truncatula GN=MTR_5g051090 PE=4 SV=1
1754	19												1.40085e-59	203.371	178	gi_21089861_gb_BQ402186.1_BQ402186	gnl|BL_ORD_ID|312532	tr|G7K0E0|G7K0E0_MEDTR Tar1p OS=Medicago truncatula GN=MTR_5g051090 PE=4 SV=1
1755	19					unpha-siRNA	TAAATGATAAGGTTCAGTGGA	0.6	0.8	0.2	1.6	-	2.9542e-29	38.1206	21	G14712V01_(single)_contig_24133	gnl|BL_ORD_ID|313853	tr|Q2HUB1|Q2HUB1_MEDTR Glycoside hydrolase, family 28 OS=Medicago truncatula GN=MtrDRAFT_AC149206g13v2 PE=4 SV=1
1756	19												0.000135672	46.595	85	G14712V01_(single)_contig_42281	gnl|BL_ORD_ID|215342	tr|B7FH48|B7FH48_MEDTR Uncharacterized protein OS=Medicago truncatula PE=4 SV=1
1757	19												2.44688e-180	514.227	325	G14712V01_(single)_contig_59029	gnl|BL_ORD_ID|255182	tr|V4SGA4|V4SGA4_9ROSI Uncharacterized protein OS=Citrus clementina GN=CICLE_v10001045mg PE=4 SV=1
1758	19												1.38375e-22	48.1358	23	G14712V01_(single)_contig_72345	gnl|BL_ORD_ID|1619726	tr|Q5GA69|Q5GA69_SOLLC Putative polyprotein OS=Solanum lycopersicum PE=4 SV=1
1759	19												0	326.25	213	G14712V01_(single)_contig_58578	gnl|BL_ORD_ID|25586	sp|Q9SD82|RFA1B_ARATH Replication protein A 70 kDa DNA-binding subunit B OS=Arabidopsis thaliana GN=RPA1B PE=3 SV=1
1760	19												1.40078e-11	63.929	32	G14712V01_(single)_contig_52740	gnl|BL_ORD_ID|836506	tr|A9T818|A9T818_PHYPA Predicted protein (Fragment) OS=Physcomitrella patens subsp. patens GN=PHYPADRAFT_27265 PE=4 SV=1
1761	19												9.07219e-05	45.0542	23	G14712V01_(single)_contig_52470	gnl|BL_ORD_ID|272673	tr|G9C079|G9C079_HUMLU Maf-like protein OS=Humulus lupulus GN=Maf3 PE=4 SV=1
1762	19												9.12921e-15	74.7146	130	G14712V01_(single)_contig_52130	gnl|BL_ORD_ID|630695	tr|B9TPR6|B9TPR6_RICCO Pentatricopeptide repeat-containing protein, putative (Fragment) OS=Ricinus communis GN=RCOM_1991320 PE=4 SV=1
1763	19												1.49822e-43	167.162	321	G14712V01_(single)_contig_83212	gnl|BL_ORD_ID|282967	tr|G7J6C5|G7J6C5_MEDTR Phosphatidate phosphatase LPIN3 OS=Medicago truncatula GN=MTR_3g101590 PE=4 SV=1
1764	19					unpha-siRNA	AAATGATAAGGTTCAGTGGAC	0.1	0.4	0.6	1.1	-	2.9542e-29	38.1206	21	G14712V01_(single)_contig_24133	gnl|BL_ORD_ID|313853	tr|Q2HUB1|Q2HUB1_MEDTR Glycoside hydrolase, family 28 OS=Medicago truncatula GN=MtrDRAFT_AC149206g13v2 PE=4 SV=1
1765	19												6.39631e-05	47.7506	25	gi_21098832_gb_BQ411145.1_BQ411145	gnl|BL_ORD_ID|1595349	tr|K4B165|K4B165_SOLLC Uncharacterized protein OS=Solanum lycopersicum GN=Solyc01g100310.2 PE=4 SV=1
1766	19												8.7066	31.5722	26	G14712V01_(single)_contig_53040	gnl|BL_ORD_ID|1704176	tr|Q8LK27|Q8LK27_BRANA Putative AP endonuclease/reverse transcriptase OS=Brassica napus PE=4 SV=1
1767	19												4.55152e-144	441.039	449	G14712V01_(single)_contig_15231	gnl|BL_ORD_ID|281020	tr|Q501C5|Q501C5_ARATH At4g38110 OS=Arabidopsis thaliana PE=2 SV=1
1768	19												1.49822e-43	167.162	321	G14712V01_(single)_contig_83212	gnl|BL_ORD_ID|282967	tr|G7J6C5|G7J6C5_MEDTR Phosphatidate phosphatase LPIN3 OS=Medicago truncatula GN=MTR_3g101590 PE=4 SV=1
1769	19												9.12921e-15	74.7146	130	G14712V01_(single)_contig_52130	gnl|BL_ORD_ID|630695	tr|B9TPR6|B9TPR6_RICCO Pentatricopeptide repeat-containing protein, putative (Fragment) OS=Ricinus communis GN=RCOM_1991320 PE=4 SV=1
1770	19												9.07219e-05	45.0542	23	G14712V01_(single)_contig_52470	gnl|BL_ORD_ID|272673	tr|G9C079|G9C079_HUMLU Maf-like protein OS=Humulus lupulus GN=Maf3 PE=4 SV=1
1771	19					unpha-siRNA	CACTGAACCTTATCATTTAGA	0.6	0.1	0.1	0.8	+	0.0148948	39.2762	80	gi_13356776_gb_BG447124.1_BG447124	gnl|BL_ORD_ID|733699	tr|I1R0G1|I1R0G1_ORYGL Uncharacterized protein OS=Oryza glaberrima PE=4 SV=1
1772	19												0.0431351	39.6614	87	gi_13356774_gb_BG447122.1_BG447122	gnl|BL_ORD_ID|742769	tr|M8BSU2|M8BSU2_AEGTA TOM1-like protein 2 OS=Aegilops tauschii GN=F775_06041 PE=4 SV=1
1773	19												2.3975e-57	197.593	175	gi_21090467_gb_BQ402780.1_BQ402780	gnl|BL_ORD_ID|312532	tr|G7K0E0|G7K0E0_MEDTR Tar1p OS=Medicago truncatula GN=MTR_5g051090 PE=4 SV=1
1774	19												1.40085e-59	203.371	178	gi_21089861_gb_BQ402186.1_BQ402186	gnl|BL_ORD_ID|312532	tr|G7K0E0|G7K0E0_MEDTR Tar1p OS=Medicago truncatula GN=MTR_5g051090 PE=4 SV=1
1775	19					unpha-siRNA	GTCCACTGAACCTTATCATTT	0.2	0.2	0.2	0.6	+	2.27006e-72	241.506	185	gi_436394688_gb_JG840327.1_JG840327	gnl|BL_ORD_ID|1944449	tr|D7MBU1|D7MBU1_ARALL Signal recognition particle receptor alpha subunit family protein OS=Arabidopsis lyrata subsp. lyrata GN=ARALYDRAFT_491691 PE=4 SV=1
1776	19												9.47313e-105	337.421	190	G14712V01_(single)_contig_55307	gnl|BL_ORD_ID|611403	tr|B9S358|B9S358_RICCO Peptide transporter, putative OS=Ricinus communis GN=RCOM_0730410 PE=3 SV=1
1777	19												5.33906e-10	63.5438	105	gi_21089614_gb_BQ401927.1_BQ401927	gnl|BL_ORD_ID|312532	tr|G7K0E0|G7K0E0_MEDTR Tar1p OS=Medicago truncatula GN=MTR_5g051090 PE=4 SV=1
1778	19												2.3975e-57	197.593	175	gi_21090467_gb_BQ402780.1_BQ402780	gnl|BL_ORD_ID|312532	tr|G7K0E0|G7K0E0_MEDTR Tar1p OS=Medicago truncatula GN=MTR_5g051090 PE=4 SV=1
1779	19												1.40085e-59	203.371	178	gi_21089861_gb_BQ402186.1_BQ402186	gnl|BL_ORD_ID|312532	tr|G7K0E0|G7K0E0_MEDTR Tar1p OS=Medicago truncatula GN=MTR_5g051090 PE=4 SV=1
1780	20	>contig_1117645	985	1236	MYB 1	gar-siR974	CCGGAGTCGAGCACGAGGCAT	0.2	0.2	0.1	0.5	1026
1781	20					gar-siR1602	TAGTAGAGATGATGATAATAA	0.2	0.1	0.2	0.5	1047
1782	20					gar-siR1860	TCTAAACTCTGTTCCAGTTCA	0.1	0.6	1.5	2.2	1068
1783	20					gar-siR1763	TCCCAAGCCTTCTCCGGTTCC	0.8	1	0.1	1.9	1068
1784	20					gar-siR2337	TTCTAAACTCTGTTCCAGTTC	0.1	0.4	0.1	0.6	1068
1785	20					gar-siR2011	TGATAGGGAGAATGACGTTCT	0.1	0.1	0.4	0.6	1320
1786	20					gar-siR1809	TCGACAGGGAGAATGATATTC	0.1	0.1	0.4	0.6	1320
1787	20					gar-siR2329	TTCGACTACGAGAAAGATTGA	0.4	0.4	0.2	1	1320
1788	20					pha-siRNA	TCCAAGTCTAGTAGAGATGAT	8.1	7.3	4.1	19.5	-	1.36032e-73	226.098	129	gi_11210416_gb_BF279346.1_BF279346	gnl|BL_ORD_ID|1498598	tr|B9H401|B9H401_POPTR Prefoldin family protein OS=Populus trichocarpa GN=POPTR_0004s13700g PE=4 SV=2
1789	20												1.99764e-125	388.267	538	G14712V01_(single)_contig_79475	gnl|BL_ORD_ID|1483374	tr|B9HHD9|B9HHD9_POPTR UBX domain-containing family protein OS=Populus trichocarpa GN=POPTR_0007s02410g PE=4 SV=1
1790	20												2.00237e-54	193.741	232	gi_436394525_gb_JG840263.1_JG840263	gnl|BL_ORD_ID|205236	tr|Q9XI10|Q9XI10_ARATH DPP6 N-terminal domain-like protein OS=Arabidopsis thaliana GN=F8K7.10 PE=2 SV=1
1791	20												5.29167e-38	133.65	78	G14712V01_(single)_contig_3349	gnl|BL_ORD_ID|1861647	tr|E4MVP3|E4MVP3_THEHA mRNA, clone: RTFL01-04-K24 OS=Thellungiella halophila PE=2 SV=1
1792	20					pha-siRNA	CAAGACCAGGTGATGATGACC	0.6	2.1	0.8	3.5	-	3.66673e-105	317.39	229	G14712V01_(single)_contig_83556	gnl|BL_ORD_ID|148795	tr|A9PEB3|A9PEB3_POPTR SPLICEOSOMAL protein U1A OS=Populus trichocarpa GN=POPTR_0014s12260g PE=2 SV=1
1793	20												3.01082e-33	127.487	106	gi_21097692_gb_BQ410005.1_BQ410005	gnl|BL_ORD_ID|29689	sp|Q39244|RU1A_ARATH U1 small nuclear ribonucleoprotein A OS=Arabidopsis thaliana GN=U1A PE=1 SV=1
1794	20												0.00533043	42.3578	52	gi_21103306_gb_BQ415619.1_BQ415619	gnl|BL_ORD_ID|29689	sp|Q39244|RU1A_ARATH U1 small nuclear ribonucleoprotein A OS=Arabidopsis thaliana GN=U1A PE=1 SV=1
1795	20												1.26174e-16	82.0333	110	G14712V01_(single)_contig_88146	gnl|BL_ORD_ID|1462150	tr|U5G184|U5G184_POPTR Uncharacterized protein OS=Populus trichocarpa GN=POPTR_0010s04930g PE=4 SV=1
1796	20												0	520.39	302	G14712V01_(single)_contig_55026	gnl|BL_ORD_ID|1054332	tr|V4MQE5|V4MQE5_THESL Elongation factor Tu OS=Thellungiella salsuginea GN=EUTSA_v10025053mg PE=3 SV=1
1797	20												4.52642e-08	58.9214	183	G14712V01_(single)_contig_81724	gnl|BL_ORD_ID|607184	tr|B9RNW7|B9RNW7_RICCO Nucleic acid binding protein, putative OS=Ricinus communis GN=RCOM_0921600 PE=4 SV=1
1798	20												1.07349e-99	307.375	314	G14712V01_(single)_contig_20499	gnl|BL_ORD_ID|1640140	tr|G0ZAK9|G0ZAK9_POPEU CCAAT-binding transcription factor subunit B OS=Populus euphratica PE=2 SV=1
1799	20					pha-siRNA	CTTGGCTATGGTTATTATCAT	0.1	0.8	0.1	1	+	1.34607	34.2686	59	G14712V01_(single)_contig_39664	gnl|BL_ORD_ID|1733367	tr|I1J202|I1J202_BRADI Aminomethyltransferase OS=Brachypodium distachyon GN=BRADI5G22290 PE=3 SV=1
1800	20												5.49999	32.7278	43	G14712V01_(single)_contig_41147	gnl|BL_ORD_ID|751755	tr|M8AX15|M8AX15_AEGTA Testis-expressed sequence 10 protein-like protein OS=Aegilops tauschii GN=F775_03130 PE=4 SV=1
1801	20												1.55065e-11	65.855	33	G14712V01_(single)_contig_55148	gnl|BL_ORD_ID|603792	tr|B9RNP8|B9RNP8_RICCO UDP-sugar transporter, putative OS=Ricinus communis GN=RCOM_0919510 PE=4 SV=1
1802	20												2.02571e-163	480.715	286	G14712V01_(single)_contig_58223	gnl|BL_ORD_ID|1191923	tr|Q6X4V5|Q6X4V5_GOSHI ABC transporter OS=Gossypium hirsutum GN=WBC1 PE=2 SV=1
1803	20												1.70044e-94	298.13	158	gi_436398380_gb_JG838804.1_JG838804	gnl|BL_ORD_ID|1191923	tr|Q6X4V5|Q6X4V5_GOSHI ABC transporter OS=Gossypium hirsutum GN=WBC1 PE=2 SV=1
1804	20												3.65643e-165	479.945	245	G14712V01_(single)_contig_65832	gnl|BL_ORD_ID|1454224	tr|B9GSD5|B9GSD5_POPTR Ethylene receptor family protein OS=Populus trichocarpa GN=POPTR_0002s20260g PE=4 SV=1
1805	20												5.19069e-11	65.4698	47	G14712V01_(single)_contig_75851	gnl|BL_ORD_ID|1476777	tr|B9I4B2|B9I4B2_POPTR Leucine-rich repeat receptor protein kinase EXS OS=Populus trichocarpa GN=POPTR_0012s13420g PE=4 SV=1
1806	20					pha-siRNA	ATCAAAAATCCTACTGCTCAT	0.2	0.6	0.1	0.9	-	0	523.472	341	G14712V01_(single)_contig_57851	gnl|BL_ORD_ID|1976953	tr|G4LTX4|G4LTX4_CASSA Dual protein phosphatase 4 OS=Castanea sativa GN=DSP4 PE=2 SV=1
1807	20												3.73405e-73	234.187	161	gi_41578525_gb_CK640530.1_CK640530	gnl|BL_ORD_ID|1976953	tr|G4LTX4|G4LTX4_CASSA Dual protein phosphatase 4 OS=Castanea sativa GN=DSP4 PE=2 SV=1
1808	20												0	680.633	375	G14712V01_(single)_contig_17480	gnl|BL_ORD_ID|12734	sp|Q9S7C0|HSP7O_ARATH Heat shock 70 kDa protein 14 OS=Arabidopsis thaliana GN=HSP70-14 PE=2 SV=1
1809	20												4.25539e-149	444.891	230	gi_13350394_gb_BG440742.1_BG440742	gnl|BL_ORD_ID|1520397	tr|B9GEL5|B9GEL5_POPTR Heat shock protein 70 OS=Populus trichocarpa GN=POPTR_0001s18040g PE=3 SV=1
1810	20												0	550.821	316	G14712V01_(single)_contig_42691	gnl|BL_ORD_ID|1448642	tr|B9HG93|B9HG93_POPTR Porin family protein OS=Populus trichocarpa GN=POPTR_0007s15420g PE=4 SV=2
1811	20												8.07636e-105	322.398	325	G14712V01_(single)_contig_56164	gnl|BL_ORD_ID|200399	tr|Q9LZL9|Q9LZL9_ARATH At5g02130 OS=Arabidopsis thaliana GN=T7H20_180 PE=2 SV=1
1812	20												5.08469e-23	38.5058	18	G14712V01_(single)_contig_82617	gnl|BL_ORD_ID|1448642	tr|B9HG93|B9HG93_POPTR Porin family protein OS=Populus trichocarpa GN=POPTR_0007s15420g PE=4 SV=2
1813	20					pha-siRNA	AGGGCAAGGCATCTGTGGTGG	0.2	0.4	0.2	0.8	+	9.1602	31.5722	36	gi_11201762_gb_BF270767.1_BF270767	gnl|BL_ORD_ID|1498592	tr|B9GUX7|B9GUX7_POPTR UDP-glucuronosyltransferase family protein OS=Populus trichocarpa GN=POPTR_0002s09860g PE=4 SV=1
1814	20												1.25366e-75	253.062	216	G14712V01_(single)_contig_25576	gnl|BL_ORD_ID|1518373	tr|B9ICZ2|B9ICZ2_POPTR Kinase family protein OS=Populus trichocarpa GN=POPTR_0015s14080g PE=4 SV=2
1815	20												1.33413e-174	509.605	349	G14712V01_(single)_contig_20459	gnl|BL_ORD_ID|1306167	tr|J7LKJ6|J7LKJ6_CUCSA Nitrate transporter OS=Cucumis sativus GN=NRT1.4A PE=2 SV=1
1816	20												3.80288e-108	327.791	206	G14712V01_(single)_contig_46635	gnl|BL_ORD_ID|1859699	tr|D9ZIU1|D9ZIU1_MALDO C2H2L domain class transcription factor OS=Malus domestica GN=C2H2L5 PE=2 SV=1
1817	20												1.20889e-46	161.384	140	gi_436397324_gb_JG855865.1_JG855865	gnl|BL_ORD_ID|1431937	tr|B9HPK9|B9HPK9_POPTR Myb family transcription factor family protein OS=Populus trichocarpa GN=POPTR_0009s03240g PE=4 SV=2
1818	20					pha-siRNA	TCTTCACAATCCCAAACTCAC	0.1	0.2	0.2	0.5	-	2.83972e-10	22.7126	13	G14712V01_(single)_contig_63045	gnl|BL_ORD_ID|977431	tr|A5C2N8|A5C2N8_VITVI Putative uncharacterized protein OS=Vitis vinifera GN=VITISV_019283 PE=4 SV=1
1819	20												3.33115e-71	234.958	261	gi_11209707_gb_BF278721.1_BF278721	gnl|BL_ORD_ID|1333913	tr|V7CFG1|V7CFG1_PHAVU Aldehyde dehydrogenase OS=Phaseolus vulgaris GN=PHAVU_003G258500g PE=3 SV=1
1820	20												4.84494e-30	122.479	103	gi_13355536_gb_BG445884.1_BG445884	gnl|BL_ORD_ID|1333913	tr|V7CFG1|V7CFG1_PHAVU Aldehyde dehydrogenase OS=Phaseolus vulgaris GN=PHAVU_003G258500g PE=3 SV=1
1821	20												2.37471e-108	329.331	233	gi_13247983_gb_BF273428.2_BF273428	gnl|BL_ORD_ID|1333913	tr|V7CFG1|V7CFG1_PHAVU Aldehyde dehydrogenase OS=Phaseolus vulgaris GN=PHAVU_003G258500g PE=3 SV=1
1822	20												3.88427e-104	317.775	217	gi_21092211_gb_BQ404524.1_BQ404524	gnl|BL_ORD_ID|1333913	tr|V7CFG1|V7CFG1_PHAVU Aldehyde dehydrogenase OS=Phaseolus vulgaris GN=PHAVU_003G258500g PE=3 SV=1
1823	20												3.98418e-102	311.997	204	gi_11200276_gb_BF269281.1_BF269281	gnl|BL_ORD_ID|1333913	tr|V7CFG1|V7CFG1_PHAVU Aldehyde dehydrogenase OS=Phaseolus vulgaris GN=PHAVU_003G258500g PE=3 SV=1
1824	20												2.31835e-69	226.868	179	gi_436388311_gb_JG857292.1_JG857292	gnl|BL_ORD_ID|1333913	tr|V7CFG1|V7CFG1_PHAVU Aldehyde dehydrogenase OS=Phaseolus vulgaris GN=PHAVU_003G258500g PE=3 SV=1
1825	20												1.03387e-50	176.407	126	gi_436396142_gb_JG842902.1_JG842902	gnl|BL_ORD_ID|1333913	tr|V7CFG1|V7CFG1_PHAVU Aldehyde dehydrogenase OS=Phaseolus vulgaris GN=PHAVU_003G258500g PE=3 SV=1
1826	20												4.58157e-07	53.1434	63	gi_13245555_gb_BE052954.2_BE052954	gnl|BL_ORD_ID|1538554	tr|C6TB72|C6TB72_SOYBN Putative uncharacterized protein (Fragment) OS=Glycine max PE=2 SV=1
1827	20												2.5686e-07	53.1434	65	gi_11209841_gb_BF278675.1_BF278675	gnl|BL_ORD_ID|1538554	tr|C6TB72|C6TB72_SOYBN Putative uncharacterized protein (Fragment) OS=Glycine max PE=2 SV=1
1828	20												2.06279e-07	53.5286	63	gi_13248845_gb_BF278812.2_BF278812	gnl|BL_ORD_ID|1538554	tr|C6TB72|C6TB72_SOYBN Putative uncharacterized protein (Fragment) OS=Glycine max PE=2 SV=1
1829	20												6.69507e-08	53.9138	63	gi_21094488_gb_BQ406789.1_BQ406789	gnl|BL_ORD_ID|1538554	tr|C6TB72|C6TB72_SOYBN Putative uncharacterized protein (Fragment) OS=Glycine max PE=2 SV=1
1830	20												6.49175e-08	53.9138	63	gi_21098490_gb_BQ410803.1_BQ410803	gnl|BL_ORD_ID|1538554	tr|C6TB72|C6TB72_SOYBN Putative uncharacterized protein (Fragment) OS=Glycine max PE=2 SV=1
1831	20												2.78832e-09	57.3806	67	gi_13248775_gb_BF278415.2_BF278415	gnl|BL_ORD_ID|1538554	tr|C6TB72|C6TB72_SOYBN Putative uncharacterized protein (Fragment) OS=Glycine max PE=2 SV=1
1832	20												3.91364e-08	53.5286	65	gi_11210267_gb_BF279197.1_BF279197	gnl|BL_ORD_ID|1538554	tr|C6TB72|C6TB72_SOYBN Putative uncharacterized protein (Fragment) OS=Glycine max PE=2 SV=1
1833	20												7.60585e-128	383.259	327	G14712V01_(single)_contig_59822	gnl|BL_ORD_ID|1479871	tr|B9I338|B9I338_POPTR CsPK5 family protein OS=Populus trichocarpa GN=POPTR_0012s07550g PE=4 SV=1
1834	20												0	583.178	439	G14712V01_(single)_contig_57817	gnl|BL_ORD_ID|1463369	tr|B9HF37|B9HF37_POPTR DEAD/DEAH box helicase family protein OS=Populus trichocarpa GN=POPTR_0007s13210g PE=2 SV=1
1835	20												8.11088e-116	351.288	222	gi_21093160_gb_BQ405473.1_BQ405473	gnl|BL_ORD_ID|1463369	tr|B9HF37|B9HF37_POPTR DEAD/DEAH box helicase family protein OS=Populus trichocarpa GN=POPTR_0007s13210g PE=2 SV=1
1836	20												6.44574	33.4982	70	G14712V01_(single)_contig_60866	gnl|BL_ORD_ID|1509682	tr|B9H1W8|B9H1W8_POPTR Pentatricopeptide repeat-containing family protein OS=Populus trichocarpa GN=POPTR_0004s02930g PE=4 SV=1
1837	20					unpha-siRNA	CCTGGTCTTGGGCTTGGCTAT	0.6	0.4	0.1	1.1	+	0.00134235	45.8246	64	gi_13351330_gb_BG441678.1_BG441678	gnl|BL_ORD_ID|1456690	tr|B9HH53|B9HH53_POPTR Epidermal differentiation family protein OS=Populus trichocarpa GN=POPTR_0007s01980g PE=4 SV=2
1838	20												1.79424e-120	352.829	225	gi_436403320_gb_JG856505.1_JG856505	gnl|BL_ORD_ID|1192909	tr|C1K5C9|C1K5C9_GOSHI Chloroplast chlorophyll A-B binding protein OS=Gossypium hirsutum GN=CBP1 PE=2 SV=1
1839	20												6.41996e-26	109.768	61	G14712V01_(single)_contig_24093	gnl|BL_ORD_ID|1344760	tr|T2DMS5|T2DMS5_PHAVU RNA-binding protein with multiple splicing OS=Phaseolus vulgaris PE=2 SV=1
1840	20												0.0173305	41.5874	27	G14712V01_(single)_contig_84336	gnl|BL_ORD_ID|589833	tr|B9SE52|B9SE52_RICCO DAG protein, chloroplast, putative OS=Ricinus communis GN=RCOM_1520930 PE=4 SV=1
1841	20												0.0173305	41.5874	27	G14712V01_(single)_contig_84336	gnl|BL_ORD_ID|589833	tr|B9SE52|B9SE52_RICCO DAG protein, chloroplast, putative OS=Ricinus communis GN=RCOM_1520930 PE=4 SV=1
1842	20					unpha-siRNA	TGAAGAATGAGCAGTAGGATT	0.8	0.1	0.1	1	+	4.74696e-78	266.544	320	G14712V01_(single)_contig_16741	gnl|BL_ORD_ID|1337564	tr|V7AKC7|V7AKC7_PHAVU Auxin response factor OS=Phaseolus vulgaris GN=PHAVU_010G011600g PE=3 SV=1
1843	20												1.34062	32.3426	29	G14712V01_(single)_contig_30168	gnl|BL_ORD_ID|1988185	tr|I0YQI4|I0YQI4_9CHLO Uncharacterized protein OS=Coccomyxa subellipsoidea C-169 GN=COCSUDRAFT_57220 PE=4 SV=1
1844	20												0.000889532	43.1282	104	G14712V01_(single)_contig_86248	gnl|BL_ORD_ID|1480984	tr|B9H9T9|B9H9T9_POPTR Villin 2 family protein OS=Populus trichocarpa GN=POPTR_0006s04870g PE=4 SV=2
1845	20												3.77568	33.4982	65	G14712V01_(single)_contig_38064	gnl|BL_ORD_ID|1966706	tr|D7L7V2|D7L7V2_ARALL Pectinacetylesterase family protein OS=Arabidopsis lyrata subsp. lyrata GN=ARALYDRAFT_897101 PE=4 SV=1
1846	20												4.2601e-16	80.1073	180	G14712V01_(single)_contig_44842	gnl|BL_ORD_ID|589446	tr|B9S3T9|B9S3T9_RICCO Putative uncharacterized protein OS=Ricinus communis GN=RCOM_0555300 PE=4 SV=1
1847	20												1.00561e-58	65.0846	45	gi_13355495_gb_BG445843.1_BG445843	gnl|BL_ORD_ID|974417	tr|A5BMC8|A5BMC8_VITVI Putative uncharacterized protein OS=Vitis vinifera GN=VITISV_041406 PE=4 SV=1
1848	20												5.95349e-120	75.485	52	G14712V01_(single)_contig_14167	gnl|BL_ORD_ID|974417	tr|A5BMC8|A5BMC8_VITVI Putative uncharacterized protein OS=Vitis vinifera GN=VITISV_041406 PE=4 SV=1
1849	20												9.1707	30.4166	32	G14712V01_(single)_contig_26267	gnl|BL_ORD_ID|1059021	tr|V4L230|V4L230_THESL Uncharacterized protein OS=Thellungiella salsuginea GN=EUTSA_v10029523mg PE=4 SV=1
1850	20												1.08798e-59	194.126	127	gi_436387998_gb_JG841460.1_JG841460	gnl|BL_ORD_ID|330738	tr|G7JDX6|G7JDX6_MEDTR Putative uncharacterized protein OS=Medicago truncatula GN=MTR_4g081060 PE=4 SV=1
1851	20												4.45815e-22	96.6709	86	gi_195983495_gb_FL576469.1_FL576469	gnl|BL_ORD_ID|1466261	tr|B9IQK8|B9IQK8_POPTR Zinc finger family protein OS=Populus trichocarpa GN=POPTR_0019s11520g PE=4 SV=1
1852	20												2.62078e-31	122.865	117	gi_189092471_gb_FG548006.1_FG548006	gnl|BL_ORD_ID|1413787	tr|S6CDV3|S6CDV3_CAMSI STOP1-like protein OS=Camellia sinensis GN=CsSTOP1 PE=2 SV=1
1853	20												0	578.17	520	G14712V01_(single)_contig_55362	gnl|BL_ORD_ID|1413787	tr|S6CDV3|S6CDV3_CAMSI STOP1-like protein OS=Camellia sinensis GN=CsSTOP1 PE=2 SV=1
1854	20					unpha-siRNA	AAGACCAGGTGATGATGACCA	0.2	0.6	0.1	0.9	-	5.22782e-23	50.447	24	G14712V01_(single)_contig_25284	gnl|BL_ORD_ID|285158	tr|G7J4M0|G7J4M0_MEDTR Rhamnogalacturonate lyase OS=Medicago truncatula GN=MTR_3g111420 PE=4 SV=1
1855	20												1.07349e-99	307.375	314	G14712V01_(single)_contig_20499	gnl|BL_ORD_ID|1640140	tr|G0ZAK9|G0ZAK9_POPEU CCAAT-binding transcription factor subunit B OS=Populus euphratica PE=2 SV=1
1856	20												5.64396e-05	48.9062	36	G14712V01_(single)_contig_81331	gnl|BL_ORD_ID|1463785	tr|B9GEX1|B9GEX1_POPTR Uncharacterized protein OS=Populus trichocarpa GN=POPTR_0001s21780g PE=4 SV=2
1857	20					unpha-siRNA	TGGTCTTGGGCTTGGCTATGG	0.2	0.4	0.1	0.7	+	5.33012e-13	73.1738	37	G14712V01_(single)_contig_38971	gnl|BL_ORD_ID|1446927	tr|U5G0X0|U5G0X0_POPTR Transducin family protein OS=Populus trichocarpa GN=POPTR_0009s14710g PE=4 SV=1
1858	20												1.38606e-62	199.519	109	gi_21089672_gb_BQ401997.1_BQ401997	gnl|BL_ORD_ID|379463	tr|O48618|O48618_OLEEU Cytochome b5 (Fragment) OS=Olea europaea GN=cytb5-2 PE=1 SV=1
1859	20												2.369e-62	214.157	108	gi_21096935_gb_BQ409248.1_BQ409248	gnl|BL_ORD_ID|899653	tr|J7FWS2|J7FWS2_ROSRU Yellow stripe-like protein OS=Rosa rugosa PE=4 SV=1
1860	20												7.37271e-51	168.318	89	G14712V01_(single)_contig_30026	gnl|BL_ORD_ID|1544927	tr|I1JYL7|I1JYL7_SOYBN Uncharacterized protein OS=Glycine max PE=3 SV=2
1861	20												8.12523e-153	466.463	494	G14712V01_(single)_contig_79740	gnl|BL_ORD_ID|254510	tr|V4TGK9|V4TGK9_9ROSI Uncharacterized protein OS=Citrus clementina GN=CICLE_v10030709mg PE=4 SV=1
1862	20												5.30925	30.8018	45	G14712V01_(single)_contig_28377	gnl|BL_ORD_ID|1349854	tr|V7ARP4|V7ARP4_PHAVU Uncharacterized protein OS=Phaseolus vulgaris GN=PHAVU_009G009100g PE=4 SV=1
1863	20												0	202.986	161	G14712V01_(single)_contig_54916	gnl|BL_ORD_ID|1777354	tr|Q05JI2|Q05JI2_CITSI Beta-fructofuranosidase OS=Citrus sinensis GN=Cs-bFruct1 PE=2 SV=1
1864	20												1.29359e-20	48.521	47	G14712V01_(single)_contig_27389	gnl|BL_ORD_ID|405724	tr|M5XY20|M5XY20_PRUPE Uncharacterized protein OS=Prunus persica GN=PRUPE_ppa000139mg PE=4 SV=1
1865	20												0.0173305	41.5874	27	G14712V01_(single)_contig_84336	gnl|BL_ORD_ID|589833	tr|B9SE52|B9SE52_RICCO DAG protein, chloroplast, putative OS=Ricinus communis GN=RCOM_1520930 PE=4 SV=1
1866	20												0.0173305	41.5874	27	G14712V01_(single)_contig_84336	gnl|BL_ORD_ID|589833	tr|B9SE52|B9SE52_RICCO DAG protein, chloroplast, putative OS=Ricinus communis GN=RCOM_1520930 PE=4 SV=1
1867	20												3.99169e-48	162.155	101	gi_18099526_gb_BM358780.1_BM358780	gnl|BL_ORD_ID|139323	tr|A9PAZ9|A9PAZ9_POPTR RUB1 CONJUGATING ENZYME 1 family protein OS=Populus trichocarpa GN=POPTR_0007s12350g PE=2 SV=1
1868	20												0.227442	40.0466	55	G14712V01_(single)_contig_56015	gnl|BL_ORD_ID|1935306	tr|D7M759|D7M759_ARALL Predicted protein OS=Arabidopsis lyrata subsp. lyrata GN=ARALYDRAFT_660032 PE=4 SV=1
1869	20					unpha-siRNA	CCAAGTCTAGTAGAGATGATG	0.2	0.2	0.1	0.5	-	5.29167e-38	133.65	78	G14712V01_(single)_contig_3349	gnl|BL_ORD_ID|1861647	tr|E4MVP3|E4MVP3_THEHA mRNA, clone: RTFL01-04-K24 OS=Thellungiella halophila PE=2 SV=1
1870	20												5.53199e-67	29.261	19	gi_436387304_gb_JG844791.1_JG844791	gnl|BL_ORD_ID|205236	tr|Q9XI10|Q9XI10_ARATH DPP6 N-terminal domain-like protein OS=Arabidopsis thaliana GN=F8K7.10 PE=2 SV=1
1871	20												3.83742e-60	210.305	246	gi_436391109_gb_JG855536.1_JG855536	gnl|BL_ORD_ID|205236	tr|Q9XI10|Q9XI10_ARATH DPP6 N-terminal domain-like protein OS=Arabidopsis thaliana GN=F8K7.10 PE=2 SV=1
1872	20												1.14557e-54	45.4394	39	gi_436390300_gb_JG855123.1_JG855123	gnl|BL_ORD_ID|205236	tr|Q9XI10|Q9XI10_ARATH DPP6 N-terminal domain-like protein OS=Arabidopsis thaliana GN=F8K7.10 PE=2 SV=1
1873	20												2.00237e-54	193.741	232	gi_436394525_gb_JG840263.1_JG840263	gnl|BL_ORD_ID|205236	tr|Q9XI10|Q9XI10_ARATH DPP6 N-terminal domain-like protein OS=Arabidopsis thaliana GN=F8K7.10 PE=2 SV=1
1874	20												1.3136e-34	137.117	195	gi_436388975_gb_JG841918.1_JG841918	gnl|BL_ORD_ID|205236	tr|Q9XI10|Q9XI10_ARATH DPP6 N-terminal domain-like protein OS=Arabidopsis thaliana GN=F8K7.10 PE=2 SV=1
1875	20												4.70788e-26	112.079	148	gi_436391027_gb_JG855454.1_JG855454	gnl|BL_ORD_ID|205236	tr|Q9XI10|Q9XI10_ARATH DPP6 N-terminal domain-like protein OS=Arabidopsis thaliana GN=F8K7.10 PE=2 SV=1
1876	20												5.42616e-29	120.553	171	gi_436396127_gb_JG842887.1_JG842887	gnl|BL_ORD_ID|205236	tr|Q9XI10|Q9XI10_ARATH DPP6 N-terminal domain-like protein OS=Arabidopsis thaliana GN=F8K7.10 PE=2 SV=1
1877	20												8.06785e-49	176.022	218	gi_21091964_gb_BQ404277.1_BQ404277	gnl|BL_ORD_ID|205236	tr|Q9XI10|Q9XI10_ARATH DPP6 N-terminal domain-like protein OS=Arabidopsis thaliana GN=F8K7.10 PE=2 SV=1
1878	20												1.46373e-28	119.013	170	gi_436402613_gb_JG853428.1_JG853428	gnl|BL_ORD_ID|205236	tr|Q9XI10|Q9XI10_ARATH DPP6 N-terminal domain-like protein OS=Arabidopsis thaliana GN=F8K7.10 PE=2 SV=1
1879	20												2.63255e-19	92.4337	164	gi_436388701_gb_JG857484.1_JG857484	gnl|BL_ORD_ID|205236	tr|Q9XI10|Q9XI10_ARATH DPP6 N-terminal domain-like protein OS=Arabidopsis thaliana GN=F8K7.10 PE=2 SV=1
1880	20												3.33657e-26	112.079	148	gi_436389896_gb_JG854917.1_JG854917	gnl|BL_ORD_ID|205236	tr|Q9XI10|Q9XI10_ARATH DPP6 N-terminal domain-like protein OS=Arabidopsis thaliana GN=F8K7.10 PE=2 SV=1
1881	20												2.15643e-22	101.293	139	gi_436386761_gb_JG851277.1_JG851277	gnl|BL_ORD_ID|205236	tr|Q9XI10|Q9XI10_ARATH DPP6 N-terminal domain-like protein OS=Arabidopsis thaliana GN=F8K7.10 PE=2 SV=1
1882	20												3.06039e-23	103.219	143	gi_436397037_gb_JG855578.1_JG855578	gnl|BL_ORD_ID|205236	tr|Q9XI10|Q9XI10_ARATH DPP6 N-terminal domain-like protein OS=Arabidopsis thaliana GN=F8K7.10 PE=2 SV=1
1883	20												4.60499e-21	96.2857	137	gi_436401611_gb_JG850149.1_JG850149	gnl|BL_ORD_ID|205236	tr|Q9XI10|Q9XI10_ARATH DPP6 N-terminal domain-like protein OS=Arabidopsis thaliana GN=F8K7.10 PE=2 SV=1
1884	20												3.67185e-21	96.6709	123	gi_436401456_gb_JG837322.1_JG837322	gnl|BL_ORD_ID|205236	tr|Q9XI10|Q9XI10_ARATH DPP6 N-terminal domain-like protein OS=Arabidopsis thaliana GN=F8K7.10 PE=2 SV=1
1885	20												1.00224e-17	86.2705	118	gi_436388640_gb_JG857423.1_JG857423	gnl|BL_ORD_ID|205236	tr|Q9XI10|Q9XI10_ARATH DPP6 N-terminal domain-like protein OS=Arabidopsis thaliana GN=F8K7.10 PE=2 SV=1
1886	20												1.63221e-06	51.9878	51	gi_436387125_gb_JG844612.1_JG844612	gnl|BL_ORD_ID|205236	tr|Q9XI10|Q9XI10_ARATH DPP6 N-terminal domain-like protein OS=Arabidopsis thaliana GN=F8K7.10 PE=2 SV=1
1887	20												8.70814	30.0314	68	gi_436388544_gb_JG841685.1_JG841685	gnl|BL_ORD_ID|1958608	tr|B2BXJ4|B2BXJ4_ARALL LTRGag-pol-polymerase 3 OS=Arabidopsis lyrata subsp. lyrata GN=LTR3 PE=4 SV=1
1888	20					unpha-siRNA	TAGTAGAGATGATGATAATAA	0.2	0.1	0.2	0.5	-	5.69857e-16	80.4925	99	G14712V01_(single)_contig_59737	gnl|BL_ORD_ID|1450074	tr|B9HEX5|B9HEX5_POPTR Dehydration-responsive family protein OS=Populus trichocarpa GN=POPTR_0007s04340g PE=4 SV=1
1889	20												1.79541e-40	60.8474	86	G14712V01_(single)_contig_65767	gnl|BL_ORD_ID|238847	tr|V4SHE8|V4SHE8_9ROSI Uncharacterized protein OS=Citrus clementina GN=CICLE_v10000878mg PE=4 SV=1
1890	20												1.60277	36.1946	153	G14712V01_(single)_contig_79399	gnl|BL_ORD_ID|636677	tr|B9RW55|B9RW55_RICCO Putative uncharacterized protein OS=Ricinus communis GN=RCOM_1176220 PE=4 SV=1
1891	20												0	879.396	596	G14712V01_(single)_contig_43802	gnl|BL_ORD_ID|1482489	tr|U5GN61|U5GN61_POPTR Proton-dependent oligopeptide transport family protein OS=Populus trichocarpa GN=POPTR_0001s02810g PE=4 SV=1
1892	20												6.15056e-95	317.005	182	G14712V01_(single)_contig_61964	gnl|BL_ORD_ID|1456915	tr|B9I9T0|B9I9T0_POPTR AAA-type ATPase family protein OS=Populus trichocarpa GN=POPTR_0014s12560g PE=2 SV=1
1893	20												1.6169e-80	261.151	324	G14712V01_(single)_contig_81126	gnl|BL_ORD_ID|1949934	tr|D7L0L7|D7L0L7_ARALL Protein binding protein OS=Arabidopsis lyrata subsp. lyrata GN=ARALYDRAFT_478654 PE=4 SV=1
1894	20												2.60218e-32	127.487	101	G14712V01_(single)_contig_8917	gnl|BL_ORD_ID|1432278	tr|B9HPG4|B9HPG4_POPTR Telomere-binding family protein OS=Populus trichocarpa GN=POPTR_0009s03730g PE=4 SV=2
1895	20												2.43027e-18	87.8113	82	G14712V01_(single)_contig_38462	gnl|BL_ORD_ID|1470894	tr|B9IN94|B9IN94_POPTR Skb1 methyltransferase family protein OS=Populus trichocarpa GN=POPTR_0018s04250g PE=4 SV=2
1896	20												0.00515935	42.3578	42	gi_11200267_gb_BF269272.1_BF269272	gnl|BL_ORD_ID|1478622	tr|B9GX02|B9GX02_POPTR Heat shock protein 70 OS=Populus trichocarpa GN=POPTR_0003s05450g PE=2 SV=1
1897	20												0.000296814	47.3654	42	gi_18098680_gb_BM357934.1_BM357934	gnl|BL_ORD_ID|1948476	tr|D7KE84|D7KE84_ARALL Ubiquitin-associated /TS-N domain-containing protein OS=Arabidopsis lyrata subsp. lyrata GN=ARALYDRAFT_470469 PE=4 SV=1
1898	20												8.59848e-12	69.707	48	G14712V01_(single)_contig_9158	gnl|BL_ORD_ID|1465019	tr|B9HAU9|B9HAU9_POPTR GYMNOS family protein OS=Populus trichocarpa GN=POPTR_0006s27810g PE=4 SV=2
1899	20												1.63538	33.113	35	G14712V01_(single)_contig_34630	gnl|BL_ORD_ID|440510	tr|J3M2C4|J3M2C4_ORYBR Uncharacterized protein OS=Oryza brachyantha GN=OB04G35490 PE=4 SV=1
1900	20					unpha-siRNA	CAAGGCATCTGTGGTGGTCAT	0.2	0.2	0.1	0.5	+	0	667.152	719	G14712V01_(single)_contig_79766	gnl|BL_ORD_ID|600149	tr|B9RT64|B9RT64_RICCO Condensin, putative OS=Ricinus communis GN=RCOM_0681290 PE=4 SV=1
1901	21	>gi_436389319_gb_JG857805.1_JG857805	503	748	MYB 3	miR399e3_f3	CTTGCCAAAGGAGAGTTGCCC	0.2	1.5	0.2	1.9	502
1902	21					gar-siR330	ACTAGAATCAAGAAGATGTAG	1	1	0.1	2.1	628
1903	21					gar-siR516	ATATCCAGGCTTGTTTTCGTT	0.1	0.4	0.1	0.6	649
1904	21					gar-siR33	AAAATTGAAGCATTCATCTGG	0.4	0.1	0.2	0.7	670
1905	21					gar-siR357	AGAAATCAAAGAAGTCATCCA	0.2	0.2	0.1	0.5	670
1906	21					gar-siR52	AAACTTGATTGTTGTTACCAC	0.2	0.1	0.2	0.5	733
1907	21					pha-siRNA	AAGGAGAAACACAGAGGAGCA	37.2	0.1	6	43.3	+	5.53591	33.113	65	G14712V01_(single)_contig_20443	gnl|BL_ORD_ID|712606	tr|K7UV46|K7UV46_MAIZE Uncharacterized protein OS=Zea mays GN=ZEAMMB73_290034 PE=4 SV=1
1908	21												1.03576e-155	457.218	292	G14712V01_(single)_contig_20633	gnl|BL_ORD_ID|138934	tr|A9P919|A9P919_POPTR Dehydration-responsive family protein OS=Populus trichocarpa GN=POPTR_0006s04210g PE=2 SV=1
1909	21												1.26738e-107	327.405	234	G14712V01_(single)_contig_24136	gnl|BL_ORD_ID|958414	tr|D7SW49|D7SW49_VITVI Putative uncharacterized protein OS=Vitis vinifera GN=VIT_07s0031g01480 PE=4 SV=1
1910	21												4.88512e-153	443.736	272	G14712V01_(single)_contig_57737	gnl|BL_ORD_ID|1940309	tr|D7L711|D7L711_ARALL Predicted protein OS=Arabidopsis lyrata subsp. lyrata GN=ARALYDRAFT_671605 PE=4 SV=1
1911	21												1.6873e-38	140.198	77	G14712V01_(single)_contig_4605	gnl|BL_ORD_ID|1444893	tr|A9PB62|A9PB62_POPTR 2-C-methyl-D-erythritol 2,4-cyclodiphosphate synthase OS=Populus trichocarpa PE=2 SV=1
1912	21												5.0728	33.4982	101	G14712V01_(single)_contig_68827	gnl|BL_ORD_ID|1490499	tr|B9ILB8|B9ILB8_POPTR Glutamate receptor (Fragment) OS=Populus trichocarpa GN=POPTR_0018s03210g PE=3 SV=2
1913	21												2.85714e-54	62.3882	33	gi_436393061_gb_JG858280.1_JG858280	gnl|BL_ORD_ID|617326	tr|B9S254|B9S254_RICCO Ribokinase, putative OS=Ricinus communis GN=RCOM_1327470 PE=4 SV=1
1914	21												3.0338e-14	75.485	36	G14712V01_(single)_contig_65946	gnl|BL_ORD_ID|209631	tr|O03982|O03982_ARATH Heavy-metal-associated domain-containing protein OS=Arabidopsis thaliana GN=AT1G01490 PE=2 SV=1
1915	21												7.83284e-27	55.8398	31	G14712V01_(single)_contig_39086	gnl|BL_ORD_ID|1473497	tr|B9GL01|B9GL01_POPTR Uncharacterized protein OS=Populus trichocarpa GN=POPTR_0001s17560g PE=4 SV=1
1916	21												9.12555e-12	66.2402	77	G14712V01_(single)_contig_48040	gnl|BL_ORD_ID|634005	tr|B9T3H1|B9T3H1_RICCO Protein SET DOMAIN GROUP, putative OS=Ricinus communis GN=RCOM_1123320 PE=4 SV=1
1917	21												6.7882e-09	58.151	70	G14712V01_(single)_contig_49629	gnl|BL_ORD_ID|634005	tr|B9T3H1|B9T3H1_RICCO Protein SET DOMAIN GROUP, putative OS=Ricinus communis GN=RCOM_1123320 PE=4 SV=1
1918	21												3.37526e-46	157.918	98	G14712V01_(single)_contig_83090	gnl|BL_ORD_ID|1189544	tr|Q7Y255|Q7Y255_GOSHI Auxin binding protein OS=Gossypium hirsutum PE=2 SV=1
1919	21												1.18921e-56	186.037	112	gi_13245462_gb_BE052659.2_BE052659	gnl|BL_ORD_ID|1189544	tr|Q7Y255|Q7Y255_GOSHI Auxin binding protein OS=Gossypium hirsutum PE=2 SV=1
1920	21												4.39244e-83	249.98	126	G14712V01_(single)_contig_47747	gnl|BL_ORD_ID|1155618	tr|O49018|O49018_GOSHI MYB-like DNA-binding domain protein OS=Gossypium hirsutum GN=MYB3 PE=2 SV=1
1921	21												7.34718e-95	285.804	162	gi_18098793_gb_BM358059.1_BM358059	gnl|BL_ORD_ID|1155618	tr|O49018|O49018_GOSHI MYB-like DNA-binding domain protein OS=Gossypium hirsutum GN=MYB3 PE=2 SV=1
1922	21					pha-siRNA	TTGAGCAAGAAAGTGAACCAG	25	1.3	7	33.3	+	1.85861e-104	323.939	314	G14712V01_(single)_contig_13000	gnl|BL_ORD_ID|259720	tr|V4U1Q2|V4U1Q2_9ROSI Uncharacterized protein OS=Citrus clementina GN=CICLE_v10008984mg PE=4 SV=1
1923	21												7.11655e-59	203.756	115	G14712V01_(single)_contig_68279	gnl|BL_ORD_ID|290048	tr|G7ICR2|G7ICR2_MEDTR WD repeat and FYVE domain-containing protein OS=Medicago truncatula GN=MTR_1g071260 PE=4 SV=1
1924	21												0.240218	38.1206	60	gi_195984065_gb_FL577688.1_FL577688	gnl|BL_ORD_ID|634747	tr|B9RAP0|B9RAP0_RICCO Nucleic acid binding protein, putative OS=Ricinus communis GN=RCOM_1507500 PE=4 SV=1
1925	21												7.35767	31.5722	58	G14712V01_(single)_contig_69686	gnl|BL_ORD_ID|350327	tr|Q2HRL6|Q2HRL6_MEDTR Putative uncharacterized protein OS=Medicago truncatula GN=MtrDRAFT_AC158465g10v2 PE=4 SV=1
1926	21												9.66592	32.3426	40	G14712V01_(single)_contig_24944	gnl|BL_ORD_ID|1034905	tr|A4S3N5|A4S3N5_OSTLU ABC(ABCG) family transporter: White protein-like protein (ABCG) OS=Ostreococcus lucimarinus (strain CCE9901) GN=OSTLU_88422 PE=3 SV=1
1927	21												1.55507e-73	236.113	208	G14712V01_(single)_contig_28581	gnl|BL_ORD_ID|1488784	tr|B9I636|B9I636_POPTR 50 kDa family protein OS=Populus trichocarpa GN=POPTR_0013s06120g PE=4 SV=2
1928	21												1.88732e-89	294.278	354	G14712V01_(single)_contig_26377	gnl|BL_ORD_ID|1491184	tr|B9HM86|B9HM86_POPTR SQUAMOSA PROMOTER BINDING protein-LIKE 7 OS=Populus trichocarpa GN=POPTR_0008s20160g PE=4 SV=1
1929	21												1.2008e-49	165.236	81	G14712V01_(single)_contig_63636	gnl|BL_ORD_ID|100447	tr|Q7XIU2|Q7XIU2_ORYSJ Os07g0110300 protein OS=Oryza sativa subsp. japonica GN=OJ1567_G09.131-1 PE=2 SV=1
1930	21												1.50029	32.7278	55	G14712V01_(single)_contig_48777	gnl|BL_ORD_ID|1893005	tr|Q8S7J3|Q8S7J3_ORYSJ Putative Ras-related protein Rab OS=Oryza sativa subsp. japonica GN=OSJNBa0095C06.15 PE=3 SV=1
1931	21												1.18542	33.113	44	G14712V01_(single)_contig_7649	gnl|BL_ORD_ID|1888108	tr|Q7X8D9|Q7X8D9_ORYSJ OSJNBa0021F22.3 protein OS=Oryza sativa subsp. japonica GN=OSJNBa0021F22.3 PE=4 SV=2
1932	21												0	558.91	535	G14712V01_(single)_contig_41638	gnl|BL_ORD_ID|617284	tr|B9T7Y6|B9T7Y6_RICCO Hec1 protein, putative OS=Ricinus communis GN=RCOM_0275810 PE=4 SV=1
1933	21												1.54208e-13	72.7886	60	G14712V01_(single)_contig_78849	gnl|BL_ORD_ID|1980532	tr|Q0KIS1|Q0KIS1_SOLDE Retrotransposon gag protein OS=Solanum demissum GN=SDM1_46t00011 PE=4 SV=1
1934	21												0	581.252	350	G14712V01_(single)_contig_20731	gnl|BL_ORD_ID|1493496	tr|U5FPA1|U5FPA1_POPTR Uncharacterized protein OS=Populus trichocarpa GN=POPTR_0014s05360g PE=4 SV=1
1935	21												4.39244e-83	249.98	126	G14712V01_(single)_contig_47747	gnl|BL_ORD_ID|1155618	tr|O49018|O49018_GOSHI MYB-like DNA-binding domain protein OS=Gossypium hirsutum GN=MYB3 PE=2 SV=1
1936	21												7.34718e-95	285.804	162	gi_18098793_gb_BM358059.1_BM358059	gnl|BL_ORD_ID|1155618	tr|O49018|O49018_GOSHI MYB-like DNA-binding domain protein OS=Gossypium hirsutum GN=MYB3 PE=2 SV=1
1937	21					pha-siRNA	TTTGCTCAACAGAGATTGGTG	4.5	1.1	2.1	7.7	+	0	596.66	438	G14712V01_(single)_contig_56536	gnl|BL_ORD_ID|21018	sp|Q8VYR5|PP351_ARATH Pentatricopeptide repeat-containing protein At4g35850, mitochondrial OS=Arabidopsis thaliana GN=At4g35850 PE=2 SV=1
1938	21												1.77307e-06	51.9878	23	gi_195983751_gb_FL576517.1_FL576517	gnl|BL_ORD_ID|1297968	tr|H9LFV3|H9LFV3_GOSGO ATP-dependent Clp protease proteolytic subunit OS=Gossypium gossypioides GN=clpP PE=3 SV=1
1939	21												8.58849e-13	68.1662	84	gi_21094233_gb_BQ406546.1_BQ406546	gnl|BL_ORD_ID|411208	tr|M5WXJ3|M5WXJ3_PRUPE Uncharacterized protein OS=Prunus persica GN=PRUPE_ppa013562mg PE=4 SV=1
1940	21												5.05713e-148	424.861	238	G14712V01_(single)_contig_67041	gnl|BL_ORD_ID|1459341	tr|B9IIN3|B9IIN3_POPTR Peroxiredoxin family protein OS=Populus trichocarpa GN=POPTR_0016s07280g PE=4 SV=1
1941	21												1.91809	35.039	63	G14712V01_(single)_contig_33323	gnl|BL_ORD_ID|1900116	tr|Q2QTP9|Q2QTP9_ORYSJ Expressed protein OS=Oryza sativa subsp. japonica GN=LOC_Os12g18920 PE=2 SV=1
1942	21												2.83573e-08	58.151	52	gi_21089284_gb_BQ401597.1_BQ401597	gnl|BL_ORD_ID|1989589	tr|Q6L3J4|Q6L3J4_SOLDE 4,5-DOPA dioxygenase extradiol-like protein, putative OS=Solanum demissum GN=SDM1_28t00019 PE=4 SV=1
1943	21												3.43328e-14	73.9442	34	G14712V01_(single)_contig_84818	gnl|BL_ORD_ID|121130	tr|B6T9B3|B6T9B3_MAIZE 2-cys peroxiredoxin BAS1 OS=Zea mays PE=2 SV=1
1944	21												6.98316e-57	187.963	122	G14712V01_(single)_contig_4553	gnl|BL_ORD_ID|1493331	tr|B9N7D3|B9N7D3_POPTR Nucleosidase-related family protein OS=Populus trichocarpa GN=POPTR_0006s16610g PE=4 SV=1
1945	21												8.33584	30.0314	21	G14712V01_(single)_contig_12204	gnl|BL_ORD_ID|1454329	tr|K7MFU3|K7MFU3_SOYBN Uncharacterized protein OS=Glycine max PE=4 SV=1
1946	21												0.000129859	49.2914	194	G14712V01_(single)_contig_14703	gnl|BL_ORD_ID|1316026	tr|A7MAN8|A7MAN8_CATRO Multidrug Resistance associated Protein 1 OS=Catharanthus roseus GN=MRP1 PE=2 SV=1
1947	21												7.34718e-95	285.804	162	gi_18098793_gb_BM358059.1_BM358059	gnl|BL_ORD_ID|1155618	tr|O49018|O49018_GOSHI MYB-like DNA-binding domain protein OS=Gossypium hirsutum GN=MYB3 PE=2 SV=1
1948	21					pha-siRNA	CTTGTTCTTTGGCATTCTCCA	3.9	1.1	0.8	5.8	-	7.01929e-28	112.849	71	G14712V01_(single)_contig_49722	gnl|BL_ORD_ID|1410538	tr|M1STG3|M1STG3_CAMSI BZIP transcription factor bZIP8 OS=Camellia sinensis PE=2 SV=1
1949	21												0.00691589	23.483	36	G14712V01_(single)_contig_65902	gnl|BL_ORD_ID|628901	tr|B9T3Q2|B9T3Q2_RICCO UDP-glucosyltransferase, putative OS=Ricinus communis GN=RCOM_0038210 PE=4 SV=1
1950	21												2.78352e-168	488.804	297	G14712V01_(single)_contig_80944	gnl|BL_ORD_ID|1418492	tr|U5ZM11|U5ZM11_IPONI Jasmonic acid-amino acid-conjugating protein OS=Ipomoea nil GN=JAR PE=2 SV=1
1951	21												8.49166e-88	50.8322	35	G14712V01_(single)_contig_54920	gnl|BL_ORD_ID|1456855	tr|B9HLV3|B9HLV3_POPTR Paired amphipathic helix repeat-containing family protein OS=Populus trichocarpa GN=POPTR_0008s19650g PE=4 SV=2
1952	21												2.65483e-80	266.929	217	gi_21089427_gb_BQ401740.1_BQ401740	gnl|BL_ORD_ID|1486165	tr|U5GL08|U5GL08_POPTR Methionine S-methyltransferase family protein OS=Populus trichocarpa GN=POPTR_0004s23890g PE=4 SV=1
1953	21												0	771.155	472	G14712V01_(single)_contig_79414	gnl|BL_ORD_ID|164809	tr|M5XQN7|M5XQN7_PRUPE L-arabinokinase OS=Prunus persica GN=ARA PE=2 SV=1
1954	21												1.19443e-108	320.087	187	gi_13244510_gb_BE054957.2_BE054957	gnl|BL_ORD_ID|1155618	tr|O49018|O49018_GOSHI MYB-like DNA-binding domain protein OS=Gossypium hirsutum GN=MYB3 PE=2 SV=1
1955	21												0.514399	35.4242	69	G14712V01_(single)_contig_7388	gnl|BL_ORD_ID|1546027	tr|C6FF78|C6FF78_SOYBN NBS-LRR disease resistance protein OS=Glycine max PE=2 SV=1
1956	21												3.05213	31.5722	22	G14712V01_(single)_contig_66886	gnl|BL_ORD_ID|1557991	tr|A2I9A6|A2I9A6_AMAHP 11S globulin OS=Amaranthus hypochondriacus PE=2 SV=1
1957	21												1.95785e-30	120.168	101	gi_21089586_gb_BQ401899.1_BQ401899	gnl|BL_ORD_ID|1304411	tr|B0LK19|B0LK19_CUCSA Zinc finger-homeodomain protein 1 (Fragment) OS=Cucumis sativus GN=ZHD1 PE=2 SV=1
1958	21												7.44944e-16	87.0409	222	G14712V01_(single)_contig_16585	gnl|BL_ORD_ID|1468540	tr|B9HVD7|B9HVD7_POPTR Pentatricopeptide repeat-containing family protein OS=Populus trichocarpa GN=POPTR_0010s25620g PE=4 SV=2
1959	21												2.67874e-40	139.428	85	G14712V01_(single)_contig_11734	gnl|BL_ORD_ID|123691	tr|B6SI57|B6SI57_MAIZE DNA-directed RNA polymerases I, II, and III 14.4 kDa polypeptide OS=Zea mays PE=2 SV=1
1960	21												0.00975105	45.4394	99	G14712V01_(single)_contig_80249	gnl|BL_ORD_ID|1487209	tr|B9GL85|B9GL85_POPTR COP1-interactive protein 1 OS=Populus trichocarpa GN=POPTR_0001s10360g PE=4 SV=2
1961	21												3.06201e-35	126.716	98	gi_18099156_gb_BM358410.1_BM358410	gnl|BL_ORD_ID|201716	tr|Q93Z49|Q93Z49_ARATH AT5g64130/MHJ24_11 OS=Arabidopsis thaliana GN=AT5G64130 PE=4 SV=1
1962	21												2.62993e-121	352.443	182	gi_436389319_gb_JG857805.1_JG857805	gnl|BL_ORD_ID|1155618	tr|O49018|O49018_GOSHI MYB-like DNA-binding domain protein OS=Gossypium hirsutum GN=MYB3 PE=2 SV=1
1963	21					pha-siRNA	TAGATGTATTCTCTTCTCTCA	1.8	0.1	0.6	2.5	-	5.86765e-19	92.8189	130	gi_13245825_gb_BE052938.2_BE052938	gnl|BL_ORD_ID|1482309	tr|B9HKS3|B9HKS3_POPTR Long-chain-alcohol oxidase OS=Populus trichocarpa GN=POPTR_0008s16920g PE=2 SV=2
1964	21												9.73861e-29	113.235	136	gi_13356346_gb_BG446694.1_BG446694	gnl|BL_ORD_ID|6754	sp|A7NW78|CSPL5_VITVI CASP-like protein VIT_05s0020g01820 OS=Vitis vinifera GN=VIT_05s0020g01820 PE=2 SV=1
1965	21												1.47207e-49	174.096	94	gi_11205367_gb_BF274297.1_BF274297	gnl|BL_ORD_ID|588656	tr|B9RZD3|B9RZD3_RICCO 4-hydroxy-3-methylbut-2-enyl diphosphate reductase, putative OS=Ricinus communis GN=RCOM_0938310 PE=3 SV=1
1966	21												1.77439	35.8094	87	G14712V01_(single)_contig_43167	gnl|BL_ORD_ID|1500332	tr|U5FHT0|U5FHT0_POPTR Fom-2 family protein (Fragment) OS=Populus trichocarpa GN=POPTR_0019s052901g PE=4 SV=1
1967	21												2.04536e-36	138.272	113	G14712V01_(single)_contig_34278	gnl|BL_ORD_ID|1028378	tr|R0HRS7|R0HRS7_9BRAS Condensin complex subunit 2 OS=Capsella rubella GN=CARUB_v10022792mg PE=3 SV=1
1968	21												3.71452e-32	120.939	59	gi_11203131_gb_BF272136.1_BF272136	gnl|BL_ORD_ID|1151070	tr|E9JFV8|E9JFV8_JATCU Putative uncharacterized protein OS=Jatropha curcas PE=4 SV=1
1969	21												6.96065	32.3426	70	G14712V01_(single)_contig_71752	gnl|BL_ORD_ID|1448855	tr|B9GSW5|B9GSW5_POPTR Uncharacterized protein (Fragment) OS=Populus trichocarpa GN=POPTR_0002s193001g PE=4 SV=2
1970	21												0.000144305	43.5134	28	G14712V01_(single)_contig_53008	gnl|BL_ORD_ID|1183083	tr|C5XMG2|C5XMG2_SORBI Phosphoglycerate kinase (Fragment) OS=Sorghum bicolor GN=Sb03g037165 PE=3 SV=1
1971	21												2.62993e-121	352.443	182	gi_436389319_gb_JG857805.1_JG857805	gnl|BL_ORD_ID|1155618	tr|O49018|O49018_GOSHI MYB-like DNA-binding domain protein OS=Gossypium hirsutum GN=MYB3 PE=2 SV=1
1972	21												1.19443e-108	320.087	187	gi_13244510_gb_BE054957.2_BE054957	gnl|BL_ORD_ID|1155618	tr|O49018|O49018_GOSHI MYB-like DNA-binding domain protein OS=Gossypium hirsutum GN=MYB3 PE=2 SV=1
1973	21					pha-siRNA	CCAATCTCTGTTGAGCAAATT	1.6	0.4	0.1	2.1	-	0	642.884	451	G14712V01_(single)_contig_79810	gnl|BL_ORD_ID|1526687	tr|B9HBB5|B9HBB5_POPTR Transducin family protein OS=Populus trichocarpa GN=POPTR_0006s07850g PE=4 SV=1
1974	21												6.22303	31.5722	39	G14712V01_(single)_contig_69563	gnl|BL_ORD_ID|1924732	tr|Q0J000|Q0J000_ORYSJ Os09g0538900 protein OS=Oryza sativa subsp. japonica GN=Os09g0538900 PE=4 SV=1
1975	21												6.46937e-11	65.855	129	G14712V01_(single)_contig_61142	gnl|BL_ORD_ID|1405137	tr|Q60D42|Q60D42_SOLTU Zinc knuckle family protein OS=Solanum tuberosum GN=STB1_54t00006 PE=4 SV=2
1976	21												4.80168e-166	96.2857	105	G14712V01_(single)_contig_79911	gnl|BL_ORD_ID|954214	tr|F6HLH3|F6HLH3_VITVI Putative uncharacterized protein OS=Vitis vinifera GN=VIT_08s0007g06770 PE=4 SV=1
1977	21												1.19443e-108	320.087	187	gi_13244510_gb_BE054957.2_BE054957	gnl|BL_ORD_ID|1155618	tr|O49018|O49018_GOSHI MYB-like DNA-binding domain protein OS=Gossypium hirsutum GN=MYB3 PE=2 SV=1
1978	21												2.62993e-121	352.443	182	gi_436389319_gb_JG857805.1_JG857805	gnl|BL_ORD_ID|1155618	tr|O49018|O49018_GOSHI MYB-like DNA-binding domain protein OS=Gossypium hirsutum GN=MYB3 PE=2 SV=1
1979	21					pha-siRNA	CTCCTCTGTGTTTCTCCTTCT	1	0.2	0.8	2	-	5.7141e-30	55.0694	43	G14712V01_(single)_contig_54803	gnl|BL_ORD_ID|1162994	tr|O49019|O49019_GOSHI MYB-like DNA-binding domain protein OS=Gossypium hirsutum GN=MYB4 PE=2 SV=1
1980	21												4.40966	34.2686	28	gi_7626546_gb_AW728961.1_AW728961	gnl|BL_ORD_ID|26992	sp|P93847|RL10_SOLME 60S ribosomal protein L10 OS=Solanum melongena GN=RPL10 PE=2 SV=1
1981	21												1.73789e-06	50.8322	25	gi_11207340_gb_BF276270.1_BF276270	gnl|BL_ORD_ID|207021	tr|A8MSG1|A8MSG1_ARATH Probable small nuclear ribonucleoprotein G OS=Arabidopsis thaliana GN=SNRNP-G PE=4 SV=1
1982	21												4.53038	33.8834	31	gi_18100710_gb_BM359964.1_BM359964	gnl|BL_ORD_ID|1191517	tr|Q8VWP8|Q8VWP8_GOSHI Acyltransferase-like protein (Fragment) OS=Gossypium hirsutum GN=ACY PE=2 SV=1
1983	21												0	646.351	446	G14712V01_(single)_contig_55439	gnl|BL_ORD_ID|1431987	tr|B9GR19|B9GR19_POPTR Aspartyl protease family protein OS=Populus trichocarpa GN=POPTR_0002s17270g PE=3 SV=2
1984	21												1.0232e-23	31.9574	32	gi_7627913_gb_AW730292.1_AW730292	gnl|BL_ORD_ID|1191395	tr|G8XR16|G8XR16_GOSHI UDP-glucuronic acid decarboxylase 1 OS=Gossypium hirsutum PE=2 SV=1
1985	21												2.02549	35.8094	40	gi_436388321_gb_JG857302.1_JG857302	gnl|BL_ORD_ID|289081	tr|G7K6P7|G7K6P7_MEDTR Splicing factor, arginine/serine-rich OS=Medicago truncatula GN=MTR_5g017430 PE=4 SV=1
1986	21												5.25771e-12	68.5514	54	gi_13354470_gb_BG444818.1_BG444818	gnl|BL_ORD_ID|1797380	tr|Q8H6R2|Q8H6R2_PONTR CTV.15 OS=Poncirus trifoliata GN=CTV.15 PE=4 SV=1
1987	21												2.98771e-19	91.2781	59	gi_13246501_gb_BE053603.2_BE053603	gnl|BL_ORD_ID|200578	tr|Q9LW33|Q9LW33_ARATH Genomic DNA, chromosome 3, P1 clone: MDJ14 OS=Arabidopsis thaliana GN=At3g26780/MDJ14_6 PE=2 SV=1
1988	21												6.71943e-31	120.168	92	gi_11205828_gb_BF274758.1_BF274758	gnl|BL_ORD_ID|630348	tr|B9RKB8|B9RKB8_RICCO Hydrogen-transporting ATP synthase, rotational mechanism, putative OS=Ricinus communis GN=RCOM_1048140 PE=4 SV=1
1989	21												1.19443e-108	320.087	187	gi_13244510_gb_BE054957.2_BE054957	gnl|BL_ORD_ID|1155618	tr|O49018|O49018_GOSHI MYB-like DNA-binding domain protein OS=Gossypium hirsutum GN=MYB3 PE=2 SV=1
1990	21												2.62993e-121	352.443	182	gi_436389319_gb_JG857805.1_JG857805	gnl|BL_ORD_ID|1155618	tr|O49018|O49018_GOSHI MYB-like DNA-binding domain protein OS=Gossypium hirsutum GN=MYB3 PE=2 SV=1
1991	21					pha-siRNA	AGCTTCGATGTGGATGACTTC	0.8	0.1	0.9	1.8	+	2.35944e-58	187.963	107	gi_21096242_gb_BQ408555.1_BQ408555	gnl|BL_ORD_ID|1853265	tr|H6VUS7|H6VUS7_9FABA Beta-tubulin (Fragment) OS=Ammopiptanthus mongolicus PE=2 SV=1
1992	21												9.40113e-53	172.17	82	gi_21099941_gb_BQ412254.1_BQ412254	gnl|BL_ORD_ID|1854407	tr|H6VUS6|H6VUS6_9FABA Beta-tubulin (Fragment) OS=Ammopiptanthus mongolicus PE=2 SV=1
1993	21												2.67138e-69	56.9954	37	G14712V01_(single)_contig_19878	gnl|BL_ORD_ID|1452646	tr|U5FM23|U5FM23_POPTR Uncharacterized protein OS=Populus trichocarpa GN=POPTR_0015s06830g PE=4 SV=1
1994	21												2.29441e-07	56.9954	57	gi_7622646_gb_AW725144.1_AW725144	gnl|BL_ORD_ID|1432741	tr|B9IK07|B9IK07_POPTR Cystathionine gamma synthase family protein OS=Populus trichocarpa GN=POPTR_0017s12240g PE=2 SV=1
1995	21												6.0456e-126	44.669	41	G14712V01_(single)_contig_41594	gnl|BL_ORD_ID|207921	tr|Q9SAF6|Q9SAF6_ARATH F3F19.25 protein OS=Arabidopsis thaliana GN=F3F19.25 PE=4 SV=1
1996	21												1.02249e-14	85.5001	49	G14712V01_(single)_contig_55957	gnl|BL_ORD_ID|1358850	tr|M1B2C2|M1B2C2_SOLTU Uncharacterized protein OS=Solanum tuberosum GN=PGSC0003DMG402013639 PE=4 SV=1
1997	21												5.06806e-42	150.599	167	G14712V01_(single)_contig_24464	gnl|BL_ORD_ID|1637976	tr|Q84RH0|Q84RH0_GOSBA NBS-type resistance protein (Fragment) OS=Gossypium barbadense PE=4 SV=1
[truncated: 25,997 more rows]
