# Supplementary material for: The Complexity of Posttranscriptional Small RNA Regulatory Networks Revealed by In Silico Analysis of Gossypium arboreum L. Leaf, Flower and Boll Small Regulatory RNAs
Source: PLoS One. 2015 Jun 12;10(6):e0127468. doi: 10.1371/journal.pone.0127468 (PMC4466472; doi:10.1371/journal.pone.0127468)
Supplement: S8 Table — (XLSX) [file pone.0127468.s011.xlsx]

## Sheet: SupTab S8
S8 Table. List of the 41 G. raimondii PGTs without triggers showing expression levels of the phased and unphased secondary siRNAs produced and summary information for targets of the untriggered phased and unphased secondary siRNAs.
		i. PGT SUMMARY INFORMATION						ii. EXPRESSION SUMMARY INFORMATION					iii. TARGET SUMMARY INFORMATION
line number	PGT number		Start base	End base	ID of PGT	target/siRNA Annotation	Seq. (5'->3')	Leaf (RPM)	Flower (RPM)	Boll (RPM)	Summed Total (RPM)	Cleavage site/phased siRNA strand	E-value	Score	Length of alignment	Targer ID	Targer of pha-siRNAs	Description
1	1	>contig_1028566	75	209	Peptidase aspartic,
2	1					pha-siRNA	AACAACTTGAATGCGGATAAT	1.8	3.1	2.8	7.7	+	0	584.719	412	G14712V01_(single)_contig_55704	gnl|BL_ORD_ID|1447815	tr|U5GGR2|U5GGR2_POPTR Amino acid transporter family protein OS=Populus trichocarpa GN=POPTR_0004s21660g PE=4 SV=1
3	1												1.77667e-06	50.447	25	gi_21094992_gb_BQ407305.1_BQ407305	gnl|BL_ORD_ID|636629	tr|B9T6K6|B9T6K6_RICCO DNA-directed RNA polymerase II, putative OS=Ricinus communis GN=RCOM_0261650 PE=4 SV=1
4	1												1.11545e-18	85.8853	46	gi_11209757_gb_BF278771.1_BF278771	gnl|BL_ORD_ID|154086	tr|A9PBW7|A9PBW7_POPTR 40S ribosomal protein S14-3 OS=Populus trichocarpa GN=POPTR_0009s02450g PE=2 SV=1
5	1												0.047001	40.817	69	G14712V01_(single)_contig_87582	gnl|BL_ORD_ID|285876	tr|G7JU73|G7JU73_MEDTR Pentatricopeptide repeat-containing protein OS=Medicago truncatula GN=MTR_4g113240 PE=4 SV=1
6	1												1.05736e-46	174.096	277	G14712V01_(single)_contig_80999	gnl|BL_ORD_ID|1981371	tr|Q0KIL1|Q0KIL1_SOLDE Gag/pol polyprotein, 3&apos;-partial, putative (Fragment) OS=Solanum demissum GN=SDM1_53t00001 PE=4 SV=1
7	1
8	1
9	1					pha-siRNA	TGAACAACTTGAATGCGGATA	2.6	1.9	1.1	5.6	+	1.34589e-122	353.984	180	gi_13245020_gb_BE053040.2_BE053040	gnl|BL_ORD_ID|6712	sp|Q5K4H9|CSPL2_GOSHI CASP-like protein XL3 OS=Gossypium hirsutum GN=XL3 PE=2 SV=1
10	1												2.4509e-95	298.13	183	gi_13351322_gb_BG441670.1_BG441670	gnl|BL_ORD_ID|1192827	tr|Q2QCW7|Q2QCW7_GOSHI 3-ketoacyl-CoA synthase OS=Gossypium hirsutum PE=2 SV=1
11	1												1.7542e-100	308.916	167	gi_436390191_gb_JG848876.1_JG848876	gnl|BL_ORD_ID|1192827	tr|Q2QCW7|Q2QCW7_GOSHI 3-ketoacyl-CoA synthase OS=Gossypium hirsutum PE=2 SV=1
12	1												8.6148	18.8606	17	gi_213020401_gb_GE653672.1_GE653672	gnl|BL_ORD_ID|126889	tr|B4FB55|B4FB55_MAIZE Ras-related protein ARA-3 OS=Zea mays PE=2 SV=1
13	1												1.19966e-08	56.9954	72	G14712V01_(single)_contig_85312	gnl|BL_ORD_ID|964089	tr|A5BZE0|A5BZE0_VITVI Putative uncharacterized protein OS=Vitis vinifera GN=VITISV_033370 PE=4 SV=1
14	1												0.0509817	35.4242	70	gi_21090165_gb_BQ402478.1_BQ402478	gnl|BL_ORD_ID|610461	tr|B9RLE1|B9RLE1_RICCO Putative uncharacterized protein OS=Ricinus communis GN=RCOM_1465940 PE=4 SV=1
15	1												2.25718e-96	288.115	143	gi_13245392_gb_BE052896.2_BE052896	gnl|BL_ORD_ID|6712	sp|Q5K4H9|CSPL2_GOSHI CASP-like protein XL3 OS=Gossypium hirsutum GN=XL3 PE=2 SV=1
16	1												1.18604e-124	358.992	180	gi_13244699_gb_BE054609.2_BE054609	gnl|BL_ORD_ID|6712	sp|Q5K4H9|CSPL2_GOSHI CASP-like protein XL3 OS=Gossypium hirsutum GN=XL3 PE=2 SV=1
17	1												3.67186e-85	258.455	128	G14712V01_(single)_contig_44063	gnl|BL_ORD_ID|6712	sp|Q5K4H9|CSPL2_GOSHI CASP-like protein XL3 OS=Gossypium hirsutum GN=XL3 PE=2 SV=1
18	1												4.60403e-50	167.933	81	gi_18099491_gb_BM358745.1_BM358745	gnl|BL_ORD_ID|6712	sp|Q5K4H9|CSPL2_GOSHI CASP-like protein XL3 OS=Gossypium hirsutum GN=XL3 PE=2 SV=1
19	1												3.49103e-17	79.7221	40	gi_21092834_gb_BQ405147.1_BQ405147	gnl|BL_ORD_ID|6712	sp|Q5K4H9|CSPL2_GOSHI CASP-like protein XL3 OS=Gossypium hirsutum GN=XL3 PE=2 SV=1
20	1												0.047001	40.817	69	G14712V01_(single)_contig_87582	gnl|BL_ORD_ID|285876	tr|G7JU73|G7JU73_MEDTR Pentatricopeptide repeat-containing protein OS=Medicago truncatula GN=MTR_4g113240 PE=4 SV=1
21	1												1.05736e-46	174.096	277	G14712V01_(single)_contig_80999	gnl|BL_ORD_ID|1981371	tr|Q0KIL1|Q0KIL1_SOLDE Gag/pol polyprotein, 3&apos;-partial, putative (Fragment) OS=Solanum demissum GN=SDM1_53t00001 PE=4 SV=1
22	1
23	1
24	1					pha-siRNA	GAGAAGCTGGACAGATGGGTG	0.1	0.1	0.8	1	+	3.47712e-131	384.03	197	G14712V01_(single)_contig_23459	gnl|BL_ORD_ID|1455824	tr|B9IMG6|B9IMG6_POPTR Putative SNARE family protein OS=Populus trichocarpa GN=POPTR_0018s11900g PE=4 SV=1
25	1												6.19964e-104	325.094	257	G14712V01_(single)_contig_14135	gnl|BL_ORD_ID|222787	tr|Q40221|Q40221_LOTJA Protein containing C-terminal RING-finger OS=Lotus japonicus PE=2 SV=1
26	1												1.05736e-46	174.096	277	G14712V01_(single)_contig_80999	gnl|BL_ORD_ID|1981371	tr|Q0KIL1|Q0KIL1_SOLDE Gag/pol polyprotein, 3&apos;-partial, putative (Fragment) OS=Solanum demissum GN=SDM1_53t00001 PE=4 SV=1
27	1
28	1
29	1					pha-siRNA	TATCCGCATTCAAGTTGTTCA	0.1	0.2	0.2	0.5	-	8.44338e-15	75.0998	129	G14712V01_(single)_contig_67102	gnl|BL_ORD_ID|879727	tr|S8CJN7|S8CJN7_9LAMI Uncharacterized protein (Fragment) OS=Genlisea aurea GN=M569_09903 PE=4 SV=1
30	1												0.000493727	44.2838	73	G14712V01_(single)_contig_62959	gnl|BL_ORD_ID|1933808	tr|D7MQU9|D7MQU9_ARALL Heat shock protein 93-V OS=Arabidopsis lyrata subsp. lyrata GN=CLPC PE=3 SV=1
31	1												7.68783e-125	359.762	180	gi_21092857_gb_BQ405170.1_BQ405170	gnl|BL_ORD_ID|6712	sp|Q5K4H9|CSPL2_GOSHI CASP-like protein XL3 OS=Gossypium hirsutum GN=XL3 PE=2 SV=1
32	1												1.31565e-17	82.0333	43	gi_18099106_gb_BM358360.1_BM358360	gnl|BL_ORD_ID|6712	sp|Q5K4H9|CSPL2_GOSHI CASP-like protein XL3 OS=Gossypium hirsutum GN=XL3 PE=2 SV=1
33	1												9.62452e-17	78.5666	40	gi_21101833_gb_BQ414146.1_BQ414146	gnl|BL_ORD_ID|6712	sp|Q5K4H9|CSPL2_GOSHI CASP-like protein XL3 OS=Gossypium hirsutum GN=XL3 PE=2 SV=1
34	1												3.49103e-17	79.7221	40	gi_21101509_gb_BQ413822.1_BQ413822	gnl|BL_ORD_ID|6712	sp|Q5K4H9|CSPL2_GOSHI CASP-like protein XL3 OS=Gossypium hirsutum GN=XL3 PE=2 SV=1
35	1
36	1
37	1					unpha-siRNA	CAACTTGAATGCGGATAATTT	0.4	1.7	1.3	3.4	+	8.56084e-103	327.791	330	G14712V01_(single)_contig_16527	gnl|BL_ORD_ID|240726	tr|V4TL20|V4TL20_9ROSI Uncharacterized protein OS=Citrus clementina GN=CICLE_v10030722mg PE=4 SV=1
38	1												5.76745	32.3426	60	G14712V01_(single)_contig_64123	gnl|BL_ORD_ID|1334734	tr|V7BT56|V7BT56_PHAVU Uncharacterized protein OS=Phaseolus vulgaris GN=PHAVU_006G153500g PE=4 SV=1
39	1												0.047001	40.817	69	G14712V01_(single)_contig_87582	gnl|BL_ORD_ID|285876	tr|G7JU73|G7JU73_MEDTR Pentatricopeptide repeat-containing protein OS=Medicago truncatula GN=MTR_4g113240 PE=4 SV=1
40	1												8.05443	29.261	19	G14712V01_(single)_contig_2472	gnl|BL_ORD_ID|1584621	tr|K3Z1T6|K3Z1T6_SETIT Uncharacterized protein OS=Setaria italica GN=Si020504m.g PE=4 SV=1
41	1												3.48811e-23	46.9802	36	G14712V01_(single)_contig_62462	gnl|BL_ORD_ID|385740	tr|M5VU98|M5VU98_PRUPE Uncharacterized protein OS=Prunus persica GN=PRUPE_ppa022115mg PE=4 SV=1
42	1												6.56419e-13	71.2478	45	G14712V01_(single)_contig_53441	gnl|BL_ORD_ID|1447709	tr|B9IA87|B9IA87_POPTR Trithorax family protein OS=Populus trichocarpa GN=POPTR_0014s14340g PE=4 SV=2
43	1												1.05736e-46	174.096	277	G14712V01_(single)_contig_80999	gnl|BL_ORD_ID|1981371	tr|Q0KIL1|Q0KIL1_SOLDE Gag/pol polyprotein, 3&apos;-partial, putative (Fragment) OS=Solanum demissum GN=SDM1_53t00001 PE=4 SV=1
44	1
45	1
46	1					unpha-siRNA	ACAACTTGAATGCGGATAATT	0.8	0.6	0.1	1.5	+	1.22561e-130	43.8986	33	G14712V01_(single)_contig_14805	gnl|BL_ORD_ID|1440575	tr|U5FKF2|U5FKF2_POPTR 125 kDa kinesin-related family protein OS=Populus trichocarpa GN=POPTR_0016s07850g PE=3 SV=1
47	1												2.55655e-14	68.1662	54	G14712V01_(single)_contig_7019	gnl|BL_ORD_ID|1962048	tr|D7KCS5|D7KCS5_ARALL Predicted protein (Fragment) OS=Arabidopsis lyrata subsp. lyrata GN=ARALYDRAFT_680565 PE=4 SV=1
48	1												3.48811e-23	46.9802	36	G14712V01_(single)_contig_62462	gnl|BL_ORD_ID|385740	tr|M5VU98|M5VU98_PRUPE Uncharacterized protein OS=Prunus persica GN=PRUPE_ppa022115mg PE=4 SV=1
49	1												1.11545e-18	85.8853	46	gi_11209757_gb_BF278771.1_BF278771	gnl|BL_ORD_ID|154086	tr|A9PBW7|A9PBW7_POPTR 40S ribosomal protein S14-3 OS=Populus trichocarpa GN=POPTR_0009s02450g PE=2 SV=1
50	1												0.047001	40.817	69	G14712V01_(single)_contig_87582	gnl|BL_ORD_ID|285876	tr|G7JU73|G7JU73_MEDTR Pentatricopeptide repeat-containing protein OS=Medicago truncatula GN=MTR_4g113240 PE=4 SV=1
51	1												1.05736e-46	174.096	277	G14712V01_(single)_contig_80999	gnl|BL_ORD_ID|1981371	tr|Q0KIL1|Q0KIL1_SOLDE Gag/pol polyprotein, 3&apos;-partial, putative (Fragment) OS=Solanum demissum GN=SDM1_53t00001 PE=4 SV=1
52	1
53	1
54	1					unpha-siRNA	CAGATGGGTGAACAACTTGAA	0.2	0.6	0.6	1.4	+	6.15021	33.4982	48	G14712V01_(single)_contig_64178	gnl|BL_ORD_ID|1894618	tr|Q6UUA9|Q6UUA9_ORYSJ Putative uncharacterized protein OS=Oryza sativa subsp. japonica GN=OSJNBa0074N12.26 PE=4 SV=1
55	1												1.52214e-78	243.047	146	gi_189092657_gb_FG548192.1_FG548192	gnl|BL_ORD_ID|1155622	tr|Q8H271|Q8H271_GOSHI Myb-like transcription factor 1 OS=Gossypium hirsutum GN=MYB1 PE=4 SV=1
56	1												0.569557	36.5798	44	G14712V01_(single)_contig_33848	gnl|BL_ORD_ID|205259	tr|Q0V7S1|Q0V7S1_ARATH At2g28130 OS=Arabidopsis thaliana GN=AT2G28130 PE=2 SV=1
57	1												4.55064e-11	68.5514	32	G14712V01_(single)_contig_16401	gnl|BL_ORD_ID|204349	tr|Q9SYD2|Q9SYD2_ARATH At1g51310 OS=Arabidopsis thaliana GN=F11M15.16 PE=2 SV=1
58	1												4.62886e-165	483.797	290	G14712V01_(single)_contig_16520	gnl|BL_ORD_ID|1479860	tr|B9I0E1|B9I0E1_POPTR RNA-binding protein 45 OS=Populus trichocarpa GN=POPTR_0011s14150g PE=2 SV=2
59	1												7.53277	32.7278	28	G14712V01_(single)_contig_88738	gnl|BL_ORD_ID|1788056	tr|C1N599|C1N599_MICPC Predicted protein OS=Micromonas pusilla (strain CCMP1545) GN=MICPUCDRAFT_52862 PE=4 SV=1
60	1												1.05736e-46	174.096	277	G14712V01_(single)_contig_80999	gnl|BL_ORD_ID|1981371	tr|Q0KIL1|Q0KIL1_SOLDE Gag/pol polyprotein, 3&apos;-partial, putative (Fragment) OS=Solanum demissum GN=SDM1_53t00001 PE=4 SV=1
61	1
62	1
63	1					unpha-siRNA	AGAAGCTGGACAGATGGGTGA	0.1	0.2	0.6	0.9	+	6.19964e-104	325.094	257	G14712V01_(single)_contig_14135	gnl|BL_ORD_ID|222787	tr|Q40221|Q40221_LOTJA Protein containing C-terminal RING-finger OS=Lotus japonicus PE=2 SV=1
64	1												2.92374e-23	100.138	71	G14712V01_(single)_contig_48665	gnl|BL_ORD_ID|1699051	tr|O82444|O82444_TOBAC Peroxisomal targeting sequence 1 receptor (Fragment) OS=Nicotiana tabacum GN=PEX5 PE=2 SV=1
65	1												5.03527e-135	389.808	201	G14712V01_(single)_contig_54842	gnl|BL_ORD_ID|1190535	tr|C6GFP4|C6GFP4_GOSHI ATP synthase delta subunit 2 OS=Gossypium hirsutum PE=2 SV=1
66	1												1.78903e-78	242.276	154	gi_57901494_gb_CB066554.1_CB066554	gnl|BL_ORD_ID|1190535	tr|C6GFP4|C6GFP4_GOSHI ATP synthase delta subunit 2 OS=Gossypium hirsutum PE=2 SV=1
67	1												5.60466e-104	306.22	154	G14712V01_(single)_contig_4364	gnl|BL_ORD_ID|1190535	tr|C6GFP4|C6GFP4_GOSHI ATP synthase delta subunit 2 OS=Gossypium hirsutum PE=2 SV=1
68	1												1.05736e-46	174.096	277	G14712V01_(single)_contig_80999	gnl|BL_ORD_ID|1981371	tr|Q0KIL1|Q0KIL1_SOLDE Gag/pol polyprotein, 3&apos;-partial, putative (Fragment) OS=Solanum demissum GN=SDM1_53t00001 PE=4 SV=1
69	1
70	1
71	1					unpha-siRNA	TGGGTGAACAACTTGAATGCG	0.2	0.4	0.2	0.8	+	0	563.148	364	G14712V01_(single)_contig_14655	gnl|BL_ORD_ID|1409948	tr|V5RCN3|V5RCN3_CAMSI Phytoene desaturase OS=Camellia sinensis GN=pds PE=2 SV=1
72	1												1.05736e-46	174.096	277	G14712V01_(single)_contig_80999	gnl|BL_ORD_ID|1981371	tr|Q0KIL1|Q0KIL1_SOLDE Gag/pol polyprotein, 3&apos;-partial, putative (Fragment) OS=Solanum demissum GN=SDM1_53t00001 PE=4 SV=1
73	1
74	1
75	2	>contig_957772	4	182	NBS_29
76	2					pha-siRNA	ATATGTTCTTGAGTTTGGTCA	0.1	5.4	0.4	5.9	+	1.30398e-66	223.402	141	gi_13245846_gb_BE054084.2_BE054084	gnl|BL_ORD_ID|1455712	tr|B9GJE2|B9GJE2_POPTR Aspartic protease family protein OS=Populus trichocarpa GN=POPTR_0001s36700g PE=3 SV=2
77	2												1.34122e-103	318.931	181	gi_11200607_gb_BF269612.1_BF269612	gnl|BL_ORD_ID|1455712	tr|B9GJE2|B9GJE2_POPTR Aspartic protease family protein OS=Populus trichocarpa GN=POPTR_0001s36700g PE=3 SV=2
78	2												2.15674e-62	207.994	141	gi_436405465_gb_JG844097.1_JG844097	gnl|BL_ORD_ID|134799	tr|Q41713|Q41713_VIGUN Aspartic proteinase OS=Vigna unguiculata PE=2 SV=2
79	2												1.05535e-57	192.971	110	gi_195983514_gb_FL576488.1_FL576488	gnl|BL_ORD_ID|1409969	tr|V5RBK6|V5RBK6_CAMSI Aspartic proteinase OS=Camellia sinensis GN=APs PE=2 SV=1
80	2												6.45354e-120	364.77	326	G14712V01_(single)_contig_56799	gnl|BL_ORD_ID|1334679	tr|V7CM15|V7CM15_PHAVU S-acyltransferase OS=Phaseolus vulgaris GN=PHAVU_002G112900g PE=3 SV=1
81	2												0	691.804	346	G14712V01_(single)_contig_82127	gnl|BL_ORD_ID|1050555	tr|V4KS61|V4KS61_THESL Uncharacterized protein OS=Thellungiella salsuginea GN=EUTSA_v10003920mg PE=4 SV=1
82	2												6.15133e-61	208.764	205	G14712V01_(single)_contig_16924	gnl|BL_ORD_ID|1549462	tr|B9IH72|B9IH72_POPTR F-box family protein OS=Populus trichocarpa GN=POPTR_0016s01390g PE=4 SV=1
83	2												1.61418e-42	27.335	13	G14712V01_(single)_contig_52253	gnl|BL_ORD_ID|1540541	tr|B9I6J4|B9I6J4_POPTR Serine/threonine-protein kinase OS=Populus trichocarpa GN=POPTR_0013s14710g PE=3 SV=1
84	2												2.53062e-08	55.8398	70	G14712V01_(single)_contig_45555	gnl|BL_ORD_ID|817768	tr|S1RWE3|S1RWE3_THECC NBS-LRR type disease resistance protein OS=Theobroma cacao GN=TCM_046038 PE=4 SV=1
85	2												0	568.926	331	G14712V01_(single)_contig_57590	gnl|BL_ORD_ID|1143517	tr|S4SKB5|S4SKB5_ACTDE Hexokinase OS=Actinidia deliciosa GN=HK1.2 PE=2 SV=1
86	2												0	1023.08	579	G14712V01_(single)_contig_55605	gnl|BL_ORD_ID|1488630	tr|B9HS16|B9HS16_POPTR Methylcrotonyl-CoA carboxylase beta chain family protein OS=Populus trichocarpa GN=POPTR_0009s10380g PE=4 SV=1
87	2												6.44543e-68	213.001	116	gi_21096826_gb_BQ409151.1_BQ409151	gnl|BL_ORD_ID|623335	tr|B9RMD1|B9RMD1_RICCO Nuclear transport factor, putative OS=Ricinus communis GN=RCOM_1079720 PE=4 SV=1
88	2												1.37821e-62	199.134	112	gi_21096833_gb_BQ409134.1_BQ409134	gnl|BL_ORD_ID|269975	tr|A1YN06|A1YN06_BRACM Putative nuclear transport factor 2 OS=Brassica campestris PE=2 SV=1
89	2												1.74031e-59	191.045	107	gi_21099902_gb_BQ412215.1_BQ412215	gnl|BL_ORD_ID|269975	tr|A1YN06|A1YN06_BRACM Putative nuclear transport factor 2 OS=Brassica campestris PE=2 SV=1
90	2												1.61237e-48	162.54	101	gi_21101097_gb_BQ413410.1_BQ413410	gnl|BL_ORD_ID|140728	tr|A9PDH2|A9PDH2_POPTR Nuclear transport factor 2 family protein OS=Populus trichocarpa GN=POPTR_0003s16930g PE=2 SV=1
91	2												5.46652e-44	163.696	161	G14712V01_(single)_contig_25973	gnl|BL_ORD_ID|2171	sp|Q9M3G7|ATM_ARATH Serine/threonine-protein kinase ATM OS=Arabidopsis thaliana GN=ATM PE=2 SV=1
92	2												1.76866e-73	223.787	120	G14712V01_(single)_contig_67406	gnl|BL_ORD_ID|269975	tr|A1YN06|A1YN06_BRACM Putative nuclear transport factor 2 OS=Brassica campestris PE=2 SV=1
93	2												3.11676e-79	114.39	73	G14712V01_(single)_contig_74424	gnl|BL_ORD_ID|405638	tr|M5X6E6|M5X6E6_PRUPE Uncharacterized protein OS=Prunus persica GN=PRUPE_ppa000280mg PE=4 SV=1
94	2												3.17553e-07	52.373	50	G14712V01_(single)_contig_7499	gnl|BL_ORD_ID|13800	sp|Q9FVS6|KSG4_ARATH Shaggy-related protein kinase delta OS=Arabidopsis thaliana GN=ASK4 PE=2 SV=1
95	2												7.15099e-22	98.5969	85	G14712V01_(single)_contig_63395	gnl|BL_ORD_ID|422587	tr|Q8LJT9|Q8LJT9_NICGU Tousled-like protein kinase (Fragment) OS=Nicotiana glutinosa GN=TLK1 PE=2 SV=1
96	2
97	2
98	2					pha-siRNA	CATCGTAATCTTTAGACACCG	0.6	2.7	0.8	4.1	+	7.30969e-80	271.166	290	G14712V01_(single)_contig_83150	gnl|BL_ORD_ID|1868393	tr|Q2QQV8|Q2QQV8_ORYSJ Retrotransposon protein, putative, unclassified OS=Oryza sativa subsp. japonica GN=LOC_Os12g29700 PE=4 SV=1
99	2												7.33257e-58	207.223	211	G14712V01_(single)_contig_59664	gnl|BL_ORD_ID|14413	sp|F4HX15|LPAI_ARATH Phospholipase A I OS=Arabidopsis thaliana GN=PLA1 PE=2 SV=1
100	2
101	2
102	2					pha-siRNA	AAAGTTGTTATCTTTGCGGCG	0.2	2.3	0.4	2.9	-	1.11555e-25	58.9214	35	gi_436402422_gb_JG853237.1_JG853237	gnl|BL_ORD_ID|1937292	tr|D7KZ90|D7KZ90_ARALL Deoxynucleoside kinase family OS=Arabidopsis lyrata subsp. lyrata GN=ARALYDRAFT_895050 PE=4 SV=1
103	2												3.62824e-79	246.514	136	G14712V01_(single)_contig_31785	gnl|BL_ORD_ID|1143409	tr|A9PIV9|A9PIV9_9ROSI Malate dehydrogenase OS=Populus trichocarpa x Populus deltoides PE=2 SV=1
104	2												1.70857e-70	236.884	189	gi_11202311_gb_BF271316.1_BF271316	gnl|BL_ORD_ID|24556	sp|Q94AI1|QWRF2_ARATH QWRF motif-containing protein 2 OS=Arabidopsis thaliana GN=QWRF2 PE=2 SV=1
105	2												1.09593e-55	182.57	117	G14712V01_(single)_contig_69024	gnl|BL_ORD_ID|1497160	tr|U5G0N4|U5G0N4_POPTR Uncharacterized protein (Fragment) OS=Populus trichocarpa GN=POPTR_0009s09290g PE=4 SV=1
106	2												0	888.256	739	G14712V01_(single)_contig_13966	gnl|BL_ORD_ID|1433400	tr|B9H044|B9H044_POPTR Zinc finger family protein OS=Populus trichocarpa GN=POPTR_0003s08860g PE=2 SV=2
107	2												8.60105e-54	181.8	93	G14712V01_(single)_contig_85471	gnl|BL_ORD_ID|1465487	tr|U5GS52|U5GS52_POPTR NLI interacting factor family protein OS=Populus trichocarpa GN=POPTR_0001s34390g PE=4 SV=1
108	2												5.45015e-110	331.643	179	G14712V01_(single)_contig_55840	gnl|BL_ORD_ID|1943483	tr|D7MD15|D7MD15_ARALL At4g35335 OS=Arabidopsis lyrata subsp. lyrata GN=ARALYDRAFT_328213 PE=4 SV=1
109	2
110	2
111	2					pha-siRNA	AATCATTCGGTGGGGTGCTGA	0.6	1	0.6	2.2	+	1.10332e-09	67.781	224	G14712V01_(single)_contig_55065	gnl|BL_ORD_ID|1462757	tr|B9I191|B9I191_POPTR MULTIDRUG RESISTANCE-ASSOCIATED protein 2 OS=Populus trichocarpa GN=POPTR_0011s09370g PE=3 SV=2
112	2												7.00639e-79	245.358	150	G14712V01_(single)_contig_35355	gnl|BL_ORD_ID|1025200	tr|M9RRA0|M9RRA0_SUASA Peptidyl-prolyl cis-trans isomerase OS=Suaeda salsa GN=CypA PE=2 SV=1
113	2												9.00105e-97	288.5	172	gi_21094175_gb_BQ406488.1_BQ406488	gnl|BL_ORD_ID|1025200	tr|M9RRA0|M9RRA0_SUASA Peptidyl-prolyl cis-trans isomerase OS=Suaeda salsa GN=CypA PE=2 SV=1
114	2												7.95154e-96	285.804	166	gi_13243838_gb_BE053498.2_BE053498	gnl|BL_ORD_ID|1161406	tr|G8FRB6|G8FRB6_GOSHI Peptidyl-prolyl cis-trans isomerase OS=Gossypium hirsutum PE=2 SV=1
115	2												4.13783e-80	245.743	141	gi_21094912_gb_BQ407225.1_BQ407225	gnl|BL_ORD_ID|1025200	tr|M9RRA0|M9RRA0_SUASA Peptidyl-prolyl cis-trans isomerase OS=Suaeda salsa GN=CypA PE=2 SV=1
116	2												9.33842e-97	287.73	172	gi_21091122_gb_BQ403435.1_BQ403435	gnl|BL_ORD_ID|1025200	tr|M9RRA0|M9RRA0_SUASA Peptidyl-prolyl cis-trans isomerase OS=Suaeda salsa GN=CypA PE=2 SV=1
117	2
118	2
119	2					pha-siRNA	CCGCAAAGATAACAACTTTAA	0.2	0.4	0.4	1	+	0	543.502	565	G14712V01_(single)_contig_80205	gnl|BL_ORD_ID|1952781	tr|D7KYE2|D7KYE2_ARALL Putative uncharacterized protein OS=Arabidopsis lyrata subsp. lyrata GN=ARALYDRAFT_476207 PE=4 SV=1
120	2												8.07003e-51	178.718	118	G14712V01_(single)_contig_18719	gnl|BL_ORD_ID|1940206	tr|D7KMI9|D7KMI9_ARALL Predicted protein OS=Arabidopsis lyrata subsp. lyrata GN=ARALYDRAFT_678872 PE=3 SV=1
121	2												0	548.51	405	G14712V01_(single)_contig_13149	gnl|BL_ORD_ID|1859699	tr|D9ZIU1|D9ZIU1_MALDO C2H2L domain class transcription factor OS=Malus domestica GN=C2H2L5 PE=2 SV=1
122	2												7.73049e-40	63.929	29	G14712V01_(single)_contig_54404	gnl|BL_ORD_ID|138883	tr|A9PD36|A9PD36_POPTR Ubiquitin-conjugating enzyme E2-17 kDa family protein OS=Populus trichocarpa GN=POPTR_0019s05540g PE=2 SV=1
123	2
124	2
125	2					pha-siRNA	AGCACCCCACCGAATGATTTT	0.1	0.2	0.2	0.5	-	0	572.007	616	G14712V01_(single)_contig_41989	gnl|BL_ORD_ID|610534	tr|B9RRW3|B9RRW3_RICCO Clathrin interactor, putative OS=Ricinus communis GN=RCOM_0798520 PE=4 SV=1
126	2												2.10341e-16	84.3445	54	gi_11207906_gb_BF276836.1_BF276836	gnl|BL_ORD_ID|1959773	tr|D7M3U5|D7M3U5_ARALL Predicted protein OS=Arabidopsis lyrata subsp. lyrata GN=ARALYDRAFT_662345 PE=4 SV=1
127	2												1.99718e-20	85.8853	41	G14712V01_(single)_contig_49534	gnl|BL_ORD_ID|1189790	tr|D3U5I4|D3U5I4_GOSHI NBS-LRR resistance protein-like protein (Fragment) OS=Gossypium hirsutum PE=4 SV=1
128	2												2.81424e-26	101.679	62	G14712V01_(single)_contig_72938	gnl|BL_ORD_ID|1189790	tr|D3U5I4|D3U5I4_GOSHI NBS-LRR resistance protein-like protein (Fragment) OS=Gossypium hirsutum PE=4 SV=1
129	2
130	2
131	2					unpha-siRNA	CAACTTTAAAATCATTCGGTG	0.1	1.5	0.2	1.8	+	0	966.837	930	G14712V01_(single)_contig_41564	gnl|BL_ORD_ID|1492318	tr|B9MW68|B9MW68_POPTR Leucine-rich repeat family protein OS=Populus trichocarpa GN=POPTR_0013s11860g PE=4 SV=1
132	2												0.316408	37.7354	51	gi_436400237_gb_JG846916.1_JG846916	gnl|BL_ORD_ID|1492318	tr|B9MW68|B9MW68_POPTR Leucine-rich repeat family protein OS=Populus trichocarpa GN=POPTR_0013s11860g PE=4 SV=1
133	2												5.0763e-09	58.151	88	G14712V01_(single)_contig_54796	gnl|BL_ORD_ID|1918954	tr|Q9FW98|Q9FW98_ORYSJ Putative non-LTR retroelement reverse transcriptase OS=Oryza sativa subsp. japonica GN=OSJNBa0026L12.31 PE=2 SV=1
134	2												7.11038e-05	50.8322	166	G14712V01_(single)_contig_81132	gnl|BL_ORD_ID|632708	tr|M4FF10|M4FF10_BRARP Uncharacterized protein OS=Brassica rapa subsp. pekinensis GN=BRA039682 PE=4 SV=1
135	2												0.466276	35.4242	50	G14712V01_(single)_contig_40882	gnl|BL_ORD_ID|114140	tr|B7F9D1|B7F9D1_ORYSJ cDNA, clone: J075173E02, full insert sequence OS=Oryza sativa subsp. japonica GN=OsJ_23803 PE=2 SV=1
136	2
137	2
138	2					unpha-siRNA	TCGTAATCTTTAGACACCGCC	0.1	0.6	0.2	0.9	+	0	651.358	340	G14712V01_(single)_contig_24102	gnl|BL_ORD_ID|147540	tr|A0MNJ2|A0MNJ2_POPTR CBL-interacting protein kinase 3 OS=Populus trichocarpa GN=CIPK4 PE=2 SV=1
139	2												6.25364e-149	467.233	676	G14712V01_(single)_contig_79430	gnl|BL_ORD_ID|281787	tr|G7IPJ6|G7IPJ6_MEDTR Methyl binding domain protein OS=Medicago truncatula GN=MTR_2g009040 PE=4 SV=1
140	2
141	2
142	2					unpha-siRNA	CAAACTCAAGAACATATTCAG	0.1	0.1	0.4	0.6	-	3.14457	30.4166	24	G14712V01_(single)_contig_64952	gnl|BL_ORD_ID|334397	tr|I3SNL1|I3SNL1_MEDTR Uncharacterized protein OS=Medicago truncatula PE=4 SV=1
143	2												0.0535676	39.6614	60	G14712V01_(single)_contig_18611	gnl|BL_ORD_ID|335740	tr|G7IGQ6|G7IGQ6_MEDTR Putative uncharacterized protein OS=Medicago truncatula GN=MTR_2g060030 PE=4 SV=1
144	2												1.1742e-98	317.39	166	gi_436406613_gb_JG854254.1_JG854254	gnl|BL_ORD_ID|1441856	tr|B9N5N8|B9N5N8_POPTR Kinesin motor family protein OS=Populus trichocarpa GN=POPTR_0011s16800g PE=4 SV=1
145	2												2.63316e-89	282.337	175	gi_436391166_gb_JG839060.1_JG839060	gnl|BL_ORD_ID|1950142	tr|D7KJC7|D7KJC7_ARALL ATUPF3/UPF3 OS=Arabidopsis lyrata subsp. lyrata GN=ARALYDRAFT_473553 PE=4 SV=1
146	2												2.90972e-88	279.641	231	gi_436407292_gb_JG847805.1_JG847805	gnl|BL_ORD_ID|25569	sp|Q9FVW4|RENT3_ARATH Regulator of nonsense transcripts UPF3 OS=Arabidopsis thaliana GN=UPF3 PE=1 SV=1
147	2												6.04598e-55	189.504	117	gi_436397543_gb_JG856084.1_JG856084	gnl|BL_ORD_ID|1492306	tr|B9N0F2|B9N0F2_POPTR Smg-4/UPF3 family protein OS=Populus trichocarpa GN=POPTR_0004s23450g PE=4 SV=1
148	2												6.78394e-56	189.889	98	G14712V01_(single)_contig_68911	gnl|BL_ORD_ID|25738	sp|Q9M2F9|RH52_ARATH DEAD-box ATP-dependent RNA helicase 52 OS=Arabidopsis thaliana GN=RH52 PE=1 SV=1
149	2												3.38478e-32	135.576	141	G14712V01_(single)_contig_42052	gnl|BL_ORD_ID|1412303	tr|E2GK51|E2GK51_BRYDI Gag/pol protein (Fragment) OS=Bryonia dioica PE=4 SV=1
150	2												1.35095e-79	251.521	127	G14712V01_(single)_contig_44105	gnl|BL_ORD_ID|1335736	tr|V7AHV2|V7AHV2_PHAVU Uncharacterized protein OS=Phaseolus vulgaris GN=PHAVU_011G0308001g PE=4 SV=1
151	2												1.06128e-61	204.142	111	G14712V01_(single)_contig_68240	gnl|BL_ORD_ID|1335736	tr|V7AHV2|V7AHV2_PHAVU Uncharacterized protein OS=Phaseolus vulgaris GN=PHAVU_011G0308001g PE=4 SV=1
152	2
153	2
154	3	>contig_402822	26	208	Repeat 1
155	3					pha-siRNA	TAGCATGGAGCCTGCCAATAC	1.8	0.6	0.8	3.2	+	8.12614	31.9574	76	gi_436408390_gb_JG838112.1_JG838112	gnl|BL_ORD_ID|1684730	tr|M0SCS5|M0SCS5_MUSAM Transcription elongation factor SPT5 OS=Musa acuminata subsp. malaccensis PE=3 SV=1
156	3												3.76007e-75	57.7658	31	G14712V01_(single)_contig_45105	gnl|BL_ORD_ID|309429	tr|G7K0C9|G7K0C9_MEDTR Cytochrome P450 likeTBP OS=Medicago truncatula GN=MTR_5g050950 PE=4 SV=1
157	3												7.19957e-13	72.0182	61	gi_436401407_gb_JG837273.1_JG837273	gnl|BL_ORD_ID|1084841	tr|Q00Y69|Q00Y69_OSTTA WGS project CAID00000000 data, contig chromosome 12 (Fragment) OS=Ostreococcus tauri GN=Ot12g00910 PE=4 SV=1
158	3												3.55649	34.2686	41	gi_436402762_gb_JG853577.1_JG853577	gnl|BL_ORD_ID|98535	tr|Q53P66|Q53P66_ORYSJ Retrotransposon protein, putative, Ty1-copia sub-class OS=Oryza sativa subsp. japonica GN=LOC_Os11g08510 PE=4 SV=1
159	3												9.73158	32.7278	41	gi_436404879_gb_JG843808.1_JG843808	gnl|BL_ORD_ID|1881071	tr|Q7XU59|Q7XU59_ORYSJ OSJNBb0091E11.16 protein OS=Oryza sativa subsp. japonica GN=OSJNBb0091E11.16 PE=4 SV=2
160	3												3.33072	34.2686	41	gi_436408304_gb_JG838026.1_JG838026	gnl|BL_ORD_ID|98535	tr|Q53P66|Q53P66_ORYSJ Retrotransposon protein, putative, Ty1-copia sub-class OS=Oryza sativa subsp. japonica GN=LOC_Os11g08510 PE=4 SV=1
161	3
162	3
163	3					pha-siRNA	AGTGGTGTTTTGGTTGTGTGT	0.6	0.1	0.2	0.9	-	2.55287e-151	439.499	287	G14712V01_(single)_contig_13270	gnl|BL_ORD_ID|193385	tr|O22940|O22940_ARATH At2g41800/T11A7.10 OS=Arabidopsis thaliana GN=AT2G41800 PE=2 SV=1
164	3												3.75672e-132	386.341	234	gi_11208813_gb_BF277743.1_BF277743	gnl|BL_ORD_ID|1527861	tr|B9H9U0|B9H9U0_POPTR Uncharacterized protein OS=Populus trichocarpa GN=POPTR_0006s04880g PE=4 SV=2
165	3												2.30736e-95	82.8037	53	gi_21090449_gb_BQ402762.1_BQ402762	gnl|BL_ORD_ID|954894	tr|A5B620|A5B620_VITVI Putative uncharacterized protein OS=Vitis vinifera GN=VITISV_002505 PE=4 SV=1
166	3												2.91035e-128	375.555	222	gi_21094406_gb_BQ406719.1_BQ406719	gnl|BL_ORD_ID|1527861	tr|B9H9U0|B9H9U0_POPTR Uncharacterized protein OS=Populus trichocarpa GN=POPTR_0006s04880g PE=4 SV=2
167	3												1.91764e-71	228.409	136	gi_436396741_gb_JG849837.1_JG849837	gnl|BL_ORD_ID|410524	tr|M5VPI5|M5VPI5_PRUPE Uncharacterized protein OS=Prunus persica GN=PRUPE_ppa024647mg PE=4 SV=1
168	3												7.8826	33.113	69	G14712V01_(single)_contig_83541	gnl|BL_ORD_ID|1111362	tr|D8QVE3|D8QVE3_SELML Putative uncharacterized protein OS=Selaginella moellendorffii GN=SELMODRAFT_404460 PE=4 SV=1
169	3												7.57858e-147	268.855	182	G14712V01_(single)_contig_16651	gnl|BL_ORD_ID|1453141	tr|B9I929|B9I929_POPTR Basic helix-loop-helix family protein OS=Populus trichocarpa GN=POPTR_0014s09950g PE=4 SV=1
170	3												1.99954	34.6538	40	gi_21097847_gb_BQ410160.1_BQ410160	gnl|BL_ORD_ID|1191814	tr|D2D306|D2D306_GOSHI Serine hydroxymethyltransferase OS=Gossypium hirsutum PE=2 SV=1
171	3												1.19319e-51	179.489	202	gi_11209440_gb_BF278370.1_BF278370	gnl|BL_ORD_ID|1453141	tr|B9I929|B9I929_POPTR Basic helix-loop-helix family protein OS=Populus trichocarpa GN=POPTR_0014s09950g PE=4 SV=1
172	3												8.66689e-22	93.9745	113	gi_21089540_gb_BQ401853.1_BQ401853	gnl|BL_ORD_ID|210396	tr|A6QR87|A6QR87_ARATH At5g20670 OS=Arabidopsis thaliana GN=AT5G20670 PE=2 SV=1
173	3												5.60201e-07	52.7582	66	G14712V01_(single)_contig_32473	gnl|BL_ORD_ID|198053	tr|A2Q3P8|A2Q3P8_MEDTR Flap endonuclease GEN-like protein OS=Medicago truncatula GN=MTR_7g076290 PE=4 SV=1
174	3												2.67899e-22	23.8682	27	G14712V01_(single)_contig_63836	gnl|BL_ORD_ID|1480729	tr|B9HME8|B9HME8_POPTR Uncharacterized protein OS=Populus trichocarpa GN=POPTR_0008s05260g PE=4 SV=2
175	3												6.11586e-10	61.2326	29	gi_436394276_gb_JG840113.1_JG840113	gnl|BL_ORD_ID|1638513	tr|Q39767|Q39767_GOSBA FbLate-2 protein OS=Gossypium barbadense GN=FbLate-2 PE=4 SV=1
176	3												7.07875	30.4166	25	G14712V01_(single)_contig_12268	gnl|BL_ORD_ID|1021578	tr|R0H3U6|R0H3U6_9BRAS Uncharacterized protein OS=Capsella rubella GN=CARUB_v10000407mg PE=4 SV=1
177	3
178	3
179	3					pha-siRNA	AACAATGAAACGAGGGCACAC	0.1	0.2	0.2	0.5	+	4.0835e-11	63.1586	31	G14712V01_(single)_contig_51251	gnl|BL_ORD_ID|1008928	tr|R0I2Y6|R0I2Y6_9BRAS N-acetyl-gamma-glutamyl-phosphate reductase OS=Capsella rubella GN=CARUB_v10013854mg PE=3 SV=1
180	3												2.10693e-09	60.077	52	gi_13244940_gb_BE055407.2_BE055407	gnl|BL_ORD_ID|1535207	tr|B9HEU5|B9HEU5_POPTR Pentatricopeptide repeat-containing family protein OS=Populus trichocarpa GN=POPTR_0007s12560g PE=4 SV=2
181	3												1.22058e-63	204.912	114	G14712V01_(single)_contig_23154	gnl|BL_ORD_ID|599178	tr|B9STA0|B9STA0_RICCO Methionyl-tRNA synthetase, putative OS=Ricinus communis GN=RCOM_0364900 PE=4 SV=1
182	3												0	534.643	409	G14712V01_(single)_contig_14130	gnl|BL_ORD_ID|1939388	tr|D7MBF2|D7MBF2_ARALL Pentatricopeptide repeat-containing protein OS=Arabidopsis lyrata subsp. lyrata GN=ARALYDRAFT_490968 PE=4 SV=1
183	3												5.08917e-52	171.785	98	gi_21092035_gb_BQ404348.1_BQ404348	gnl|BL_ORD_ID|241685	tr|V4TLA5|V4TLA5_9ROSI Uncharacterized protein OS=Citrus clementina GN=CICLE_v10033075mg PE=4 SV=1
184	3												3.61883e-179	534.643	317	G14712V01_(single)_contig_41547	gnl|BL_ORD_ID|1478077	tr|U7DVH1|U7DVH1_POPTR AMP-dependent synthetase and ligase family protein OS=Populus trichocarpa GN=POPTR_0365s00200g PE=4 SV=1
185	3												5.41974	32.7278	53	gi_18100612_gb_BM359866.1_BM359866	gnl|BL_ORD_ID|1076518	tr|Q00SV0|Q00SV0_OSTTA COG1064: Zn-dependent alcohol dehydrogenases (ISS) (Fragment) OS=Ostreococcus tauri GN=Ot18g00670 PE=3 SV=1
186	3												0.00080329	31.5722	65	gi_13354127_gb_BG444475.1_BG444475	gnl|BL_ORD_ID|1142021	tr|A9PJD7|A9PJD7_9ROSI Putative uncharacterized protein OS=Populus trichocarpa x Populus deltoides PE=4 SV=1
187	3												8.12614	31.9574	76	gi_436408390_gb_JG838112.1_JG838112	gnl|BL_ORD_ID|1684730	tr|M0SCS5|M0SCS5_MUSAM Transcription elongation factor SPT5 OS=Musa acuminata subsp. malaccensis PE=3 SV=1
188	3
189	3
190	3					unpha-siRNA	TCTCGTGCCAAGCGTTTGTGG	0.4	1.3	0.1	1.8	-	3.1904e-42	146.747	103	gi_11204401_gb_BF273331.1_BF273331	gnl|BL_ORD_ID|644052	tr|B9SUC3|B9SUC3_RICCO Putative uncharacterized protein OS=Ricinus communis GN=RCOM_0721940 PE=4 SV=1
191	3												9.78203	31.187	60	G14712V01_(single)_contig_44283	gnl|BL_ORD_ID|729519	tr|K7UYP7|K7UYP7_MAIZE Pyruvate decarboxylase2 OS=Zea mays GN=ZEAMMB73_482140 PE=3 SV=1
192	3
193	3
194	3					unpha-siRNA	AGGAACAATGAAACGAGGGCA	0.4	0.2	0.4	1	+	7.04153e-43	157.532	146	gi_11201746_gb_BF270751.1_BF270751	gnl|BL_ORD_ID|1193904	tr|Q94LX7|Q94LX7_FLAPR Phosphoenolpyruvate carboxykinase OS=Flaveria pringlei GN=pck3-11 PE=2 SV=1
195	3												4.86298e-32	124.79	60	gi_11207842_gb_BF276772.1_BF276772	gnl|BL_ORD_ID|1348071	tr|T2DPD7|T2DPD7_PHAVU Cell wall-associated hydrolase OS=Phaseolus vulgaris PE=2 SV=1
196	3												0.0631923	38.1206	39	gi_11207857_gb_BF276787.1_BF276787	gnl|BL_ORD_ID|1327211	tr|V7ANI7|V7ANI7_PHAVU S-acyltransferase OS=Phaseolus vulgaris GN=PHAVU_010G083900g PE=3 SV=1
197	3												2.4787	33.8834	29	G14712V01_(single)_contig_59214	gnl|BL_ORD_ID|1145941	tr|Q25AN5|Q25AN5_ORYSA H0811D08.10 protein OS=Oryza sativa GN=H0811D08.10 PE=2 SV=1
198	3												2.45203e-64	213.001	121	G14712V01_(single)_contig_28951	gnl|BL_ORD_ID|1475010	tr|B9N1V7|B9N1V7_POPTR Amino acid transporter family protein OS=Populus trichocarpa GN=POPTR_0017s14530g PE=4 SV=1
199	3												1.33698e-27	113.62	65	gi_13352273_gb_BG442621.1_BG442621	gnl|BL_ORD_ID|1348071	tr|T2DPD7|T2DPD7_PHAVU Cell wall-associated hydrolase OS=Phaseolus vulgaris PE=2 SV=1
200	3												2.15642e-97	293.893	210	gi_13351314_gb_BG441662.1_BG441662	gnl|BL_ORD_ID|1327211	tr|V7ANI7|V7ANI7_PHAVU S-acyltransferase OS=Phaseolus vulgaris GN=PHAVU_010G083900g PE=3 SV=1
201	3												3.09366e-23	101.679	89	gi_436405251_gb_JG843982.1_JG843982	gnl|BL_ORD_ID|1327211	tr|V7ANI7|V7ANI7_PHAVU S-acyltransferase OS=Phaseolus vulgaris GN=PHAVU_010G083900g PE=3 SV=1
202	3												0.000489957	46.9802	21	G14712V01_(single)_contig_18738	gnl|BL_ORD_ID|1327211	tr|V7ANI7|V7ANI7_PHAVU S-acyltransferase OS=Phaseolus vulgaris GN=PHAVU_010G083900g PE=3 SV=1
203	3												9.43828	29.6462	56	G14712V01_(single)_contig_39011	gnl|BL_ORD_ID|1151999	tr|S5CS56|S5CS56_JATCU WRKY transcription factor 24 OS=Jatropha curcas GN=WRKY24 PE=4 SV=1
204	3												8.12614	31.9574	76	gi_436408390_gb_JG838112.1_JG838112	gnl|BL_ORD_ID|1684730	tr|M0SCS5|M0SCS5_MUSAM Transcription elongation factor SPT5 OS=Musa acuminata subsp. malaccensis PE=3 SV=1
205	3
206	3
207	3					unpha-siRNA	TTTTGGTTGTGTGTATTGGCA	0.4	0.2	0.2	0.8	-	6.39307e-48	157.147	103	G14712V01_(single)_contig_62773	gnl|BL_ORD_ID|1637493	tr|Q96421|Q96421_GOSBA Reverse transcriptase (Fragment) OS=Gossypium barbadense PE=4 SV=1
208	3												6.1405e-09	36.965	17	G14712V01_(single)_contig_15492	gnl|BL_ORD_ID|2047	sp|Q1SF86|ATG12_MEDTR Ubiquitin-like protein ATG12 OS=Medicago truncatula GN=ATG12 PE=3 SV=1
209	3												3.26266	31.9574	38	G14712V01_(single)_contig_50650	gnl|BL_ORD_ID|105900	tr|F2CPK9|F2CPK9_HORVD Predicted protein (Fragment) OS=Hordeum vulgare var. distichum PE=2 SV=1
210	3												2.85995	33.4982	55	gi_195983718_gb_FL577004.1_FL577004	gnl|BL_ORD_ID|1620478	tr|K3ZCJ6|K3ZCJ6_SETIT Uncharacterized protein OS=Setaria italica GN=Si024271m.g PE=4 SV=1
211	3												9.17219e-28	119.013	201	G14712V01_(single)_contig_57580	gnl|BL_ORD_ID|650450	tr|B9SJB9|B9SJB9_RICCO Zinc finger protein, putative OS=Ricinus communis GN=RCOM_0524660 PE=4 SV=1
212	3												1.41223e-111	206.453	405	G14712V01_(single)_contig_55223	gnl|BL_ORD_ID|272602	tr|G1CQN8|G1CQN8_9ROSI Domain rearranged methyltransferase (Fragment) OS=Vitis amurensis GN=DRM2a PE=2 SV=1
213	3												2.7263e-81	62.3882	64	G14712V01_(single)_contig_56690	gnl|BL_ORD_ID|340006	tr|G7ZVC5|G7ZVC5_MEDTR Photosystem II CP47 chlorophyll apoprotein OS=Medicago truncatula GN=MTR_023s0031 PE=4 SV=1
214	3												0.563679	36.1946	37	gi_195983434_gb_FL576928.1_FL576928	gnl|BL_ORD_ID|1432233	tr|B9GS13|B9GS13_POPTR Mitochondrial import inner membrane translocase subunit TIM44 family protein OS=Populus trichocarpa GN=POPTR_0002s03940g PE=4 SV=1
215	3												1.74103e-31	117.472	98	gi_21102462_gb_BQ414775.1_BQ414775	gnl|BL_ORD_ID|1778234	tr|I1SN88|I1SN88_HEVBR Hypoia-responsive family protein 2 OS=Hevea brasiliensis GN=HR2 PE=4 SV=1
216	3												1.89609e-31	117.472	98	G14712V01_(single)_contig_81806	gnl|BL_ORD_ID|1778234	tr|I1SN88|I1SN88_HEVBR Hypoia-responsive family protein 2 OS=Hevea brasiliensis GN=HR2 PE=4 SV=1
217	3												1.27824e-109	346.665	211	G14712V01_(single)_contig_69205	gnl|BL_ORD_ID|1469611	tr|B9GZ10|B9GZ10_POPTR NO EXINE FORMATION 1 family protein OS=Populus trichocarpa GN=POPTR_0003s15980g PE=4 SV=1
218	3												0.0175528	40.817	26	G14712V01_(single)_contig_28565	gnl|BL_ORD_ID|210488	tr|Q9LYG6|Q9LYG6_ARATH At5g11640 OS=Arabidopsis thaliana GN=T22P22_30 PE=2 SV=1
219	3												1.05271e-15	78.1814	54	G14712V01_(single)_contig_78197	gnl|BL_ORD_ID|316292	tr|G7JDP4|G7JDP4_MEDTR E3 ubiquitin-protein ligase OS=Medicago truncatula GN=MTR_4g065670 PE=4 SV=1
220	3												3.57461e-88	264.233	150	G14712V01_(single)_contig_40522	gnl|BL_ORD_ID|1432528	tr|B9HTJ9|B9HTJ9_POPTR Ubiquitin-conjugating enzyme E2 13 family protein OS=Populus trichocarpa GN=POPTR_0010s21380g PE=2 SV=2
221	3												1.16288e-90	271.937	150	gi_13246999_gb_BF268179.2_BF268179	gnl|BL_ORD_ID|1775657	tr|Q06H22|Q06H22_ARAHY Ubiquitin-conjugating enzyme OS=Arachis hypogaea PE=2 SV=1
222	3												8.7183e-15	74.7146	83	G14712V01_(single)_contig_43603	gnl|BL_ORD_ID|1484345	tr|B9INH2|B9INH2_POPTR Signal peptidase family protein OS=Populus trichocarpa GN=POPTR_0018s04790g PE=4 SV=1
223	3												1.95567e-87	266.929	152	gi_13355296_gb_BG445644.1_BG445644	gnl|BL_ORD_ID|1432528	tr|B9HTJ9|B9HTJ9_POPTR Ubiquitin-conjugating enzyme E2 13 family protein OS=Populus trichocarpa GN=POPTR_0010s21380g PE=2 SV=2
224	3												7.07875	30.4166	25	G14712V01_(single)_contig_12268	gnl|BL_ORD_ID|1021578	tr|R0H3U6|R0H3U6_9BRAS Uncharacterized protein OS=Capsella rubella GN=CARUB_v10000407mg PE=4 SV=1
225	3
226	3
227	3					unpha-siRNA	CATATGAGTGGTGTTTTGGTT	0.1	0.4	0.1	0.6	-	4.41592e-65	221.09	213	gi_13350329_gb_BG440677.1_BG440677	gnl|BL_ORD_ID|613872	tr|B9ST04|B9ST04_RICCO DNA binding protein, putative OS=Ricinus communis GN=RCOM_0353100 PE=4 SV=1
228	3												4.30062e-149	452.21	441	G14712V01_(single)_contig_15677	gnl|BL_ORD_ID|1433792	tr|B9HWJ2|B9HWJ2_POPTR Agenet domain-containing family protein OS=Populus trichocarpa GN=POPTR_0010s13660g PE=2 SV=2
229	3												0	49.2914	46	G14712V01_(single)_contig_14849	gnl|BL_ORD_ID|1347113	tr|V7CH42|V7CH42_PHAVU Uncharacterized protein OS=Phaseolus vulgaris GN=PHAVU_002G003200g PE=4 SV=1
230	3												0.00128751	45.4394	32	gi_436403476_gb_JG856661.1_JG856661	gnl|BL_ORD_ID|1478612	tr|B9GN31|B9GN31_POPTR UBIQUITIN-SPECIFIC PROTEASE 16 family protein OS=Populus trichocarpa GN=POPTR_0002s10500g PE=4 SV=2
231	3												2.55814e-05	53.1434	65	G14712V01_(single)_contig_55224	gnl|BL_ORD_ID|1478612	tr|B9GN31|B9GN31_POPTR UBIQUITIN-SPECIFIC PROTEASE 16 family protein OS=Populus trichocarpa GN=POPTR_0002s10500g PE=4 SV=2
232	3												0.0473784	38.5058	45	G14712V01_(single)_contig_6464	gnl|BL_ORD_ID|293619	tr|Q9SHP2|Q9SHP2_ARATH Putative non-LTR retroelement reverse transcriptase OS=Arabidopsis thaliana GN=At2g17610 PE=4 SV=1
233	3												7.07875	30.4166	25	G14712V01_(single)_contig_12268	gnl|BL_ORD_ID|1021578	tr|R0H3U6|R0H3U6_9BRAS Uncharacterized protein OS=Capsella rubella GN=CARUB_v10000407mg PE=4 SV=1
234	3
235	3
236	3					unpha-siRNA	ATACACACAACCAAAACACCA	0.4	0.1	0.1	0.6	+	3.28734	31.187	52	G14712V01_(single)_contig_6674	gnl|BL_ORD_ID|1551413	tr|K7KTB9|K7KTB9_SOYBN Uncharacterized protein OS=Glycine max PE=4 SV=1
237	3												4.69256e-62	123.635	105	G14712V01_(single)_contig_56281	gnl|BL_ORD_ID|589979	tr|B9SZ12|B9SZ12_RICCO Cationic amino acid transporter, putative OS=Ricinus communis GN=RCOM_0121530 PE=4 SV=1
238	3												1.31114e-26	107.071	117	G14712V01_(single)_contig_38676	gnl|BL_ORD_ID|210396	tr|A6QR87|A6QR87_ARATH At5g20670 OS=Arabidopsis thaliana GN=AT5G20670 PE=2 SV=1
239	3												3.55649	34.2686	41	gi_436402762_gb_JG853577.1_JG853577	gnl|BL_ORD_ID|98535	tr|Q53P66|Q53P66_ORYSJ Retrotransposon protein, putative, Ty1-copia sub-class OS=Oryza sativa subsp. japonica GN=LOC_Os11g08510 PE=4 SV=1
240	3
241	3
242	3					unpha-siRNA	CTCGTGCCAAGCGTTTGTGGT	0.2	0.2	0.1	0.5	-	6.50497e-41	154.836	138	G14712V01_(single)_contig_13847	gnl|BL_ORD_ID|415818	tr|M5XD39|M5XD39_PRUPE Uncharacterized protein OS=Prunus persica GN=PRUPE_ppa006316mg PE=4 SV=1
243	3												3.1904e-42	146.747	103	gi_11204401_gb_BF273331.1_BF273331	gnl|BL_ORD_ID|644052	tr|B9SUC3|B9SUC3_RICCO Putative uncharacterized protein OS=Ricinus communis GN=RCOM_0721940 PE=4 SV=1
244	3												0.942692	36.5798	32	gi_11201047_gb_BF270052.1_BF270052	gnl|BL_ORD_ID|1484365	tr|B9HRV5|B9HRV5_POPTR Oxidoreductase family protein OS=Populus trichocarpa GN=POPTR_0009s11100g PE=3 SV=1
245	3												6.60135e-109	333.183	229	G14712V01_(single)_contig_28378	gnl|BL_ORD_ID|1344432	tr|T2DMJ1|T2DMJ1_PHAVU O-acyltransferase WSD1 OS=Phaseolus vulgaris PE=2 SV=1
246	3												9.78203	31.187	60	G14712V01_(single)_contig_44283	gnl|BL_ORD_ID|729519	tr|K7UYP7|K7UYP7_MAIZE Pyruvate decarboxylase2 OS=Zea mays GN=ZEAMMB73_482140 PE=3 SV=1
247	3
248	3
249	3					unpha-siRNA	CAATGAAACGAGGGCACACCA	0.2	0.2	0.1	0.5	+	1.96342e-119	187.963	140	G14712V01_(single)_contig_80316	gnl|BL_ORD_ID|1028583	tr|R0HFE2|R0HFE2_9BRAS MLO-like protein OS=Capsella rubella GN=CARUB_v10017025mg PE=3 SV=1
250	3												3.50265e-83	263.462	173	G14712V01_(single)_contig_58707	gnl|BL_ORD_ID|1955038	tr|D7MMA5|D7MMA5_ARALL At5g57100 OS=Arabidopsis lyrata subsp. lyrata GN=ARALYDRAFT_918872 PE=4 SV=1
251	3												8.12614	31.9574	76	gi_436408390_gb_JG838112.1_JG838112	gnl|BL_ORD_ID|1684730	tr|M0SCS5|M0SCS5_MUSAM Transcription elongation factor SPT5 OS=Musa acuminata subsp. malaccensis PE=3 SV=1
252	3
253	3
254	3					unpha-siRNA	AAGGAACAATGAAACGAGGGC	0.2	0.2	0.1	0.5	+	3.08135e-86	267.7	183	gi_13356015_gb_BG446363.1_BG446363	gnl|BL_ORD_ID|150828	tr|A9PDI4|A9PDI4_POPTR 40S ribosomal protein S2 OS=Populus trichocarpa GN=POPTR_0006s05090g PE=2 SV=1
255	3												2.67724e-18	95.9005	166	G14712V01_(single)_contig_56875	gnl|BL_ORD_ID|242473	tr|V4SXX9|V4SXX9_9ROSI Uncharacterized protein (Fragment) OS=Citrus clementina GN=CICLE_v10003355mg PE=4 SV=1
256	3												7.17469	35.039	55	G14712V01_(single)_contig_81718	gnl|BL_ORD_ID|1487203	tr|B9HQK6|B9HQK6_POPTR Adaptin family protein OS=Populus trichocarpa GN=POPTR_0009s15250g PE=4 SV=2
257	3												6.36029e-05	30.4166	13	gi_436395497_gb_JG842423.1_JG842423	gnl|BL_ORD_ID|1193904	tr|Q94LX7|Q94LX7_FLAPR Phosphoenolpyruvate carboxykinase OS=Flaveria pringlei GN=pck3-11 PE=2 SV=1
258	3												0.0631923	38.1206	39	gi_11207857_gb_BF276787.1_BF276787	gnl|BL_ORD_ID|1327211	tr|V7ANI7|V7ANI7_PHAVU S-acyltransferase OS=Phaseolus vulgaris GN=PHAVU_010G083900g PE=3 SV=1
259	3												1.18293e-21	97.8265	76	gi_436396236_gb_JG849332.1_JG849332	gnl|BL_ORD_ID|1193904	tr|Q94LX7|Q94LX7_FLAPR Phosphoenolpyruvate carboxykinase OS=Flaveria pringlei GN=pck3-11 PE=2 SV=1
260	3												2.15642e-97	293.893	210	gi_13351314_gb_BG441662.1_BG441662	gnl|BL_ORD_ID|1327211	tr|V7ANI7|V7ANI7_PHAVU S-acyltransferase OS=Phaseolus vulgaris GN=PHAVU_010G083900g PE=3 SV=1
261	3												0.00238292	44.2838	20	gi_436407080_gb_JG854721.1_JG854721	gnl|BL_ORD_ID|1193904	tr|Q94LX7|Q94LX7_FLAPR Phosphoenolpyruvate carboxykinase OS=Flaveria pringlei GN=pck3-11 PE=2 SV=1
262	3												1.43588e-37	56.6102	38	gi_436388998_gb_JG841941.1_JG841941	gnl|BL_ORD_ID|1193904	tr|Q94LX7|Q94LX7_FLAPR Phosphoenolpyruvate carboxykinase OS=Flaveria pringlei GN=pck3-11 PE=2 SV=1
263	3												3.09366e-23	101.679	89	gi_436405251_gb_JG843982.1_JG843982	gnl|BL_ORD_ID|1327211	tr|V7ANI7|V7ANI7_PHAVU S-acyltransferase OS=Phaseolus vulgaris GN=PHAVU_010G083900g PE=3 SV=1
264	3												7.14528e-26	113.235	84	gi_11203314_gb_BF272319.1_BF272319	gnl|BL_ORD_ID|1193904	tr|Q94LX7|Q94LX7_FLAPR Phosphoenolpyruvate carboxykinase OS=Flaveria pringlei GN=pck3-11 PE=2 SV=1
265	3												5.23619	34.2686	61	gi_11205771_gb_BF274701.1_BF274701	gnl|BL_ORD_ID|1193904	tr|Q94LX7|Q94LX7_FLAPR Phosphoenolpyruvate carboxykinase OS=Flaveria pringlei GN=pck3-11 PE=2 SV=1
266	3												0.000489957	46.9802	21	G14712V01_(single)_contig_18738	gnl|BL_ORD_ID|1327211	tr|V7ANI7|V7ANI7_PHAVU S-acyltransferase OS=Phaseolus vulgaris GN=PHAVU_010G083900g PE=3 SV=1
267	3												9.43828	29.6462	56	G14712V01_(single)_contig_39011	gnl|BL_ORD_ID|1151999	tr|S5CS56|S5CS56_JATCU WRKY transcription factor 24 OS=Jatropha curcas GN=WRKY24 PE=4 SV=1
268	3												7.04153e-43	157.532	146	gi_11201746_gb_BF270751.1_BF270751	gnl|BL_ORD_ID|1193904	tr|Q94LX7|Q94LX7_FLAPR Phosphoenolpyruvate carboxykinase OS=Flaveria pringlei GN=pck3-11 PE=2 SV=1
269	3												8.12614	31.9574	76	gi_436408390_gb_JG838112.1_JG838112	gnl|BL_ORD_ID|1684730	tr|M0SCS5|M0SCS5_MUSAM Transcription elongation factor SPT5 OS=Musa acuminata subsp. malaccensis PE=3 SV=1
270	3
271	3
272	4	>contig_446185	190	237	alcohol dehydrogenase 1
273	4					pha-siRNA	CCAACGGGCCCAATTCGGTAA	0.2	3.3	0.1	3.6	-	1.32816e-101	313.153	162	G14712V01_(single)_contig_21388	gnl|BL_ORD_ID|1488793	tr|B9IFM3|B9IFM3_POPTR Transducin family protein OS=Populus trichocarpa GN=POPTR_0016s09020g PE=4 SV=1
274	4												8.05352	32.7278	36	G14712V01_(single)_contig_81856	gnl|BL_ORD_ID|419512	tr|Q9SC34|Q9SC34_PEA Putative cysteine protease (Fragment) OS=Pisum sativum GN=plp PE=1 SV=1
275	4
276	4
277	4					pha-siRNA	TTACCGAATTGGGCCCGTTGG	0.1	0.6	0.1	0.8	+	8.50985e-115	341.273	248	G14712V01_(single)_contig_25583	gnl|BL_ORD_ID|143263	tr|B0M195|B0M195_SOYBN Peroxisomal short-chain dehydrogenase/reductase family protein OS=Glycine max PE=2 SV=1
278	4												2.3047e-129	386.341	259	gi_18100568_gb_BM359822.1_BM359822	gnl|BL_ORD_ID|1526246	tr|Q94IA2|Q94IA2_SOYBN Aspartic proteinase 1 OS=Glycine max GN=soyAP1 PE=2 SV=1
279	4												4.03041	34.2686	56	gi_436387171_gb_JG844658.1_JG844658	gnl|BL_ORD_ID|1491837	tr|K7KHI7|K7KHI7_SOYBN Uncharacterized protein OS=Glycine max PE=4 SV=1
280	4												6.08537	34.2686	36	G14712V01_(single)_contig_73304	gnl|BL_ORD_ID|1903759	tr|B9FUQ6|B9FUQ6_ORYSJ Putative uncharacterized protein OS=Oryza sativa subsp. japonica GN=OsJ_25477 PE=4 SV=1
281	4												9.08244	33.113	74	gi_436394457_gb_JG840195.1_JG840195	gnl|BL_ORD_ID|1840746	tr|B8B3N1|B8B3N1_ORYSI Glutamate receptor OS=Oryza sativa subsp. indica GN=OsI_21975 PE=2 SV=1
282	4
283	4
284	4					unpha-siRNA	CAACGGGCCCAATTCGGTAAG	0.1	2.7	0.1	2.9	-	1.58687e-120	359.762	202	G14712V01_(single)_contig_60713	gnl|BL_ORD_ID|10801	sp|O04536|GATL9_ARATH Probable galacturonosyltransferase-like 9 OS=Arabidopsis thaliana GN=GATL9 PE=2 SV=1
285	4												8.05352	32.7278	36	G14712V01_(single)_contig_81856	gnl|BL_ORD_ID|419512	tr|Q9SC34|Q9SC34_PEA Putative cysteine protease (Fragment) OS=Pisum sativum GN=plp PE=1 SV=1
286	4
287	4
288	4					unpha-siRNA	TACCGAATTGGGCCCGTTGGC	0.1	0.4	0.1	0.6	+	2.3047e-129	386.341	259	gi_18100568_gb_BM359822.1_BM359822	gnl|BL_ORD_ID|1526246	tr|Q94IA2|Q94IA2_SOYBN Aspartic proteinase 1 OS=Glycine max GN=soyAP1 PE=2 SV=1
289	4												6.08537	34.2686	36	G14712V01_(single)_contig_73304	gnl|BL_ORD_ID|1903759	tr|B9FUQ6|B9FUQ6_ORYSJ Putative uncharacterized protein OS=Oryza sativa subsp. japonica GN=OsJ_25477 PE=4 SV=1
290	4
291	4
292	4					unpha-siRNA	AACGGGCCCAATTCGGTAAGA	0.2	0.2	0.1	0.5	-	5.59351	32.7278	46	G14712V01_(single)_contig_67965	gnl|BL_ORD_ID|1383610	tr|M1DM61|M1DM61_SOLTU Uncharacterized protein OS=Solanum tuberosum GN=PGSC0003DMG400040816 PE=4 SV=1
293	4												8.05352	32.7278	36	G14712V01_(single)_contig_81856	gnl|BL_ORD_ID|419512	tr|Q9SC34|Q9SC34_PEA Putative cysteine protease (Fragment) OS=Pisum sativum GN=plp PE=1 SV=1
294	4
295	4
296	5	>contig_476666	37	244	Uncharacterized 9
297	5					pha-siRNA	TAGAATCAAGAAGATGTAGCA	0.6	2.1	0.2	2.9	-	0.060217	39.2762	33	gi_21092251_gb_BQ404564.1_BQ404564	gnl|BL_ORD_ID|1462767	tr|B9HWZ0|B9HWZ0_POPTR Haloacid dehalogenase-like hydrolase family protein OS=Populus trichocarpa GN=POPTR_0010s15290g PE=2 SV=1
298	5												1.41275e-22	96.2857	119	G14712V01_(single)_contig_66109	gnl|BL_ORD_ID|186379	tr|V4RNA1|V4RNA1_9ROSI Uncharacterized protein OS=Citrus clementina GN=CICLE_v10029535mg PE=4 SV=1
299	5												1.03515e-09	38.1206	60	G14712V01_(single)_contig_84524	gnl|BL_ORD_ID|1913307	tr|Q7Y193|Q7Y193_ORYSJ Putative reverse transcriptase OS=Oryza sativa subsp. japonica GN=OSJNBa0039O18.22 PE=2 SV=1
300	5												2.26031e-05	48.521	24	G14712V01_(single)_contig_78975	gnl|BL_ORD_ID|618711	tr|B9RE86|B9RE86_RICCO Protease, putative OS=Ricinus communis GN=RCOM_1619260 PE=4 SV=1
301	5												0	562.762	354	G14712V01_(single)_contig_14682	gnl|BL_ORD_ID|295837	tr|G7JUI4|G7JUI4_MEDTR Xylosyltransferase OS=Medicago truncatula GN=MTR_4g022240 PE=4 SV=1
302	5												6.61289e-17	82.8037	42	gi_21092563_gb_BQ404876.1_BQ404876	gnl|BL_ORD_ID|1192143	tr|D2D318|D2D318_GOSHI Malate dehydrogenase OS=Gossypium hirsutum PE=2 SV=1
303	5
304	5
305	5					pha-siRNA	AGTGTTGGCATAGCATACCTG	0.2	0.1	0.4	0.7	+	1.21795e-05	51.9878	152	G14712V01_(single)_contig_43243	gnl|BL_ORD_ID|1525757	tr|Q0ZCB7|Q0ZCB7_POPTR Integrase OS=Populus trichocarpa PE=2 SV=1
306	5												4.57786e-158	461.84	273	G14712V01_(single)_contig_46112	gnl|BL_ORD_ID|1945268	tr|D7LY74|D7LY74_ARALL Vacuolar protein sorting 36 family protein OS=Arabidopsis lyrata subsp. lyrata GN=ARALYDRAFT_487278 PE=4 SV=1
307	5												7.13096e-40	140.584	117	gi_21095802_gb_BQ408115.1_BQ408115	gnl|BL_ORD_ID|269975	tr|A1YN06|A1YN06_BRACM Putative nuclear transport factor 2 OS=Brassica campestris PE=2 SV=1
308	5												9.22305	32.7278	74	G14712V01_(single)_contig_60984	gnl|BL_ORD_ID|742426	tr|U5YEX0|U5YEX0_9VIRI Ribosomal protein S4 OS=Closterium baillyanum GN=rps4 PE=4 SV=1
309	5
310	5
311	5					pha-siRNA	TTTGGCTATAAAAGGATGATG	0.2	0.1	0.2	0.5	+	3.46421	31.187	54	G14712V01_(single)_contig_53969	gnl|BL_ORD_ID|1077428	tr|D8R2V6|D8R2V6_SELML Reticulon-like protein OS=Selaginella moellendorffii GN=SELMODRAFT_167511 PE=4 SV=1
312	5												0.643423	31.5722	28	G14712V01_(single)_contig_11505	gnl|BL_ORD_ID|1528318	tr|K7MIK2|K7MIK2_SOYBN Uncharacterized protein OS=Glycine max PE=4 SV=1
313	5												9.38608	31.187	39	G14712V01_(single)_contig_37011	gnl|BL_ORD_ID|104963	tr|F2DTG3|F2DTG3_HORVD Predicted protein OS=Hordeum vulgare var. distichum PE=2 SV=1
314	5												9.22007	32.3426	45	gi_21092955_gb_BQ405268.1_BQ405268	gnl|BL_ORD_ID|1913322	tr|B7F1M6|B7F1M6_ORYSJ cDNA clone:002-151-A12, full insert sequence OS=Oryza sativa subsp. japonica PE=2 SV=1
315	5												5.6891e-133	384.8	207	G14712V01_(single)_contig_57858	gnl|BL_ORD_ID|1171718	tr|E7D5Q4|E7D5Q4_GOSHI DNA-binding transcription factor blind 2 OS=Gossypium hirsutum PE=2 SV=1
316	5												3.5095e-09	63.1586	62	G14712V01_(single)_contig_21442	gnl|BL_ORD_ID|1947616	tr|D7LV31|D7LV31_ARALL P-glycoprotein 20 OS=Arabidopsis lyrata subsp. lyrata GN=PGP20 PE=4 SV=1
317	5												0.00143681	42.743	22	G14712V01_(single)_contig_6348	gnl|BL_ORD_ID|410556	tr|M5X964|M5X964_PRUPE Uncharacterized protein (Fragment) OS=Prunus persica GN=PRUPE_ppb021274mg PE=4 SV=1
318	5												0.0151224	43.5134	42	G14712V01_(single)_contig_41903	gnl|BL_ORD_ID|1192245	tr|Q7XYU2|Q7XYU2_GOSHI Integrase (Fragment) OS=Gossypium hirsutum PE=4 SV=1
319	5												9.25059e-06	50.0618	25	G14712V01_(single)_contig_65113	gnl|BL_ORD_ID|1494472	tr|B9N5G7|B9N5G7_POPTR Ndr family protein OS=Populus trichocarpa GN=POPTR_0018s06900g PE=4 SV=1
320	5												1.08539e-09	65.4698	76	G14712V01_(single)_contig_23944	gnl|BL_ORD_ID|275255	tr|A2Q2C7|A2Q2C7_MEDTR RNA-directed DNA polymerase (Reverse transcriptase); Chromo; Zinc finger, CCHC-type; Peptidase aspartic, active site; Polynucleotidyl transferase, Ribonuclease H fold OS=Medicago truncatula GN=MtrDRAFT_AC150244g37v2 PE=4 SV=1
321	5												7.86577	31.5722	62	G14712V01_(single)_contig_86634	gnl|BL_ORD_ID|920734	tr|W1PKJ6|W1PKJ6_AMBTC Uncharacterized protein OS=Amborella trichopoda GN=AMTR_s00018p00139800 PE=4 SV=1
322	5												3.25293e-10	42.3578	40	G14712V01_(single)_contig_87093	gnl|BL_ORD_ID|1912622	tr|Q33AJ4|Q33AJ4_ORYSJ Retrotransposon protein, putative, unclassified OS=Oryza sativa subsp. japonica GN=LOC_Os10g09610 PE=4 SV=1
323	5												7.31137	31.5722	49	G14712V01_(single)_contig_26838	gnl|BL_ORD_ID|388907	tr|M5W9R1|M5W9R1_PRUPE Cytidine deaminase OS=Prunus persica GN=PRUPE_ppa009163mg PE=3 SV=1
324	5												2.79479e-05	51.2174	28	G14712V01_(single)_contig_15016	gnl|BL_ORD_ID|400810	tr|M5VMG1|M5VMG1_PRUPE Uncharacterized protein OS=Prunus persica GN=PRUPE_ppa026302mg PE=4 SV=1
325	5												5.05704	32.7278	53	G14712V01_(single)_contig_79011	gnl|BL_ORD_ID|69162	tr|Q6Z0B5|Q6Z0B5_ORYSJ Protein kinase Xa21, receptor type-like protein OS=Oryza sativa subsp. japonica GN=OSJNBb0003H03.7 PE=4 SV=1
326	5
327	5
328	5					unpha-siRNA	ACTAGAATCAAGAAGATGTAG	1	1	0.1	2.1	-	3.08843e-83	36.5798	25	G14712V01_(single)_contig_12706	gnl|BL_ORD_ID|389709	tr|M5X1X8|M5X1X8_PRUPE Uncharacterized protein OS=Prunus persica GN=PRUPE_ppa000329mg PE=4 SV=1
329	5												7.48539e-27	109.383	71	G14712V01_(single)_contig_11859	gnl|BL_ORD_ID|953012	tr|F6HQ15|F6HQ15_VITVI Putative uncharacterized protein OS=Vitis vinifera GN=VIT_07s0104g01340 PE=4 SV=1
330	5												1.65094	33.113	29	G14712V01_(single)_contig_85830	gnl|BL_ORD_ID|859680	tr|A9SEX4|A9SEX4_PHYPA Predicted protein OS=Physcomitrella patens subsp. patens GN=PHYPADRAFT_229138 PE=4 SV=1
331	5												4.08218e-32	129.413	187	G14712V01_(single)_contig_23312	gnl|BL_ORD_ID|946479	tr|A5BEM3|A5BEM3_VITVI Putative uncharacterized protein OS=Vitis vinifera GN=VITISV_001976 PE=4 SV=1
332	5												4.39419e-39	140.969	113	gi_11209695_gb_BF278625.1_BF278625	gnl|BL_ORD_ID|266589	tr|V4T5V3|V4T5V3_9ROSI Uncharacterized protein OS=Citrus clementina GN=CICLE_v10002714mg PE=4 SV=1
333	5												3.03736e-130	384.415	275	G14712V01_(single)_contig_79939	gnl|BL_ORD_ID|1487024	tr|B9IDS2|B9IDS2_POPTR Uncharacterized protein OS=Populus trichocarpa GN=POPTR_0015s01650g PE=4 SV=2
334	5												0	562.762	354	G14712V01_(single)_contig_14682	gnl|BL_ORD_ID|295837	tr|G7JUI4|G7JUI4_MEDTR Xylosyltransferase OS=Medicago truncatula GN=MTR_4g022240 PE=4 SV=1
335	5												5.9323e-45	61.2326	82	G14712V01_(single)_contig_43394	gnl|BL_ORD_ID|423656	tr|M1NQG6|M1NQG6_VITLA Disease resistance protein At3g14460-like protein 2 OS=Vitis labrusca PE=2 SV=1
336	5
337	5
338	5					unpha-siRNA	TCAAGAAGATGTAGCAGGTAT	0.6	0.2	0.1	0.9	-	2.83845e-38	22.7126	8	G14712V01_(single)_contig_35932	gnl|BL_ORD_ID|1938146	tr|D7LFU4|D7LFU4_ARALL SNF2 domain-containing protein OS=Arabidopsis lyrata subsp. lyrata GN=ARALYDRAFT_483135 PE=4 SV=1
339	5												1.45488e-08	62.003	34	G14712V01_(single)_contig_29030	gnl|BL_ORD_ID|632517	tr|B9T659|B9T659_RICCO Amino acid transporter, putative OS=Ricinus communis GN=RCOM_0415160 PE=4 SV=1
340	5												4.92395e-16	81.6481	58	gi_21098498_gb_BQ410811.1_BQ410811	gnl|BL_ORD_ID|1545980	tr|B9H0T9|B9H0T9_POPTR DEAD/DEAH box helicase family protein OS=Populus trichocarpa GN=POPTR_0004s16530g PE=4 SV=1
341	5												0	731.095	425	G14712V01_(single)_contig_44713	gnl|BL_ORD_ID|1482488	tr|U5GLQ5|U5GLQ5_POPTR Endoribonuclease Dicer family protein OS=Populus trichocarpa GN=POPTR_0002s18240g PE=4 SV=1
342	5
343	5
344	5					unpha-siRNA	ATCAAGAAGATGTAGCAGGTA	0.4	0.1	0.1	0.6	-	2.83845e-38	22.7126	8	G14712V01_(single)_contig_35932	gnl|BL_ORD_ID|1938146	tr|D7LFU4|D7LFU4_ARALL SNF2 domain-containing protein OS=Arabidopsis lyrata subsp. lyrata GN=ARALYDRAFT_483135 PE=4 SV=1
345	5												5.74157	33.4982	26	G14712V01_(single)_contig_21206	gnl|BL_ORD_ID|217685	tr|Q9M4H7|Q9M4H7_VITVI Putative ripening-related protein OS=Vitis vinifera GN=grip31 PE=2 SV=1
346	5												7.57562e-83	76.2554	45	G14712V01_(single)_contig_80449	gnl|BL_ORD_ID|313065	tr|G7KBK7|G7KBK7_MEDTR Curved DNA-binding protein OS=Medicago truncatula GN=MTR_5g066100 PE=4 SV=1
347	5												4.91248e-108	324.324	239	G14712V01_(single)_contig_57607	gnl|BL_ORD_ID|208688	tr|Q93WM0|Q93WM0_ARATH AT3g03890/F20H23_6 OS=Arabidopsis thaliana GN=AT3G03890 PE=2 SV=1
348	5												3.78076e-84	124.79	69	G14712V01_(single)_contig_17085	gnl|BL_ORD_ID|1433360	tr|B9HY00|B9HY00_POPTR Galactosyltransferase family protein OS=Populus trichocarpa GN=POPTR_0010s17560g PE=2 SV=2
349	5												0	731.095	425	G14712V01_(single)_contig_44713	gnl|BL_ORD_ID|1482488	tr|U5GLQ5|U5GLQ5_POPTR Endoribonuclease Dicer family protein OS=Populus trichocarpa GN=POPTR_0002s18240g PE=4 SV=1
350	5
351	5
352	5					unpha-siRNA	AAACTAGAATCAAGAAGATGT	0.2	0.2	0.1	0.5	-	8.78478e-07	56.225	39	G14712V01_(single)_contig_57450	gnl|BL_ORD_ID|1500867	tr|U5FS35|U5FS35_POPTR Mitochondrial substrate carrier family protein OS=Populus trichocarpa GN=POPTR_0015s06120g PE=3 SV=1
353	5												1.0942e-41	151.369	112	G14712V01_(single)_contig_4283	gnl|BL_ORD_ID|639311	tr|B9RMS5|B9RMS5_RICCO Trytophan synthase alpha subunit, putative OS=Ricinus communis GN=RCOM_1083190 PE=4 SV=1
354	5												8.1569e-44	159.844	101	G14712V01_(single)_contig_52423	gnl|BL_ORD_ID|13885	sp|Q9CAP8|LACS9_ARATH Long chain acyl-CoA synthetase 9, chloroplastic OS=Arabidopsis thaliana GN=LACS9 PE=2 SV=1
355	5												1.13322e-48	168.703	182	gi_436392100_gb_JG851775.1_JG851775	gnl|BL_ORD_ID|618205	tr|B9SPY2|B9SPY2_RICCO Gamma-interferon-inducible lysosomal thiol reductase, putative OS=Ricinus communis GN=RCOM_0466770 PE=4 SV=1
356	5												1.65094	33.113	29	G14712V01_(single)_contig_85830	gnl|BL_ORD_ID|859680	tr|A9SEX4|A9SEX4_PHYPA Predicted protein OS=Physcomitrella patens subsp. patens GN=PHYPADRAFT_229138 PE=4 SV=1
357	5												1.11378	34.2686	41	G14712V01_(single)_contig_32277	gnl|BL_ORD_ID|1834350	tr|B8B5W2|B8B5W2_ORYSI Putative uncharacterized protein OS=Oryza sativa subsp. indica GN=OsI_27256 PE=2 SV=1
358	5												9.77205	31.9574	53	gi_195983121_gb_FL576754.1_FL576754	gnl|BL_ORD_ID|1558187	tr|F8UU33|F8UU33_AMAHP Pyruvate orthophosphate dikinase OS=Amaranthus hypochondriacus GN=ppdk PE=2 SV=1
359	5												5.44694e-22	35.039	20	G14712V01_(single)_contig_78150	gnl|BL_ORD_ID|185538	tr|V4T1Y5|V4T1Y5_9ROSI Uncharacterized protein OS=Citrus clementina GN=CICLE_v10002244mg PE=4 SV=1
360	5												3.30886e-86	263.462	201	G14712V01_(single)_contig_71592	gnl|BL_ORD_ID|1440500	tr|U5FRC2|U5FRC2_POPTR Uncharacterized protein OS=Populus trichocarpa GN=POPTR_0015s01650g PE=4 SV=1
361	5												1.09321e-11	66.2402	31	G14712V01_(single)_contig_39241	gnl|BL_ORD_ID|1311795	tr|Q84PF9|Q84PF9_GOSRA Protein kinase GhCLK1 (Fragment) OS=Gossypium raimondii PE=4 SV=1
362	5												7.5919e-29	21.9422	16	gi_11199602_gb_BF268607.1_BF268607	gnl|BL_ORD_ID|288684	tr|G7J381|G7J381_MEDTR LMBR1 domain-containing protein-like protein OS=Medicago truncatula GN=MTR_3g086840 PE=4 SV=1
363	5												3.03736e-130	384.415	275	G14712V01_(single)_contig_79939	gnl|BL_ORD_ID|1487024	tr|B9IDS2|B9IDS2_POPTR Uncharacterized protein OS=Populus trichocarpa GN=POPTR_0015s01650g PE=4 SV=2
364	5												7.48539e-27	109.383	71	G14712V01_(single)_contig_11859	gnl|BL_ORD_ID|953012	tr|F6HQ15|F6HQ15_VITVI Putative uncharacterized protein OS=Vitis vinifera GN=VIT_07s0104g01340 PE=4 SV=1
365	5
366	5
367	6	>contig_532148	6	189	alcohol dehydrogenase 8
368	6					pha-siRNA	CCAACGGGCCCAATTCGGTAA	0.2	3.3	0.1	3.6	-	1.32816e-101	313.153	162	G14712V01_(single)_contig_21388	gnl|BL_ORD_ID|1488793	tr|B9IFM3|B9IFM3_POPTR Transducin family protein OS=Populus trichocarpa GN=POPTR_0016s09020g PE=4 SV=1
369	6												8.05352	32.7278	36	G14712V01_(single)_contig_81856	gnl|BL_ORD_ID|419512	tr|Q9SC34|Q9SC34_PEA Putative cysteine protease (Fragment) OS=Pisum sativum GN=plp PE=1 SV=1
370	6
371	6
372	6					pha-siRNA	TTACCGAATTGGGCCCGTTGG	0.1	0.6	0.1	0.8	+	8.50985e-115	341.273	248	G14712V01_(single)_contig_25583	gnl|BL_ORD_ID|143263	tr|B0M195|B0M195_SOYBN Peroxisomal short-chain dehydrogenase/reductase family protein OS=Glycine max PE=2 SV=1
373	6												2.3047e-129	386.341	259	gi_18100568_gb_BM359822.1_BM359822	gnl|BL_ORD_ID|1526246	tr|Q94IA2|Q94IA2_SOYBN Aspartic proteinase 1 OS=Glycine max GN=soyAP1 PE=2 SV=1
374	6												4.03041	34.2686	56	gi_436387171_gb_JG844658.1_JG844658	gnl|BL_ORD_ID|1491837	tr|K7KHI7|K7KHI7_SOYBN Uncharacterized protein OS=Glycine max PE=4 SV=1
375	6												6.08537	34.2686	36	G14712V01_(single)_contig_73304	gnl|BL_ORD_ID|1903759	tr|B9FUQ6|B9FUQ6_ORYSJ Putative uncharacterized protein OS=Oryza sativa subsp. japonica GN=OsJ_25477 PE=4 SV=1
376	6												9.08244	33.113	74	gi_436394457_gb_JG840195.1_JG840195	gnl|BL_ORD_ID|1840746	tr|B8B3N1|B8B3N1_ORYSI Glutamate receptor OS=Oryza sativa subsp. indica GN=OsI_21975 PE=2 SV=1
377	6
378	6
379	6					unpha-siRNA	CAACGGGCCCAATTCGGTAAG	0.1	2.7	0.1	2.9	-	1.58687e-120	359.762	202	G14712V01_(single)_contig_60713	gnl|BL_ORD_ID|10801	sp|O04536|GATL9_ARATH Probable galacturonosyltransferase-like 9 OS=Arabidopsis thaliana GN=GATL9 PE=2 SV=1
380	6												8.05352	32.7278	36	G14712V01_(single)_contig_81856	gnl|BL_ORD_ID|419512	tr|Q9SC34|Q9SC34_PEA Putative cysteine protease (Fragment) OS=Pisum sativum GN=plp PE=1 SV=1
381	6
382	6
383	6					unpha-siRNA	TACCGAATTGGGCCCGTTGGC	0.1	0.4	0.1	0.6	+	2.3047e-129	386.341	259	gi_18100568_gb_BM359822.1_BM359822	gnl|BL_ORD_ID|1526246	tr|Q94IA2|Q94IA2_SOYBN Aspartic proteinase 1 OS=Glycine max GN=soyAP1 PE=2 SV=1
384	6												6.08537	34.2686	36	G14712V01_(single)_contig_73304	gnl|BL_ORD_ID|1903759	tr|B9FUQ6|B9FUQ6_ORYSJ Putative uncharacterized protein OS=Oryza sativa subsp. japonica GN=OsJ_25477 PE=4 SV=1
385	6
386	6
387	6					unpha-siRNA	AACGGGCCCAATTCGGTAAGA	0.2	0.2	0.1	0.5	-	5.59351	32.7278	46	G14712V01_(single)_contig_67965	gnl|BL_ORD_ID|1383610	tr|M1DM61|M1DM61_SOLTU Uncharacterized protein OS=Solanum tuberosum GN=PGSC0003DMG400040816 PE=4 SV=1
388	6												8.05352	32.7278	36	G14712V01_(single)_contig_81856	gnl|BL_ORD_ID|419512	tr|Q9SC34|Q9SC34_PEA Putative cysteine protease (Fragment) OS=Pisum sativum GN=plp PE=1 SV=1
389	6
390	6
391	7	>contig_625142	22	133	hypothetical
392	7					pha-siRNA	TATACATGCCATAGACTCGAA	2.2	5.2	4.5	11.9	+	4.63389	33.8834	76	G14712V01_(single)_contig_17353	gnl|BL_ORD_ID|441233	tr|J3MV52|J3MV52_ORYBR Uncharacterized protein OS=Oryza brachyantha GN=OB08G29830 PE=4 SV=1
393	7												4.27546	30.8018	37	G14712V01_(single)_contig_44256	gnl|BL_ORD_ID|1084756	tr|D8S8G8|D8S8G8_SELML Putative uncharacterized protein (Fragment) OS=Selaginella moellendorffii GN=SELMODRAFT_28959 PE=4 SV=1
394	7												6.05209	33.113	53	gi_21092375_gb_BQ404688.1_BQ404688	gnl|BL_ORD_ID|1377075	tr|M0ZKJ6|M0ZKJ6_SOLTU Serine/threonine-protein kinase OS=Solanum tuberosum GN=PGSC0003DMG400001059 PE=3 SV=1
395	7												2.82231	34.6538	73	G14712V01_(single)_contig_23140	gnl|BL_ORD_ID|970633	tr|F6H4B2|F6H4B2_VITVI Putative uncharacterized protein OS=Vitis vinifera GN=VIT_07s0031g01670 PE=3 SV=1
396	7												7.31891	32.3426	45	G14712V01_(single)_contig_83800	gnl|BL_ORD_ID|1688170	tr|M0T9E7|M0T9E7_MUSAM Uncharacterized protein OS=Musa acuminata subsp. malaccensis PE=4 SV=1
397	7												2.83687e-19	89.7373	154	G14712V01_(single)_contig_67317	gnl|BL_ORD_ID|1538327	tr|B9I0P3|B9I0P3_POPTR Uncharacterized protein OS=Populus trichocarpa GN=POPTR_0011s15190g PE=4 SV=2
398	7												6.8099	33.113	44	G14712V01_(single)_contig_23457	gnl|BL_ORD_ID|1659058	tr|M0RQ34|M0RQ34_MUSAM Uncharacterized protein OS=Musa acuminata subsp. malaccensis PE=4 SV=1
399	7												1.86716	31.9574	30	gi_195983226_gb_FL576408.1_FL576408	gnl|BL_ORD_ID|984486	tr|F6I6S2|F6I6S2_VITVI Putative uncharacterized protein OS=Vitis vinifera GN=VIT_12s0121g00380 PE=4 SV=1
400	7
401	7
402	7					pha-siRNA	TTCGAGTCTATGGCATGTATA	2.6	1.5	4	8.1	-	1.17739	35.039	15	G14712V01_(single)_contig_44601	gnl|BL_ORD_ID|1369768	tr|Q60CY2|Q60CY2_SOLTU Putative polyprotein, identical OS=Solanum tuberosum GN=STB1_57t00003 PE=4 SV=1
403	7												4.28482	31.5722	75	G14712V01_(single)_contig_45245	gnl|BL_ORD_ID|929664	tr|W1NMW1|W1NMW1_AMBTC Uncharacterized protein OS=Amborella trichopoda GN=AMTR_s00074p00106610 PE=4 SV=1
404	7												6.86569e-20	91.2781	169	G14712V01_(single)_contig_8681	gnl|BL_ORD_ID|317657	tr|G7LC62|G7LC62_MEDTR Serine/threonine protein kinase OS=Medicago truncatula GN=MTR_8g092290 PE=4 SV=1
405	7												1.78055e-45	166.777	94	G14712V01_(single)_contig_27244	gnl|BL_ORD_ID|1190796	tr|A4L9W4|A4L9W4_GOSHI Auxin response factor OS=Gossypium hirsutum GN=ARF3 PE=2 SV=1
406	7												2.74069	31.187	38	G14712V01_(single)_contig_89151	gnl|BL_ORD_ID|142381	tr|K7K6Q9|K7K6Q9_SOYBN Uncharacterized protein OS=Glycine max PE=4 SV=1
407	7												1.54416	33.8834	72	G14712V01_(single)_contig_68470	gnl|BL_ORD_ID|335620	tr|G7K1P8|G7K1P8_MEDTR ATP-dependent DNA helicase PIF1 OS=Medicago truncatula GN=MTR_5g078260 PE=4 SV=1
408	7												8.39196	31.9574	55	G14712V01_(single)_contig_33674	gnl|BL_ORD_ID|1065644	tr|A4S6I5|A4S6I5_OSTLU Predicted protein OS=Ostreococcus lucimarinus (strain CCE9901) GN=OSTLU_51201 PE=3 SV=1
409	7												4.30978	32.7278	36	G14712V01_(single)_contig_75989	gnl|BL_ORD_ID|1683397	tr|M0TCQ6|M0TCQ6_MUSAM Uncharacterized protein OS=Musa acuminata subsp. malaccensis PE=4 SV=1
410	7												3.25416	33.8834	60	gi_195983071_gb_FL577224.1_FL577224	gnl|BL_ORD_ID|407068	tr|M5W957|M5W957_PRUPE Uncharacterized protein OS=Prunus persica GN=PRUPE_ppa003060mg PE=4 SV=1
411	7
412	7
413	7					unpha-siRNA	CTATACATGCCATAGACTCGA	0.6	1.9	2.6	5.1	+	9.55645	33.113	54	G14712V01_(single)_contig_86936	gnl|BL_ORD_ID|722141	tr|K7W7Z1|K7W7Z1_MAIZE Ubiquitin-protein ligase OS=Zea mays GN=ZEAMMB73_547914 PE=4 SV=1
414	7												4.27546	30.8018	37	G14712V01_(single)_contig_44256	gnl|BL_ORD_ID|1084756	tr|D8S8G8|D8S8G8_SELML Putative uncharacterized protein (Fragment) OS=Selaginella moellendorffii GN=SELMODRAFT_28959 PE=4 SV=1
415	7												4.63389	33.8834	76	G14712V01_(single)_contig_17353	gnl|BL_ORD_ID|441233	tr|J3MV52|J3MV52_ORYBR Uncharacterized protein OS=Oryza brachyantha GN=OB08G29830 PE=4 SV=1
416	7												1.86716	31.9574	30	gi_195983226_gb_FL576408.1_FL576408	gnl|BL_ORD_ID|984486	tr|F6I6S2|F6I6S2_VITVI Putative uncharacterized protein OS=Vitis vinifera GN=VIT_12s0121g00380 PE=4 SV=1
417	7
418	7
419	7					unpha-siRNA	TCGAGTCTATGGCATGTATAG	0.4	0.2	0.8	1.4	-	2.42268e-102	305.064	152	gi_436407424_gb_JG847838.1_JG847838	gnl|BL_ORD_ID|1190180	tr|A6YRS2|A6YRS2_GOSHI Isopentenyltransferase (Fragment) OS=Gossypium hirsutum PE=2 SV=1
420	7												2.60856e-40	43.5134	57	G14712V01_(single)_contig_43863	gnl|BL_ORD_ID|407086	tr|M5WCD2|M5WCD2_PRUPE Uncharacterized protein OS=Prunus persica GN=PRUPE_ppa015630mg PE=4 SV=1
421	7												1.78055e-45	166.777	94	G14712V01_(single)_contig_27244	gnl|BL_ORD_ID|1190796	tr|A4L9W4|A4L9W4_GOSHI Auxin response factor OS=Gossypium hirsutum GN=ARF3 PE=2 SV=1
422	7												1.42227e-21	54.299	51	G14712V01_(single)_contig_42500	gnl|BL_ORD_ID|1869941	tr|Q2R9J3|Q2R9J3_ORYSJ Retrotransposon protein, putative, unclassified OS=Oryza sativa subsp. japonica GN=LOC_Os11g08550 PE=4 SV=1
423	7												2.74069	31.187	38	G14712V01_(single)_contig_89151	gnl|BL_ORD_ID|142381	tr|K7K6Q9|K7K6Q9_SOYBN Uncharacterized protein OS=Glycine max PE=4 SV=1
424	7												1.54416	33.8834	72	G14712V01_(single)_contig_68470	gnl|BL_ORD_ID|335620	tr|G7K1P8|G7K1P8_MEDTR ATP-dependent DNA helicase PIF1 OS=Medicago truncatula GN=MTR_5g078260 PE=4 SV=1
425	7												8.39196	31.9574	55	G14712V01_(single)_contig_33674	gnl|BL_ORD_ID|1065644	tr|A4S6I5|A4S6I5_OSTLU Predicted protein OS=Ostreococcus lucimarinus (strain CCE9901) GN=OSTLU_51201 PE=3 SV=1
426	7												4.30978	32.7278	36	G14712V01_(single)_contig_75989	gnl|BL_ORD_ID|1683397	tr|M0TCQ6|M0TCQ6_MUSAM Uncharacterized protein OS=Musa acuminata subsp. malaccensis PE=4 SV=1
427	7												3.25416	33.8834	60	gi_195983071_gb_FL577224.1_FL577224	gnl|BL_ORD_ID|407068	tr|M5W957|M5W957_PRUPE Uncharacterized protein OS=Prunus persica GN=PRUPE_ppa003060mg PE=4 SV=1
428	7
429	7
430	7					unpha-siRNA	CGAGTCTATGGCATGTATAGG	0.2	0.4	0.2	0.8	-	4.28482	31.5722	75	G14712V01_(single)_contig_45245	gnl|BL_ORD_ID|929664	tr|W1NMW1|W1NMW1_AMBTC Uncharacterized protein OS=Amborella trichopoda GN=AMTR_s00074p00106610 PE=4 SV=1
431	7												0.715686	35.4242	65	G14712V01_(single)_contig_31723	gnl|BL_ORD_ID|1148162	tr|Q01KU9|Q01KU9_ORYSA OSIGBa0115A19.3 protein OS=Oryza sativa GN=OSIGBa0115A19.3 PE=4 SV=1
432	7												1.54416	33.8834	72	G14712V01_(single)_contig_68470	gnl|BL_ORD_ID|335620	tr|G7K1P8|G7K1P8_MEDTR ATP-dependent DNA helicase PIF1 OS=Medicago truncatula GN=MTR_5g078260 PE=4 SV=1
433	7												8.39196	31.9574	55	G14712V01_(single)_contig_33674	gnl|BL_ORD_ID|1065644	tr|A4S6I5|A4S6I5_OSTLU Predicted protein OS=Ostreococcus lucimarinus (strain CCE9901) GN=OSTLU_51201 PE=3 SV=1
434	7												2.74069	31.187	38	G14712V01_(single)_contig_89151	gnl|BL_ORD_ID|142381	tr|K7K6Q9|K7K6Q9_SOYBN Uncharacterized protein OS=Glycine max PE=4 SV=1
435	7												5.17607	32.3426	76	G14712V01_(single)_contig_40263	gnl|BL_ORD_ID|1802374	tr|D8TRN2|D8TRN2_VOLCA Dynein heavy chain 6 OS=Volvox carteri GN=Dhc6 PE=4 SV=1
436	7												3.25416	33.8834	60	gi_195983071_gb_FL577224.1_FL577224	gnl|BL_ORD_ID|407068	tr|M5W957|M5W957_PRUPE Uncharacterized protein OS=Prunus persica GN=PRUPE_ppa003060mg PE=4 SV=1
437	7												4.30978	32.7278	36	G14712V01_(single)_contig_75989	gnl|BL_ORD_ID|1683397	tr|M0TCQ6|M0TCQ6_MUSAM Uncharacterized protein OS=Musa acuminata subsp. malaccensis PE=4 SV=1
438	7
439	7
440	7					unpha-siRNA	TTTCGAGTCTATGGCATGTAT	0.2	0.2	0.1	0.5	-	2.29351e-31	124.79	125	G14712V01_(single)_contig_67962	gnl|BL_ORD_ID|1303848	tr|A2I5E5|A2I5E5_BETVU Retrotransposon protein OS=Beta vulgaris PE=4 SV=1
441	7												1.39717e-127	380.178	255	G14712V01_(single)_contig_42215	gnl|BL_ORD_ID|1476291	tr|B9MU58|B9MU58_POPTR Syntaxin family protein OS=Populus trichocarpa GN=POPTR_0001s02100g PE=4 SV=1
442	7												0	923.309	785	G14712V01_(single)_contig_13939	gnl|BL_ORD_ID|1351581	tr|V7CGQ1|V7CGQ1_PHAVU Uncharacterized protein OS=Phaseolus vulgaris GN=PHAVU_002G058700g PE=4 SV=1
443	7												4.28482	31.5722	75	G14712V01_(single)_contig_45245	gnl|BL_ORD_ID|929664	tr|W1NMW1|W1NMW1_AMBTC Uncharacterized protein OS=Amborella trichopoda GN=AMTR_s00074p00106610 PE=4 SV=1
444	7												6.86569e-20	91.2781	169	G14712V01_(single)_contig_8681	gnl|BL_ORD_ID|317657	tr|G7LC62|G7LC62_MEDTR Serine/threonine protein kinase OS=Medicago truncatula GN=MTR_8g092290 PE=4 SV=1
445	7												2.74069	31.187	38	G14712V01_(single)_contig_89151	gnl|BL_ORD_ID|142381	tr|K7K6Q9|K7K6Q9_SOYBN Uncharacterized protein OS=Glycine max PE=4 SV=1
446	7												1.17739	35.039	15	G14712V01_(single)_contig_44601	gnl|BL_ORD_ID|1369768	tr|Q60CY2|Q60CY2_SOLTU Putative polyprotein, identical OS=Solanum tuberosum GN=STB1_57t00003 PE=4 SV=1
447	7												1.54416	33.8834	72	G14712V01_(single)_contig_68470	gnl|BL_ORD_ID|335620	tr|G7K1P8|G7K1P8_MEDTR ATP-dependent DNA helicase PIF1 OS=Medicago truncatula GN=MTR_5g078260 PE=4 SV=1
448	7												8.39196	31.9574	55	G14712V01_(single)_contig_33674	gnl|BL_ORD_ID|1065644	tr|A4S6I5|A4S6I5_OSTLU Predicted protein OS=Ostreococcus lucimarinus (strain CCE9901) GN=OSTLU_51201 PE=3 SV=1
449	7												4.30978	32.7278	36	G14712V01_(single)_contig_75989	gnl|BL_ORD_ID|1683397	tr|M0TCQ6|M0TCQ6_MUSAM Uncharacterized protein OS=Musa acuminata subsp. malaccensis PE=4 SV=1
450	7												3.25416	33.8834	60	gi_195983071_gb_FL577224.1_FL577224	gnl|BL_ORD_ID|407068	tr|M5W957|M5W957_PRUPE Uncharacterized protein OS=Prunus persica GN=PRUPE_ppa003060mg PE=4 SV=1
451	7
452	7
453	8	>contig_1077737	61	211	Uncharacterized 3
454	8					pha-siRNA	TTTCCTAGGTGTGATCGGACA	2.2	2.3	3.6	8.1	+	6.03706e-132	412.149	321	G14712V01_(single)_contig_13147	gnl|BL_ORD_ID|1702554	tr|H3JU07|H3JU07_TOBAC Peptidyl serine alpha-galactosyltransferase OS=Nicotiana tabacum GN=SGT1 PE=2 SV=1
455	8
456	8
457	8					pha-siRNA	TTACGCACGAGGAAGGTATTA	0.4	0.1	0.1	0.6	+	5.52338	32.7278	32	G14712V01_(single)_contig_45618	gnl|BL_ORD_ID|423688	tr|Q5CD81|Q5CD81_CITUN (E)-beta-ocimene synthase OS=Citrus unshiu GN=CitMTSL4 PE=2 SV=1
458	8												5.23168	33.113	46	G14712V01_(single)_contig_86165	gnl|BL_ORD_ID|409791	tr|M5WHH9|M5WHH9_PRUPE Uncharacterized protein OS=Prunus persica GN=PRUPE_ppa006622mg PE=4 SV=1
459	8												4.63776	34.2686	37	G14712V01_(single)_contig_39163	gnl|BL_ORD_ID|1433612	tr|B9H7A8|B9H7A8_POPTR Holocarboxylase synthetase 2 family protein OS=Populus trichocarpa GN=POPTR_0005s16110g PE=4 SV=1
460	8
461	8
462	8					unpha-siRNA	CGCACGAGGAAGGTATTAGCA	0.1	0.6	0.1	0.8	+	8.74352e-06	51.2174	28	gi_21100613_gb_BQ412926.1_BQ412926	gnl|BL_ORD_ID|1452479	tr|B9HQT5|B9HQT5_POPTR Prephenate dehydratase family protein OS=Populus trichocarpa GN=POPTR_0009s15100g PE=4 SV=1
463	8												9.46968e-81	252.677	137	G14712V01_(single)_contig_22325	gnl|BL_ORD_ID|1452479	tr|B9HQT5|B9HQT5_POPTR Prephenate dehydratase family protein OS=Populus trichocarpa GN=POPTR_0009s15100g PE=4 SV=1
464	8												2.18566e-62	203.756	99	gi_21098232_gb_BQ410545.1_BQ410545	gnl|BL_ORD_ID|1032412	tr|D3U717|D3U717_PETHY Arogenate dehydratase 3 OS=Petunia hybrida GN=ADT3 PE=2 SV=1
465	8												5.23168	33.113	46	G14712V01_(single)_contig_86165	gnl|BL_ORD_ID|409791	tr|M5WHH9|M5WHH9_PRUPE Uncharacterized protein OS=Prunus persica GN=PRUPE_ppa006622mg PE=4 SV=1
466	8												5.52338	32.7278	32	G14712V01_(single)_contig_45618	gnl|BL_ORD_ID|423688	tr|Q5CD81|Q5CD81_CITUN (E)-beta-ocimene synthase OS=Citrus unshiu GN=CitMTSL4 PE=2 SV=1
467	8
468	8
469	9	>contig_597499	62	152	hypothetical
470	9					pha-siRNA	TGAATTTAGCCTGGACTGGTA	0.4	0.6	0.9	1.9	+	5.54432	32.3426	47	G14712V01_(single)_contig_63855	gnl|BL_ORD_ID|1386052	tr|M1DAV1|M1DAV1_SOLTU Uncharacterized protein OS=Solanum tuberosum GN=PGSC0003DMG400035606 PE=3 SV=1
471	9												6.10823	31.187	56	G14712V01_(single)_contig_32212	gnl|BL_ORD_ID|861442	tr|A9U077|A9U077_PHYPA Predicted protein OS=Physcomitrella patens subsp. patens GN=PHYPADRAFT_99781 PE=4 SV=1
472	9												8.92158	31.187	47	G14712V01_(single)_contig_88345	gnl|BL_ORD_ID|872369	tr|A9SHB5|A9SHB5_PHYPA Predicted protein OS=Physcomitrella patens subsp. patens GN=PHYPADRAFT_79425 PE=4 SV=1
473	9												4.01806	32.7278	47	G14712V01_(single)_contig_77871	gnl|BL_ORD_ID|1596345	tr|D3JJ78|D3JJ78_TYPLA DNA-directed RNA polymerase subunit beta&apos;&apos; OS=Typha latifolia GN=rpoC2 PE=3 SV=1
474	9												8.28463	31.9574	38	gi_195983841_gb_FL577491.1_FL577491	gnl|BL_ORD_ID|934022	tr|W1NXB1|W1NXB1_AMBTC Uncharacterized protein OS=Amborella trichopoda GN=AMTR_s00110p00133640 PE=4 SV=1
475	9												8.28463	31.9574	38	gi_195983841_gb_FL577491.1_FL577491	gnl|BL_ORD_ID|934022	tr|W1NXB1|W1NXB1_AMBTC Uncharacterized protein OS=Amborella trichopoda GN=AMTR_s00110p00133640 PE=4 SV=1
476	9												9.10403	31.9574	25	G14712V01_(single)_contig_38285	gnl|BL_ORD_ID|1934952	tr|D7KCK0|D7KCK0_ARALL F10B6.22 OS=Arabidopsis lyrata subsp. lyrata GN=ARALYDRAFT_312479 PE=4 SV=1
477	9												3.96113	33.113	59	G14712V01_(single)_contig_88323	gnl|BL_ORD_ID|928153	tr|W1NZ97|W1NZ97_AMBTC Uncharacterized protein OS=Amborella trichopoda GN=AMTR_s00105p00057070 PE=4 SV=1
478	9												5.83248	31.9574	43	G14712V01_(single)_contig_74184	gnl|BL_ORD_ID|950522	tr|A5C916|A5C916_VITVI Putative uncharacterized protein OS=Vitis vinifera GN=VITISV_010636 PE=4 SV=1
479	9												3.08196	31.187	38	G14712V01_(single)_contig_76025	gnl|BL_ORD_ID|934022	tr|W1NXB1|W1NXB1_AMBTC Uncharacterized protein OS=Amborella trichopoda GN=AMTR_s00110p00133640 PE=4 SV=1
480	9												7.77456	31.187	22	G14712V01_(single)_contig_74285	gnl|BL_ORD_ID|553493	tr|M0YNN2|M0YNN2_HORVD Uncharacterized protein OS=Hordeum vulgare var. distichum PE=4 SV=1
481	9												8.44874	32.7278	49	G14712V01_(single)_contig_68696	gnl|BL_ORD_ID|933521	tr|W1P3I8|W1P3I8_AMBTC Uncharacterized protein OS=Amborella trichopoda GN=AMTR_s00002p00270880 PE=4 SV=1
482	9
483	9
484	9					pha-siRNA	GTAAAATGGATTTAGCACGGA	0.6	0.1	0.1	0.8	+	9.65555	31.5722	41	G14712V01_(single)_contig_50315	gnl|BL_ORD_ID|588224	tr|B9RYJ0|B9RYJ0_RICCO Pentatricopeptide repeat-containing protein, putative OS=Ricinus communis GN=RCOM_0813650 PE=4 SV=1
485	9												4.81758	29.261	41	G14712V01_(single)_contig_34440	gnl|BL_ORD_ID|1638588	tr|Q6Q4B4|Q6Q4B4_GOSBA PR10-12-like protein OS=Gossypium barbadense PE=2 SV=1
486	9												7.01227e-61	208.764	264	G14712V01_(single)_contig_13627	gnl|BL_ORD_ID|1155398	tr|J7LJY7|J7LJY7_POPCA ERF5-2 OS=Populus canadensis PE=2 SV=1
487	9												8.18564	31.5722	59	G14712V01_(single)_contig_28331	gnl|BL_ORD_ID|1344150	tr|Q6VF76|Q6VF76_HIBTR Granule-bound starch synthase (Fragment) OS=Hibiscus trionum GN=GBSSI PE=4 SV=1
488	9												6.13668e-24	114.39	99	G14712V01_(single)_contig_55495	gnl|BL_ORD_ID|207756	tr|Q9FHI4|Q9FHI4_ARATH Leucine-rich repeat (LRR) family protein OS=Arabidopsis thaliana GN=AT5G45520 PE=4 SV=1
489	9												3.08196	31.187	38	G14712V01_(single)_contig_76025	gnl|BL_ORD_ID|934022	tr|W1NXB1|W1NXB1_AMBTC Uncharacterized protein OS=Amborella trichopoda GN=AMTR_s00110p00133640 PE=4 SV=1
490	9												8.92158	31.187	47	G14712V01_(single)_contig_88345	gnl|BL_ORD_ID|872369	tr|A9SHB5|A9SHB5_PHYPA Predicted protein OS=Physcomitrella patens subsp. patens GN=PHYPADRAFT_79425 PE=4 SV=1
491	9												8.44874	32.7278	49	G14712V01_(single)_contig_68696	gnl|BL_ORD_ID|933521	tr|W1P3I8|W1P3I8_AMBTC Uncharacterized protein OS=Amborella trichopoda GN=AMTR_s00002p00270880 PE=4 SV=1
492	9
493	9
494	9					unpha-siRNA	TCTGAATTTAGCCTGGACTGG	0.2	0.2	0.2	0.6	+	1.42074e-41	154.066	177	gi_11204841_gb_BF273771.1_BF273771	gnl|BL_ORD_ID|1068822	tr|C0J9I7|C0J9I7_9ROSA Ethylene responsive transcription factor 2a OS=Prunus salicina GN=ERF2a PE=2 SV=1
495	9												3.07777e-34	136.732	227	gi_13349519_gb_BG439862.1_BG439862	gnl|BL_ORD_ID|1473568	tr|B9HP31|B9HP31_POPTR ATP-dependent Clp protease ClpB family protein OS=Populus trichocarpa GN=POPTR_0009s05140g PE=4 SV=2
496	9												9.10403	31.9574	25	G14712V01_(single)_contig_38285	gnl|BL_ORD_ID|1934952	tr|D7KCK0|D7KCK0_ARALL F10B6.22 OS=Arabidopsis lyrata subsp. lyrata GN=ARALYDRAFT_312479 PE=4 SV=1
497	9												8.44874	32.7278	49	G14712V01_(single)_contig_68696	gnl|BL_ORD_ID|933521	tr|W1P3I8|W1P3I8_AMBTC Uncharacterized protein OS=Amborella trichopoda GN=AMTR_s00002p00270880 PE=4 SV=1
498	9												7.77456	31.187	22	G14712V01_(single)_contig_74285	gnl|BL_ORD_ID|553493	tr|M0YNN2|M0YNN2_HORVD Uncharacterized protein OS=Hordeum vulgare var. distichum PE=4 SV=1
499	9												3.08196	31.187	38	G14712V01_(single)_contig_76025	gnl|BL_ORD_ID|934022	tr|W1NXB1|W1NXB1_AMBTC Uncharacterized protein OS=Amborella trichopoda GN=AMTR_s00110p00133640 PE=4 SV=1
500	9
501	9
502	9					unpha-siRNA	ATCTGAATTACCAGTCCAGGC	0.1	0.4	0.1	0.6	-	8.24474	29.261	31	G14712V01_(single)_contig_2609	gnl|BL_ORD_ID|970250	tr|A5BLH2|A5BLH2_VITVI Putative uncharacterized protein OS=Vitis vinifera GN=VITISV_009048 PE=4 SV=1
503	9												0.0022014	41.2022	37	G14712V01_(single)_contig_83857	gnl|BL_ORD_ID|1454453	tr|B9HRF7|B9HRF7_POPTR Zinc finger family protein OS=Populus trichocarpa GN=POPTR_0009s12730g PE=2 SV=1
504	9												9.6615	31.187	42	G14712V01_(single)_contig_69401	gnl|BL_ORD_ID|736269	tr|B3SRP8|B3SRP8_9POAL Chloroplast PsbO (Fragment) OS=Phyllostachys edulis PE=1 SV=1
505	9												2.68295e-52	194.126	124	G14712V01_(single)_contig_15186	gnl|BL_ORD_ID|1458076	tr|B9HH94|B9HH94_POPTR Kinesin motor family protein OS=Populus trichocarpa GN=POPTR_0007s10730g PE=3 SV=2
506	9												6.50474	30.0314	34	G14712V01_(single)_contig_69423	gnl|BL_ORD_ID|597162	tr|M4F5N1|M4F5N1_BRARP Uncharacterized protein OS=Brassica rapa subsp. pekinensis GN=BRA036387 PE=4 SV=1
507	9												6.1276	30.8018	27	G14712V01_(single)_contig_63392	gnl|BL_ORD_ID|1854561	tr|B6RPQ8|B6RPQ8_9FABA Triosephosphate translocator (Fragment) OS=Colutea arborescens GN=TRPT PE=4 SV=1
508	9												4.10123	30.8018	29	G14712V01_(single)_contig_45604	gnl|BL_ORD_ID|1727234	tr|S4WZU4|S4WZU4_ARAAL SQUAMOSA promoter binding protein-like protein 1 OS=Arabis alpina GN=SPL1 PE=4 SV=1
509	9												5.40069	31.187	51	G14712V01_(single)_contig_76129	gnl|BL_ORD_ID|18464	sp|Q9SJC4|NUDT6_ARATH Nudix hydrolase 6 OS=Arabidopsis thaliana GN=NUDT6 PE=1 SV=1
510	9												1.26923	32.7278	64	G14712V01_(single)_contig_54128	gnl|BL_ORD_ID|1148425	tr|Q947M8|Q947M8_ORYSA CopI OS=Oryza sativa PE=2 SV=1
511	9												9.63621	30.0314	51	G14712V01_(single)_contig_53314	gnl|BL_ORD_ID|622219	tr|M4F229|M4F229_BRARP Uncharacterized protein OS=Brassica rapa subsp. pekinensis GN=BRA035126 PE=4 SV=1
512	9												9.05662	30.8018	33	G14712V01_(single)_contig_4538	gnl|BL_ORD_ID|242029	tr|V4WJ78|V4WJ78_9ROSI Uncharacterized protein (Fragment) OS=Citrus clementina GN=CICLE_v10010504mg PE=4 SV=1
513	9
514	9
515	9					unpha-siRNA	CCAGTCCAGGCTAAATTCAGA	0.2	0.2	0.1	0.5	-	5.40069	31.187	51	G14712V01_(single)_contig_76129	gnl|BL_ORD_ID|18464	sp|Q9SJC4|NUDT6_ARATH Nudix hydrolase 6 OS=Arabidopsis thaliana GN=NUDT6 PE=1 SV=1
516	9												6.50474	30.0314	34	G14712V01_(single)_contig_69423	gnl|BL_ORD_ID|597162	tr|M4F5N1|M4F5N1_BRARP Uncharacterized protein OS=Brassica rapa subsp. pekinensis GN=BRA036387 PE=4 SV=1
517	9												0.769941	20.4014	55	G14712V01_(single)_contig_4021	gnl|BL_ORD_ID|1320196	tr|V7ATD5|V7ATD5_PHAVU Uncharacterized protein OS=Phaseolus vulgaris GN=PHAVU_009G084800g PE=4 SV=1
518	9												6.1276	30.8018	27	G14712V01_(single)_contig_63392	gnl|BL_ORD_ID|1854561	tr|B6RPQ8|B6RPQ8_9FABA Triosephosphate translocator (Fragment) OS=Colutea arborescens GN=TRPT PE=4 SV=1
519	9												3.82119	33.4982	36	G14712V01_(single)_contig_65190	gnl|BL_ORD_ID|763510	tr|M8CQ93|M8CQ93_AEGTA Uncharacterized protein OS=Aegilops tauschii GN=F775_21288 PE=4 SV=1
520	9												3.32967	34.2686	32	G14712V01_(single)_contig_64625	gnl|BL_ORD_ID|1047376	tr|V4NLG3|V4NLG3_THESL Uncharacterized protein OS=Thellungiella salsuginea GN=EUTSA_v10028056mg PE=4 SV=1
521	9												9.6615	31.187	42	G14712V01_(single)_contig_69401	gnl|BL_ORD_ID|736269	tr|B3SRP8|B3SRP8_9POAL Chloroplast PsbO (Fragment) OS=Phyllostachys edulis PE=1 SV=1
522	9												3.71007	34.6538	28	G14712V01_(single)_contig_45572	gnl|BL_ORD_ID|1490982	tr|U5GHL4|U5GHL4_POPTR Chloride channel protein CLC-c OS=Populus trichocarpa GN=POPTR_0003s00940g PE=4 SV=1
523	9												6.68315	31.187	32	G14712V01_(single)_contig_31636	gnl|BL_ORD_ID|786042	tr|Q8SIB2|Q8SIB2_9ERIC Maturase (Fragment) OS=Clavija domingensis GN=matR PE=4 SV=1
524	9												5.25325	32.7278	47	G14712V01_(single)_contig_33051	gnl|BL_ORD_ID|1923441	tr|B9G161|B9G161_ORYSJ Putative uncharacterized protein OS=Oryza sativa subsp. japonica GN=OsJ_27492 PE=4 SV=1
525	9												2.1149	33.4982	34	G14712V01_(single)_contig_53296	gnl|BL_ORD_ID|1767356	tr|I1IXN9|I1IXN9_BRADI Serine/threonine-protein kinase OS=Brachypodium distachyon GN=BRADI5G09910 PE=3 SV=1
526	9												1.26923	32.7278	64	G14712V01_(single)_contig_54128	gnl|BL_ORD_ID|1148425	tr|Q947M8|Q947M8_ORYSA CopI OS=Oryza sativa PE=2 SV=1
527	9												9.05662	30.8018	33	G14712V01_(single)_contig_4538	gnl|BL_ORD_ID|242029	tr|V4WJ78|V4WJ78_9ROSI Uncharacterized protein (Fragment) OS=Citrus clementina GN=CICLE_v10010504mg PE=4 SV=1
528	9												4.10123	30.8018	29	G14712V01_(single)_contig_45604	gnl|BL_ORD_ID|1727234	tr|S4WZU4|S4WZU4_ARAAL SQUAMOSA promoter binding protein-like protein 1 OS=Arabis alpina GN=SPL1 PE=4 SV=1
529	9												9.63621	30.0314	51	G14712V01_(single)_contig_53314	gnl|BL_ORD_ID|622219	tr|M4F229|M4F229_BRARP Uncharacterized protein OS=Brassica rapa subsp. pekinensis GN=BRA035126 PE=4 SV=1
530	9
531	9
532	10	>contig_156309	111	308	Arginine N-methyltransferase 2
533	10					pha-siRNA	TATACATGCCATAGACTCGAA	2.2	5.2	4.5	11.9	+	4.63389	33.8834	76	G14712V01_(single)_contig_17353	gnl|BL_ORD_ID|441233	tr|J3MV52|J3MV52_ORYBR Uncharacterized protein OS=Oryza brachyantha GN=OB08G29830 PE=4 SV=1
534	10												4.27546	30.8018	37	G14712V01_(single)_contig_44256	gnl|BL_ORD_ID|1084756	tr|D8S8G8|D8S8G8_SELML Putative uncharacterized protein (Fragment) OS=Selaginella moellendorffii GN=SELMODRAFT_28959 PE=4 SV=1
535	10												6.05209	33.113	53	gi_21092375_gb_BQ404688.1_BQ404688	gnl|BL_ORD_ID|1377075	tr|M0ZKJ6|M0ZKJ6_SOLTU Serine/threonine-protein kinase OS=Solanum tuberosum GN=PGSC0003DMG400001059 PE=3 SV=1
536	10												2.82231	34.6538	73	G14712V01_(single)_contig_23140	gnl|BL_ORD_ID|970633	tr|F6H4B2|F6H4B2_VITVI Putative uncharacterized protein OS=Vitis vinifera GN=VIT_07s0031g01670 PE=3 SV=1
537	10												7.31891	32.3426	45	G14712V01_(single)_contig_83800	gnl|BL_ORD_ID|1688170	tr|M0T9E7|M0T9E7_MUSAM Uncharacterized protein OS=Musa acuminata subsp. malaccensis PE=4 SV=1
538	10												2.83687e-19	89.7373	154	G14712V01_(single)_contig_67317	gnl|BL_ORD_ID|1538327	tr|B9I0P3|B9I0P3_POPTR Uncharacterized protein OS=Populus trichocarpa GN=POPTR_0011s15190g PE=4 SV=2
539	10												6.8099	33.113	44	G14712V01_(single)_contig_23457	gnl|BL_ORD_ID|1659058	tr|M0RQ34|M0RQ34_MUSAM Uncharacterized protein OS=Musa acuminata subsp. malaccensis PE=4 SV=1
540	10												1.86716	31.9574	30	gi_195983226_gb_FL576408.1_FL576408	gnl|BL_ORD_ID|984486	tr|F6I6S2|F6I6S2_VITVI Putative uncharacterized protein OS=Vitis vinifera GN=VIT_12s0121g00380 PE=4 SV=1
541	10
542	10
543	10					pha-siRNA	TTCGAGTCTATGGCATGTATA	2.6	1.5	4	8.1	-	1.17739	35.039	15	G14712V01_(single)_contig_44601	gnl|BL_ORD_ID|1369768	tr|Q60CY2|Q60CY2_SOLTU Putative polyprotein, identical OS=Solanum tuberosum GN=STB1_57t00003 PE=4 SV=1
544	10												4.28482	31.5722	75	G14712V01_(single)_contig_45245	gnl|BL_ORD_ID|929664	tr|W1NMW1|W1NMW1_AMBTC Uncharacterized protein OS=Amborella trichopoda GN=AMTR_s00074p00106610 PE=4 SV=1
545	10												6.86569e-20	91.2781	169	G14712V01_(single)_contig_8681	gnl|BL_ORD_ID|317657	tr|G7LC62|G7LC62_MEDTR Serine/threonine protein kinase OS=Medicago truncatula GN=MTR_8g092290 PE=4 SV=1
546	10												1.78055e-45	166.777	94	G14712V01_(single)_contig_27244	gnl|BL_ORD_ID|1190796	tr|A4L9W4|A4L9W4_GOSHI Auxin response factor OS=Gossypium hirsutum GN=ARF3 PE=2 SV=1
547	10												2.74069	31.187	38	G14712V01_(single)_contig_89151	gnl|BL_ORD_ID|142381	tr|K7K6Q9|K7K6Q9_SOYBN Uncharacterized protein OS=Glycine max PE=4 SV=1
548	10												1.54416	33.8834	72	G14712V01_(single)_contig_68470	gnl|BL_ORD_ID|335620	tr|G7K1P8|G7K1P8_MEDTR ATP-dependent DNA helicase PIF1 OS=Medicago truncatula GN=MTR_5g078260 PE=4 SV=1
549	10												8.39196	31.9574	55	G14712V01_(single)_contig_33674	gnl|BL_ORD_ID|1065644	tr|A4S6I5|A4S6I5_OSTLU Predicted protein OS=Ostreococcus lucimarinus (strain CCE9901) GN=OSTLU_51201 PE=3 SV=1
550	10												4.30978	32.7278	36	G14712V01_(single)_contig_75989	gnl|BL_ORD_ID|1683397	tr|M0TCQ6|M0TCQ6_MUSAM Uncharacterized protein OS=Musa acuminata subsp. malaccensis PE=4 SV=1
551	10												3.25416	33.8834	60	gi_195983071_gb_FL577224.1_FL577224	gnl|BL_ORD_ID|407068	tr|M5W957|M5W957_PRUPE Uncharacterized protein OS=Prunus persica GN=PRUPE_ppa003060mg PE=4 SV=1
552	10
553	10
554	10					unpha-siRNA	CTATACATGCCATAGACTCGA	0.6	1.9	2.6	5.1	+	9.55645	33.113	54	G14712V01_(single)_contig_86936	gnl|BL_ORD_ID|722141	tr|K7W7Z1|K7W7Z1_MAIZE Ubiquitin-protein ligase OS=Zea mays GN=ZEAMMB73_547914 PE=4 SV=1
555	10												4.27546	30.8018	37	G14712V01_(single)_contig_44256	gnl|BL_ORD_ID|1084756	tr|D8S8G8|D8S8G8_SELML Putative uncharacterized protein (Fragment) OS=Selaginella moellendorffii GN=SELMODRAFT_28959 PE=4 SV=1
556	10												4.63389	33.8834	76	G14712V01_(single)_contig_17353	gnl|BL_ORD_ID|441233	tr|J3MV52|J3MV52_ORYBR Uncharacterized protein OS=Oryza brachyantha GN=OB08G29830 PE=4 SV=1
557	10												1.86716	31.9574	30	gi_195983226_gb_FL576408.1_FL576408	gnl|BL_ORD_ID|984486	tr|F6I6S2|F6I6S2_VITVI Putative uncharacterized protein OS=Vitis vinifera GN=VIT_12s0121g00380 PE=4 SV=1
558	10
559	10
560	10					unpha-siRNA	TCGAGTCTATGGCATGTATAG	0.4	0.2	0.8	1.4	-	2.42268e-102	305.064	152	gi_436407424_gb_JG847838.1_JG847838	gnl|BL_ORD_ID|1190180	tr|A6YRS2|A6YRS2_GOSHI Isopentenyltransferase (Fragment) OS=Gossypium hirsutum PE=2 SV=1
561	10												2.60856e-40	43.5134	57	G14712V01_(single)_contig_43863	gnl|BL_ORD_ID|407086	tr|M5WCD2|M5WCD2_PRUPE Uncharacterized protein OS=Prunus persica GN=PRUPE_ppa015630mg PE=4 SV=1
562	10												1.78055e-45	166.777	94	G14712V01_(single)_contig_27244	gnl|BL_ORD_ID|1190796	tr|A4L9W4|A4L9W4_GOSHI Auxin response factor OS=Gossypium hirsutum GN=ARF3 PE=2 SV=1
563	10												1.42227e-21	54.299	51	G14712V01_(single)_contig_42500	gnl|BL_ORD_ID|1869941	tr|Q2R9J3|Q2R9J3_ORYSJ Retrotransposon protein, putative, unclassified OS=Oryza sativa subsp. japonica GN=LOC_Os11g08550 PE=4 SV=1
564	10												2.74069	31.187	38	G14712V01_(single)_contig_89151	gnl|BL_ORD_ID|142381	tr|K7K6Q9|K7K6Q9_SOYBN Uncharacterized protein OS=Glycine max PE=4 SV=1
565	10												1.54416	33.8834	72	G14712V01_(single)_contig_68470	gnl|BL_ORD_ID|335620	tr|G7K1P8|G7K1P8_MEDTR ATP-dependent DNA helicase PIF1 OS=Medicago truncatula GN=MTR_5g078260 PE=4 SV=1
566	10												8.39196	31.9574	55	G14712V01_(single)_contig_33674	gnl|BL_ORD_ID|1065644	tr|A4S6I5|A4S6I5_OSTLU Predicted protein OS=Ostreococcus lucimarinus (strain CCE9901) GN=OSTLU_51201 PE=3 SV=1
567	10												4.30978	32.7278	36	G14712V01_(single)_contig_75989	gnl|BL_ORD_ID|1683397	tr|M0TCQ6|M0TCQ6_MUSAM Uncharacterized protein OS=Musa acuminata subsp. malaccensis PE=4 SV=1
568	10												3.25416	33.8834	60	gi_195983071_gb_FL577224.1_FL577224	gnl|BL_ORD_ID|407068	tr|M5W957|M5W957_PRUPE Uncharacterized protein OS=Prunus persica GN=PRUPE_ppa003060mg PE=4 SV=1
569	10
570	10
571	10					unpha-siRNA	CGAGTCTATGGCATGTATAGG	0.2	0.4	0.2	0.8	-	4.28482	31.5722	75	G14712V01_(single)_contig_45245	gnl|BL_ORD_ID|929664	tr|W1NMW1|W1NMW1_AMBTC Uncharacterized protein OS=Amborella trichopoda GN=AMTR_s00074p00106610 PE=4 SV=1
572	10												0.715686	35.4242	65	G14712V01_(single)_contig_31723	gnl|BL_ORD_ID|1148162	tr|Q01KU9|Q01KU9_ORYSA OSIGBa0115A19.3 protein OS=Oryza sativa GN=OSIGBa0115A19.3 PE=4 SV=1
573	10												1.54416	33.8834	72	G14712V01_(single)_contig_68470	gnl|BL_ORD_ID|335620	tr|G7K1P8|G7K1P8_MEDTR ATP-dependent DNA helicase PIF1 OS=Medicago truncatula GN=MTR_5g078260 PE=4 SV=1
574	10												8.39196	31.9574	55	G14712V01_(single)_contig_33674	gnl|BL_ORD_ID|1065644	tr|A4S6I5|A4S6I5_OSTLU Predicted protein OS=Ostreococcus lucimarinus (strain CCE9901) GN=OSTLU_51201 PE=3 SV=1
575	10												2.74069	31.187	38	G14712V01_(single)_contig_89151	gnl|BL_ORD_ID|142381	tr|K7K6Q9|K7K6Q9_SOYBN Uncharacterized protein OS=Glycine max PE=4 SV=1
576	10												5.17607	32.3426	76	G14712V01_(single)_contig_40263	gnl|BL_ORD_ID|1802374	tr|D8TRN2|D8TRN2_VOLCA Dynein heavy chain 6 OS=Volvox carteri GN=Dhc6 PE=4 SV=1
577	10												3.25416	33.8834	60	gi_195983071_gb_FL577224.1_FL577224	gnl|BL_ORD_ID|407068	tr|M5W957|M5W957_PRUPE Uncharacterized protein OS=Prunus persica GN=PRUPE_ppa003060mg PE=4 SV=1
578	10												4.30978	32.7278	36	G14712V01_(single)_contig_75989	gnl|BL_ORD_ID|1683397	tr|M0TCQ6|M0TCQ6_MUSAM Uncharacterized protein OS=Musa acuminata subsp. malaccensis PE=4 SV=1
579	10
580	10
581	10					unpha-siRNA	TTTCGAGTCTATGGCATGTAT	0.2	0.2	0.1	0.5	-	2.29351e-31	124.79	125	G14712V01_(single)_contig_67962	gnl|BL_ORD_ID|1303848	tr|A2I5E5|A2I5E5_BETVU Retrotransposon protein OS=Beta vulgaris PE=4 SV=1
582	10												1.39717e-127	380.178	255	G14712V01_(single)_contig_42215	gnl|BL_ORD_ID|1476291	tr|B9MU58|B9MU58_POPTR Syntaxin family protein OS=Populus trichocarpa GN=POPTR_0001s02100g PE=4 SV=1
583	10												0	923.309	785	G14712V01_(single)_contig_13939	gnl|BL_ORD_ID|1351581	tr|V7CGQ1|V7CGQ1_PHAVU Uncharacterized protein OS=Phaseolus vulgaris GN=PHAVU_002G058700g PE=4 SV=1
584	10												4.28482	31.5722	75	G14712V01_(single)_contig_45245	gnl|BL_ORD_ID|929664	tr|W1NMW1|W1NMW1_AMBTC Uncharacterized protein OS=Amborella trichopoda GN=AMTR_s00074p00106610 PE=4 SV=1
585	10												6.86569e-20	91.2781	169	G14712V01_(single)_contig_8681	gnl|BL_ORD_ID|317657	tr|G7LC62|G7LC62_MEDTR Serine/threonine protein kinase OS=Medicago truncatula GN=MTR_8g092290 PE=4 SV=1
586	10												2.74069	31.187	38	G14712V01_(single)_contig_89151	gnl|BL_ORD_ID|142381	tr|K7K6Q9|K7K6Q9_SOYBN Uncharacterized protein OS=Glycine max PE=4 SV=1
587	10												1.17739	35.039	15	G14712V01_(single)_contig_44601	gnl|BL_ORD_ID|1369768	tr|Q60CY2|Q60CY2_SOLTU Putative polyprotein, identical OS=Solanum tuberosum GN=STB1_57t00003 PE=4 SV=1
588	10												1.54416	33.8834	72	G14712V01_(single)_contig_68470	gnl|BL_ORD_ID|335620	tr|G7K1P8|G7K1P8_MEDTR ATP-dependent DNA helicase PIF1 OS=Medicago truncatula GN=MTR_5g078260 PE=4 SV=1
589	10												8.39196	31.9574	55	G14712V01_(single)_contig_33674	gnl|BL_ORD_ID|1065644	tr|A4S6I5|A4S6I5_OSTLU Predicted protein OS=Ostreococcus lucimarinus (strain CCE9901) GN=OSTLU_51201 PE=3 SV=1
590	10												4.30978	32.7278	36	G14712V01_(single)_contig_75989	gnl|BL_ORD_ID|1683397	tr|M0TCQ6|M0TCQ6_MUSAM Uncharacterized protein OS=Musa acuminata subsp. malaccensis PE=4 SV=1
591	10												3.25416	33.8834	60	gi_195983071_gb_FL577224.1_FL577224	gnl|BL_ORD_ID|407068	tr|M5W957|M5W957_PRUPE Uncharacterized protein OS=Prunus persica GN=PRUPE_ppa003060mg PE=4 SV=1
592	10
593	10
594	11	>contig_931403	11	209	receptor kinase 1
595	11					pha-siRNA	CCAACGGGCCCAATTCGGTAA	0.2	3.3	0.1	3.6	-	1.32816e-101	313.153	162	G14712V01_(single)_contig_21388	gnl|BL_ORD_ID|1488793	tr|B9IFM3|B9IFM3_POPTR Transducin family protein OS=Populus trichocarpa GN=POPTR_0016s09020g PE=4 SV=1
596	11												8.05352	32.7278	36	G14712V01_(single)_contig_81856	gnl|BL_ORD_ID|419512	tr|Q9SC34|Q9SC34_PEA Putative cysteine protease (Fragment) OS=Pisum sativum GN=plp PE=1 SV=1
597	11
598	11
599	11					pha-siRNA	TTACCGAATTGGGCCCGTTGG	0.1	0.6	0.1	0.8	+	8.50985e-115	341.273	248	G14712V01_(single)_contig_25583	gnl|BL_ORD_ID|143263	tr|B0M195|B0M195_SOYBN Peroxisomal short-chain dehydrogenase/reductase family protein OS=Glycine max PE=2 SV=1
600	11												2.3047e-129	386.341	259	gi_18100568_gb_BM359822.1_BM359822	gnl|BL_ORD_ID|1526246	tr|Q94IA2|Q94IA2_SOYBN Aspartic proteinase 1 OS=Glycine max GN=soyAP1 PE=2 SV=1
601	11												4.03041	34.2686	56	gi_436387171_gb_JG844658.1_JG844658	gnl|BL_ORD_ID|1491837	tr|K7KHI7|K7KHI7_SOYBN Uncharacterized protein OS=Glycine max PE=4 SV=1
602	11												6.08537	34.2686	36	G14712V01_(single)_contig_73304	gnl|BL_ORD_ID|1903759	tr|B9FUQ6|B9FUQ6_ORYSJ Putative uncharacterized protein OS=Oryza sativa subsp. japonica GN=OsJ_25477 PE=4 SV=1
603	11												9.08244	33.113	74	gi_436394457_gb_JG840195.1_JG840195	gnl|BL_ORD_ID|1840746	tr|B8B3N1|B8B3N1_ORYSI Glutamate receptor OS=Oryza sativa subsp. indica GN=OsI_21975 PE=2 SV=1
604	11
605	11
606	11					unpha-siRNA	CAACGGGCCCAATTCGGTAAG	0.1	2.7	0.1	2.9	-	1.58687e-120	359.762	202	G14712V01_(single)_contig_60713	gnl|BL_ORD_ID|10801	sp|O04536|GATL9_ARATH Probable galacturonosyltransferase-like 9 OS=Arabidopsis thaliana GN=GATL9 PE=2 SV=1
607	11												8.05352	32.7278	36	G14712V01_(single)_contig_81856	gnl|BL_ORD_ID|419512	tr|Q9SC34|Q9SC34_PEA Putative cysteine protease (Fragment) OS=Pisum sativum GN=plp PE=1 SV=1
608	11
609	11
610	11					unpha-siRNA	TACCGAATTGGGCCCGTTGGC	0.1	0.4	0.1	0.6	+	2.3047e-129	386.341	259	gi_18100568_gb_BM359822.1_BM359822	gnl|BL_ORD_ID|1526246	tr|Q94IA2|Q94IA2_SOYBN Aspartic proteinase 1 OS=Glycine max GN=soyAP1 PE=2 SV=1
611	11												6.08537	34.2686	36	G14712V01_(single)_contig_73304	gnl|BL_ORD_ID|1903759	tr|B9FUQ6|B9FUQ6_ORYSJ Putative uncharacterized protein OS=Oryza sativa subsp. japonica GN=OsJ_25477 PE=4 SV=1
612	11
613	11
614	11					unpha-siRNA	AACGGGCCCAATTCGGTAAGA	0.2	0.2	0.1	0.5	-	5.59351	32.7278	46	G14712V01_(single)_contig_67965	gnl|BL_ORD_ID|1383610	tr|M1DM61|M1DM61_SOLTU Uncharacterized protein OS=Solanum tuberosum GN=PGSC0003DMG400040816 PE=4 SV=1
615	11												8.05352	32.7278	36	G14712V01_(single)_contig_81856	gnl|BL_ORD_ID|419512	tr|Q9SC34|Q9SC34_PEA Putative cysteine protease (Fragment) OS=Pisum sativum GN=plp PE=1 SV=1
616	11
617	11
618	12	>contig_531232	62	218	Repeat 13
619	12					pha-siRNA	TGTTAAAGAGGTCGCAGGTTC	12	17.4	11.7	41.1	+	4.12428e-37	138.272	146	gi_13357112_gb_BG447460.1_BG447460	gnl|BL_ORD_ID|1149497	tr|E9KZM0|E9KZM0_VIGRA Ribosomal protein S1 OS=Vigna radiata GN=rps1 PE=4 SV=1
620	12												4.50914e-36	140.198	188	gi_436397119_gb_JG855660.1_JG855660	gnl|BL_ORD_ID|14486	sp|Q9LFH9|LRK81_ARATH L-type lectin-domain containing receptor kinase VIII.1 OS=Arabidopsis thaliana GN=LECRK81 PE=2 SV=1
621	12												4.03121e-43	157.918	113	G14712V01_(single)_contig_44748	gnl|BL_ORD_ID|1453247	tr|B9GWG2|B9GWG2_POPTR Transport family protein OS=Populus trichocarpa GN=POPTR_0003s12470g PE=4 SV=1
622	12
623	12
624	12					pha-siRNA	CACATACGTTGCTTGTCACTG	1	3.1	1.5	5.6	-	4.02144e-52	73.1738	36	G14712V01_(single)_contig_38727	gnl|BL_ORD_ID|1432465	tr|B9HKH5|B9HKH5_POPTR Casein kinase i family protein OS=Populus trichocarpa GN=POPTR_0008s16790g PE=2 SV=1
625	12
626	12
627	12					pha-siRNA	CAGTGACAAGCAACGTATGTG	0.6	0.8	0.2	1.6	+	1.55044e-118	365.155	194	gi_13354070_gb_BG444418.1_BG444418	gnl|BL_ORD_ID|1191923	tr|Q6X4V5|Q6X4V5_GOSHI ABC transporter OS=Gossypium hirsutum GN=WBC1 PE=2 SV=1
628	12												0	1406.35	705	G14712V01_(single)_contig_54946	gnl|BL_ORD_ID|1191923	tr|Q6X4V5|Q6X4V5_GOSHI ABC transporter OS=Gossypium hirsutum GN=WBC1 PE=2 SV=1
629	12												0.162627	37.3502	53	gi_21093473_gb_BQ405786.1_BQ405786	gnl|BL_ORD_ID|612798	tr|B9R7T5|B9R7T5_RICCO Putative uncharacterized protein OS=Ricinus communis GN=RCOM_1594170 PE=4 SV=1
630	12												7.04258e-11	70.0922	39	G14712V01_(single)_contig_42899	gnl|BL_ORD_ID|1467638	tr|B9HLU4|B9HLU4_POPTR Putative phospholipid-transporting ATPase 3 family protein OS=Populus trichocarpa GN=POPTR_0008s19560g PE=2 SV=2
631	12												8.94483	33.113	33	G14712V01_(single)_contig_41046	gnl|BL_ORD_ID|1299866	tr|G9M5S4|G9M5S4_WHEAT Ent-kaurene synthase like 1 OS=Triticum aestivum GN=TaKSL1 PE=2 SV=1
632	12
633	12
634	12					pha-siRNA	TTCGCTCACGTACGGAATCGA	0.2	0.8	0.1	1.1	-
635	12
636	12
637	12					pha-siRNA	ACAAAGAGAGCCTGTGGTGCA	0.6	0.2	0.2	1	+	1.52858e-10	65.855	145	G14712V01_(single)_contig_50861	gnl|BL_ORD_ID|20749	sp|Q9CA54|PP122_ARATH Pentatricopeptide repeat-containing protein At1g74630 OS=Arabidopsis thaliana GN=PCMP-H71 PE=2 SV=1
638	12												6.08566	35.4242	61	G14712V01_(single)_contig_25637	gnl|BL_ORD_ID|1480984	tr|B9H9T9|B9H9T9_POPTR Villin 2 family protein OS=Populus trichocarpa GN=POPTR_0006s04870g PE=4 SV=2
639	12												2.77143e-62	216.468	189	G14712V01_(single)_contig_43006	gnl|BL_ORD_ID|204375	tr|A1L4X0|A1L4X0_ARATH At4g24460 OS=Arabidopsis thaliana GN=CLT2 PE=2 SV=1
640	12												7.11319	32.7278	45	gi_195983657_gb_FL576943.1_FL576943	gnl|BL_ORD_ID|473204	tr|I2BH35|I2BH35_LINUS UDP-glycosyltransferase 1 OS=Linum usitatissimum GN=UGT73B7 PE=3 SV=1
641	12												6.96355	34.6538	43	G14712V01_(single)_contig_21919	gnl|BL_ORD_ID|333414	tr|G7K8U7|G7K8U7_MEDTR Nodulation signaling pathway OS=Medicago truncatula GN=MTR_5g058860 PE=4 SV=1
642	12
643	12
644	12					unpha-siRNA	ACAGGATTCGCTCACGTACGG	2.2	5.6	5.3	13.1	-
645	12
646	12
647	12					unpha-siRNA	TACGTGAGCGAATCCTGTTTT	0.2	0.4	0.9	1.5	+	1.85442	31.9574	26	G14712V01_(single)_contig_67094	gnl|BL_ORD_ID|1801833	tr|D8UI53|D8UI53_VOLCA Putative uncharacterized protein OS=Volvox carteri GN=VOLCADRAFT_99596 PE=3 SV=1
648	12												0.441785	39.2762	30	G14712V01_(single)_contig_57997	gnl|BL_ORD_ID|1965863	tr|D7LHC9|D7LHC9_ARALL Zinc finger (CCCH-type) family protein OS=Arabidopsis lyrata subsp. lyrata GN=ARALYDRAFT_904260 PE=4 SV=1
649	12												0.07979	23.8682	24	G14712V01_(single)_contig_36590	gnl|BL_ORD_ID|648818	tr|B9SGL2|B9SGL2_RICCO Bromodomain-containing protein, putative OS=Ricinus communis GN=RCOM_0553900 PE=4 SV=1
650	12
651	12
652	12					unpha-siRNA	CATACGTTGCTTGTCACTGCA	0.2	1.1	0.1	1.4	-	2.32543e-148	472.626	295	G14712V01_(single)_contig_58517	gnl|BL_ORD_ID|1320460	tr|V7AQ87|V7AQ87_PHAVU Midasin OS=Phaseolus vulgaris GN=PHAVU_010G134100g PE=3 SV=1
653	12												4.02144e-52	73.1738	36	G14712V01_(single)_contig_38727	gnl|BL_ORD_ID|1432465	tr|B9HKH5|B9HKH5_POPTR Casein kinase i family protein OS=Populus trichocarpa GN=POPTR_0008s16790g PE=2 SV=1
654	12
655	12
656	12					unpha-siRNA	TTAAAGAGGTCGCAGGTTCGA	0.6	0.4	0.4	1.4	+	4.034e-171	502.286	311	G14712V01_(single)_contig_59778	gnl|BL_ORD_ID|1425409	tr|Q05K37|Q05K37_9ROSI Multifunctional triterpene synthase OS=Kandelia candel GN=KcMS PE=2 SV=1
657	12												6.52406e-25	38.1206	28	gi_436396311_gb_JG849407.1_JG849407	gnl|BL_ORD_ID|1351391	tr|T2DLS4|T2DLS4_PHAVU UBA and UBX domain-containing protein OS=Phaseolus vulgaris PE=2 SV=1
658	12												4.03121e-43	157.918	113	G14712V01_(single)_contig_44748	gnl|BL_ORD_ID|1453247	tr|B9GWG2|B9GWG2_POPTR Transport family protein OS=Populus trichocarpa GN=POPTR_0003s12470g PE=4 SV=1
659	12
660	12
661	12					unpha-siRNA	TGGGCCAGAACTGAAGCAGGT	0.6	0.1	0.4	1.1	+	4.11061e-37	134.42	108	G14712V01_(single)_contig_27600	gnl|BL_ORD_ID|1190315	tr|Q3L0R0|Q3L0R0_GOSHI Ethylene-responsive element binding protein ERF5 OS=Gossypium hirsutum PE=2 SV=1
662	12												9.11323e-99	299.671	167	gi_21101393_gb_BQ413706.1_BQ413706	gnl|BL_ORD_ID|1296110	tr|F5A6B5|F5A6B5_FRAVE Knotted-like homeobox KNOX5 OS=Fragaria vesca PE=2 SV=1
663	12												1.88373	35.039	28	gi_13243834_gb_BE053494.2_BE053494	gnl|BL_ORD_ID|1296110	tr|F5A6B5|F5A6B5_FRAVE Knotted-like homeobox KNOX5 OS=Fragaria vesca PE=2 SV=1
664	12												1.72713e-127	238.039	170	G14712V01_(single)_contig_20650	gnl|BL_ORD_ID|202950	tr|Q8GZN1|Q8GZN1_ARATH At2g43040 OS=Arabidopsis thaliana GN=NPG PE=2 SV=1
665	12												0.161624	36.965	36	G14712V01_(single)_contig_88160	gnl|BL_ORD_ID|567542	tr|F2WAN6|F2WAN6_9CARY NADH dehydrogenase subunit F (Fragment) OS=Anthochlamys multinervis GN=ndhF PE=4 SV=1
666	12
667	12
668	12					unpha-siRNA	TAAAGAGGTCGCAGGTTCGAT	0.1	0.4	0.4	0.9	+	3.94578	32.7278	40	gi_195983823_gb_FL577486.1_FL577486	gnl|BL_ORD_ID|966102	tr|A5AH33|A5AH33_VITVI Putative uncharacterized protein OS=Vitis vinifera GN=VITISV_006853 PE=4 SV=1
669	12												4.03121e-43	157.918	113	G14712V01_(single)_contig_44748	gnl|BL_ORD_ID|1453247	tr|B9GWG2|B9GWG2_POPTR Transport family protein OS=Populus trichocarpa GN=POPTR_0003s12470g PE=4 SV=1
670	12												8.56115e-56	113.62	60	gi_436394196_gb_JG845577.1_JG845577	gnl|BL_ORD_ID|1353170	tr|A1E0Y2|A1E0Y2_SOLTU ACRE 276-like protein OS=Solanum tuberosum PE=2 SV=1
671	12
672	12
673	12					unpha-siRNA	CAGGATTCGCTCACGTACGGA	0.1	0.4	0.2	0.7	-	1.45358e-36	140.198	137	G14712V01_(single)_contig_50640	gnl|BL_ORD_ID|590796	tr|B9RK23|B9RK23_RICCO Monooxygenase, putative OS=Ricinus communis GN=RCOM_1045980 PE=4 SV=1
674	12												1.26598e-23	100.138	105	G14712V01_(single)_contig_68239	gnl|BL_ORD_ID|1640276	tr|Q7X9S1|Q7X9S1_GOSBA Fiber protein Fb19 (Fragment) OS=Gossypium barbadense PE=2 SV=1
675	12
676	12
677	12					unpha-siRNA	AAAAATAAAACAGGATTCGCT	0.1	0.4	0.1	0.6	-	8.26136e-22	103.219	96	G14712V01_(single)_contig_14295	gnl|BL_ORD_ID|1491198	tr|B9GGS3|B9GGS3_POPTR Uncharacterized protein OS=Populus trichocarpa GN=POPTR_0001s31660g PE=4 SV=2
678	12												7.63857	21.557	18	G14712V01_(single)_contig_51430	gnl|BL_ORD_ID|1363676	tr|M0ZYP3|M0ZYP3_SOLTU Uncharacterized protein OS=Solanum tuberosum GN=PGSC0003DMG400004257 PE=4 SV=1
679	12												5.2545e-75	267.314	414	G14712V01_(single)_contig_14533	gnl|BL_ORD_ID|957857	tr|F6H6D6|F6H6D6_VITVI Putative uncharacterized protein OS=Vitis vinifera GN=VIT_16s0050g00970 PE=2 SV=1
680	12												9.11602	33.8834	41	G14712V01_(single)_contig_24237	gnl|BL_ORD_ID|839233	tr|A9SLW6|A9SLW6_PHYPA Inner dynein arm 1 heavy chain 1-ALPHa OS=Physcomitrella patens subsp. patens GN=PHYPADRAFT_81163 PE=4 SV=1
681	12												4.5678e-17	84.3445	71	G14712V01_(single)_contig_46258	gnl|BL_ORD_ID|1074773	tr|D8SIV2|D8SIV2_SELML Potassium transporter OS=Selaginella moellendorffii GN=SELMODRAFT_445463 PE=3 SV=1
682	12												7.05909e-07	55.8398	43	G14712V01_(single)_contig_58618	gnl|BL_ORD_ID|1492106	tr|B9HVM5|B9HVM5_POPTR Tobamovirus multiplication protein 3 OS=Populus trichocarpa GN=POPTR_0010s10820g PE=2 SV=1
683	12												1.99126	35.4242	99	gi_13356833_gb_BG447181.1_BG447181	gnl|BL_ORD_ID|1562451	tr|K4AT99|K4AT99_SOLLC Uncharacterized protein OS=Solanum lycopersicum GN=Solyc01g009030.2 PE=4 SV=1
684	12												0.0824689	40.817	54	G14712V01_(single)_contig_14822	gnl|BL_ORD_ID|97650	tr|Q8S130|Q8S130_ORYSJ Class III peroxidase 19 OS=Oryza sativa subsp. japonica GN=P0415A04.18-1 PE=3 SV=1
685	12												6.4986e-24	102.449	61	G14712V01_(single)_contig_1532	gnl|BL_ORD_ID|1016765	tr|R0GMD7|R0GMD7_9BRAS DNA-directed RNA polymerase OS=Capsella rubella GN=CARUB_v10025743mg PE=3 SV=1
686	12												1.66331e-30	121.709	64	gi_399122867_gb_JK757195.1_JK757195	gnl|BL_ORD_ID|1339866	tr|T2DPR7|T2DPR7_PHAVU Ubiquitin carboxyl-terminal hydrolase isozyme L5-like protein OS=Phaseolus vulgaris PE=2 SV=1
687	12												1.42094e-16	82.4185	51	G14712V01_(single)_contig_9877	gnl|BL_ORD_ID|1016765	tr|R0GMD7|R0GMD7_9BRAS DNA-directed RNA polymerase OS=Capsella rubella GN=CARUB_v10025743mg PE=3 SV=1
688	12												1.9438e-77	262.692	192	G14712V01_(single)_contig_33448	gnl|BL_ORD_ID|1016765	tr|R0GMD7|R0GMD7_9BRAS DNA-directed RNA polymerase OS=Capsella rubella GN=CARUB_v10025743mg PE=3 SV=1
689	12
690	12
691	12					unpha-siRNA	AAAATAAAACAGGATTCGCTC	0.1	0.4	0.1	0.6	-	9.49256e-52	169.474	92	gi_13244614_gb_BE052322.2_BE052322	gnl|BL_ORD_ID|1418525	tr|F4YFD4|F4YFD4_CAMSI 30S ribosomal protein s13 OS=Camellia sinensis PE=2 SV=1
692	12												0.00472603	40.4318	50	gi_213020831_gb_GE653768.1_GE653768	gnl|BL_ORD_ID|199222	tr|G7KZJ5|G7KZJ5_MEDTR Photosystem I reaction center subunit IV A OS=Medicago truncatula GN=MTR_7g099390 PE=2 SV=1
693	12												8.74716	29.6462	65	G14712V01_(single)_contig_88493	gnl|BL_ORD_ID|141328	tr|C6TE39|C6TE39_SOYBN Uncharacterized protein OS=Glycine max PE=2 SV=1
694	12												1.66331e-30	121.709	64	gi_399122867_gb_JK757195.1_JK757195	gnl|BL_ORD_ID|1339866	tr|T2DPR7|T2DPR7_PHAVU Ubiquitin carboxyl-terminal hydrolase isozyme L5-like protein OS=Phaseolus vulgaris PE=2 SV=1
695	12												8.51304e-33	135.576	287	G14712V01_(single)_contig_26184	gnl|BL_ORD_ID|1473052	tr|B9I8U9|B9I8U9_POPTR Nodulin 25 family protein OS=Populus trichocarpa GN=POPTR_0014s09100g PE=2 SV=2
696	12												6.4986e-24	102.449	61	G14712V01_(single)_contig_1532	gnl|BL_ORD_ID|1016765	tr|R0GMD7|R0GMD7_9BRAS DNA-directed RNA polymerase OS=Capsella rubella GN=CARUB_v10025743mg PE=3 SV=1
697	12												1.42094e-16	82.4185	51	G14712V01_(single)_contig_9877	gnl|BL_ORD_ID|1016765	tr|R0GMD7|R0GMD7_9BRAS DNA-directed RNA polymerase OS=Capsella rubella GN=CARUB_v10025743mg PE=3 SV=1
698	12												1.9438e-77	262.692	192	G14712V01_(single)_contig_33448	gnl|BL_ORD_ID|1016765	tr|R0GMD7|R0GMD7_9BRAS DNA-directed RNA polymerase OS=Capsella rubella GN=CARUB_v10025743mg PE=3 SV=1
699	12
700	12
701	13	>contig_447949	19	244	NBS_18
702	13					pha-siRNA	TTAAGCAAAGTTGGACAAGAC	1.8	0.2	0.1	2.1	+	1.223e-18	84.3445	69	G14712V01_(single)_contig_10258	gnl|BL_ORD_ID|169381	tr|M5XT65|M5XT65_PRUPE Uncharacterized protein (Fragment) OS=Prunus persica GN=PRUPE_ppa015193mg PE=4 SV=1
703	13												9.25023e-25	108.227	55	G14712V01_(single)_contig_78631	gnl|BL_ORD_ID|1092	sp|Q9C5U1|AHK3_ARATH Histidine kinase 3 OS=Arabidopsis thaliana GN=AHK3 PE=1 SV=1
704	13												2.04484e-13	73.9442	70	gi_21097593_gb_BQ409906.1_BQ409906	gnl|BL_ORD_ID|1141264	tr|A5HIJ5|A5HIJ5_ACTDE Cysteine protease Cp5 OS=Actinidia deliciosa PE=2 SV=1
705	13												1.69763e-07	59.3066	30	G14712V01_(single)_contig_41562	gnl|BL_ORD_ID|1454418	tr|B9GJN9|B9GJN9_POPTR Phosphatase 2C family protein OS=Populus trichocarpa GN=POPTR_0001s24620g PE=2 SV=2
706	13												1.16579e-96	114.005	223	G14712V01_(single)_contig_55645	gnl|BL_ORD_ID|256948	tr|V4SUM1|V4SUM1_9ROSI Uncharacterized protein OS=Citrus clementina GN=CICLE_v10027601mg PE=4 SV=1
707	13												2.80796e-39	30.4166	11	G14712V01_(single)_contig_68785	gnl|BL_ORD_ID|1708288	tr|H9B220|H9B220_RHOHY Nucleotide-binding site leucine-rich repeat protein (Fragment) OS=Rhododendron hyperythrum PE=4 SV=1
708	13
709	13
710	13					pha-siRNA	TCAATGGGATTTAAGAAAGTT	0.4	0.1	0.1	0.6	+	0.0810929	41.2022	163	G14712V01_(single)_contig_56152	gnl|BL_ORD_ID|609584	tr|B9RYE4|B9RYE4_RICCO Myosin heavy chain, fast skeletal muscle, embryonic, putative OS=Ricinus communis GN=RCOM_0812380 PE=4 SV=1
711	13												1.54512e-38	139.813	70	G14712V01_(single)_contig_73489	gnl|BL_ORD_ID|338202	tr|G7L9X9|G7L9X9_MEDTR 26S protease regulatory subunit OS=Medicago truncatula GN=MTR_8g023550 PE=4 SV=1
712	13												3.00334	31.9574	27	G14712V01_(single)_contig_54129	gnl|BL_ORD_ID|403389	tr|M5XH96|M5XH96_PRUPE Uncharacterized protein OS=Prunus persica GN=PRUPE_ppa015943mg PE=4 SV=1
713	13												1.76013e-53	185.652	101	gi_11205359_gb_BF274289.1_BF274289	gnl|BL_ORD_ID|1473529	tr|B9IBL4|B9IBL4_POPTR Alpha galactosyltransferase family protein OS=Populus trichocarpa GN=POPTR_0014s00890g PE=4 SV=2
714	13												3.72613e-152	463.766	222	G14712V01_(single)_contig_25186	gnl|BL_ORD_ID|1191379	tr|Q8H1U1|Q8H1U1_GOSHI Phospholipase D beta 1 isoform 1b OS=Gossypium hirsutum PE=2 SV=1
715	13												4.7123e-07	52.7582	57	gi_18099010_gb_BM358264.1_BM358264	gnl|BL_ORD_ID|419286	tr|N0DVX7|N0DVX7_9CARY Putative NHL repeat-containing protein (Fragment) OS=Schiedea salicaria GN=nhl PE=4 SV=1
716	13												2.66156e-53	175.252	84	G14712V01_(single)_contig_71345	gnl|BL_ORD_ID|1640346	tr|Q6T7D3|Q6T7D3_GOSBA Fiber protein Fb34 OS=Gossypium barbadense PE=2 SV=1
717	13												3.86392e-116	338.576	167	gi_436402172_gb_JG850710.1_JG850710	gnl|BL_ORD_ID|1640346	tr|Q6T7D3|Q6T7D3_GOSBA Fiber protein Fb34 OS=Gossypium barbadense PE=2 SV=1
718	13												3.60647e-34	58.9214	51	G14712V01_(single)_contig_77084	gnl|BL_ORD_ID|617239	tr|B9SAF5|B9SAF5_RICCO Transporter, putative OS=Ricinus communis GN=RCOM_0585730 PE=4 SV=1
719	13												3.19329e-86	262.692	161	gi_13349818_gb_BG440168.1_BG440168	gnl|BL_ORD_ID|1976160	tr|Q8L892|Q8L892_9ROSI Plastidial phosphoglucomutase (Fragment) OS=Citrus cv. Murcott x Citrus aurantium PE=2 SV=1
720	13												3.23558e-17	25.7942	19	G14712V01_(single)_contig_79364	gnl|BL_ORD_ID|1446272	tr|K7L6K7|K7L6K7_SOYBN Uncharacterized protein OS=Glycine max PE=4 SV=1
721	13												1.46629e-51	176.022	98	G14712V01_(single)_contig_46206	gnl|BL_ORD_ID|1779014	tr|A9ZN09|A9ZN09_HEVBR 2-C-methyl-D-erythritol 4-phosphate cytidylyltransferase OS=Hevea brasiliensis GN=HbCMS PE=2 SV=1
722	13												5.41679e-35	149.058	79	G14712V01_(single)_contig_55699	gnl|BL_ORD_ID|1453237	tr|B9I0V5|B9I0V5_POPTR Subtilase family protein OS=Populus trichocarpa GN=POPTR_0011s15890g PE=3 SV=2
723	13												1.26352e-64	215.698	141	G14712V01_(single)_contig_3586	gnl|BL_ORD_ID|1431983	tr|B9GQC9|B9GQC9_POPTR Angustifolia family protein OS=Populus trichocarpa GN=POPTR_0002s16470g PE=4 SV=2
724	13												8.51181e-73	233.802	142	gi_21103611_gb_BQ415924.1_BQ415924	gnl|BL_ORD_ID|1042615	tr|V4M7Q7|V4M7Q7_THESL Lipase OS=Thellungiella salsuginea GN=EUTSA_v10022719mg PE=3 SV=1
725	13												1.86595e-42	153.68	190	gi_21091872_gb_BQ404185.1_BQ404185	gnl|BL_ORD_ID|1336828	tr|V7CX94|V7CX94_PHAVU GrpE protein homolog OS=Phaseolus vulgaris GN=PHAVU_001G108000g PE=3 SV=1
726	13												0	713.375	443	G14712V01_(single)_contig_12672	gnl|BL_ORD_ID|10865	sp|Q9M350|GCP4_ARATH Gamma-tubulin complex component 4 homolog OS=Arabidopsis thaliana GN=At3g53760 PE=2 SV=2
727	13												5.99052e-30	121.324	180	gi_21091708_gb_BQ404021.1_BQ404021	gnl|BL_ORD_ID|1336828	tr|V7CX94|V7CX94_PHAVU GrpE protein homolog OS=Phaseolus vulgaris GN=PHAVU_001G108000g PE=3 SV=1
728	13												2.80796e-39	30.4166	11	G14712V01_(single)_contig_68785	gnl|BL_ORD_ID|1708288	tr|H9B220|H9B220_RHOHY Nucleotide-binding site leucine-rich repeat protein (Fragment) OS=Rhododendron hyperythrum PE=4 SV=1
729	13
730	13
731	13					unpha-siRNA	TCTTAAGCAAAGTTGGACAAG	1.4	0.1	0.1	1.6	+	0	563.533	374	G14712V01_(single)_contig_57830	gnl|BL_ORD_ID|1939364	tr|D7KNP3|D7KNP3_ARALL Transcription factor OS=Arabidopsis lyrata subsp. lyrata GN=ARALYDRAFT_473787 PE=4 SV=1
732	13												4.21372e-13	67.3958	58	G14712V01_(single)_contig_29838	gnl|BL_ORD_ID|239057	tr|V4UHU7|V4UHU7_9ROSI Uncharacterized protein OS=Citrus clementina GN=CICLE_v10010199mg PE=4 SV=1
733	13												4.36788e-95	310.071	251	G14712V01_(single)_contig_44005	gnl|BL_ORD_ID|625960	tr|B9SAG6|B9SAG6_RICCO Receptor protein kinase, putative OS=Ricinus communis GN=RCOM_0586540 PE=4 SV=1
734	13												1.72814e-24	104.375	115	G14712V01_(single)_contig_5183	gnl|BL_ORD_ID|146293	tr|Q8LJR8|Q8LJR8_SOYBN RING-H2 finger protein OS=Glycine max PE=2 SV=1
735	13												1.223e-18	84.3445	69	G14712V01_(single)_contig_10258	gnl|BL_ORD_ID|169381	tr|M5XT65|M5XT65_PRUPE Uncharacterized protein (Fragment) OS=Prunus persica GN=PRUPE_ppa015193mg PE=4 SV=1
736	13												2.80796e-39	30.4166	11	G14712V01_(single)_contig_68785	gnl|BL_ORD_ID|1708288	tr|H9B220|H9B220_RHOHY Nucleotide-binding site leucine-rich repeat protein (Fragment) OS=Rhododendron hyperythrum PE=4 SV=1
737	13												1.16579e-96	114.005	223	G14712V01_(single)_contig_55645	gnl|BL_ORD_ID|256948	tr|V4SUM1|V4SUM1_9ROSI Uncharacterized protein OS=Citrus clementina GN=CICLE_v10027601mg PE=4 SV=1
738	13
739	13
740	14	>gi_13245464_gb_BE053830.2_BE053830	362	403	ITS/ETS 15
741	14					unpha-siRNA	AATCGAAGCGACAAAGGGCTG	80.8	7.8	68.7	157.3	-	1.54632	35.4242	103	G14712V01_(single)_contig_61469	gnl|BL_ORD_ID|1488380	tr|A9NLF4|A9NLF4_PICSI Putative uncharacterized protein OS=Picea sitchensis PE=2 SV=1
742	14												1.0332e-33	33.4982	16	gi_21089128_gb_BQ401441.1_BQ401441	gnl|BL_ORD_ID|1546187	tr|I1LXQ4|I1LXQ4_SOYBN Uncharacterized protein OS=Glycine max PE=4 SV=1
743	14												4.81434e-21	87.4261	42	gi_11206693_gb_BF275623.1_BF275623	gnl|BL_ORD_ID|1979346	tr|A3F4A1|A3F4A1_9ROSI Putative senescence-associated protein (Fragment) OS=Trichosanthes dioica PE=2 SV=1
744	14												4.83429e-75	236.884	119	gi_13243629_gb_BE054760.2_BE054760	gnl|BL_ORD_ID|419590	tr|Q9AVH2|Q9AVH2_PEA Putative senescence-associated protein (Fragment) OS=Pisum sativum GN=ssa-13 PE=2 SV=1
745	14												5.14976e-82	253.832	134	G14712V01_(single)_contig_66255	gnl|BL_ORD_ID|419590	tr|Q9AVH2|Q9AVH2_PEA Putative senescence-associated protein (Fragment) OS=Pisum sativum GN=ssa-13 PE=2 SV=1
746	14												5.66901e-68	217.624	110	gi_13245493_gb_BE053980.2_BE053980	gnl|BL_ORD_ID|419590	tr|Q9AVH2|Q9AVH2_PEA Putative senescence-associated protein (Fragment) OS=Pisum sativum GN=ssa-13 PE=2 SV=1
747	14												7.09492e-41	86.6557	51	gi_13352591_gb_BG442939.1_BG442939	gnl|BL_ORD_ID|1546187	tr|I1LXQ4|I1LXQ4_SOYBN Uncharacterized protein OS=Glycine max PE=4 SV=1
748	14												3.15508e-31	120.553	76	gi_21093834_gb_BQ406147.1_BQ406147	gnl|BL_ORD_ID|419590	tr|Q9AVH2|Q9AVH2_PEA Putative senescence-associated protein (Fragment) OS=Pisum sativum GN=ssa-13 PE=2 SV=1
749	14												1.07945e-28	113.235	61	gi_21091576_gb_BQ403889.1_BQ403889	gnl|BL_ORD_ID|419590	tr|Q9AVH2|Q9AVH2_PEA Putative senescence-associated protein (Fragment) OS=Pisum sativum GN=ssa-13 PE=2 SV=1
750	14												1.79607e-22	90.8929	42	gi_11209381_gb_BF278311.1_BF278311	gnl|BL_ORD_ID|1979346	tr|A3F4A1|A3F4A1_9ROSI Putative senescence-associated protein (Fragment) OS=Trichosanthes dioica PE=2 SV=1
751	14												2.42899e-29	114.775	62	gi_13245015_gb_BE054895.2_BE054895	gnl|BL_ORD_ID|419590	tr|Q9AVH2|Q9AVH2_PEA Putative senescence-associated protein (Fragment) OS=Pisum sativum GN=ssa-13 PE=2 SV=1
752	14												1.89467e-29	115.161	62	gi_21094977_gb_BQ407290.1_BQ407290	gnl|BL_ORD_ID|419590	tr|Q9AVH2|Q9AVH2_PEA Putative senescence-associated protein (Fragment) OS=Pisum sativum GN=ssa-13 PE=2 SV=1
753	14												4.23274e-41	86.6557	51	gi_13245464_gb_BE053830.2_BE053830	gnl|BL_ORD_ID|1546187	tr|I1LXQ4|I1LXQ4_SOYBN Uncharacterized protein OS=Glycine max PE=4 SV=1
754	14												3.38615e-41	86.6557	51	gi_21093783_gb_BQ406096.1_BQ406096	gnl|BL_ORD_ID|1546187	tr|I1LXQ4|I1LXQ4_SOYBN Uncharacterized protein OS=Glycine max PE=4 SV=1
755	14												3.70862e-41	86.6557	51	gi_13245847_gb_BE054085.2_BE054085	gnl|BL_ORD_ID|1546187	tr|I1LXQ4|I1LXQ4_SOYBN Uncharacterized protein OS=Glycine max PE=4 SV=1
756	14												3.39997e-41	86.6557	51	gi_21093950_gb_BQ406263.1_BQ406263	gnl|BL_ORD_ID|1546187	tr|I1LXQ4|I1LXQ4_SOYBN Uncharacterized protein OS=Glycine max PE=4 SV=1
757	14												4.22006e-22	96.2857	66	gi_21089470_gb_BQ401783.1_BQ401783	gnl|BL_ORD_ID|1546187	tr|I1LXQ4|I1LXQ4_SOYBN Uncharacterized protein OS=Glycine max PE=4 SV=1
758	14
759	14
760	14					unpha-siRNA	ATCGAAGCGACAAAGGGCTGA	57.7	4.6	43.5	105.8	-	1.79393	37.7354	86	G14712V01_(single)_contig_14652	gnl|BL_ORD_ID|1459298	tr|B9HE15|B9HE15_POPTR Leucine-rich repeat family protein OS=Populus trichocarpa GN=POPTR_0006s25210g PE=2 SV=2
761	14												1.38678e-08	59.3066	147	gi_436401522_gb_JG837388.1_JG837388	gnl|BL_ORD_ID|1459298	tr|B9HE15|B9HE15_POPTR Leucine-rich repeat family protein OS=Populus trichocarpa GN=POPTR_0006s25210g PE=2 SV=2
762	14												1.54632	35.4242	103	G14712V01_(single)_contig_61469	gnl|BL_ORD_ID|1488380	tr|A9NLF4|A9NLF4_PICSI Putative uncharacterized protein OS=Picea sitchensis PE=2 SV=1
763	14												5.08881e-20	94.7449	49	G14712V01_(single)_contig_67247	gnl|BL_ORD_ID|1484785	tr|B9IIG9|B9IIG9_POPTR ABC transporter family protein OS=Populus trichocarpa GN=POPTR_0016s06620g PE=2 SV=1
764	14												1.06967e-17	79.337	38	gi_13357011_gb_BG447359.1_BG447359	gnl|BL_ORD_ID|1979346	tr|A3F4A1|A3F4A1_9ROSI Putative senescence-associated protein (Fragment) OS=Trichosanthes dioica PE=2 SV=1
765	14												4.81434e-21	87.4261	42	gi_11206693_gb_BF275623.1_BF275623	gnl|BL_ORD_ID|1979346	tr|A3F4A1|A3F4A1_9ROSI Putative senescence-associated protein (Fragment) OS=Trichosanthes dioica PE=2 SV=1
766	14												1.0332e-33	33.4982	16	gi_21089128_gb_BQ401441.1_BQ401441	gnl|BL_ORD_ID|1546187	tr|I1LXQ4|I1LXQ4_SOYBN Uncharacterized protein OS=Glycine max PE=4 SV=1
767	14												4.83429e-75	236.884	119	gi_13243629_gb_BE054760.2_BE054760	gnl|BL_ORD_ID|419590	tr|Q9AVH2|Q9AVH2_PEA Putative senescence-associated protein (Fragment) OS=Pisum sativum GN=ssa-13 PE=2 SV=1
768	14												5.14976e-82	253.832	134	G14712V01_(single)_contig_66255	gnl|BL_ORD_ID|419590	tr|Q9AVH2|Q9AVH2_PEA Putative senescence-associated protein (Fragment) OS=Pisum sativum GN=ssa-13 PE=2 SV=1
769	14												5.66901e-68	217.624	110	gi_13245493_gb_BE053980.2_BE053980	gnl|BL_ORD_ID|419590	tr|Q9AVH2|Q9AVH2_PEA Putative senescence-associated protein (Fragment) OS=Pisum sativum GN=ssa-13 PE=2 SV=1
770	14												7.09492e-41	86.6557	51	gi_13352591_gb_BG442939.1_BG442939	gnl|BL_ORD_ID|1546187	tr|I1LXQ4|I1LXQ4_SOYBN Uncharacterized protein OS=Glycine max PE=4 SV=1
771	14												3.15508e-31	120.553	76	gi_21093834_gb_BQ406147.1_BQ406147	gnl|BL_ORD_ID|419590	tr|Q9AVH2|Q9AVH2_PEA Putative senescence-associated protein (Fragment) OS=Pisum sativum GN=ssa-13 PE=2 SV=1
772	14												1.07945e-28	113.235	61	gi_21091576_gb_BQ403889.1_BQ403889	gnl|BL_ORD_ID|419590	tr|Q9AVH2|Q9AVH2_PEA Putative senescence-associated protein (Fragment) OS=Pisum sativum GN=ssa-13 PE=2 SV=1
773	14												2.42899e-29	114.775	62	gi_13245015_gb_BE054895.2_BE054895	gnl|BL_ORD_ID|419590	tr|Q9AVH2|Q9AVH2_PEA Putative senescence-associated protein (Fragment) OS=Pisum sativum GN=ssa-13 PE=2 SV=1
774	14												1.89467e-29	115.161	62	gi_21094977_gb_BQ407290.1_BQ407290	gnl|BL_ORD_ID|419590	tr|Q9AVH2|Q9AVH2_PEA Putative senescence-associated protein (Fragment) OS=Pisum sativum GN=ssa-13 PE=2 SV=1
775	14												4.23274e-41	86.6557	51	gi_13245464_gb_BE053830.2_BE053830	gnl|BL_ORD_ID|1546187	tr|I1LXQ4|I1LXQ4_SOYBN Uncharacterized protein OS=Glycine max PE=4 SV=1
776	14												3.38615e-41	86.6557	51	gi_21093783_gb_BQ406096.1_BQ406096	gnl|BL_ORD_ID|1546187	tr|I1LXQ4|I1LXQ4_SOYBN Uncharacterized protein OS=Glycine max PE=4 SV=1
777	14												3.70862e-41	86.6557	51	gi_13245847_gb_BE054085.2_BE054085	gnl|BL_ORD_ID|1546187	tr|I1LXQ4|I1LXQ4_SOYBN Uncharacterized protein OS=Glycine max PE=4 SV=1
778	14												3.39997e-41	86.6557	51	gi_21093950_gb_BQ406263.1_BQ406263	gnl|BL_ORD_ID|1546187	tr|I1LXQ4|I1LXQ4_SOYBN Uncharacterized protein OS=Glycine max PE=4 SV=1
779	14												4.22006e-22	96.2857	66	gi_21089470_gb_BQ401783.1_BQ401783	gnl|BL_ORD_ID|1546187	tr|I1LXQ4|I1LXQ4_SOYBN Uncharacterized protein OS=Glycine max PE=4 SV=1
780	14
781	14
782	14					unpha-siRNA	TTCAGCCCTTTGTCGCTTCGA	1.4	6.7	0.1	8.2	+	0	99.7525	62	G14712V01_(single)_contig_19014	gnl|BL_ORD_ID|142125	tr|A9PHN0|A9PHN0_POPTR Pyridine nucleotide-disulfide oxidoreductase family protein OS=Populus trichocarpa GN=POPTR_0009s05180g PE=2 SV=1
783	14												0.101992	37.7354	28	G14712V01_(single)_contig_38692	gnl|BL_ORD_ID|1483397	tr|B9H8Q5|B9H8Q5_POPTR RabGAP/TBC domain-containing family protein OS=Populus trichocarpa GN=POPTR_0005s24900g PE=4 SV=2
784	14												3.61564e-39	148.288	152	G14712V01_(single)_contig_83417	gnl|BL_ORD_ID|367481	tr|A7U953|A7U953_LACSA Minichromosome maintenance factor (Fragment) OS=Lactuca sativa PE=2 SV=1
785	14												2.85288e-41	33.4982	34	gi_21100625_gb_BQ412938.1_BQ412938	gnl|BL_ORD_ID|1546187	tr|I1LXQ4|I1LXQ4_SOYBN Uncharacterized protein OS=Glycine max PE=4 SV=1
786	14												1.32664e-40	155.221	114	gi_21100448_gb_BQ412761.1_BQ412761	gnl|BL_ORD_ID|1546187	tr|I1LXQ4|I1LXQ4_SOYBN Uncharacterized protein OS=Glycine max PE=4 SV=1
787	14												6.21117e-23	99.7525	89	gi_21097355_gb_BQ409668.1_BQ409668	gnl|BL_ORD_ID|419590	tr|Q9AVH2|Q9AVH2_PEA Putative senescence-associated protein (Fragment) OS=Pisum sativum GN=ssa-13 PE=2 SV=1
788	14												1.49654e-23	98.2117	70	gi_21100462_gb_BQ412775.1_BQ412775	gnl|BL_ORD_ID|1601107	tr|K4D7B1|K4D7B1_SOLLC Uncharacterized protein OS=Solanum lycopersicum GN=Solyc11g027660.1 PE=4 SV=1
789	14												5.83112e-39	51.9878	45	gi_21100910_gb_BQ413223.1_BQ413223	gnl|BL_ORD_ID|419590	tr|Q9AVH2|Q9AVH2_PEA Putative senescence-associated protein (Fragment) OS=Pisum sativum GN=ssa-13 PE=2 SV=1
790	14												5.88162e-82	253.832	132	gi_21097229_gb_BQ409542.1_BQ409542	gnl|BL_ORD_ID|419590	tr|Q9AVH2|Q9AVH2_PEA Putative senescence-associated protein (Fragment) OS=Pisum sativum GN=ssa-13 PE=2 SV=1
791	14												9.55776e-39	142.124	102	gi_21101555_gb_BQ413868.1_BQ413868	gnl|BL_ORD_ID|419590	tr|Q9AVH2|Q9AVH2_PEA Putative senescence-associated protein (Fragment) OS=Pisum sativum GN=ssa-13 PE=2 SV=1
792	14												1.2269e-42	160.614	111	gi_21102600_gb_BQ414913.1_BQ414913	gnl|BL_ORD_ID|1546187	tr|I1LXQ4|I1LXQ4_SOYBN Uncharacterized protein OS=Glycine max PE=4 SV=1
793	14												1.83893e-40	85.1149	94	gi_21102496_gb_BQ414809.1_BQ414809	gnl|BL_ORD_ID|1546187	tr|I1LXQ4|I1LXQ4_SOYBN Uncharacterized protein OS=Glycine max PE=4 SV=1
794	14												7.37998e-30	116.316	63	gi_21103617_gb_BQ415930.1_BQ415930	gnl|BL_ORD_ID|419590	tr|Q9AVH2|Q9AVH2_PEA Putative senescence-associated protein (Fragment) OS=Pisum sativum GN=ssa-13 PE=2 SV=1
795	14												7.11407e-45	163.31	112	gi_21102452_gb_BQ414765.1_BQ414765	gnl|BL_ORD_ID|1546187	tr|I1LXQ4|I1LXQ4_SOYBN Uncharacterized protein OS=Glycine max PE=4 SV=1
796	14												1.15754e-28	106.301	76	gi_21090138_gb_BQ402439.1_BQ402439	gnl|BL_ORD_ID|1627471	tr|K4C4G4|K4C4G4_SOLLC Uncharacterized protein OS=Solanum lycopersicum GN=Solyc06g024380.1 PE=4 SV=1
797	14
798	14
799	14					unpha-siRNA	TCGAAGCGACAAAGGGCTGAA	5.3	1.1	1.7	8.1	-	0.00269536	42.3578	33	G14712V01_(single)_contig_36253	gnl|BL_ORD_ID|1143023	tr|S5AA40|S5AA40_BRARC MLPK OS=Brassica rapa subsp. chinensis PE=2 SV=1
800	14												1.54632	35.4242	103	G14712V01_(single)_contig_61469	gnl|BL_ORD_ID|1488380	tr|A9NLF4|A9NLF4_PICSI Putative uncharacterized protein OS=Picea sitchensis PE=2 SV=1
801	14												0	692.189	405	G14712V01_(single)_contig_58643	gnl|BL_ORD_ID|1509598	tr|B9GJM9|B9GJM9_POPTR Protein kinase capable of phosphorylating tyrosine family protein OS=Populus trichocarpa GN=POPTR_0001s24720g PE=4 SV=1
802	14												5.08881e-20	94.7449	49	G14712V01_(single)_contig_67247	gnl|BL_ORD_ID|1484785	tr|B9IIG9|B9IIG9_POPTR ABC transporter family protein OS=Populus trichocarpa GN=POPTR_0016s06620g PE=2 SV=1
803	14												4.81434e-21	87.4261	42	gi_11206693_gb_BF275623.1_BF275623	gnl|BL_ORD_ID|1979346	tr|A3F4A1|A3F4A1_9ROSI Putative senescence-associated protein (Fragment) OS=Trichosanthes dioica PE=2 SV=1
804	14												1.06967e-17	79.337	38	gi_13357011_gb_BG447359.1_BG447359	gnl|BL_ORD_ID|1979346	tr|A3F4A1|A3F4A1_9ROSI Putative senescence-associated protein (Fragment) OS=Trichosanthes dioica PE=2 SV=1
805	14												4.83429e-75	236.884	119	gi_13243629_gb_BE054760.2_BE054760	gnl|BL_ORD_ID|419590	tr|Q9AVH2|Q9AVH2_PEA Putative senescence-associated protein (Fragment) OS=Pisum sativum GN=ssa-13 PE=2 SV=1
806	14												4.22006e-22	96.2857	66	gi_21089470_gb_BQ401783.1_BQ401783	gnl|BL_ORD_ID|1546187	tr|I1LXQ4|I1LXQ4_SOYBN Uncharacterized protein OS=Glycine max PE=4 SV=1
807	14												3.39997e-41	86.6557	51	gi_21093950_gb_BQ406263.1_BQ406263	gnl|BL_ORD_ID|1546187	tr|I1LXQ4|I1LXQ4_SOYBN Uncharacterized protein OS=Glycine max PE=4 SV=1
808	14												3.70862e-41	86.6557	51	gi_13245847_gb_BE054085.2_BE054085	gnl|BL_ORD_ID|1546187	tr|I1LXQ4|I1LXQ4_SOYBN Uncharacterized protein OS=Glycine max PE=4 SV=1
809	14												3.38615e-41	86.6557	51	gi_21093783_gb_BQ406096.1_BQ406096	gnl|BL_ORD_ID|1546187	tr|I1LXQ4|I1LXQ4_SOYBN Uncharacterized protein OS=Glycine max PE=4 SV=1
810	14												4.23274e-41	86.6557	51	gi_13245464_gb_BE053830.2_BE053830	gnl|BL_ORD_ID|1546187	tr|I1LXQ4|I1LXQ4_SOYBN Uncharacterized protein OS=Glycine max PE=4 SV=1
811	14												1.89467e-29	115.161	62	gi_21094977_gb_BQ407290.1_BQ407290	gnl|BL_ORD_ID|419590	tr|Q9AVH2|Q9AVH2_PEA Putative senescence-associated protein (Fragment) OS=Pisum sativum GN=ssa-13 PE=2 SV=1
812	14												2.42899e-29	114.775	62	gi_13245015_gb_BE054895.2_BE054895	gnl|BL_ORD_ID|419590	tr|Q9AVH2|Q9AVH2_PEA Putative senescence-associated protein (Fragment) OS=Pisum sativum GN=ssa-13 PE=2 SV=1
813	14												1.07945e-28	113.235	61	gi_21091576_gb_BQ403889.1_BQ403889	gnl|BL_ORD_ID|419590	tr|Q9AVH2|Q9AVH2_PEA Putative senescence-associated protein (Fragment) OS=Pisum sativum GN=ssa-13 PE=2 SV=1
814	14												3.15508e-31	120.553	76	gi_21093834_gb_BQ406147.1_BQ406147	gnl|BL_ORD_ID|419590	tr|Q9AVH2|Q9AVH2_PEA Putative senescence-associated protein (Fragment) OS=Pisum sativum GN=ssa-13 PE=2 SV=1
815	14												7.09492e-41	86.6557	51	gi_13352591_gb_BG442939.1_BG442939	gnl|BL_ORD_ID|1546187	tr|I1LXQ4|I1LXQ4_SOYBN Uncharacterized protein OS=Glycine max PE=4 SV=1
816	14												5.66901e-68	217.624	110	gi_13245493_gb_BE053980.2_BE053980	gnl|BL_ORD_ID|419590	tr|Q9AVH2|Q9AVH2_PEA Putative senescence-associated protein (Fragment) OS=Pisum sativum GN=ssa-13 PE=2 SV=1
817	14												5.14976e-82	253.832	134	G14712V01_(single)_contig_66255	gnl|BL_ORD_ID|419590	tr|Q9AVH2|Q9AVH2_PEA Putative senescence-associated protein (Fragment) OS=Pisum sativum GN=ssa-13 PE=2 SV=1
818	14
819	14
820	14					unpha-siRNA	TCAGCCCTTTGTCGCTTCGAT	0.4	2.3	0.8	3.5	+	3.61564e-39	148.288	152	G14712V01_(single)_contig_83417	gnl|BL_ORD_ID|367481	tr|A7U953|A7U953_LACSA Minichromosome maintenance factor (Fragment) OS=Lactuca sativa PE=2 SV=1
821	14												2.85288e-41	33.4982	34	gi_21100625_gb_BQ412938.1_BQ412938	gnl|BL_ORD_ID|1546187	tr|I1LXQ4|I1LXQ4_SOYBN Uncharacterized protein OS=Glycine max PE=4 SV=1
822	14												1.32664e-40	155.221	114	gi_21100448_gb_BQ412761.1_BQ412761	gnl|BL_ORD_ID|1546187	tr|I1LXQ4|I1LXQ4_SOYBN Uncharacterized protein OS=Glycine max PE=4 SV=1
823	14												6.21117e-23	99.7525	89	gi_21097355_gb_BQ409668.1_BQ409668	gnl|BL_ORD_ID|419590	tr|Q9AVH2|Q9AVH2_PEA Putative senescence-associated protein (Fragment) OS=Pisum sativum GN=ssa-13 PE=2 SV=1
824	14												1.49654e-23	98.2117	70	gi_21100462_gb_BQ412775.1_BQ412775	gnl|BL_ORD_ID|1601107	tr|K4D7B1|K4D7B1_SOLLC Uncharacterized protein OS=Solanum lycopersicum GN=Solyc11g027660.1 PE=4 SV=1
825	14												5.83112e-39	51.9878	45	gi_21100910_gb_BQ413223.1_BQ413223	gnl|BL_ORD_ID|419590	tr|Q9AVH2|Q9AVH2_PEA Putative senescence-associated protein (Fragment) OS=Pisum sativum GN=ssa-13 PE=2 SV=1
826	14												5.88162e-82	253.832	132	gi_21097229_gb_BQ409542.1_BQ409542	gnl|BL_ORD_ID|419590	tr|Q9AVH2|Q9AVH2_PEA Putative senescence-associated protein (Fragment) OS=Pisum sativum GN=ssa-13 PE=2 SV=1
827	14												9.55776e-39	142.124	102	gi_21101555_gb_BQ413868.1_BQ413868	gnl|BL_ORD_ID|419590	tr|Q9AVH2|Q9AVH2_PEA Putative senescence-associated protein (Fragment) OS=Pisum sativum GN=ssa-13 PE=2 SV=1
828	14												1.2269e-42	160.614	111	gi_21102600_gb_BQ414913.1_BQ414913	gnl|BL_ORD_ID|1546187	tr|I1LXQ4|I1LXQ4_SOYBN Uncharacterized protein OS=Glycine max PE=4 SV=1
829	14												1.83893e-40	85.1149	94	gi_21102496_gb_BQ414809.1_BQ414809	gnl|BL_ORD_ID|1546187	tr|I1LXQ4|I1LXQ4_SOYBN Uncharacterized protein OS=Glycine max PE=4 SV=1
830	14												7.37998e-30	116.316	63	gi_21103617_gb_BQ415930.1_BQ415930	gnl|BL_ORD_ID|419590	tr|Q9AVH2|Q9AVH2_PEA Putative senescence-associated protein (Fragment) OS=Pisum sativum GN=ssa-13 PE=2 SV=1
831	14												7.11407e-45	163.31	112	gi_21102452_gb_BQ414765.1_BQ414765	gnl|BL_ORD_ID|1546187	tr|I1LXQ4|I1LXQ4_SOYBN Uncharacterized protein OS=Glycine max PE=4 SV=1
832	14												1.15754e-28	106.301	76	gi_21090138_gb_BQ402439.1_BQ402439	gnl|BL_ORD_ID|1627471	tr|K4C4G4|K4C4G4_SOLLC Uncharacterized protein OS=Solanum lycopersicum GN=Solyc06g024380.1 PE=4 SV=1
833	14
834	14
835	14					unpha-siRNA	AGCCCTTTGTCGCTTCGATTA	0.1	0.1	0.6	0.8	+	0	657.907	403	G14712V01_(single)_contig_14548	gnl|BL_ORD_ID|1448885	tr|B9I9A8|B9I9A8_POPTR Protein translocase subunit SecA OS=Populus trichocarpa GN=POPTR_0014s10790g PE=3 SV=1
836	14												1.15485e-123	374.015	246	G14712V01_(single)_contig_25404	gnl|BL_ORD_ID|1448569	tr|B9IDM6|B9IDM6_POPTR 3&apos;-5&apos; exonuclease domain-containing family protein OS=Populus trichocarpa GN=POPTR_0015s01180g PE=4 SV=1
837	14												2.85288e-41	33.4982	34	gi_21100625_gb_BQ412938.1_BQ412938	gnl|BL_ORD_ID|1546187	tr|I1LXQ4|I1LXQ4_SOYBN Uncharacterized protein OS=Glycine max PE=4 SV=1
838	14												1.32664e-40	155.221	114	gi_21100448_gb_BQ412761.1_BQ412761	gnl|BL_ORD_ID|1546187	tr|I1LXQ4|I1LXQ4_SOYBN Uncharacterized protein OS=Glycine max PE=4 SV=1
839	14												1.49654e-23	98.2117	70	gi_21100462_gb_BQ412775.1_BQ412775	gnl|BL_ORD_ID|1601107	tr|K4D7B1|K4D7B1_SOLLC Uncharacterized protein OS=Solanum lycopersicum GN=Solyc11g027660.1 PE=4 SV=1
840	14												5.83112e-39	51.9878	45	gi_21100910_gb_BQ413223.1_BQ413223	gnl|BL_ORD_ID|419590	tr|Q9AVH2|Q9AVH2_PEA Putative senescence-associated protein (Fragment) OS=Pisum sativum GN=ssa-13 PE=2 SV=1
841	14												5.88162e-82	253.832	132	gi_21097229_gb_BQ409542.1_BQ409542	gnl|BL_ORD_ID|419590	tr|Q9AVH2|Q9AVH2_PEA Putative senescence-associated protein (Fragment) OS=Pisum sativum GN=ssa-13 PE=2 SV=1
842	14												9.55776e-39	142.124	102	gi_21101555_gb_BQ413868.1_BQ413868	gnl|BL_ORD_ID|419590	tr|Q9AVH2|Q9AVH2_PEA Putative senescence-associated protein (Fragment) OS=Pisum sativum GN=ssa-13 PE=2 SV=1
843	14												1.2269e-42	160.614	111	gi_21102600_gb_BQ414913.1_BQ414913	gnl|BL_ORD_ID|1546187	tr|I1LXQ4|I1LXQ4_SOYBN Uncharacterized protein OS=Glycine max PE=4 SV=1
844	14												1.83893e-40	85.1149	94	gi_21102496_gb_BQ414809.1_BQ414809	gnl|BL_ORD_ID|1546187	tr|I1LXQ4|I1LXQ4_SOYBN Uncharacterized protein OS=Glycine max PE=4 SV=1
845	14												7.37998e-30	116.316	63	gi_21103617_gb_BQ415930.1_BQ415930	gnl|BL_ORD_ID|419590	tr|Q9AVH2|Q9AVH2_PEA Putative senescence-associated protein (Fragment) OS=Pisum sativum GN=ssa-13 PE=2 SV=1
846	14												7.11407e-45	163.31	112	gi_21102452_gb_BQ414765.1_BQ414765	gnl|BL_ORD_ID|1546187	tr|I1LXQ4|I1LXQ4_SOYBN Uncharacterized protein OS=Glycine max PE=4 SV=1
847	14												1.15754e-28	106.301	76	gi_21090138_gb_BQ402439.1_BQ402439	gnl|BL_ORD_ID|1627471	tr|K4C4G4|K4C4G4_SOLLC Uncharacterized protein OS=Solanum lycopersicum GN=Solyc06g024380.1 PE=4 SV=1
848	14												6.21117e-23	99.7525	89	gi_21097355_gb_BQ409668.1_BQ409668	gnl|BL_ORD_ID|419590	tr|Q9AVH2|Q9AVH2_PEA Putative senescence-associated protein (Fragment) OS=Pisum sativum GN=ssa-13 PE=2 SV=1
849	14
850	14
851	14					unpha-siRNA	CAGCCCTTTGTCGCTTCGATT	0.1	0.4	0.1	0.6	+	0.287414	37.7354	86	gi_13352485_gb_BG442833.1_BG442833	gnl|BL_ORD_ID|451631	tr|Q1XIF4|Q1XIF4_9MONI Beta subunit of acetyl-coenzyme A carboxylase (Fragment) OS=Hymenophyllum fuciforme GN=accD PE=4 SV=1
852	14												6.37768	33.8834	40	gi_13245857_gb_BE054133.2_BE054133	gnl|BL_ORD_ID|1069591	tr|A4RZF6|A4RZF6_OSTLU Predicted protein OS=Ostreococcus lucimarinus (strain CCE9901) GN=OSTLU_32368 PE=4 SV=1
853	14												5.26272	33.8834	40	gi_21091145_gb_BQ403458.1_BQ403458	gnl|BL_ORD_ID|1069591	tr|A4RZF6|A4RZF6_OSTLU Predicted protein OS=Ostreococcus lucimarinus (strain CCE9901) GN=OSTLU_32368 PE=4 SV=1
854	14												4.75768	33.8834	40	gi_13349639_gb_BG439989.1_BG439989	gnl|BL_ORD_ID|1069591	tr|A4RZF6|A4RZF6_OSTLU Predicted protein OS=Ostreococcus lucimarinus (strain CCE9901) GN=OSTLU_32368 PE=4 SV=1
855	14												4.71932	33.8834	40	gi_21099111_gb_BQ411424.1_BQ411424	gnl|BL_ORD_ID|1069591	tr|A4RZF6|A4RZF6_OSTLU Predicted protein OS=Ostreococcus lucimarinus (strain CCE9901) GN=OSTLU_32368 PE=4 SV=1
856	14												6.98987	32.7278	18	gi_13350025_gb_BG440374.1_BG440374	gnl|BL_ORD_ID|183857	tr|V4VMX8|V4VMX8_9ROSI Uncharacterized protein OS=Citrus clementina GN=CICLE_v10022527mg PE=4 SV=1
857	14												4.30272	33.8834	40	gi_13349628_gb_BG439978.1_BG439978	gnl|BL_ORD_ID|1069591	tr|A4RZF6|A4RZF6_OSTLU Predicted protein OS=Ostreococcus lucimarinus (strain CCE9901) GN=OSTLU_32368 PE=4 SV=1
858	14												9.45886	31.9574	18	gi_21099411_gb_BQ411724.1_BQ411724	gnl|BL_ORD_ID|183857	tr|V4VMX8|V4VMX8_9ROSI Uncharacterized protein OS=Citrus clementina GN=CICLE_v10022527mg PE=4 SV=1
859	14												3.61564e-39	148.288	152	G14712V01_(single)_contig_83417	gnl|BL_ORD_ID|367481	tr|A7U953|A7U953_LACSA Minichromosome maintenance factor (Fragment) OS=Lactuca sativa PE=2 SV=1
860	14												2.85288e-41	33.4982	34	gi_21100625_gb_BQ412938.1_BQ412938	gnl|BL_ORD_ID|1546187	tr|I1LXQ4|I1LXQ4_SOYBN Uncharacterized protein OS=Glycine max PE=4 SV=1
861	14												1.32664e-40	155.221	114	gi_21100448_gb_BQ412761.1_BQ412761	gnl|BL_ORD_ID|1546187	tr|I1LXQ4|I1LXQ4_SOYBN Uncharacterized protein OS=Glycine max PE=4 SV=1
862	14												6.21117e-23	99.7525	89	gi_21097355_gb_BQ409668.1_BQ409668	gnl|BL_ORD_ID|419590	tr|Q9AVH2|Q9AVH2_PEA Putative senescence-associated protein (Fragment) OS=Pisum sativum GN=ssa-13 PE=2 SV=1
863	14												1.49654e-23	98.2117	70	gi_21100462_gb_BQ412775.1_BQ412775	gnl|BL_ORD_ID|1601107	tr|K4D7B1|K4D7B1_SOLLC Uncharacterized protein OS=Solanum lycopersicum GN=Solyc11g027660.1 PE=4 SV=1
864	14												5.83112e-39	51.9878	45	gi_21100910_gb_BQ413223.1_BQ413223	gnl|BL_ORD_ID|419590	tr|Q9AVH2|Q9AVH2_PEA Putative senescence-associated protein (Fragment) OS=Pisum sativum GN=ssa-13 PE=2 SV=1
865	14												5.88162e-82	253.832	132	gi_21097229_gb_BQ409542.1_BQ409542	gnl|BL_ORD_ID|419590	tr|Q9AVH2|Q9AVH2_PEA Putative senescence-associated protein (Fragment) OS=Pisum sativum GN=ssa-13 PE=2 SV=1
866	14												9.55776e-39	142.124	102	gi_21101555_gb_BQ413868.1_BQ413868	gnl|BL_ORD_ID|419590	tr|Q9AVH2|Q9AVH2_PEA Putative senescence-associated protein (Fragment) OS=Pisum sativum GN=ssa-13 PE=2 SV=1
867	14												1.2269e-42	160.614	111	gi_21102600_gb_BQ414913.1_BQ414913	gnl|BL_ORD_ID|1546187	tr|I1LXQ4|I1LXQ4_SOYBN Uncharacterized protein OS=Glycine max PE=4 SV=1
868	14												1.83893e-40	85.1149	94	gi_21102496_gb_BQ414809.1_BQ414809	gnl|BL_ORD_ID|1546187	tr|I1LXQ4|I1LXQ4_SOYBN Uncharacterized protein OS=Glycine max PE=4 SV=1
869	14												7.37998e-30	116.316	63	gi_21103617_gb_BQ415930.1_BQ415930	gnl|BL_ORD_ID|419590	tr|Q9AVH2|Q9AVH2_PEA Putative senescence-associated protein (Fragment) OS=Pisum sativum GN=ssa-13 PE=2 SV=1
870	14												7.11407e-45	163.31	112	gi_21102452_gb_BQ414765.1_BQ414765	gnl|BL_ORD_ID|1546187	tr|I1LXQ4|I1LXQ4_SOYBN Uncharacterized protein OS=Glycine max PE=4 SV=1
871	14												1.15754e-28	106.301	76	gi_21090138_gb_BQ402439.1_BQ402439	gnl|BL_ORD_ID|1627471	tr|K4C4G4|K4C4G4_SOLLC Uncharacterized protein OS=Solanum lycopersicum GN=Solyc06g024380.1 PE=4 SV=1
872	14
873	14
874	15	>contig_556596	139	180	hypothetical
875	15					pha-siRNA	TAAGTCGGATATAATTGGCAT	0.8	0.6	0.6	2	+	6.61001e-71	228.024	176	gi_436389038_gb_JG857623.1_JG857623	gnl|BL_ORD_ID|1451129	tr|B9GNX2|B9GNX2_POPTR Terpene cyclase/mutase-related family protein OS=Populus trichocarpa GN=POPTR_0002s12890g PE=4 SV=1
876	15												8.17195e-92	282.337	194	gi_436400164_gb_JG846843.1_JG846843	gnl|BL_ORD_ID|1939830	tr|D7M8S0|D7M8S0_ARALL Predicted protein OS=Arabidopsis lyrata subsp. lyrata GN=ARALYDRAFT_656688 PE=4 SV=1
877	15												4.96466e-167	479.945	288	G14712V01_(single)_contig_16564	gnl|BL_ORD_ID|1939830	tr|D7M8S0|D7M8S0_ARALL Predicted protein OS=Arabidopsis lyrata subsp. lyrata GN=ARALYDRAFT_656688 PE=4 SV=1
878	15												6.22789e-08	59.3066	31	G14712V01_(single)_contig_45195	gnl|BL_ORD_ID|139440	tr|B9GFI3|B9GFI3_POPTR AMP-binding family protein OS=Populus trichocarpa GN=POPTR_0001s32900g PE=2 SV=1
879	15												0	535.798	449	G14712V01_(single)_contig_56681	gnl|BL_ORD_ID|3825	sp|Q9FNZ1|C3H63_ARATH Zinc finger CCCH domain-containing protein 63 OS=Arabidopsis thaliana GN=ZFWD2 PE=2 SV=1
880	15												3.22377e-134	400.208	231	G14712V01_(single)_contig_16424	gnl|BL_ORD_ID|1192777	tr|I0B681|I0B681_GOSHI MFS OS=Gossypium hirsutum PE=2 SV=1
881	15												5.41267	31.9574	35	G14712V01_(single)_contig_12303	gnl|BL_ORD_ID|1894439	tr|Q2QQ75|Q2QQ75_ORYSJ Transposon protein, putative, CACTA, En/Spm sub-class OS=Oryza sativa subsp. japonica GN=LOC_Os12g31980 PE=4 SV=1
882	15												1.13418e-08	60.077	115	gi_195983572_gb_FL577378.1_FL577378	gnl|BL_ORD_ID|1771671	tr|Q9ZWT4|Q9ZWT4_IPOPU Transposase OS=Ipomoea purpurea PE=4 SV=1
883	15
884	15
885	15					pha-siRNA	TACCCTATTAACTAGTCGGGC	0.4	0.1	0.2	0.7	+	0.000102023	26.5646	82	G14712V01_(single)_contig_11342	gnl|BL_ORD_ID|628797	tr|B9S2A2|B9S2A2_RICCO Pentatricopeptide repeat-containing protein, putative OS=Ricinus communis GN=RCOM_0697640 PE=4 SV=1
886	15												0.00222464	41.2022	84	G14712V01_(single)_contig_53882	gnl|BL_ORD_ID|708286	tr|I1PH53|I1PH53_ORYGL Uncharacterized protein OS=Oryza glaberrima PE=4 SV=1
887	15												8.36596e-15	81.2629	71	G14712V01_(single)_contig_56513	gnl|BL_ORD_ID|1950491	tr|D7LHL4|D7LHL4_ARALL Predicted protein OS=Arabidopsis lyrata subsp. lyrata GN=ARALYDRAFT_668395 PE=3 SV=1
888	15
889	15
890	15					unpha-siRNA	CTAAGTCGGATATAATTGGCA	0.1	0.2	0.2	0.5	+	2.12405e-35	136.346	116	G14712V01_(single)_contig_60588	gnl|BL_ORD_ID|1513156	tr|K7M1L8|K7M1L8_SOYBN Uncharacterized protein OS=Glycine max PE=4 SV=1
891	15												3.22377e-134	400.208	231	G14712V01_(single)_contig_16424	gnl|BL_ORD_ID|1192777	tr|I0B681|I0B681_GOSHI MFS OS=Gossypium hirsutum PE=2 SV=1
892	15												5.41267	31.9574	35	G14712V01_(single)_contig_12303	gnl|BL_ORD_ID|1894439	tr|Q2QQ75|Q2QQ75_ORYSJ Transposon protein, putative, CACTA, En/Spm sub-class OS=Oryza sativa subsp. japonica GN=LOC_Os12g31980 PE=4 SV=1
893	15												1.13418e-08	60.077	115	gi_195983572_gb_FL577378.1_FL577378	gnl|BL_ORD_ID|1771671	tr|Q9ZWT4|Q9ZWT4_IPOPU Transposase OS=Ipomoea purpurea PE=4 SV=1
894	15
895	15
896	16	>contig_566189	173	201	Jacalin-like lectin 3
897	16					pha-siRNA	TATACATGCCATAGACTCGAA	2.2	5.2	4.5	11.9	+	4.63389	33.8834	76	G14712V01_(single)_contig_17353	gnl|BL_ORD_ID|441233	tr|J3MV52|J3MV52_ORYBR Uncharacterized protein OS=Oryza brachyantha GN=OB08G29830 PE=4 SV=1
898	16												4.27546	30.8018	37	G14712V01_(single)_contig_44256	gnl|BL_ORD_ID|1084756	tr|D8S8G8|D8S8G8_SELML Putative uncharacterized protein (Fragment) OS=Selaginella moellendorffii GN=SELMODRAFT_28959 PE=4 SV=1
899	16												6.05209	33.113	53	gi_21092375_gb_BQ404688.1_BQ404688	gnl|BL_ORD_ID|1377075	tr|M0ZKJ6|M0ZKJ6_SOLTU Serine/threonine-protein kinase OS=Solanum tuberosum GN=PGSC0003DMG400001059 PE=3 SV=1
900	16												2.82231	34.6538	73	G14712V01_(single)_contig_23140	gnl|BL_ORD_ID|970633	tr|F6H4B2|F6H4B2_VITVI Putative uncharacterized protein OS=Vitis vinifera GN=VIT_07s0031g01670 PE=3 SV=1
901	16												7.31891	32.3426	45	G14712V01_(single)_contig_83800	gnl|BL_ORD_ID|1688170	tr|M0T9E7|M0T9E7_MUSAM Uncharacterized protein OS=Musa acuminata subsp. malaccensis PE=4 SV=1
902	16												2.83687e-19	89.7373	154	G14712V01_(single)_contig_67317	gnl|BL_ORD_ID|1538327	tr|B9I0P3|B9I0P3_POPTR Uncharacterized protein OS=Populus trichocarpa GN=POPTR_0011s15190g PE=4 SV=2
903	16												6.8099	33.113	44	G14712V01_(single)_contig_23457	gnl|BL_ORD_ID|1659058	tr|M0RQ34|M0RQ34_MUSAM Uncharacterized protein OS=Musa acuminata subsp. malaccensis PE=4 SV=1
904	16												1.86716	31.9574	30	gi_195983226_gb_FL576408.1_FL576408	gnl|BL_ORD_ID|984486	tr|F6I6S2|F6I6S2_VITVI Putative uncharacterized protein OS=Vitis vinifera GN=VIT_12s0121g00380 PE=4 SV=1
905	16
906	16
907	16					pha-siRNA	TTCGAGTCTATGGCATGTATA	2.6	1.5	4	8.1	-	1.17739	35.039	15	G14712V01_(single)_contig_44601	gnl|BL_ORD_ID|1369768	tr|Q60CY2|Q60CY2_SOLTU Putative polyprotein, identical OS=Solanum tuberosum GN=STB1_57t00003 PE=4 SV=1
908	16												4.28482	31.5722	75	G14712V01_(single)_contig_45245	gnl|BL_ORD_ID|929664	tr|W1NMW1|W1NMW1_AMBTC Uncharacterized protein OS=Amborella trichopoda GN=AMTR_s00074p00106610 PE=4 SV=1
909	16												6.86569e-20	91.2781	169	G14712V01_(single)_contig_8681	gnl|BL_ORD_ID|317657	tr|G7LC62|G7LC62_MEDTR Serine/threonine protein kinase OS=Medicago truncatula GN=MTR_8g092290 PE=4 SV=1
910	16												1.78055e-45	166.777	94	G14712V01_(single)_contig_27244	gnl|BL_ORD_ID|1190796	tr|A4L9W4|A4L9W4_GOSHI Auxin response factor OS=Gossypium hirsutum GN=ARF3 PE=2 SV=1
911	16												2.74069	31.187	38	G14712V01_(single)_contig_89151	gnl|BL_ORD_ID|142381	tr|K7K6Q9|K7K6Q9_SOYBN Uncharacterized protein OS=Glycine max PE=4 SV=1
912	16												1.54416	33.8834	72	G14712V01_(single)_contig_68470	gnl|BL_ORD_ID|335620	tr|G7K1P8|G7K1P8_MEDTR ATP-dependent DNA helicase PIF1 OS=Medicago truncatula GN=MTR_5g078260 PE=4 SV=1
913	16												8.39196	31.9574	55	G14712V01_(single)_contig_33674	gnl|BL_ORD_ID|1065644	tr|A4S6I5|A4S6I5_OSTLU Predicted protein OS=Ostreococcus lucimarinus (strain CCE9901) GN=OSTLU_51201 PE=3 SV=1
914	16												4.30978	32.7278	36	G14712V01_(single)_contig_75989	gnl|BL_ORD_ID|1683397	tr|M0TCQ6|M0TCQ6_MUSAM Uncharacterized protein OS=Musa acuminata subsp. malaccensis PE=4 SV=1
915	16												3.25416	33.8834	60	gi_195983071_gb_FL577224.1_FL577224	gnl|BL_ORD_ID|407068	tr|M5W957|M5W957_PRUPE Uncharacterized protein OS=Prunus persica GN=PRUPE_ppa003060mg PE=4 SV=1
916	16
917	16
918	16					unpha-siRNA	CTATACATGCCATAGACTCGA	0.6	1.9	2.6	5.1	+	9.55645	33.113	54	G14712V01_(single)_contig_86936	gnl|BL_ORD_ID|722141	tr|K7W7Z1|K7W7Z1_MAIZE Ubiquitin-protein ligase OS=Zea mays GN=ZEAMMB73_547914 PE=4 SV=1
919	16												4.27546	30.8018	37	G14712V01_(single)_contig_44256	gnl|BL_ORD_ID|1084756	tr|D8S8G8|D8S8G8_SELML Putative uncharacterized protein (Fragment) OS=Selaginella moellendorffii GN=SELMODRAFT_28959 PE=4 SV=1
920	16												4.63389	33.8834	76	G14712V01_(single)_contig_17353	gnl|BL_ORD_ID|441233	tr|J3MV52|J3MV52_ORYBR Uncharacterized protein OS=Oryza brachyantha GN=OB08G29830 PE=4 SV=1
921	16												1.86716	31.9574	30	gi_195983226_gb_FL576408.1_FL576408	gnl|BL_ORD_ID|984486	tr|F6I6S2|F6I6S2_VITVI Putative uncharacterized protein OS=Vitis vinifera GN=VIT_12s0121g00380 PE=4 SV=1
922	16
923	16
924	16					unpha-siRNA	TCGAGTCTATGGCATGTATAG	0.4	0.2	0.8	1.4	-	2.42268e-102	305.064	152	gi_436407424_gb_JG847838.1_JG847838	gnl|BL_ORD_ID|1190180	tr|A6YRS2|A6YRS2_GOSHI Isopentenyltransferase (Fragment) OS=Gossypium hirsutum PE=2 SV=1
925	16												2.60856e-40	43.5134	57	G14712V01_(single)_contig_43863	gnl|BL_ORD_ID|407086	tr|M5WCD2|M5WCD2_PRUPE Uncharacterized protein OS=Prunus persica GN=PRUPE_ppa015630mg PE=4 SV=1
926	16												1.78055e-45	166.777	94	G14712V01_(single)_contig_27244	gnl|BL_ORD_ID|1190796	tr|A4L9W4|A4L9W4_GOSHI Auxin response factor OS=Gossypium hirsutum GN=ARF3 PE=2 SV=1
927	16												1.42227e-21	54.299	51	G14712V01_(single)_contig_42500	gnl|BL_ORD_ID|1869941	tr|Q2R9J3|Q2R9J3_ORYSJ Retrotransposon protein, putative, unclassified OS=Oryza sativa subsp. japonica GN=LOC_Os11g08550 PE=4 SV=1
928	16												2.74069	31.187	38	G14712V01_(single)_contig_89151	gnl|BL_ORD_ID|142381	tr|K7K6Q9|K7K6Q9_SOYBN Uncharacterized protein OS=Glycine max PE=4 SV=1
929	16												1.54416	33.8834	72	G14712V01_(single)_contig_68470	gnl|BL_ORD_ID|335620	tr|G7K1P8|G7K1P8_MEDTR ATP-dependent DNA helicase PIF1 OS=Medicago truncatula GN=MTR_5g078260 PE=4 SV=1
930	16												8.39196	31.9574	55	G14712V01_(single)_contig_33674	gnl|BL_ORD_ID|1065644	tr|A4S6I5|A4S6I5_OSTLU Predicted protein OS=Ostreococcus lucimarinus (strain CCE9901) GN=OSTLU_51201 PE=3 SV=1
931	16												4.30978	32.7278	36	G14712V01_(single)_contig_75989	gnl|BL_ORD_ID|1683397	tr|M0TCQ6|M0TCQ6_MUSAM Uncharacterized protein OS=Musa acuminata subsp. malaccensis PE=4 SV=1
932	16												3.25416	33.8834	60	gi_195983071_gb_FL577224.1_FL577224	gnl|BL_ORD_ID|407068	tr|M5W957|M5W957_PRUPE Uncharacterized protein OS=Prunus persica GN=PRUPE_ppa003060mg PE=4 SV=1
933	16
934	16
935	16					unpha-siRNA	CGAGTCTATGGCATGTATAGG	0.2	0.4	0.2	0.8	-	4.28482	31.5722	75	G14712V01_(single)_contig_45245	gnl|BL_ORD_ID|929664	tr|W1NMW1|W1NMW1_AMBTC Uncharacterized protein OS=Amborella trichopoda GN=AMTR_s00074p00106610 PE=4 SV=1
936	16												0.715686	35.4242	65	G14712V01_(single)_contig_31723	gnl|BL_ORD_ID|1148162	tr|Q01KU9|Q01KU9_ORYSA OSIGBa0115A19.3 protein OS=Oryza sativa GN=OSIGBa0115A19.3 PE=4 SV=1
937	16												1.54416	33.8834	72	G14712V01_(single)_contig_68470	gnl|BL_ORD_ID|335620	tr|G7K1P8|G7K1P8_MEDTR ATP-dependent DNA helicase PIF1 OS=Medicago truncatula GN=MTR_5g078260 PE=4 SV=1
938	16												8.39196	31.9574	55	G14712V01_(single)_contig_33674	gnl|BL_ORD_ID|1065644	tr|A4S6I5|A4S6I5_OSTLU Predicted protein OS=Ostreococcus lucimarinus (strain CCE9901) GN=OSTLU_51201 PE=3 SV=1
939	16												2.74069	31.187	38	G14712V01_(single)_contig_89151	gnl|BL_ORD_ID|142381	tr|K7K6Q9|K7K6Q9_SOYBN Uncharacterized protein OS=Glycine max PE=4 SV=1
940	16												5.17607	32.3426	76	G14712V01_(single)_contig_40263	gnl|BL_ORD_ID|1802374	tr|D8TRN2|D8TRN2_VOLCA Dynein heavy chain 6 OS=Volvox carteri GN=Dhc6 PE=4 SV=1
941	16												3.25416	33.8834	60	gi_195983071_gb_FL577224.1_FL577224	gnl|BL_ORD_ID|407068	tr|M5W957|M5W957_PRUPE Uncharacterized protein OS=Prunus persica GN=PRUPE_ppa003060mg PE=4 SV=1
942	16												4.30978	32.7278	36	G14712V01_(single)_contig_75989	gnl|BL_ORD_ID|1683397	tr|M0TCQ6|M0TCQ6_MUSAM Uncharacterized protein OS=Musa acuminata subsp. malaccensis PE=4 SV=1
943	16
944	16
945	16					unpha-siRNA	TTTCGAGTCTATGGCATGTAT	0.2	0.2	0.1	0.5	-	2.29351e-31	124.79	125	G14712V01_(single)_contig_67962	gnl|BL_ORD_ID|1303848	tr|A2I5E5|A2I5E5_BETVU Retrotransposon protein OS=Beta vulgaris PE=4 SV=1
946	16												1.39717e-127	380.178	255	G14712V01_(single)_contig_42215	gnl|BL_ORD_ID|1476291	tr|B9MU58|B9MU58_POPTR Syntaxin family protein OS=Populus trichocarpa GN=POPTR_0001s02100g PE=4 SV=1
947	16												0	923.309	785	G14712V01_(single)_contig_13939	gnl|BL_ORD_ID|1351581	tr|V7CGQ1|V7CGQ1_PHAVU Uncharacterized protein OS=Phaseolus vulgaris GN=PHAVU_002G058700g PE=4 SV=1
948	16												4.28482	31.5722	75	G14712V01_(single)_contig_45245	gnl|BL_ORD_ID|929664	tr|W1NMW1|W1NMW1_AMBTC Uncharacterized protein OS=Amborella trichopoda GN=AMTR_s00074p00106610 PE=4 SV=1
949	16												6.86569e-20	91.2781	169	G14712V01_(single)_contig_8681	gnl|BL_ORD_ID|317657	tr|G7LC62|G7LC62_MEDTR Serine/threonine protein kinase OS=Medicago truncatula GN=MTR_8g092290 PE=4 SV=1
950	16												2.74069	31.187	38	G14712V01_(single)_contig_89151	gnl|BL_ORD_ID|142381	tr|K7K6Q9|K7K6Q9_SOYBN Uncharacterized protein OS=Glycine max PE=4 SV=1
951	16												1.17739	35.039	15	G14712V01_(single)_contig_44601	gnl|BL_ORD_ID|1369768	tr|Q60CY2|Q60CY2_SOLTU Putative polyprotein, identical OS=Solanum tuberosum GN=STB1_57t00003 PE=4 SV=1
952	16												1.54416	33.8834	72	G14712V01_(single)_contig_68470	gnl|BL_ORD_ID|335620	tr|G7K1P8|G7K1P8_MEDTR ATP-dependent DNA helicase PIF1 OS=Medicago truncatula GN=MTR_5g078260 PE=4 SV=1
953	16												8.39196	31.9574	55	G14712V01_(single)_contig_33674	gnl|BL_ORD_ID|1065644	tr|A4S6I5|A4S6I5_OSTLU Predicted protein OS=Ostreococcus lucimarinus (strain CCE9901) GN=OSTLU_51201 PE=3 SV=1
954	16												4.30978	32.7278	36	G14712V01_(single)_contig_75989	gnl|BL_ORD_ID|1683397	tr|M0TCQ6|M0TCQ6_MUSAM Uncharacterized protein OS=Musa acuminata subsp. malaccensis PE=4 SV=1
955	16												3.25416	33.8834	60	gi_195983071_gb_FL577224.1_FL577224	gnl|BL_ORD_ID|407068	tr|M5W957|M5W957_PRUPE Uncharacterized protein OS=Prunus persica GN=PRUPE_ppa003060mg PE=4 SV=1
956	16
957	16
958	17	>contig_302285	20	157	Arginine N-methyltransferase 3
959	17					pha-siRNA	TATACATGCCATAGACTCGAA	2.2	5.2	4.5	11.9	+	4.63389	33.8834	76	G14712V01_(single)_contig_17353	gnl|BL_ORD_ID|441233	tr|J3MV52|J3MV52_ORYBR Uncharacterized protein OS=Oryza brachyantha GN=OB08G29830 PE=4 SV=1
960	17												4.27546	30.8018	37	G14712V01_(single)_contig_44256	gnl|BL_ORD_ID|1084756	tr|D8S8G8|D8S8G8_SELML Putative uncharacterized protein (Fragment) OS=Selaginella moellendorffii GN=SELMODRAFT_28959 PE=4 SV=1
961	17												6.05209	33.113	53	gi_21092375_gb_BQ404688.1_BQ404688	gnl|BL_ORD_ID|1377075	tr|M0ZKJ6|M0ZKJ6_SOLTU Serine/threonine-protein kinase OS=Solanum tuberosum GN=PGSC0003DMG400001059 PE=3 SV=1
962	17												2.82231	34.6538	73	G14712V01_(single)_contig_23140	gnl|BL_ORD_ID|970633	tr|F6H4B2|F6H4B2_VITVI Putative uncharacterized protein OS=Vitis vinifera GN=VIT_07s0031g01670 PE=3 SV=1
963	17												7.31891	32.3426	45	G14712V01_(single)_contig_83800	gnl|BL_ORD_ID|1688170	tr|M0T9E7|M0T9E7_MUSAM Uncharacterized protein OS=Musa acuminata subsp. malaccensis PE=4 SV=1
964	17												2.83687e-19	89.7373	154	G14712V01_(single)_contig_67317	gnl|BL_ORD_ID|1538327	tr|B9I0P3|B9I0P3_POPTR Uncharacterized protein OS=Populus trichocarpa GN=POPTR_0011s15190g PE=4 SV=2
965	17												6.8099	33.113	44	G14712V01_(single)_contig_23457	gnl|BL_ORD_ID|1659058	tr|M0RQ34|M0RQ34_MUSAM Uncharacterized protein OS=Musa acuminata subsp. malaccensis PE=4 SV=1
966	17												1.86716	31.9574	30	gi_195983226_gb_FL576408.1_FL576408	gnl|BL_ORD_ID|984486	tr|F6I6S2|F6I6S2_VITVI Putative uncharacterized protein OS=Vitis vinifera GN=VIT_12s0121g00380 PE=4 SV=1
967	17
968	17
969	17					pha-siRNA	TTCGAGTCTATGGCATGTATA	2.6	1.5	4	8.1	-	1.17739	35.039	15	G14712V01_(single)_contig_44601	gnl|BL_ORD_ID|1369768	tr|Q60CY2|Q60CY2_SOLTU Putative polyprotein, identical OS=Solanum tuberosum GN=STB1_57t00003 PE=4 SV=1
970	17												4.28482	31.5722	75	G14712V01_(single)_contig_45245	gnl|BL_ORD_ID|929664	tr|W1NMW1|W1NMW1_AMBTC Uncharacterized protein OS=Amborella trichopoda GN=AMTR_s00074p00106610 PE=4 SV=1
971	17												6.86569e-20	91.2781	169	G14712V01_(single)_contig_8681	gnl|BL_ORD_ID|317657	tr|G7LC62|G7LC62_MEDTR Serine/threonine protein kinase OS=Medicago truncatula GN=MTR_8g092290 PE=4 SV=1
972	17												1.78055e-45	166.777	94	G14712V01_(single)_contig_27244	gnl|BL_ORD_ID|1190796	tr|A4L9W4|A4L9W4_GOSHI Auxin response factor OS=Gossypium hirsutum GN=ARF3 PE=2 SV=1
973	17												2.74069	31.187	38	G14712V01_(single)_contig_89151	gnl|BL_ORD_ID|142381	tr|K7K6Q9|K7K6Q9_SOYBN Uncharacterized protein OS=Glycine max PE=4 SV=1
974	17												1.54416	33.8834	72	G14712V01_(single)_contig_68470	gnl|BL_ORD_ID|335620	tr|G7K1P8|G7K1P8_MEDTR ATP-dependent DNA helicase PIF1 OS=Medicago truncatula GN=MTR_5g078260 PE=4 SV=1
975	17												8.39196	31.9574	55	G14712V01_(single)_contig_33674	gnl|BL_ORD_ID|1065644	tr|A4S6I5|A4S6I5_OSTLU Predicted protein OS=Ostreococcus lucimarinus (strain CCE9901) GN=OSTLU_51201 PE=3 SV=1
976	17												4.30978	32.7278	36	G14712V01_(single)_contig_75989	gnl|BL_ORD_ID|1683397	tr|M0TCQ6|M0TCQ6_MUSAM Uncharacterized protein OS=Musa acuminata subsp. malaccensis PE=4 SV=1
977	17												3.25416	33.8834	60	gi_195983071_gb_FL577224.1_FL577224	gnl|BL_ORD_ID|407068	tr|M5W957|M5W957_PRUPE Uncharacterized protein OS=Prunus persica GN=PRUPE_ppa003060mg PE=4 SV=1
978	17
979	17
980	17					pha-siRNA	TGATAATATCTCTGACGGCCT	2	3.6	2.4	8	+	1.86716	31.9574	30	gi_195983226_gb_FL576408.1_FL576408	gnl|BL_ORD_ID|984486	tr|F6I6S2|F6I6S2_VITVI Putative uncharacterized protein OS=Vitis vinifera GN=VIT_12s0121g00380 PE=4 SV=1
981	17
982	17
983	17					unpha-siRNA	CTATACATGCCATAGACTCGA	0.6	1.9	2.6	5.1	+	9.55645	33.113	54	G14712V01_(single)_contig_86936	gnl|BL_ORD_ID|722141	tr|K7W7Z1|K7W7Z1_MAIZE Ubiquitin-protein ligase OS=Zea mays GN=ZEAMMB73_547914 PE=4 SV=1
984	17												4.27546	30.8018	37	G14712V01_(single)_contig_44256	gnl|BL_ORD_ID|1084756	tr|D8S8G8|D8S8G8_SELML Putative uncharacterized protein (Fragment) OS=Selaginella moellendorffii GN=SELMODRAFT_28959 PE=4 SV=1
985	17												4.63389	33.8834	76	G14712V01_(single)_contig_17353	gnl|BL_ORD_ID|441233	tr|J3MV52|J3MV52_ORYBR Uncharacterized protein OS=Oryza brachyantha GN=OB08G29830 PE=4 SV=1
986	17												1.86716	31.9574	30	gi_195983226_gb_FL576408.1_FL576408	gnl|BL_ORD_ID|984486	tr|F6I6S2|F6I6S2_VITVI Putative uncharacterized protein OS=Vitis vinifera GN=VIT_12s0121g00380 PE=4 SV=1
987	17
988	17
989	17					unpha-siRNA	TGTGATAATATCTCTGACGGC	1	0.4	0.2	1.6	+	4.08312	32.7278	43	G14712V01_(single)_contig_66628	gnl|BL_ORD_ID|777693	tr|M8BDT1|M8BDT1_AEGTA Hybrid signal transduction histidine kinase I OS=Aegilops tauschii GN=F775_13350 PE=4 SV=1
990	17												1.93361e-73	234.572	156	gi_436404625_gb_JG847613.1_JG847613	gnl|BL_ORD_ID|1477274	tr|B9GI75|B9GI75_POPTR Kinase family protein OS=Populus trichocarpa GN=POPTR_0001s35480g PE=4 SV=1
991	17												3.08296e-29	117.857	70	gi_21093276_gb_BQ405589.1_BQ405589	gnl|BL_ORD_ID|199258	tr|Q9LT56|Q9LT56_ARATH AT3g27560/MMJ24_11 OS=Arabidopsis thaliana GN=ATN1 PE=2 SV=1
992	17												1.86716	31.9574	30	gi_195983226_gb_FL576408.1_FL576408	gnl|BL_ORD_ID|984486	tr|F6I6S2|F6I6S2_VITVI Putative uncharacterized protein OS=Vitis vinifera GN=VIT_12s0121g00380 PE=4 SV=1
993	17
994	17
995	17					unpha-siRNA	TCGAGTCTATGGCATGTATAG	0.4	0.2	0.8	1.4	-	2.42268e-102	305.064	152	gi_436407424_gb_JG847838.1_JG847838	gnl|BL_ORD_ID|1190180	tr|A6YRS2|A6YRS2_GOSHI Isopentenyltransferase (Fragment) OS=Gossypium hirsutum PE=2 SV=1
996	17												2.60856e-40	43.5134	57	G14712V01_(single)_contig_43863	gnl|BL_ORD_ID|407086	tr|M5WCD2|M5WCD2_PRUPE Uncharacterized protein OS=Prunus persica GN=PRUPE_ppa015630mg PE=4 SV=1
997	17												1.78055e-45	166.777	94	G14712V01_(single)_contig_27244	gnl|BL_ORD_ID|1190796	tr|A4L9W4|A4L9W4_GOSHI Auxin response factor OS=Gossypium hirsutum GN=ARF3 PE=2 SV=1
998	17												1.42227e-21	54.299	51	G14712V01_(single)_contig_42500	gnl|BL_ORD_ID|1869941	tr|Q2R9J3|Q2R9J3_ORYSJ Retrotransposon protein, putative, unclassified OS=Oryza sativa subsp. japonica GN=LOC_Os11g08550 PE=4 SV=1
999	17												2.74069	31.187	38	G14712V01_(single)_contig_89151	gnl|BL_ORD_ID|142381	tr|K7K6Q9|K7K6Q9_SOYBN Uncharacterized protein OS=Glycine max PE=4 SV=1
1000	17												1.54416	33.8834	72	G14712V01_(single)_contig_68470	gnl|BL_ORD_ID|335620	tr|G7K1P8|G7K1P8_MEDTR ATP-dependent DNA helicase PIF1 OS=Medicago truncatula GN=MTR_5g078260 PE=4 SV=1
1001	17												8.39196	31.9574	55	G14712V01_(single)_contig_33674	gnl|BL_ORD_ID|1065644	tr|A4S6I5|A4S6I5_OSTLU Predicted protein OS=Ostreococcus lucimarinus (strain CCE9901) GN=OSTLU_51201 PE=3 SV=1
1002	17												4.30978	32.7278	36	G14712V01_(single)_contig_75989	gnl|BL_ORD_ID|1683397	tr|M0TCQ6|M0TCQ6_MUSAM Uncharacterized protein OS=Musa acuminata subsp. malaccensis PE=4 SV=1
1003	17												3.25416	33.8834	60	gi_195983071_gb_FL577224.1_FL577224	gnl|BL_ORD_ID|407068	tr|M5W957|M5W957_PRUPE Uncharacterized protein OS=Prunus persica GN=PRUPE_ppa003060mg PE=4 SV=1
1004	17
1005	17
1006	17					unpha-siRNA	CGAGTCTATGGCATGTATAGG	0.2	0.4	0.2	0.8	-	4.28482	31.5722	75	G14712V01_(single)_contig_45245	gnl|BL_ORD_ID|929664	tr|W1NMW1|W1NMW1_AMBTC Uncharacterized protein OS=Amborella trichopoda GN=AMTR_s00074p00106610 PE=4 SV=1
1007	17												0.715686	35.4242	65	G14712V01_(single)_contig_31723	gnl|BL_ORD_ID|1148162	tr|Q01KU9|Q01KU9_ORYSA OSIGBa0115A19.3 protein OS=Oryza sativa GN=OSIGBa0115A19.3 PE=4 SV=1
1008	17												1.54416	33.8834	72	G14712V01_(single)_contig_68470	gnl|BL_ORD_ID|335620	tr|G7K1P8|G7K1P8_MEDTR ATP-dependent DNA helicase PIF1 OS=Medicago truncatula GN=MTR_5g078260 PE=4 SV=1
1009	17												8.39196	31.9574	55	G14712V01_(single)_contig_33674	gnl|BL_ORD_ID|1065644	tr|A4S6I5|A4S6I5_OSTLU Predicted protein OS=Ostreococcus lucimarinus (strain CCE9901) GN=OSTLU_51201 PE=3 SV=1
1010	17												2.74069	31.187	38	G14712V01_(single)_contig_89151	gnl|BL_ORD_ID|142381	tr|K7K6Q9|K7K6Q9_SOYBN Uncharacterized protein OS=Glycine max PE=4 SV=1
1011	17												5.17607	32.3426	76	G14712V01_(single)_contig_40263	gnl|BL_ORD_ID|1802374	tr|D8TRN2|D8TRN2_VOLCA Dynein heavy chain 6 OS=Volvox carteri GN=Dhc6 PE=4 SV=1
1012	17												3.25416	33.8834	60	gi_195983071_gb_FL577224.1_FL577224	gnl|BL_ORD_ID|407068	tr|M5W957|M5W957_PRUPE Uncharacterized protein OS=Prunus persica GN=PRUPE_ppa003060mg PE=4 SV=1
1013	17												4.30978	32.7278	36	G14712V01_(single)_contig_75989	gnl|BL_ORD_ID|1683397	tr|M0TCQ6|M0TCQ6_MUSAM Uncharacterized protein OS=Musa acuminata subsp. malaccensis PE=4 SV=1
1014	17
1015	17
1016	17					unpha-siRNA	GATAATATCTCTGACGGCCTC	0.1	0.1	0.4	0.6	+	1.86716	31.9574	30	gi_195983226_gb_FL576408.1_FL576408	gnl|BL_ORD_ID|984486	tr|F6I6S2|F6I6S2_VITVI Putative uncharacterized protein OS=Vitis vinifera GN=VIT_12s0121g00380 PE=4 SV=1
1017	17
1018	17
1019	17					unpha-siRNA	GTGATAATATCTCTGACGGCC	0.1	0.2	0.2	0.5	+	1.86716	31.9574	30	gi_195983226_gb_FL576408.1_FL576408	gnl|BL_ORD_ID|984486	tr|F6I6S2|F6I6S2_VITVI Putative uncharacterized protein OS=Vitis vinifera GN=VIT_12s0121g00380 PE=4 SV=1
1020	17
1021	17
1022	17					unpha-siRNA	TTTCGAGTCTATGGCATGTAT	0.2	0.2	0.1	0.5	-	2.29351e-31	124.79	125	G14712V01_(single)_contig_67962	gnl|BL_ORD_ID|1303848	tr|A2I5E5|A2I5E5_BETVU Retrotransposon protein OS=Beta vulgaris PE=4 SV=1
1023	17												1.39717e-127	380.178	255	G14712V01_(single)_contig_42215	gnl|BL_ORD_ID|1476291	tr|B9MU58|B9MU58_POPTR Syntaxin family protein OS=Populus trichocarpa GN=POPTR_0001s02100g PE=4 SV=1
1024	17												0	923.309	785	G14712V01_(single)_contig_13939	gnl|BL_ORD_ID|1351581	tr|V7CGQ1|V7CGQ1_PHAVU Uncharacterized protein OS=Phaseolus vulgaris GN=PHAVU_002G058700g PE=4 SV=1
1025	17												4.28482	31.5722	75	G14712V01_(single)_contig_45245	gnl|BL_ORD_ID|929664	tr|W1NMW1|W1NMW1_AMBTC Uncharacterized protein OS=Amborella trichopoda GN=AMTR_s00074p00106610 PE=4 SV=1
1026	17												6.86569e-20	91.2781	169	G14712V01_(single)_contig_8681	gnl|BL_ORD_ID|317657	tr|G7LC62|G7LC62_MEDTR Serine/threonine protein kinase OS=Medicago truncatula GN=MTR_8g092290 PE=4 SV=1
1027	17												2.74069	31.187	38	G14712V01_(single)_contig_89151	gnl|BL_ORD_ID|142381	tr|K7K6Q9|K7K6Q9_SOYBN Uncharacterized protein OS=Glycine max PE=4 SV=1
1028	17												1.17739	35.039	15	G14712V01_(single)_contig_44601	gnl|BL_ORD_ID|1369768	tr|Q60CY2|Q60CY2_SOLTU Putative polyprotein, identical OS=Solanum tuberosum GN=STB1_57t00003 PE=4 SV=1
1029	17												1.54416	33.8834	72	G14712V01_(single)_contig_68470	gnl|BL_ORD_ID|335620	tr|G7K1P8|G7K1P8_MEDTR ATP-dependent DNA helicase PIF1 OS=Medicago truncatula GN=MTR_5g078260 PE=4 SV=1
1030	17												8.39196	31.9574	55	G14712V01_(single)_contig_33674	gnl|BL_ORD_ID|1065644	tr|A4S6I5|A4S6I5_OSTLU Predicted protein OS=Ostreococcus lucimarinus (strain CCE9901) GN=OSTLU_51201 PE=3 SV=1
1031	17												4.30978	32.7278	36	G14712V01_(single)_contig_75989	gnl|BL_ORD_ID|1683397	tr|M0TCQ6|M0TCQ6_MUSAM Uncharacterized protein OS=Musa acuminata subsp. malaccensis PE=4 SV=1
1032	17												3.25416	33.8834	60	gi_195983071_gb_FL577224.1_FL577224	gnl|BL_ORD_ID|407068	tr|M5W957|M5W957_PRUPE Uncharacterized protein OS=Prunus persica GN=PRUPE_ppa003060mg PE=4 SV=1
1033	17
1034	17
1035	18	>contig_1092178	110	133	Repeat 27
1036	18					pha-siRNA	CAGTCGCTGCAGCTTCCGGTA	6.7	1.1	0.6	8.4	+	9.61049e-27	106.301	68	G14712V01_(single)_contig_3064	gnl|BL_ORD_ID|195098	tr|Q94AQ8|Q94AQ8_ARATH NDH-dependent cyclic electron flow 1 OS=Arabidopsis thaliana GN=NDF2 PE=2 SV=1
1037	18												1.32846e-80	258.455	170	G14712V01_(single)_contig_31102	gnl|BL_ORD_ID|1419692	tr|C9E9W1|C9E9W1_CAMSI Embryonic flower 2 OS=Camellia sinensis GN=EMF2 PE=2 SV=1
1038	18												0	989.564	546	G14712V01_(single)_contig_43129	gnl|BL_ORD_ID|1862230	tr|D9ZJC6|D9ZJC6_MALDO TCP domain class transcription factor OS=Malus domestica GN=TCP10 PE=2 SV=1
1039	18												1.80002e-109	330.872	181	gi_11200905_gb_BF269910.1_BF269910	gnl|BL_ORD_ID|297960	tr|G7KQ56|G7KQ56_MEDTR T-complex protein 1 subunit theta OS=Medicago truncatula GN=MTR_6g032870 PE=3 SV=1
1040	18												1.61267e-61	205.297	114	gi_436399740_gb_JG846419.1_JG846419	gnl|BL_ORD_ID|620686	tr|B9SHG6|B9SHG6_RICCO Chaperonin containing t-complex protein 1, theta subunit, tcpq, putative OS=Ricinus communis GN=RCOM_1121730 PE=3 SV=1
1041	18												6.32339e-160	461.84	313	G14712V01_(single)_contig_79861	gnl|BL_ORD_ID|1934375	tr|D7KQN4|D7KQN4_ARALL Aspartate/glutamate/uridylate kinase family protein OS=Arabidopsis lyrata subsp. lyrata GN=ARALYDRAFT_472744 PE=4 SV=1
1042	18												1.70188e-31	123.25	81	G14712V01_(single)_contig_77922	gnl|BL_ORD_ID|1344393	tr|G8DCX4|G8DCX4_PHAVU Putative Ty-1 copia retrotransposon OS=Phaseolus vulgaris PE=4 SV=1
1043	18
1044	18
1045	18					pha-siRNA	TACCGGAAGCTGCAGCGACTG	0.4	0.1	0.1	0.6	-	5.82228e-66	223.787	315	G14712V01_(single)_contig_81471	gnl|BL_ORD_ID|604011	tr|B9RV64|B9RV64_RICCO Nucleosome-binding protein, putative OS=Ricinus communis GN=RCOM_0900000 PE=4 SV=1
1046	18
1047	18
1048	18					unpha-siRNA	CCGGAAGCTGCAGCGACTGCT	0.4	0.1	0.4	0.9	-	4.74194e-175	513.457	361	G14712V01_(single)_contig_17444	gnl|BL_ORD_ID|196547	tr|Q8GUF9|Q8GUF9_ARATH At2g36810 OS=Arabidopsis thaliana GN=At2g36810 PE=2 SV=1
1049	18												0	646.351	319	G14712V01_(single)_contig_66577	gnl|BL_ORD_ID|1191599	tr|F1BX59|F1BX59_GOSHI Sucrose synthase OS=Gossypium hirsutum GN=Sus1 PE=3 SV=1
1050	18												1.33539e-45	165.622	118	G14712V01_(single)_contig_2171	gnl|BL_ORD_ID|1484370	tr|B9HZJ9|B9HZJ9_POPTR SPIKE family protein OS=Populus trichocarpa GN=POPTR_0011s00640g PE=4 SV=1
1051	18												1.19674e-17	92.0485	79	G14712V01_(single)_contig_13776	gnl|BL_ORD_ID|19053	sp|Q9ZP54|PARP1_ARATH Poly [ADP-ribose] polymerase 1 OS=Arabidopsis thaliana GN=PARP1 PE=1 SV=2
1052	18												1.84701e-05	48.521	106	G14712V01_(single)_contig_69006	gnl|BL_ORD_ID|208495	tr|Q9LM88|Q9LM88_ARATH At1g20670 OS=Arabidopsis thaliana GN=AT1G20670 PE=2 SV=1
1053	18
1054	18
1055	18					unpha-siRNA	TTACCGGAAGCTGCAGCGACT	0.4	0.2	0.1	0.7	-	2.41097e-71	227.639	167	gi_13248579_gb_BF276284.2_BF276284	gnl|BL_ORD_ID|605857	tr|B9S4U4|B9S4U4_RICCO Protein mrp, putative OS=Ricinus communis GN=RCOM_0992740 PE=4 SV=1
1056	18												0	646.351	319	G14712V01_(single)_contig_66577	gnl|BL_ORD_ID|1191599	tr|F1BX59|F1BX59_GOSHI Sucrose synthase OS=Gossypium hirsutum GN=Sus1 PE=3 SV=1
1057	18												1.33539e-45	165.622	118	G14712V01_(single)_contig_2171	gnl|BL_ORD_ID|1484370	tr|B9HZJ9|B9HZJ9_POPTR SPIKE family protein OS=Populus trichocarpa GN=POPTR_0011s00640g PE=4 SV=1
1058	18
1059	18
1060	18					unpha-siRNA	ACCGGAAGCTGCAGCGACTGC	0.1	0.4	0.1	0.6	-	1.19674e-17	92.0485	79	G14712V01_(single)_contig_13776	gnl|BL_ORD_ID|19053	sp|Q9ZP54|PARP1_ARATH Poly [ADP-ribose] polymerase 1 OS=Arabidopsis thaliana GN=PARP1 PE=1 SV=2
1061	18												4.74194e-175	513.457	361	G14712V01_(single)_contig_17444	gnl|BL_ORD_ID|196547	tr|Q8GUF9|Q8GUF9_ARATH At2g36810 OS=Arabidopsis thaliana GN=At2g36810 PE=2 SV=1
1062	18
1063	18
1064	19	>contig_952226	118	349	Repeat 32
1065	19					pha-siRNA	TGGAGACTCAGACTGGTCGAA	1.2	0.6	2.3	4.1	-	9.95477e-165	486.493	420	G14712V01_(single)_contig_81477	gnl|BL_ORD_ID|1465348	tr|B9NF93|B9NF93_POPTR Protease-associated zinc finger family protein OS=Populus trichocarpa GN=POPTR_0013s11590g PE=2 SV=1
1066	19												2.9605e-31	125.946	105	gi_436408561_gb_JG838184.1_JG838184	gnl|BL_ORD_ID|250254	tr|V4U055|V4U055_9ROSI Uncharacterized protein OS=Citrus clementina GN=CICLE_v10007851mg PE=4 SV=1
1067	19												4.22856e-31	124.79	105	gi_436393619_gb_JG858703.1_JG858703	gnl|BL_ORD_ID|266253	tr|V4UPJ9|V4UPJ9_9ROSI Uncharacterized protein OS=Citrus clementina GN=CICLE_v10007851mg PE=4 SV=1
1068	19												4.56531e-15	78.5666	78	gi_436393341_gb_JG858544.1_JG858544	gnl|BL_ORD_ID|1450068	tr|B9HCQ2|B9HCQ2_POPTR Small MutS related domain-containing family protein OS=Populus trichocarpa GN=POPTR_0006s23550g PE=4 SV=1
1069	19												3.46261e-16	32.3426	16	gi_436406974_gb_JG854615.1_JG854615	gnl|BL_ORD_ID|1450068	tr|B9HCQ2|B9HCQ2_POPTR Small MutS related domain-containing family protein OS=Populus trichocarpa GN=POPTR_0006s23550g PE=4 SV=1
1070	19												4.69895e-30	35.039	35	G14712V01_(single)_contig_72765	gnl|BL_ORD_ID|1147308	tr|Q01N60|Q01N60_ORYSA OSIGBa0127D24.3 protein OS=Oryza sativa GN=OSIGBa0127D24.3 PE=4 SV=1
1071	19
1072	19
1073	19					pha-siRNA	TACATCGAACTTTCTCCAGTA	0.6	0.2	0.1	0.9	+	1.18044e-24	97.8265	51	G14712V01_(single)_contig_12508	gnl|BL_ORD_ID|241271	tr|V4T6V1|V4T6V1_9ROSI Uncharacterized protein OS=Citrus clementina GN=CICLE_v10002429mg PE=4 SV=1
1074	19												7.09616	30.8018	25	G14712V01_(single)_contig_68217	gnl|BL_ORD_ID|1894193	tr|H2KW61|H2KW61_ORYSJ Expressed protein OS=Oryza sativa subsp. japonica GN=LOC_Os11g35050 PE=4 SV=1
1075	19												1.07725e-28	44.669	43	G14712V01_(single)_contig_42393	gnl|BL_ORD_ID|1868393	tr|Q2QQV8|Q2QQV8_ORYSJ Retrotransposon protein, putative, unclassified OS=Oryza sativa subsp. japonica GN=LOC_Os12g29700 PE=4 SV=1
1076	19												2.47399e-34	135.191	127	G14712V01_(single)_contig_59751	gnl|BL_ORD_ID|292547	tr|G7K6U6|G7K6U6_MEDTR Replication protein A 70 kDa DNA-binding subunit OS=Medicago truncatula GN=MTR_5g026890 PE=4 SV=1
1077	19												1.66195	34.6538	51	gi_18099821_gb_BM359075.1_BM359075	gnl|BL_ORD_ID|851831	tr|A9TH09|A9TH09_PHYPA Predicted protein OS=Physcomitrella patens subsp. patens GN=PHYPADRAFT_92661 PE=4 SV=1
1078	19												9.89781e-69	231.106	134	G14712V01_(single)_contig_75676	gnl|BL_ORD_ID|1146071	tr|Q25A78|Q25A78_ORYSA H0413E07.4 protein OS=Oryza sativa GN=H0413E07.4 PE=4 SV=1
1079	19												7.87624e-56	194.512	129	G14712V01_(single)_contig_74800	gnl|BL_ORD_ID|1146071	tr|Q25A78|Q25A78_ORYSA H0413E07.4 protein OS=Oryza sativa GN=H0413E07.4 PE=4 SV=1
1080	19												2.47035e-34	131.339	85	G14712V01_(single)_contig_34815	gnl|BL_ORD_ID|1146071	tr|Q25A78|Q25A78_ORYSA H0413E07.4 protein OS=Oryza sativa GN=H0413E07.4 PE=4 SV=1
1081	19												3.48957e-46	167.548	127	G14712V01_(single)_contig_74553	gnl|BL_ORD_ID|164656	tr|B1N668|B1N668_SOLLC Copia LTR rider OS=Solanum lycopersicum GN=LYC_68t000004 PE=4 SV=1
1082	19												1.72511e-07	54.299	37	G14712V01_(single)_contig_74398	gnl|BL_ORD_ID|1344393	tr|G8DCX4|G8DCX4_PHAVU Putative Ty-1 copia retrotransposon OS=Phaseolus vulgaris PE=4 SV=1
1083	19
1084	19
1085	19					pha-siRNA	TACTGGAGAAAGTTCGATGTA	0.2	0.2	0.4	0.8	-	9.76373e-70	241.506	224	G14712V01_(single)_contig_22168	gnl|BL_ORD_ID|1509092	tr|Q84VH6|Q84VH6_SOYBN Gag-pol polyprotein OS=Glycine max GN=gag-pol PE=4 SV=1
1086	19												1.40947e-23	46.9802	29	G14712V01_(single)_contig_51839	gnl|BL_ORD_ID|1145297	tr|Q01M95|Q01M95_ORYSA OSIGBa0146N20.5 protein OS=Oryza sativa GN=OSIGBa0146N20.5 PE=4 SV=1
1087	19												4.22015e-115	352.443	196	G14712V01_(single)_contig_31225	gnl|BL_ORD_ID|1143002	tr|I1ZBR4|I1ZBR4_PRUAV Cullin 1-like protein B OS=Prunus avium PE=2 SV=1
1088	19												0	562.762	569	G14712V01_(single)_contig_14053	gnl|BL_ORD_ID|185858	tr|V4SEC2|V4SEC2_9ROSI Uncharacterized protein OS=Citrus clementina GN=CICLE_v10027956mg PE=4 SV=1
1089	19												2.08163e-05	52.373	60	G14712V01_(single)_contig_15021	gnl|BL_ORD_ID|1477099	tr|B9HKD6|B9HKD6_POPTR Glycoside hydrolase family 47 family protein OS=Populus trichocarpa GN=POPTR_0008s16080g PE=4 SV=2
1090	19												4.69895e-30	35.039	35	G14712V01_(single)_contig_72765	gnl|BL_ORD_ID|1147308	tr|Q01N60|Q01N60_ORYSA OSIGBa0127D24.3 protein OS=Oryza sativa GN=OSIGBa0127D24.3 PE=4 SV=1
1091	19												3.51763e-41	80.1073	131	G14712V01_(single)_contig_39616	gnl|BL_ORD_ID|1146071	tr|Q25A78|Q25A78_ORYSA H0413E07.4 protein OS=Oryza sativa GN=H0413E07.4 PE=4 SV=1
1092	19												7.95023e-48	172.555	143	G14712V01_(single)_contig_67128	gnl|BL_ORD_ID|164656	tr|B1N668|B1N668_SOLLC Copia LTR rider OS=Solanum lycopersicum GN=LYC_68t000004 PE=4 SV=1
1093	19
1094	19
1095	19					unpha-siRNA	CATACATCGAACTTTCTCCAG	3.9	1.1	0.2	5.2	+	1.07424e-147	87.8113	71	G14712V01_(single)_contig_17135	gnl|BL_ORD_ID|1147965	tr|Q01M93|Q01M93_ORYSA OSIGBa0146N20.7 protein OS=Oryza sativa GN=OSIGBa0146N20.7 PE=4 SV=1
1096	19												7.09616	30.8018	25	G14712V01_(single)_contig_68217	gnl|BL_ORD_ID|1894193	tr|H2KW61|H2KW61_ORYSJ Expressed protein OS=Oryza sativa subsp. japonica GN=LOC_Os11g35050 PE=4 SV=1
1097	19												1.07725e-28	44.669	43	G14712V01_(single)_contig_42393	gnl|BL_ORD_ID|1868393	tr|Q2QQV8|Q2QQV8_ORYSJ Retrotransposon protein, putative, unclassified OS=Oryza sativa subsp. japonica GN=LOC_Os12g29700 PE=4 SV=1
1098	19												1.66195	34.6538	51	gi_18099821_gb_BM359075.1_BM359075	gnl|BL_ORD_ID|851831	tr|A9TH09|A9TH09_PHYPA Predicted protein OS=Physcomitrella patens subsp. patens GN=PHYPADRAFT_92661 PE=4 SV=1
1099	19												1.81368e-19	87.8113	56	G14712V01_(single)_contig_46560	gnl|BL_ORD_ID|1146071	tr|Q25A78|Q25A78_ORYSA H0413E07.4 protein OS=Oryza sativa GN=H0413E07.4 PE=4 SV=1
1100	19												1.49635e-35	77.411	50	G14712V01_(single)_contig_89118	gnl|BL_ORD_ID|1146071	tr|Q25A78|Q25A78_ORYSA H0413E07.4 protein OS=Oryza sativa GN=H0413E07.4 PE=4 SV=1
1101	19												9.89781e-69	231.106	134	G14712V01_(single)_contig_75676	gnl|BL_ORD_ID|1146071	tr|Q25A78|Q25A78_ORYSA H0413E07.4 protein OS=Oryza sativa GN=H0413E07.4 PE=4 SV=1
1102	19												7.87624e-56	194.512	129	G14712V01_(single)_contig_74800	gnl|BL_ORD_ID|1146071	tr|Q25A78|Q25A78_ORYSA H0413E07.4 protein OS=Oryza sativa GN=H0413E07.4 PE=4 SV=1
1103	19												2.47035e-34	131.339	85	G14712V01_(single)_contig_34815	gnl|BL_ORD_ID|1146071	tr|Q25A78|Q25A78_ORYSA H0413E07.4 protein OS=Oryza sativa GN=H0413E07.4 PE=4 SV=1
1104	19												3.48957e-46	167.548	127	G14712V01_(single)_contig_74553	gnl|BL_ORD_ID|164656	tr|B1N668|B1N668_SOLLC Copia LTR rider OS=Solanum lycopersicum GN=LYC_68t000004 PE=4 SV=1
1105	19												1.72511e-07	54.299	37	G14712V01_(single)_contig_74398	gnl|BL_ORD_ID|1344393	tr|G8DCX4|G8DCX4_PHAVU Putative Ty-1 copia retrotransposon OS=Phaseolus vulgaris PE=4 SV=1
1106	19
1107	19
1108	19					unpha-siRNA	CTGGAGAAAGTTCGATGTATG	0.4	0.1	0.1	0.6	-	8.7174	30.0314	29	G14712V01_(single)_contig_3802	gnl|BL_ORD_ID|479140	tr|A1IIY1|A1IIY1_MUSAC Ethylene receptor protein OS=Musa acuminata AAA Group GN=MA-ERS2 PE=2 SV=1
1109	19												1.89152e-98	297.36	216	G14712V01_(single)_contig_12886	gnl|BL_ORD_ID|949256	tr|F6GY65|F6GY65_VITVI Putative uncharacterized protein OS=Vitis vinifera GN=VIT_18s0072g00100 PE=4 SV=1
1110	19												1.20937e-14	77.411	59	gi_13354671_gb_BG445019.1_BG445019	gnl|BL_ORD_ID|1141435	tr|C7E4R4|C7E4R4_9ROSI Plasma membrane intrinsic protein PIP1.3 OS=Populus trichocarpa x Populus deltoides PE=2 SV=1
1111	19												0	857.44	565	G14712V01_(single)_contig_41558	gnl|BL_ORD_ID|1517645	tr|B9I0C7|B9I0C7_POPTR DNA-directed DNA polymerase family protein OS=Populus trichocarpa GN=POPTR_0011s14000g PE=3 SV=2
1112	19												2.08163e-05	52.373	60	G14712V01_(single)_contig_15021	gnl|BL_ORD_ID|1477099	tr|B9HKD6|B9HKD6_POPTR Glycoside hydrolase family 47 family protein OS=Populus trichocarpa GN=POPTR_0008s16080g PE=4 SV=2
1113	19												0.602365	32.7278	52	G14712V01_(single)_contig_70770	gnl|BL_ORD_ID|149903	tr|C5IH88|C5IH88_9SOLN At3g44600-like protein (Fragment) OS=Solanum quitoense PE=4 SV=1
1114	19												1.31021e-61	201.445	97	G14712V01_(single)_contig_63589	gnl|BL_ORD_ID|193418	tr|Q9LFJ7|Q9LFJ7_ARATH ADP-ribosylation factor B1B OS=Arabidopsis thaliana GN=F2K13_210 PE=2 SV=1
1115	19												9.09554e-06	45.0542	60	G14712V01_(single)_contig_69482	gnl|BL_ORD_ID|1912844	tr|Q0DJE4|Q0DJE4_ORYSJ Os05g0296200 protein (Fragment) OS=Oryza sativa subsp. japonica GN=Os05g0296200 PE=4 SV=1
1116	19												9.05858e-40	147.902	106	G14712V01_(single)_contig_73180	gnl|BL_ORD_ID|1147965	tr|Q01M93|Q01M93_ORYSA OSIGBa0146N20.7 protein OS=Oryza sativa GN=OSIGBa0146N20.7 PE=4 SV=1
1117	19												4.69895e-30	35.039	35	G14712V01_(single)_contig_72765	gnl|BL_ORD_ID|1147308	tr|Q01N60|Q01N60_ORYSA OSIGBa0127D24.3 protein OS=Oryza sativa GN=OSIGBa0127D24.3 PE=4 SV=1
1118	19												5.81228e-103	330.487	215	G14712V01_(single)_contig_47585	gnl|BL_ORD_ID|1146071	tr|Q25A78|Q25A78_ORYSA H0413E07.4 protein OS=Oryza sativa GN=H0413E07.4 PE=4 SV=1
1119	19												7.95023e-48	172.555	143	G14712V01_(single)_contig_67128	gnl|BL_ORD_ID|164656	tr|B1N668|B1N668_SOLLC Copia LTR rider OS=Solanum lycopersicum GN=LYC_68t000004 PE=4 SV=1
1120	19												3.51763e-41	80.1073	131	G14712V01_(single)_contig_39616	gnl|BL_ORD_ID|1146071	tr|Q25A78|Q25A78_ORYSA H0413E07.4 protein OS=Oryza sativa GN=H0413E07.4 PE=4 SV=1
1121	19
1122	19
1123	19					unpha-siRNA	TCCCGAACAGTGAAGTGTCGC	0.2	0.2	0.1	0.5	+	1.66246e-88	275.789	173	gi_436397264_gb_JG855805.1_JG855805	gnl|BL_ORD_ID|1945345	tr|D7KDN6|D7KDN6_ARALL TMS membrane family protein OS=Arabidopsis lyrata subsp. lyrata GN=ARALYDRAFT_471816 PE=4 SV=1
1124	19												2.21619	33.8834	46	G14712V01_(single)_contig_20510	gnl|BL_ORD_ID|1459397	tr|B9HJQ2|B9HJQ2_POPTR Phytosulfokine receptor family protein OS=Populus trichocarpa GN=POPTR_0008s14390g PE=4 SV=1
1125	19												1.72511e-07	54.299	37	G14712V01_(single)_contig_74398	gnl|BL_ORD_ID|1344393	tr|G8DCX4|G8DCX4_PHAVU Putative Ty-1 copia retrotransposon OS=Phaseolus vulgaris PE=4 SV=1
1126	19
1127	19
1128	20	>contig_303860	144	168	alcohol dehydrogenase 6
1129	20					pha-siRNA	TCTCGTCAGCATATCGTCGCA	4.1	9.2	1.7	15	-	5.71189	30.0314	38	G14712V01_(single)_contig_66446	gnl|BL_ORD_ID|578601	tr|M4CQH3|M4CQH3_BRARP Uncharacterized protein OS=Brassica rapa subsp. pekinensis GN=BRA006462 PE=4 SV=1
1130	20												8.78489	31.5722	51	G14712V01_(single)_contig_75632	gnl|BL_ORD_ID|530236	tr|F2EDW9|F2EDW9_HORVD Predicted protein OS=Hordeum vulgare var. distichum PE=2 SV=1
1131	20
1132	20
1133	20					pha-siRNA	TGCGACGATATGCTGACGAGA	0.6	0.6	0.6	1.8	+	0	360.533	240	G14712V01_(single)_contig_15555	gnl|BL_ORD_ID|1933244	tr|D7KTE8|D7KTE8_ARALL Predicted protein OS=Arabidopsis lyrata subsp. lyrata GN=ARALYDRAFT_674973 PE=3 SV=1
1134	20												3.81349	32.7278	56	gi_436390480_gb_JG855204.1_JG855204	gnl|BL_ORD_ID|853320	tr|A9SRM0|A9SRM0_PHYPA Predicted protein OS=Physcomitrella patens subsp. patens GN=PHYPADRAFT_230568 PE=4 SV=1
1135	20												8.9781	31.187	36	gi_436400385_gb_JG842984.1_JG842984	gnl|BL_ORD_ID|405570	tr|M5XUM4|M5XUM4_PRUPE Amine oxidase OS=Prunus persica GN=PRUPE_ppa016301mg PE=3 SV=1
1136	20												9.08244	33.113	74	gi_436394457_gb_JG840195.1_JG840195	gnl|BL_ORD_ID|1840746	tr|B8B3N1|B8B3N1_ORYSI Glutamate receptor OS=Oryza sativa subsp. indica GN=OsI_21975 PE=2 SV=1
1137	20												8.91096	30.4166	23	G14712V01_(single)_contig_54743	gnl|BL_ORD_ID|1262436	tr|W5GPV5|W5GPV5_WHEAT Uncharacterized protein OS=Triticum aestivum PE=4 SV=1
1138	20												8.91096	30.4166	23	G14712V01_(single)_contig_54743	gnl|BL_ORD_ID|1262436	tr|W5GPV5|W5GPV5_WHEAT Uncharacterized protein OS=Triticum aestivum PE=4 SV=1
1139	20												4.4175	31.187	49	gi_13248487_gb_BF277051.2_BF277051	gnl|BL_ORD_ID|1990273	tr|I0ZAE8|I0ZAE8_9CHLO Flavin-containing monooxygenase OS=Coccomyxa subellipsoidea C-169 GN=COCSUDRAFT_39236 PE=4 SV=1
1140	20												3.09254e-15	77.7962	64	gi_436389933_gb_JG848717.1_JG848717	gnl|BL_ORD_ID|262198	tr|V4U0U1|V4U0U1_9ROSI Uncharacterized protein (Fragment) OS=Citrus clementina GN=CICLE_v100194962mg PE=4 SV=1
1141	20												9.99175	32.3426	25	gi_436398189_gb_JG838613.1_JG838613	gnl|BL_ORD_ID|629869	tr|B9S548|B9S548_RICCO Putative uncharacterized protein OS=Ricinus communis GN=RCOM_1721290 PE=4 SV=1
1142	20												4.03041	34.2686	56	gi_436387171_gb_JG844658.1_JG844658	gnl|BL_ORD_ID|1491837	tr|K7KHI7|K7KHI7_SOYBN Uncharacterized protein OS=Glycine max PE=4 SV=1
1143	20
1144	20
1145	20					unpha-siRNA	TCGTCAGCATATCGTCGCAAA	0.4	4.8	0.8	6	-	0.0486472	39.6614	25	G14712V01_(single)_contig_27830	gnl|BL_ORD_ID|1935168	tr|D7KX73|D7KX73_ARALL Glycosyltransferase family protein 47 OS=Arabidopsis lyrata subsp. lyrata GN=ARALYDRAFT_340192 PE=4 SV=1
1146	20												3.28646	30.8018	42	G14712V01_(single)_contig_77515	gnl|BL_ORD_ID|1331926	tr|V7CUW2|V7CUW2_PHAVU Uncharacterized protein OS=Phaseolus vulgaris GN=PHAVU_001G041300g PE=4 SV=1
1147	20												0	204.527	101	G14712V01_(single)_contig_55913	gnl|BL_ORD_ID|1339044	tr|V7BEB6|V7BEB6_PHAVU Uncharacterized protein OS=Phaseolus vulgaris GN=PHAVU_007G057000g PE=4 SV=1
1148	20												8.78489	31.5722	51	G14712V01_(single)_contig_75632	gnl|BL_ORD_ID|530236	tr|F2EDW9|F2EDW9_HORVD Predicted protein OS=Hordeum vulgare var. distichum PE=2 SV=1
1149	20
1150	20
1151	20					unpha-siRNA	ATCTCGTCAGCATATCGTCGC	1	3.1	0.8	4.9	-	3.83341e-96	320.087	244	G14712V01_(single)_contig_19294	gnl|BL_ORD_ID|405638	tr|M5X6E6|M5X6E6_PRUPE Uncharacterized protein OS=Prunus persica GN=PRUPE_ppa000280mg PE=4 SV=1
1152	20												6.66381	33.113	51	G14712V01_(single)_contig_60566	gnl|BL_ORD_ID|1044550	tr|V4MGQ3|V4MGQ3_THESL Uncharacterized protein OS=Thellungiella salsuginea GN=EUTSA_v10016430mg PE=4 SV=1
1153	20												5.71189	30.0314	38	G14712V01_(single)_contig_66446	gnl|BL_ORD_ID|578601	tr|M4CQH3|M4CQH3_BRARP Uncharacterized protein OS=Brassica rapa subsp. pekinensis GN=BRA006462 PE=4 SV=1
1154	20												8.78489	31.5722	51	G14712V01_(single)_contig_75632	gnl|BL_ORD_ID|530236	tr|F2EDW9|F2EDW9_HORVD Predicted protein OS=Hordeum vulgare var. distichum PE=2 SV=1
1155	20
1156	20
1157	20					unpha-siRNA	TTTGCGACGATATGCTGACGA	0.6	3.8	0.4	4.8	+	3.81349	32.7278	56	gi_436390480_gb_JG855204.1_JG855204	gnl|BL_ORD_ID|853320	tr|A9SRM0|A9SRM0_PHYPA Predicted protein OS=Physcomitrella patens subsp. patens GN=PHYPADRAFT_230568 PE=4 SV=1
1158	20												8.9781	31.187	36	gi_436400385_gb_JG842984.1_JG842984	gnl|BL_ORD_ID|405570	tr|M5XUM4|M5XUM4_PRUPE Amine oxidase OS=Prunus persica GN=PRUPE_ppa016301mg PE=3 SV=1
1159	20												9.08244	33.113	74	gi_436394457_gb_JG840195.1_JG840195	gnl|BL_ORD_ID|1840746	tr|B8B3N1|B8B3N1_ORYSI Glutamate receptor OS=Oryza sativa subsp. indica GN=OsI_21975 PE=2 SV=1
1160	20												8.91096	30.4166	23	G14712V01_(single)_contig_54743	gnl|BL_ORD_ID|1262436	tr|W5GPV5|W5GPV5_WHEAT Uncharacterized protein OS=Triticum aestivum PE=4 SV=1
1161	20												8.91096	30.4166	23	G14712V01_(single)_contig_54743	gnl|BL_ORD_ID|1262436	tr|W5GPV5|W5GPV5_WHEAT Uncharacterized protein OS=Triticum aestivum PE=4 SV=1
1162	20												4.4175	31.187	49	gi_13248487_gb_BF277051.2_BF277051	gnl|BL_ORD_ID|1990273	tr|I0ZAE8|I0ZAE8_9CHLO Flavin-containing monooxygenase OS=Coccomyxa subellipsoidea C-169 GN=COCSUDRAFT_39236 PE=4 SV=1
1163	20												3.09254e-15	77.7962	64	gi_436389933_gb_JG848717.1_JG848717	gnl|BL_ORD_ID|262198	tr|V4U0U1|V4U0U1_9ROSI Uncharacterized protein (Fragment) OS=Citrus clementina GN=CICLE_v100194962mg PE=4 SV=1
1164	20												9.99175	32.3426	25	gi_436398189_gb_JG838613.1_JG838613	gnl|BL_ORD_ID|629869	tr|B9S548|B9S548_RICCO Putative uncharacterized protein OS=Ricinus communis GN=RCOM_1721290 PE=4 SV=1
1165	20												4.03041	34.2686	56	gi_436387171_gb_JG844658.1_JG844658	gnl|BL_ORD_ID|1491837	tr|K7KHI7|K7KHI7_SOYBN Uncharacterized protein OS=Glycine max PE=4 SV=1
1166	20
1167	20
1168	20					unpha-siRNA	TTGCGACGATATGCTGACGAG	0.1	1.3	0.2	1.6	+	0	950.273	641	G14712V01_(single)_contig_16587	gnl|BL_ORD_ID|1482297	tr|B9IBY9|B9IBY9_POPTR Leucine-rich repeat transmembrane protein kinase OS=Populus trichocarpa GN=POPTR_0014s06430g PE=4 SV=2
1169	20												3.81349	32.7278	56	gi_436390480_gb_JG855204.1_JG855204	gnl|BL_ORD_ID|853320	tr|A9SRM0|A9SRM0_PHYPA Predicted protein OS=Physcomitrella patens subsp. patens GN=PHYPADRAFT_230568 PE=4 SV=1
1170	20												8.9781	31.187	36	gi_436400385_gb_JG842984.1_JG842984	gnl|BL_ORD_ID|405570	tr|M5XUM4|M5XUM4_PRUPE Amine oxidase OS=Prunus persica GN=PRUPE_ppa016301mg PE=3 SV=1
1171	20												9.08244	33.113	74	gi_436394457_gb_JG840195.1_JG840195	gnl|BL_ORD_ID|1840746	tr|B8B3N1|B8B3N1_ORYSI Glutamate receptor OS=Oryza sativa subsp. indica GN=OsI_21975 PE=2 SV=1
1172	20												8.91096	30.4166	23	G14712V01_(single)_contig_54743	gnl|BL_ORD_ID|1262436	tr|W5GPV5|W5GPV5_WHEAT Uncharacterized protein OS=Triticum aestivum PE=4 SV=1
1173	20												8.91096	30.4166	23	G14712V01_(single)_contig_54743	gnl|BL_ORD_ID|1262436	tr|W5GPV5|W5GPV5_WHEAT Uncharacterized protein OS=Triticum aestivum PE=4 SV=1
1174	20												4.4175	31.187	49	gi_13248487_gb_BF277051.2_BF277051	gnl|BL_ORD_ID|1990273	tr|I0ZAE8|I0ZAE8_9CHLO Flavin-containing monooxygenase OS=Coccomyxa subellipsoidea C-169 GN=COCSUDRAFT_39236 PE=4 SV=1
1175	20												3.09254e-15	77.7962	64	gi_436389933_gb_JG848717.1_JG848717	gnl|BL_ORD_ID|262198	tr|V4U0U1|V4U0U1_9ROSI Uncharacterized protein (Fragment) OS=Citrus clementina GN=CICLE_v100194962mg PE=4 SV=1
1176	20												9.99175	32.3426	25	gi_436398189_gb_JG838613.1_JG838613	gnl|BL_ORD_ID|629869	tr|B9S548|B9S548_RICCO Putative uncharacterized protein OS=Ricinus communis GN=RCOM_1721290 PE=4 SV=1
1177	20												4.03041	34.2686	56	gi_436387171_gb_JG844658.1_JG844658	gnl|BL_ORD_ID|1491837	tr|K7KHI7|K7KHI7_SOYBN Uncharacterized protein OS=Glycine max PE=4 SV=1
1178	20
1179	20
1180	20					unpha-siRNA	CTCGTCAGCATATCGTCGCAA	0.2	1.1	0.2	1.5	-	3.28646	30.8018	42	G14712V01_(single)_contig_77515	gnl|BL_ORD_ID|1331926	tr|V7CUW2|V7CUW2_PHAVU Uncharacterized protein OS=Phaseolus vulgaris GN=PHAVU_001G041300g PE=4 SV=1
1181	20												8.78489	31.5722	51	G14712V01_(single)_contig_75632	gnl|BL_ORD_ID|530236	tr|F2EDW9|F2EDW9_HORVD Predicted protein OS=Hordeum vulgare var. distichum PE=2 SV=1
1182	20
1183	20
1184	21	>contig_269824	190	210	ITS/ETS 14
1185	21					pha-siRNA	AAGCGCGCGACCTATACCCGG	1.4	2.1	0.2	3.7	-
1186	21
1187	21
1188	21					pha-siRNA	CCGGGTATAGGTCGCGCGCTT	0.1	0.6	0.1	0.8	+	1.49124e-29	124.79	70	gi_13354810_gb_BG445158.1_BG445158	gnl|BL_ORD_ID|311558	tr|G7LEH3|G7LEH3_MEDTR ATP synthase subunit beta OS=Medicago truncatula GN=MTR_8g037100 PE=4 SV=1
1189	21
1190	21
1191	22	>gi_11207213_gb_BF276143.1_BF276143	20	271	MYB 5
1192	22					pha-siRNA	TCGGAAATACAAGAACCGGTA	8.9	11.1	21.7	41.7	+	9.99091e-73	242.276	131	G14712V01_(single)_contig_32957	gnl|BL_ORD_ID|296976	tr|G7LB83|G7LB83_MEDTR Lysosomal alpha-mannosidase OS=Medicago truncatula GN=MTR_8g075330 PE=4 SV=1
1193	22
1194	22
1195	22					pha-siRNA	TTCCCTTCGAATTGTCGAGTA	2.6	4.6	13.2	20.4	-	8.11372e-145	432.18	372	G14712V01_(single)_contig_42120	gnl|BL_ORD_ID|1469671	tr|B9HDY5|B9HDY5_POPTR Nucleosome assembly family protein OS=Populus trichocarpa GN=POPTR_0006s15090g PE=3 SV=2
1196	22												1.24922e-06	57.3806	130	G14712V01_(single)_contig_19075	gnl|BL_ORD_ID|1474744	tr|K7MZP3|K7MZP3_SOYBN Uncharacterized protein OS=Glycine max PE=4 SV=1
1197	22												4.48413e-05	47.7506	53	G14712V01_(single)_contig_25779	gnl|BL_ORD_ID|1900462	tr|C7J5V5|C7J5V5_ORYSJ Os08g0476600 protein OS=Oryza sativa subsp. japonica GN=Os08g0476600 PE=4 SV=1
1198	22												0.0115028	40.0466	82	gi_11207213_gb_BF276143.1_BF276143	gnl|BL_ORD_ID|421868	tr|F8WLC4|F8WLC4_CITUN MYB transcription factor OS=Citrus unshiu GN=ORF57 PE=4 SV=1
1199	22
1200	22
1201	22					pha-siRNA	CGAATAAGTAAGGTGTGGAGT	0.2	0.1	3.2	3.5	-	3.11298e-97	124.79	69	G14712V01_(single)_contig_33014	gnl|BL_ORD_ID|1458463	tr|U5GU03|U5GU03_POPTR Uncharacterized protein OS=Populus trichocarpa GN=POPTR_0002s26370g PE=4 SV=1
1202	22												0.013691	43.5134	84	G14712V01_(single)_contig_17474	gnl|BL_ORD_ID|1969130	tr|D7L2I5|D7L2I5_ARALL Pentatricopeptide repeat-containing protein OS=Arabidopsis lyrata subsp. lyrata GN=ARALYDRAFT_479811 PE=4 SV=1
1203	22												0.0115028	40.0466	82	gi_11207213_gb_BF276143.1_BF276143	gnl|BL_ORD_ID|421868	tr|F8WLC4|F8WLC4_CITUN MYB transcription factor OS=Citrus unshiu GN=ORF57 PE=4 SV=1
1204	22
1205	22
1206	22					pha-siRNA	AAGAGAGGCAACGACTACAAC	0.1	0.2	0.8	1.1	+	6.77205e-82	261.151	164	gi_57901429_gb_CB066489.1_CB066489	gnl|BL_ORD_ID|338974	tr|G7J7W2|G7J7W2_MEDTR Beta-catenin-like protein OS=Medicago truncatula GN=MTR_3g064180 PE=4 SV=1
1207	22												1.27158e-83	273.092	143	gi_436396455_gb_JG849551.1_JG849551	gnl|BL_ORD_ID|298301	tr|G7IH33|G7IH33_MEDTR Elongation factor EF-2 OS=Medicago truncatula GN=MTR_2g069310 PE=4 SV=1
1208	22												8.88278e-82	261.151	175	gi_21100393_gb_BQ412706.1_BQ412706	gnl|BL_ORD_ID|338974	tr|G7J7W2|G7J7W2_MEDTR Beta-catenin-like protein OS=Medicago truncatula GN=MTR_3g064180 PE=4 SV=1
1209	22												0	786.563	406	G14712V01_(single)_contig_58073	gnl|BL_ORD_ID|1859697	tr|D9ZJC5|D9ZJC5_MALDO TCP domain class transcription factor OS=Malus domestica GN=TCP1 PE=2 SV=1
1210	22												0	622.468	445	G14712V01_(single)_contig_14896	gnl|BL_ORD_ID|4498	sp|Q39254|CAX2_ARATH Vacuolar cation/proton exchanger 2 OS=Arabidopsis thaliana GN=CAX2 PE=1 SV=2
1211	22												3.15225e-70	217.238	142	gi_13248650_gb_BF276752.2_BF276752	gnl|BL_ORD_ID|264998	tr|V4UU59|V4UU59_9ROSI Uncharacterized protein OS=Citrus clementina GN=CICLE_v10012980mg PE=4 SV=1
1212	22												2.18499e-74	230.72	158	gi_21099173_gb_BQ411486.1_BQ411486	gnl|BL_ORD_ID|636617	tr|B9SYV6|B9SYV6_RICCO Putative uncharacterized protein OS=Ricinus communis GN=RCOM_0042280 PE=4 SV=1
1213	22
1214	22
1215	22					pha-siRNA	AGCGCAGAGGCTCTTAATTGG	0.1	0.1	0.6	0.8	+
1216	22
1217	22
1218	22					pha-siRNA	TGTAGTCGTTGCCTCTCTTCG	0.1	0.1	0.4	0.6	-	1.09009e-85	268.085	180	G14712V01_(single)_contig_62253	gnl|BL_ORD_ID|1015825	tr|R0GQJ7|R0GQJ7_9BRAS Methionine aminopeptidase OS=Capsella rubella GN=CARUB_v10009496mg PE=3 SV=1
1219	22												8.12223e-16	82.8037	56	gi_436407273_gb_JG847786.1_JG847786	gnl|BL_ORD_ID|1190262	tr|G3M3J9|G3M3J9_GOSHI Seed storage protein vicilin B (Fragment) OS=Gossypium hirsutum GN=vicB_At PE=4 SV=1
1220	22												4.59977e-47	171.785	204	gi_436391475_gb_JG839369.1_JG839369	gnl|BL_ORD_ID|1190262	tr|G3M3J9|G3M3J9_GOSHI Seed storage protein vicilin B (Fragment) OS=Gossypium hirsutum GN=vicB_At PE=4 SV=1
1221	22												1.14668e-14	78.1814	114	gi_436386328_gb_JG850933.1_JG850933	gnl|BL_ORD_ID|1190262	tr|G3M3J9|G3M3J9_GOSHI Seed storage protein vicilin B (Fragment) OS=Gossypium hirsutum GN=vicB_At PE=4 SV=1
1222	22												8.41118e-17	84.3445	119	gi_436399078_gb_JG852786.1_JG852786	gnl|BL_ORD_ID|1190262	tr|G3M3J9|G3M3J9_GOSHI Seed storage protein vicilin B (Fragment) OS=Gossypium hirsutum GN=vicB_At PE=4 SV=1
1223	22												1.55327e-16	83.1889	119	gi_436391343_gb_JG839237.1_JG839237	gnl|BL_ORD_ID|1190262	tr|G3M3J9|G3M3J9_GOSHI Seed storage protein vicilin B (Fragment) OS=Gossypium hirsutum GN=vicB_At PE=4 SV=1
1224	22												9.3292e-10	62.3882	45	gi_436400748_gb_JG843178.1_JG843178	gnl|BL_ORD_ID|1190262	tr|G3M3J9|G3M3J9_GOSHI Seed storage protein vicilin B (Fragment) OS=Gossypium hirsutum GN=vicB_At PE=4 SV=1
1225	22												9.3292e-10	62.3882	45	gi_436391781_gb_JG839675.1_JG839675	gnl|BL_ORD_ID|1190262	tr|G3M3J9|G3M3J9_GOSHI Seed storage protein vicilin B (Fragment) OS=Gossypium hirsutum GN=vicB_At PE=4 SV=1
1226	22												2.29797e-11	67.3958	45	gi_436403737_gb_JG856922.1_JG856922	gnl|BL_ORD_ID|1190262	tr|G3M3J9|G3M3J9_GOSHI Seed storage protein vicilin B (Fragment) OS=Gossypium hirsutum GN=vicB_At PE=4 SV=1
1227	22												4.28149e-10	63.1586	44	gi_436390969_gb_JG849258.1_JG849258	gnl|BL_ORD_ID|1190262	tr|G3M3J9|G3M3J9_GOSHI Seed storage protein vicilin B (Fragment) OS=Gossypium hirsutum GN=vicB_At PE=4 SV=1
1228	22												0.0115028	40.0466	82	gi_11207213_gb_BF276143.1_BF276143	gnl|BL_ORD_ID|421868	tr|F8WLC4|F8WLC4_CITUN MYB transcription factor OS=Citrus unshiu GN=ORF57 PE=4 SV=1
1229	22
1230	22
1231	22					pha-siRNA	AAAATTGACTCATCCACTCCC	0.2	0.1	0.2	0.5	-	1.06283e-20	33.8834	26	G14712V01_(single)_contig_26807	gnl|BL_ORD_ID|1440741	tr|B9N4B0|B9N4B0_POPTR Calmodulin-binding family protein OS=Populus trichocarpa GN=POPTR_0015s07490g PE=2 SV=1
1232	22												8.51553e-25	102.449	94	G14712V01_(single)_contig_33854	gnl|BL_ORD_ID|1403456	tr|M1ANN4|M1ANN4_SOLTU Uncharacterized protein OS=Solanum tuberosum GN=PGSC0003DMG400010331 PE=4 SV=1
1233	22												1.13322e-15	75.485	48	G14712V01_(single)_contig_29249	gnl|BL_ORD_ID|474782	tr|I3S0E1|I3S0E1_LOTJA Uncharacterized protein OS=Lotus japonicus PE=4 SV=1
1234	22												0.0115028	40.0466	82	gi_11207213_gb_BF276143.1_BF276143	gnl|BL_ORD_ID|421868	tr|F8WLC4|F8WLC4_CITUN MYB transcription factor OS=Citrus unshiu GN=ORF57 PE=4 SV=1
1235	22
1236	22
1237	22					unpha-siRNA	TGAAAATCGGACATGGTATCA	0.8	0.6	3.8	5.2	-	1.07664e-08	58.5362	32	G14712V01_(single)_contig_84153	gnl|BL_ORD_ID|252065	tr|V4UGQ3|V4UGQ3_9ROSI Uncharacterized protein OS=Citrus clementina GN=CICLE_v10009502mg PE=4 SV=1
1238	22												1.7023e-24	101.293	102	gi_21099244_gb_BQ411557.1_BQ411557	gnl|BL_ORD_ID|1951694	tr|D7MY68|D7MY68_ARALL Predicted protein OS=Arabidopsis lyrata subsp. lyrata GN=ARALYDRAFT_655205 PE=4 SV=1
1239	22												1.02363e-49	171.014	104	G14712V01_(single)_contig_44002	gnl|BL_ORD_ID|279778	tr|D2CGQ1|D2CGQ1_MEDTR MYB transcription factor MYB35 OS=Medicago truncatula PE=2 SV=1
1240	22												8.28531e-26	46.2098	37	G14712V01_(single)_contig_78467	gnl|BL_ORD_ID|1145255	tr|Q01HL1|Q01HL1_ORYSA H0211F06-OSIGBa0153M17.7 protein OS=Oryza sativa GN=H0211F06-OSIGBa0153M17.7 PE=4 SV=1
1241	22												0.0115028	40.0466	82	gi_11207213_gb_BF276143.1_BF276143	gnl|BL_ORD_ID|421868	tr|F8WLC4|F8WLC4_CITUN MYB transcription factor OS=Citrus unshiu GN=ORF57 PE=4 SV=1
1242	22
1243	22
1244	22					unpha-siRNA	CTGCGCTATGAAAATCGGACA	0.2	0.4	3	3.6	-	0.0115028	40.0466	82	gi_11207213_gb_BF276143.1_BF276143	gnl|BL_ORD_ID|421868	tr|F8WLC4|F8WLC4_CITUN MYB transcription factor OS=Citrus unshiu GN=ORF57 PE=4 SV=1
1245	22
1246	22
1247	22					unpha-siRNA	CGGAAATACAAGAACCGGTAC	0.6	0.6	1.5	2.7	+	9.77378e-126	201.06	140	G14712V01_(single)_contig_12995	gnl|BL_ORD_ID|1495466	tr|B9HPC5|B9HPC5_POPTR Phosphatase 2C family protein OS=Populus trichocarpa GN=POPTR_0009s04210g PE=3 SV=1
1248	22												4.16881	30.8018	29	G14712V01_(single)_contig_48646	gnl|BL_ORD_ID|340857	tr|Q1EPH5|Q1EPH5_MUSAC Nonphototropic hypocotyl 3 (NPH3) family protein OS=Musa acuminata GN=MA4_106O17.30 PE=4 SV=1
1249	22												9.99091e-73	242.276	131	G14712V01_(single)_contig_32957	gnl|BL_ORD_ID|296976	tr|G7LB83|G7LB83_MEDTR Lysosomal alpha-mannosidase OS=Medicago truncatula GN=MTR_8g075330 PE=4 SV=1
1250	22												2.24192e-13	72.0182	62	G14712V01_(single)_contig_14700	gnl|BL_ORD_ID|77677	tr|Q6YPC4|Q6YPC4_ORYSJ Os08g0567200 protein OS=Oryza sativa subsp. japonica GN=OSJNOa199K18.1 PE=4 SV=1
1251	22
1252	22
1253	22					unpha-siRNA	TATGAAAATCGGACATGGTAT	0.6	0.1	1.3	2	-	1.05204e-05	48.9062	39	G14712V01_(single)_contig_37017	gnl|BL_ORD_ID|112	sp|O04376|2A5B_ARATH Serine/threonine protein phosphatase 2A 57 kDa regulatory subunit B&apos; beta isoform OS=Arabidopsis thaliana GN=B&apos;BETA PE=1 SV=1
1254	22												5.3609e-106	348.977	203	G14712V01_(single)_contig_44198	gnl|BL_ORD_ID|1960807	tr|D7LBF6|D7LBF6_ARALL EMB2410 OS=Arabidopsis lyrata subsp. lyrata GN=ARALYDRAFT_901219 PE=4 SV=1
1255	22												0	562.762	348	G14712V01_(single)_contig_23738	gnl|BL_ORD_ID|1529155	tr|B9H794|B9H794_POPTR Histone acetyltransferase family protein OS=Populus trichocarpa GN=POPTR_0005s16280g PE=4 SV=1
1256	22												0	265.388	199	G14712V01_(single)_contig_20585	gnl|BL_ORD_ID|1529155	tr|B9H794|B9H794_POPTR Histone acetyltransferase family protein OS=Populus trichocarpa GN=POPTR_0005s16280g PE=4 SV=1
1257	22												0.0115028	40.0466	82	gi_11207213_gb_BF276143.1_BF276143	gnl|BL_ORD_ID|421868	tr|F8WLC4|F8WLC4_CITUN MYB transcription factor OS=Citrus unshiu GN=ORF57 PE=4 SV=1
1258	22
1259	22
1260	22					unpha-siRNA	AGTGGATGAGTCAATTTTTCG	0.1	0.1	1.3	1.5	+	1.119e-05	49.2914	54	G14712V01_(single)_contig_63781	gnl|BL_ORD_ID|628073	tr|B9T403|B9T403_RICCO RNA-binding protein, putative OS=Ricinus communis GN=RCOM_0286400 PE=4 SV=1
1261	22												8.22065e-106	318.931	248	G14712V01_(single)_contig_27486	gnl|BL_ORD_ID|1364449	tr|O24389|O24389_SOLTU Membrane channel protein (Fragment) OS=Solanum tuberosum GN=potRB7 PE=3 SV=1
1262	22												0	262.307	117	G14712V01_(single)_contig_42549	gnl|BL_ORD_ID|1476758	tr|B9INB1|B9INB1_POPTR Arid/bright DNA-binding domain-containing family protein OS=Populus trichocarpa GN=POPTR_0018s07250g PE=4 SV=2
1263	22												5.48993	32.3426	20	G14712V01_(single)_contig_87501	gnl|BL_ORD_ID|1467505	tr|B9HXZ7|B9HXZ7_POPTR Glucose-methanol-choline oxidoreductase family protein OS=Populus trichocarpa GN=POPTR_0010s17530g PE=3 SV=2
1264	22												2.0237e-88	268.855	177	gi_21097624_gb_BQ409937.1_BQ409937	gnl|BL_ORD_ID|1475134	tr|B9N0K3|B9N0K3_POPTR Uncharacterized protein OS=Populus trichocarpa GN=POPTR_0004s23990g PE=4 SV=1
1265	22												1.14353	33.4982	27	G14712V01_(single)_contig_61006	gnl|BL_ORD_ID|207193	tr|Q0WR66|Q0WR66_ARATH ASYNAPTIC 3 OS=Arabidopsis thaliana GN=AT2G46980 PE=2 SV=1
1266	22												4.71932e-10	29.261	21	G14712V01_(single)_contig_5036	gnl|BL_ORD_ID|1480910	tr|B9GTA8|B9GTA8_POPTR Uncharacterized protein OS=Populus trichocarpa GN=POPTR_0002s18730g PE=4 SV=2
1267	22												1.04272e-14	73.9442	96	gi_13247339_gb_BF269929.2_BF269929	gnl|BL_ORD_ID|255276	tr|V4TC19|V4TC19_9ROSI Uncharacterized protein (Fragment) OS=Citrus clementina GN=CICLE_v10023478mg PE=4 SV=1
1268	22												0	585.874	367	G14712V01_(single)_contig_81551	gnl|BL_ORD_ID|1451985	tr|B9H6G5|B9H6G5_POPTR RNA recognition motif-containing family protein OS=Populus trichocarpa GN=POPTR_0005s18180g PE=4 SV=1
1269	22
1270	22
1271	22					unpha-siRNA	CGAAGGGAAATGAGACGGTCT	0.2	0.4	0.8	1.4	+	9.43455e-152	450.669	244	G14712V01_(single)_contig_62298	gnl|BL_ORD_ID|1189784	tr|C9WAL8|C9WAL8_GOSHI Putative fizzy-like protein OS=Gossypium hirsutum PE=4 SV=1
1272	22												2.87919e-68	221.861	195	gi_21092006_gb_BQ404319.1_BQ404319	gnl|BL_ORD_ID|649325	tr|B9T6E2|B9T6E2_RICCO Methylenetetrahydrofolate dehydrogenase, putative OS=Ricinus communis GN=RCOM_0333230 PE=3 SV=1
1273	22												0	691.804	346	G14712V01_(single)_contig_82127	gnl|BL_ORD_ID|1050555	tr|V4KS61|V4KS61_THESL Uncharacterized protein OS=Thellungiella salsuginea GN=EUTSA_v10003920mg PE=4 SV=1
1274	22
1275	22
1276	22					unpha-siRNA	AAAATCGGACATGGTATCACC	0.4	0.1	0.6	1.1	-	1.34898e-16	82.8037	80	G14712V01_(single)_contig_41302	gnl|BL_ORD_ID|1398056	tr|Q0KIJ4|Q0KIJ4_SOLTU Polyprotein, putative (Fragment) OS=Solanum tuberosum GN=STB1_57t00001 PE=4 SV=1
1277	22												0	593.193	409	G14712V01_(single)_contig_82181	gnl|BL_ORD_ID|1502647	tr|B9ILA8|B9ILA8_POPTR ABC1 family protein OS=Populus trichocarpa GN=POPTR_0018s03080g PE=4 SV=2
1278	22												5.53181e-72	224.942	150	gi_21094186_gb_BQ406499.1_BQ406499	gnl|BL_ORD_ID|167205	tr|C4NAK4|C4NAK4_SOLLC Stress-associated protein 5 OS=Solanum lycopersicum GN=SAP5 PE=4 SV=1
1279	22												0.00525131	45.4394	129	G14712V01_(single)_contig_82033	gnl|BL_ORD_ID|1445078	tr|B9HZX9|B9HZX9_POPTR COP1-interacting protein 7 OS=Populus trichocarpa GN=POPTR_0011s12360g PE=4 SV=2
1280	22												0.0115028	40.0466	82	gi_11207213_gb_BF276143.1_BF276143	gnl|BL_ORD_ID|421868	tr|F8WLC4|F8WLC4_CITUN MYB transcription factor OS=Citrus unshiu GN=ORF57 PE=4 SV=1
1281	22
1282	22
1283	22					unpha-siRNA	AAGGGAAATGAGACGGTCTTT	0.1	0.1	0.9	1.1	+	9.6238e-22	102.064	55	G14712V01_(single)_contig_61532	gnl|BL_ORD_ID|1020718	tr|R0GUI5|R0GUI5_9BRAS Auxin response factor OS=Capsella rubella GN=CARUB_v10008239mg PE=3 SV=1
1284	22												6.32094e-06	51.2174	51	gi_195983805_gb_FL576545.1_FL576545	gnl|BL_ORD_ID|1465491	tr|Q0ZCC0|Q0ZCC0_POPTR Gag protein OS=Populus trichocarpa PE=2 SV=1
1285	22												6.65219e-25	106.686	105	gi_11201898_gb_BF270903.1_BF270903	gnl|BL_ORD_ID|243634	tr|V4UCL2|V4UCL2_9ROSI Uncharacterized protein OS=Citrus clementina GN=CICLE_v10027826mg PE=4 SV=1
1286	22												0	691.804	346	G14712V01_(single)_contig_82127	gnl|BL_ORD_ID|1050555	tr|V4KS61|V4KS61_THESL Uncharacterized protein OS=Thellungiella salsuginea GN=EUTSA_v10003920mg PE=4 SV=1
1287	22
1288	22
1289	22					unpha-siRNA	TCGAAGGGAAATGAGACGGTC	0.6	0.1	0.4	1.1	+	3.93995e-05	46.9802	47	G14712V01_(single)_contig_6889	gnl|BL_ORD_ID|1519598	tr|B9H6H5|B9H6H5_POPTR Uncharacterized protein OS=Populus trichocarpa GN=POPTR_0005s18290g PE=4 SV=2
1290	22												1.39476e-29	117.087	111	G14712V01_(single)_contig_20750	gnl|BL_ORD_ID|1446190	tr|B9I8W3|B9I8W3_POPTR Glycosyl hydrolase family 18 family protein OS=Populus trichocarpa GN=POPTR_0014s09240g PE=3 SV=2
1291	22												4.77625e-109	330.872	196	G14712V01_(single)_contig_63910	gnl|BL_ORD_ID|1442063	tr|U5GVZ8|U5GVZ8_POPTR ARF GAP-like zinc finger-containing protein ZIGA3 OS=Populus trichocarpa GN=POPTR_0001s41720g PE=4 SV=1
1292	22												2.87919e-68	221.861	195	gi_21092006_gb_BQ404319.1_BQ404319	gnl|BL_ORD_ID|649325	tr|B9T6E2|B9T6E2_RICCO Methylenetetrahydrofolate dehydrogenase, putative OS=Ricinus communis GN=RCOM_0333230 PE=3 SV=1
1293	22												9.43455e-152	450.669	244	G14712V01_(single)_contig_62298	gnl|BL_ORD_ID|1189784	tr|C9WAL8|C9WAL8_GOSHI Putative fizzy-like protein OS=Gossypium hirsutum PE=4 SV=1
1294	22												0	691.804	346	G14712V01_(single)_contig_82127	gnl|BL_ORD_ID|1050555	tr|V4KS61|V4KS61_THESL Uncharacterized protein OS=Thellungiella salsuginea GN=EUTSA_v10003920mg PE=4 SV=1
1295	22
1296	22
1297	22					unpha-siRNA	CAAGAACCGGTACTCGACAAT	0.1	0.2	0.8	1.1	+	1.99749e-136	414.075	249	G14712V01_(single)_contig_16626	gnl|BL_ORD_ID|1458062	tr|B9H9N4|B9H9N4_POPTR ABC transporter family protein OS=Populus trichocarpa GN=POPTR_0006s21400g PE=2 SV=1
1298	22
1299	22
1300	22					unpha-siRNA	CGCTATGAAAATCGGACATGG	0.2	0.2	0.6	1	-	0.0115028	40.0466	82	gi_11207213_gb_BF276143.1_BF276143	gnl|BL_ORD_ID|421868	tr|F8WLC4|F8WLC4_CITUN MYB transcription factor OS=Citrus unshiu GN=ORF57 PE=4 SV=1
1301	22
1302	22
1303	22					unpha-siRNA	ATGAAAATCGGACATGGTATC	0.1	0.1	0.8	1	-	4.77011e-45	55.4546	86	G14712V01_(single)_contig_87044	gnl|BL_ORD_ID|1957511	tr|D7M9H6|D7M9H6_ARALL tRNA/rRNA methyltransferase family protein OS=Arabidopsis lyrata subsp. lyrata GN=ARALYDRAFT_493117 PE=4 SV=1
1304	22												0.0115028	40.0466	82	gi_11207213_gb_BF276143.1_BF276143	gnl|BL_ORD_ID|421868	tr|F8WLC4|F8WLC4_CITUN MYB transcription factor OS=Citrus unshiu GN=ORF57 PE=4 SV=1
1305	22
1306	22
1307	22					unpha-siRNA	TGTGGAGTTGTAGTCGTTGCC	0.2	0.1	0.6	0.9	-	4.15149	31.187	43	gi_11202871_gb_BF271876.1_BF271876	gnl|BL_ORD_ID|1075822	tr|D8TCV2|D8TCV2_SELML Putative uncharacterized protein (Fragment) OS=Selaginella moellendorffii GN=SELMODRAFT_137112 PE=4 SV=1
1308	22												1.79541e-40	60.8474	86	G14712V01_(single)_contig_65767	gnl|BL_ORD_ID|238847	tr|V4SHE8|V4SHE8_9ROSI Uncharacterized protein OS=Citrus clementina GN=CICLE_v10000878mg PE=4 SV=1
1309	22												2.43679e-57	46.9802	66	G14712V01_(single)_contig_86707	gnl|BL_ORD_ID|1494598	tr|B9NC37|B9NC37_POPTR Putative disease resistance gene NBS-LRR family protein OS=Populus trichocarpa GN=POPTR_0001s47770g PE=2 SV=1
1310	22												4.86706	31.187	39	G14712V01_(single)_contig_8704	gnl|BL_ORD_ID|923411	tr|W1NIG3|W1NIG3_AMBTC Uncharacterized protein OS=Amborella trichopoda GN=AMTR_s00023p00075180 PE=4 SV=1
1311	22												3.28301	31.5722	51	G14712V01_(single)_contig_75023	gnl|BL_ORD_ID|794682	tr|A8HNG0|A8HNG0_CHLRE Predicted protein (Fragment) OS=Chlamydomonas reinhardtii GN=CHLREDRAFT_146912 PE=4 SV=1
1312	22												3.24777e-27	113.62	95	G14712V01_(single)_contig_20469	gnl|BL_ORD_ID|988737	tr|F6I4H8|F6I4H8_VITVI Putative uncharacterized protein OS=Vitis vinifera GN=VIT_14s0060g00370 PE=4 SV=1
1313	22												9.69344e-11	64.3142	39	G14712V01_(single)_contig_61995	gnl|BL_ORD_ID|205259	tr|Q0V7S1|Q0V7S1_ARATH At2g28130 OS=Arabidopsis thaliana GN=AT2G28130 PE=2 SV=1
1314	22												5.04643e-23	98.9821	77	gi_21090454_gb_BQ402767.1_BQ402767	gnl|BL_ORD_ID|1306694	tr|K0A1Y2|K0A1Y2_SALMI Universal stress protein OS=Salvia miltiorrhiza GN=USP PE=4 SV=1
1315	22												4.03943e-27	110.153	81	gi_21095610_gb_BQ407923.1_BQ407923	gnl|BL_ORD_ID|1306694	tr|K0A1Y2|K0A1Y2_SALMI Universal stress protein OS=Salvia miltiorrhiza GN=USP PE=4 SV=1
1316	22												3.67681e-16	82.0333	134	G14712V01_(single)_contig_19654	gnl|BL_ORD_ID|11391	sp|Q9ZNZ7|GLTB1_ARATH Ferredoxin-dependent glutamate synthase 1, chloroplastic/mitochondrial OS=Arabidopsis thaliana GN=GLU1 PE=1 SV=3
1317	22												7.66739e-37	81.2629	51	G14712V01_(single)_contig_44952	gnl|BL_ORD_ID|1441115	tr|B9N6I3|B9N6I3_POPTR Hydroxyproline-rich glycoprotein OS=Populus trichocarpa GN=POPTR_0001s23690g PE=4 SV=1
1318	22												0.0115028	40.0466	82	gi_11207213_gb_BF276143.1_BF276143	gnl|BL_ORD_ID|421868	tr|F8WLC4|F8WLC4_CITUN MYB transcription factor OS=Citrus unshiu GN=ORF57 PE=4 SV=1
1319	22
1320	22
1321	22					unpha-siRNA	AGAGGCAACGACTACAACTCC	0.2	0.1	0.6	0.9	+	1.39502e-35	80.4925	48	G14712V01_(single)_contig_7715	gnl|BL_ORD_ID|1861143	tr|E4MW56|E4MW56_THEHA mRNA, clone: RTFL01-05-K08 OS=Thellungiella halophila PE=2 SV=1
1322	22												1.5754e-58	189.119	107	G14712V01_(single)_contig_70351	gnl|BL_ORD_ID|1448854	tr|B9H8Q0|B9H8Q0_POPTR SNF7 family protein OS=Populus trichocarpa GN=POPTR_0005s24870g PE=4 SV=1
1323	22												3.68609e-68	219.55	176	G14712V01_(single)_contig_84398	gnl|BL_ORD_ID|618153	tr|B9RBV9|B9RBV9_RICCO Putative uncharacterized protein OS=Ricinus communis GN=RCOM_1681440 PE=4 SV=1
1324	22												2.04524e-134	251.521	140	G14712V01_(single)_contig_61895	gnl|BL_ORD_ID|614856	tr|B9SLL7|B9SLL7_RICCO Metalloendopeptidase, putative OS=Ricinus communis GN=RCOM_0592840 PE=4 SV=1
1325	22
1326	22
1327	22					unpha-siRNA	AGAGCTGGGTTAACGTTGCAT	0.1	0.1	0.6	0.8	+	9.0013e-50	172.555	120	G14712V01_(single)_contig_64242	gnl|BL_ORD_ID|1507891	tr|U5G654|U5G654_POPTR Cytochrome P450 family protein OS=Populus trichocarpa GN=POPTR_0008s18370g PE=3 SV=1
1328	22												0	278.1	268	G14712V01_(single)_contig_55558	gnl|BL_ORD_ID|25724	sp|Q84W89|RH37_ARATH DEAD-box ATP-dependent RNA helicase 37 OS=Arabidopsis thaliana GN=RH37 PE=2 SV=2
1329	22												3.35105e-26	26.9498	27	gi_436391592_gb_JG839486.1_JG839486	gnl|BL_ORD_ID|1507768	tr|B9GH91|B9GH91_POPTR RNA recognition motif-containing family protein OS=Populus trichocarpa GN=POPTR_0001s34600g PE=4 SV=2
1330	22												8.72835e-163	474.552	261	G14712V01_(single)_contig_70381	gnl|BL_ORD_ID|1195311	tr|S5UK20|S5UK20_PYRCA Phytochelatin synthase 1 OS=Pyrus calleryana PE=2 SV=1
1331	22
1332	22
1333	22					unpha-siRNA	TTAATTGGGAGTGGATGAGTC	0.1	0.1	0.6	0.8	+	1.69166	35.4242	90	gi_213020254_gb_GE653970.1_GE653970	gnl|BL_ORD_ID|1107952	tr|D8R0Z9|D8R0Z9_SELML Putative uncharacterized protein (Fragment) OS=Selaginella moellendorffii GN=SELMODRAFT_30550 PE=4 SV=1
1334	22												2.50809e-38	142.51	112	gi_21097435_gb_BQ409748.1_BQ409748	gnl|BL_ORD_ID|289346	tr|G7KW94|G7KW94_MEDTR Activator of 90 kDa heat shock protein ATPase-like protein OS=Medicago truncatula GN=MTR_7g093500 PE=4 SV=1
1335	22												8.3173	31.5722	42	gi_189092445_gb_FG548263.1_FG548263	gnl|BL_ORD_ID|285875	tr|G7JMY6|G7JMY6_MEDTR Peptide transporter PTR1 OS=Medicago truncatula GN=MTR_4g015080 PE=3 SV=1
1336	22
1337	22
1338	22					unpha-siRNA	ATACCATGTCCGATTTTCATA	0.1	0.1	0.6	0.8	+	1.98963e-107	325.094	191	gi_21097191_gb_BQ409504.1_BQ409504	gnl|BL_ORD_ID|1117076	tr|E5DMJ8|E5DMJ8_9ROSI Ribosomal protein S3 (Fragment) OS=Tapiscia sinensis GN=rps3 PE=3 SV=1
1339	22												0	562.377	363	G14712V01_(single)_contig_16370	gnl|BL_ORD_ID|1471415	tr|B9MSZ1|B9MSZ1_POPTR Tubulin-tyrosine ligase family protein OS=Populus trichocarpa GN=POPTR_0006s14420g PE=4 SV=1
1340	22												1.26969	35.039	48	G14712V01_(single)_contig_44831	gnl|BL_ORD_ID|497703	tr|F2Y9I1|F2Y9I1_POPTN Lhy2 (Fragment) OS=Populus tremula GN=lhy2 PE=4 SV=1
1341	22												1.23154e-77	238.424	129	G14712V01_(single)_contig_67607	gnl|BL_ORD_ID|591317	tr|B9SRA6|B9SRA6_RICCO Protein phosphatase-7, putative OS=Ricinus communis GN=RCOM_0613110 PE=4 SV=1
1342	22												1.14822e-11	67.781	34	G14712V01_(single)_contig_28781	gnl|BL_ORD_ID|1179641	tr|U5L2X3|U5L2X3_GOSHI MADS box protein MADS55 OS=Gossypium hirsutum PE=2 SV=1
1343	22
1344	22
1345	22					unpha-siRNA	CCGAATAAGTAAGGTGTGGAG	0.1	0.1	0.6	0.8	-	7.68939	31.9574	42	G14712V01_(single)_contig_77007	gnl|BL_ORD_ID|1077448	tr|D8QND3|D8QND3_SELML Putative uncharacterized protein OS=Selaginella moellendorffii GN=SELMODRAFT_74927 PE=4 SV=1
1346	22												4.07759e-58	189.119	149	gi_21101486_gb_BQ413799.1_BQ413799	gnl|BL_ORD_ID|103098	tr|C9E439|C9E439_CAMSI Putative early light induced protein 2 OS=Camellia sinensis GN=ELIP2 PE=2 SV=1
1347	22												1.62328e-63	205.682	179	G14712V01_(single)_contig_34208	gnl|BL_ORD_ID|103098	tr|C9E439|C9E439_CAMSI Putative early light induced protein 2 OS=Camellia sinensis GN=ELIP2 PE=2 SV=1
1348	22												5.87006e-36	135.191	85	G14712V01_(single)_contig_28989	gnl|BL_ORD_ID|293701	tr|G7JP72|G7JP72_MEDTR Ran-binding protein OS=Medicago truncatula GN=MTR_4g032800 PE=4 SV=1
1349	22												1.46255e-27	112.464	70	G14712V01_(single)_contig_5773	gnl|BL_ORD_ID|293701	tr|G7JP72|G7JP72_MEDTR Ran-binding protein OS=Medicago truncatula GN=MTR_4g032800 PE=4 SV=1
1350	22												3.11298e-97	124.79	69	G14712V01_(single)_contig_33014	gnl|BL_ORD_ID|1458463	tr|U5GU03|U5GU03_POPTR Uncharacterized protein OS=Populus trichocarpa GN=POPTR_0002s26370g PE=4 SV=1
1351	22												0.0115028	40.0466	82	gi_11207213_gb_BF276143.1_BF276143	gnl|BL_ORD_ID|421868	tr|F8WLC4|F8WLC4_CITUN MYB transcription factor OS=Citrus unshiu GN=ORF57 PE=4 SV=1
1352	22
1353	22
1354	22					unpha-siRNA	TCGAATTGTCGAGTACCGGTT	0.2	0.1	0.4	0.7	-	3.79833e-18	31.5722	37	gi_21102593_gb_BQ414906.1_BQ414906	gnl|BL_ORD_ID|959673	tr|D7SJQ2|D7SJQ2_VITVI Putative uncharacterized protein OS=Vitis vinifera GN=VIT_06s0004g07370 PE=4 SV=1
1355	22												0.0115028	40.0466	82	gi_11207213_gb_BF276143.1_BF276143	gnl|BL_ORD_ID|421868	tr|F8WLC4|F8WLC4_CITUN MYB transcription factor OS=Citrus unshiu GN=ORF57 PE=4 SV=1
1356	22
1357	22
1358	22					unpha-siRNA	GCTATGAAAATCGGACATGGT	0.1	0.1	0.4	0.6	-	6.50736e-22	93.2041	57	gi_11209900_gb_BF278830.1_BF278830	gnl|BL_ORD_ID|508779	tr|F2EIC5|F2EIC5_HORVD Predicted protein (Fragment) OS=Hordeum vulgare var. distichum PE=2 SV=1
1359	22												8.451e-63	214.542	112	gi_21097226_gb_BQ409539.1_BQ409539	gnl|BL_ORD_ID|1501218	tr|B9GQ31|B9GQ31_POPTR Cell division protein ftsH OS=Populus trichocarpa GN=POPTR_0002s01320g PE=3 SV=1
1360	22												1.75298e-40	152.525	139	G14712V01_(single)_contig_61400	gnl|BL_ORD_ID|1368387	tr|M0ZJC9|M0ZJC9_SOLTU Glucose-1-phosphate adenylyltransferase OS=Solanum tuberosum GN=PGSC0003DMG400000735 PE=3 SV=1
1361	22												9.8936	34.6538	75	G14712V01_(single)_contig_15246	gnl|BL_ORD_ID|1026603	tr|R0ILS5|R0ILS5_9BRAS Phytochrome OS=Capsella rubella GN=CARUB_v10008141mg PE=3 SV=1
1362	22												0.0115028	40.0466	82	gi_11207213_gb_BF276143.1_BF276143	gnl|BL_ORD_ID|421868	tr|F8WLC4|F8WLC4_CITUN MYB transcription factor OS=Citrus unshiu GN=ORF57 PE=4 SV=1
1363	22
1364	22
1365	22					unpha-siRNA	TCATAGCGCAGAGGCTCTTAA	0.2	0.2	0.1	0.5	+
1366	22
1367	22
1368	22					unpha-siRNA	CTATGAAAATCGGACATGGTA	0.2	0.1	0.2	0.5	-	5.3609e-106	348.977	203	G14712V01_(single)_contig_44198	gnl|BL_ORD_ID|1960807	tr|D7LBF6|D7LBF6_ARALL EMB2410 OS=Arabidopsis lyrata subsp. lyrata GN=ARALYDRAFT_901219 PE=4 SV=1
1369	22												0.0115028	40.0466	82	gi_11207213_gb_BF276143.1_BF276143	gnl|BL_ORD_ID|421868	tr|F8WLC4|F8WLC4_CITUN MYB transcription factor OS=Citrus unshiu GN=ORF57 PE=4 SV=1
1370	22
1371	22
1372	22					unpha-siRNA	AAATCGGACATGGTATCACCG	0.1	0.2	0.2	0.5	-	1.04887e-07	56.9954	27	gi_13353943_gb_BG444291.1_BG444291	gnl|BL_ORD_ID|1065914	tr|G1ED20|G1ED20_9ASPA Ethylene response factor OS=Ophiopogon japonicus GN=ERF PE=2 SV=1
1373	22												1.47164e-66	217.624	207	gi_13353581_gb_BG443929.1_BG443929	gnl|BL_ORD_ID|1068822	tr|C0J9I7|C0J9I7_9ROSA Ethylene responsive transcription factor 2a OS=Prunus salicina GN=ERF2a PE=2 SV=1
1374	22												3.80822e-44	158.688	148	gi_436404677_gb_JG847665.1_JG847665	gnl|BL_ORD_ID|1119600	tr|I1TML3|I1TML3_9ROSA Ethylene response factor ERF4 OS=Eriobotrya japonica GN=ERF4 PE=2 SV=1
1375	22												1.34898e-16	82.8037	80	G14712V01_(single)_contig_41302	gnl|BL_ORD_ID|1398056	tr|Q0KIJ4|Q0KIJ4_SOLTU Polyprotein, putative (Fragment) OS=Solanum tuberosum GN=STB1_57t00001 PE=4 SV=1
1376	22												0.00525131	45.4394	129	G14712V01_(single)_contig_82033	gnl|BL_ORD_ID|1445078	tr|B9HZX9|B9HZX9_POPTR COP1-interacting protein 7 OS=Populus trichocarpa GN=POPTR_0011s12360g PE=4 SV=2
1377	22												0.0115028	40.0466	82	gi_11207213_gb_BF276143.1_BF276143	gnl|BL_ORD_ID|421868	tr|F8WLC4|F8WLC4_CITUN MYB transcription factor OS=Citrus unshiu GN=ORF57 PE=4 SV=1
1378	22
1379	22
1380	22					unpha-siRNA	CGGAAGGAAGCGAAGAAGGTA	0.2	0.1	0.2	0.5	+	1.2089e-16	80.8777	108	G14712V01_(single)_contig_26853	gnl|BL_ORD_ID|1494037	tr|B9HQJ5|B9HQJ5_POPTR Kinase family protein OS=Populus trichocarpa GN=POPTR_0009s15360g PE=4 SV=2
1381	22												6.85667e-34	125.561	94	gi_13246918_gb_BE052565.2_BE052565	gnl|BL_ORD_ID|1447829	tr|B9NEV9|B9NEV9_POPTR Uncharacterized protein OS=Populus trichocarpa GN=POPTR_0001s07570g PE=4 SV=1
1382	22												1.84015e-87	271.937	144	G14712V01_(single)_contig_60288	gnl|BL_ORD_ID|1190453	tr|Q9XF69|Q9XF69_GOSHI Carbonic anhydrase (Fragment) OS=Gossypium hirsutum GN=CA1 PE=2 SV=1
1383	22												4.54532e-15	75.0998	61	gi_21094356_gb_BQ406669.1_BQ406669	gnl|BL_ORD_ID|590112	tr|B9RGQ8|B9RGQ8_RICCO Putative uncharacterized protein OS=Ricinus communis GN=RCOM_1442830 PE=4 SV=1
1384	22												2.09895e-172	519.62	568	G14712V01_(single)_contig_41536	gnl|BL_ORD_ID|241345	tr|V4UFK2|V4UFK2_9ROSI Uncharacterized protein OS=Citrus clementina GN=CICLE_v10014215mg PE=4 SV=1
1385	22												8.33013e-114	363.999	475	G14712V01_(single)_contig_46711	gnl|BL_ORD_ID|1495684	tr|U5FKE2|U5FKE2_POPTR Uncharacterized protein OS=Populus trichocarpa GN=POPTR_0016s07520g PE=4 SV=1
1386	22												7.79589	31.9574	76	G14712V01_(single)_contig_65417	gnl|BL_ORD_ID|1076378	tr|D8RSZ5|D8RSZ5_SELML Putative uncharacterized protein OS=Selaginella moellendorffii GN=SELMODRAFT_101488 PE=4 SV=1
1387	22												1.90606e-141	424.861	243	G14712V01_(single)_contig_56719	gnl|BL_ORD_ID|607772	tr|B9T0X5|B9T0X5_RICCO Dead box ATP-dependent RNA helicase, putative OS=Ricinus communis GN=RCOM_1238680 PE=4 SV=1
1388	22												3.26559e-10	63.1586	105	G14712V01_(single)_contig_46221	gnl|BL_ORD_ID|636688	tr|B9SF82|B9SF82_RICCO Cinnamoyl-CoA reductase, putative OS=Ricinus communis GN=RCOM_1095430 PE=3 SV=1
1389	22												3.24205e-84	277.715	161	G14712V01_(single)_contig_14492	gnl|BL_ORD_ID|1940285	tr|D7KS08|D7KS08_ARALL ATHSP101 OS=Arabidopsis lyrata subsp. lyrata GN=ARALYDRAFT_476565 PE=3 SV=1
1390	22
1391	22
1392	22					unpha-siRNA	TACAAAGACCGTCTCATTTCC	0.2	0.1	0.2	0.5	-	9.14523e-93	278.485	141	G14712V01_(single)_contig_29165	gnl|BL_ORD_ID|1150376	tr|C0KQW1|C0KQW1_JATCU 40S ribosomal protein S15-like protein OS=Jatropha curcas PE=2 SV=1
1393	22												6.28874e-11	65.855	64	G14712V01_(single)_contig_24532	gnl|BL_ORD_ID|1147127	tr|Q01JF9|Q01JF9_ORYSA H0502G05.7 protein OS=Oryza sativa GN=H0502G05.7 PE=4 SV=1
1394	22												7.52893	31.5722	58	G14712V01_(single)_contig_40149	gnl|BL_ORD_ID|420324	tr|Q9SC35|Q9SC35_PEA Putative cathepsin B-like protease (Fragment) OS=Pisum sativum GN=cat1 PE=2 SV=1
1395	22												1.33617e-47	162.925	99	G14712V01_(single)_contig_28053	gnl|BL_ORD_ID|1499160	tr|B9HYM2|B9HYM2_POPTR Hydrolase family protein OS=Populus trichocarpa GN=POPTR_0011s04630g PE=2 SV=1
1396	22												0.0115028	40.0466	82	gi_11207213_gb_BF276143.1_BF276143	gnl|BL_ORD_ID|421868	tr|F8WLC4|F8WLC4_CITUN MYB transcription factor OS=Citrus unshiu GN=ORF57 PE=4 SV=1
1397	22
1398	22
1399	22					unpha-siRNA	AGGGAAATGAGACGGTCTTTG	0.1	0.2	0.2	0.5	+	8.89234e-23	103.219	54	gi_11207318_gb_BF276248.1_BF276248	gnl|BL_ORD_ID|1441007	tr|B9MTU7|B9MTU7_POPTR Glycine-rich family protein OS=Populus trichocarpa GN=POPTR_0003s03220g PE=4 SV=1
1400	22												6.32094e-06	51.2174	51	gi_195983805_gb_FL576545.1_FL576545	gnl|BL_ORD_ID|1465491	tr|Q0ZCC0|Q0ZCC0_POPTR Gag protein OS=Populus trichocarpa PE=2 SV=1
1401	22												1.82053e-83	279.641	130	G14712V01_(single)_contig_12805	gnl|BL_ORD_ID|1483520	tr|B9MWN9|B9MWN9_POPTR Embryo defective 14 family protein OS=Populus trichocarpa GN=POPTR_0003s02640g PE=4 SV=1
1402	22												0.307975	38.1206	26	G14712V01_(single)_contig_14131	gnl|BL_ORD_ID|833863	tr|I1TIF0|I1TIF0_DAUCA Orf42 OS=Daucus carota subsp. sativus GN=orf42 PE=4 SV=1
1403	22												0	691.804	346	G14712V01_(single)_contig_82127	gnl|BL_ORD_ID|1050555	tr|V4KS61|V4KS61_THESL Uncharacterized protein OS=Thellungiella salsuginea GN=EUTSA_v10003920mg PE=4 SV=1
1404	22												6.65219e-25	106.686	105	gi_11201898_gb_BF270903.1_BF270903	gnl|BL_ORD_ID|243634	tr|V4UCL2|V4UCL2_9ROSI Uncharacterized protein OS=Citrus clementina GN=CICLE_v10027826mg PE=4 SV=1
1405	22
1406	22
1407	23	>contig_544526	30	195	NBS_19
1408	23					pha-siRNA	TTAAGCAAAGTTGGACAAGAC	1.8	0.2	0.1	2.1	-	1.223e-18	84.3445	69	G14712V01_(single)_contig_10258	gnl|BL_ORD_ID|169381	tr|M5XT65|M5XT65_PRUPE Uncharacterized protein (Fragment) OS=Prunus persica GN=PRUPE_ppa015193mg PE=4 SV=1
1409	23												9.25023e-25	108.227	55	G14712V01_(single)_contig_78631	gnl|BL_ORD_ID|1092	sp|Q9C5U1|AHK3_ARATH Histidine kinase 3 OS=Arabidopsis thaliana GN=AHK3 PE=1 SV=1
1410	23												2.04484e-13	73.9442	70	gi_21097593_gb_BQ409906.1_BQ409906	gnl|BL_ORD_ID|1141264	tr|A5HIJ5|A5HIJ5_ACTDE Cysteine protease Cp5 OS=Actinidia deliciosa PE=2 SV=1
1411	23												1.69763e-07	59.3066	30	G14712V01_(single)_contig_41562	gnl|BL_ORD_ID|1454418	tr|B9GJN9|B9GJN9_POPTR Phosphatase 2C family protein OS=Populus trichocarpa GN=POPTR_0001s24620g PE=2 SV=2
1412	23												1.16579e-96	114.005	223	G14712V01_(single)_contig_55645	gnl|BL_ORD_ID|256948	tr|V4SUM1|V4SUM1_9ROSI Uncharacterized protein OS=Citrus clementina GN=CICLE_v10027601mg PE=4 SV=1
1413	23												2.80796e-39	30.4166	11	G14712V01_(single)_contig_68785	gnl|BL_ORD_ID|1708288	tr|H9B220|H9B220_RHOHY Nucleotide-binding site leucine-rich repeat protein (Fragment) OS=Rhododendron hyperythrum PE=4 SV=1
1414	23
1415	23
1416	23					pha-siRNA	AAGTTGGATTGGGCAACATGT	0.8	0.2	0.1	1.1	+	3.36099e-163	463.766	250	gi_436393865_gb_JG839900.1_JG839900	gnl|BL_ORD_ID|143111	tr|A9PFJ3|A9PFJ3_POPTR Transcription factor APFI family protein OS=Populus trichocarpa GN=POPTR_0002s03550g PE=2 SV=1
1417	23												4.92628e-21	38.1206	23	gi_11206678_gb_BF275608.1_BF275608	gnl|BL_ORD_ID|1466156	tr|B9H4D0|B9H4D0_POPTR Transcription factor APFI family protein OS=Populus trichocarpa GN=POPTR_0005s25060g PE=4 SV=1
1418	23												0.00817748	41.9726	21	gi_436387178_gb_JG844665.1_JG844665	gnl|BL_ORD_ID|143111	tr|A9PFJ3|A9PFJ3_POPTR Transcription factor APFI family protein OS=Populus trichocarpa GN=POPTR_0002s03550g PE=2 SV=1
1419	23												2.70151e-88	269.626	140	gi_436389099_gb_JG857684.1_JG857684	gnl|BL_ORD_ID|143111	tr|A9PFJ3|A9PFJ3_POPTR Transcription factor APFI family protein OS=Populus trichocarpa GN=POPTR_0002s03550g PE=2 SV=1
1420	23												2.83266e-71	225.713	117	gi_436393319_gb_JG858522.1_JG858522	gnl|BL_ORD_ID|143111	tr|A9PFJ3|A9PFJ3_POPTR Transcription factor APFI family protein OS=Populus trichocarpa GN=POPTR_0002s03550g PE=2 SV=1
1421	23												0	566.614	361	G14712V01_(single)_contig_16407	gnl|BL_ORD_ID|1454246	tr|B9HSC7|B9HSC7_POPTR Oxidoreductase family protein OS=Populus trichocarpa GN=POPTR_0010s02430g PE=3 SV=1
1422	23												1.1721e-58	207.994	163	G14712V01_(single)_contig_42588	gnl|BL_ORD_ID|1944220	tr|D7LY59|D7LY59_ARALL Pentatricopeptide repeat-containing protein OS=Arabidopsis lyrata subsp. lyrata GN=ARALYDRAFT_487264 PE=4 SV=1
1423	23												6.4456e-84	257.299	165	gi_13246701_gb_BE053552.2_BE053552	gnl|BL_ORD_ID|1503774	tr|B9I6G6|B9I6G6_POPTR Calcium-binding EF hand family protein OS=Populus trichocarpa GN=POPTR_0013s06970g PE=4 SV=1
1424	23												1.38067e-83	256.144	165	G14712V01_(single)_contig_17262	gnl|BL_ORD_ID|1503774	tr|B9I6G6|B9I6G6_POPTR Calcium-binding EF hand family protein OS=Populus trichocarpa GN=POPTR_0013s06970g PE=4 SV=1
1425	23												1.05529e-81	249.595	165	gi_21090077_gb_BQ402390.1_BQ402390	gnl|BL_ORD_ID|1503774	tr|B9I6G6|B9I6G6_POPTR Calcium-binding EF hand family protein OS=Populus trichocarpa GN=POPTR_0013s06970g PE=4 SV=1
1426	23												9.93446e-08	28.1054	13	G14712V01_(single)_contig_52701	gnl|BL_ORD_ID|637531	tr|B9SC65|B9SC65_RICCO Splicing factor, arginine/serine-rich, putative OS=Ricinus communis GN=RCOM_1408100 PE=4 SV=1
1427	23												3.79455e-66	207.608	145	G14712V01_(single)_contig_27318	gnl|BL_ORD_ID|1106500	tr|Q6J6Y6|Q6J6Y6_9ROSA Pto-like receptor kinase resistance protein (Fragment) OS=Rosa roxburghii PE=4 SV=1
1428	23												6.5519e-32	129.413	232	G14712V01_(single)_contig_46233	gnl|BL_ORD_ID|384574	tr|Q2AA09|Q2AA09_ASPOF Retrotransposon gag protein OS=Asparagus officinalis GN=20.t00008 PE=4 SV=1
1429	23												1.40227e-21	93.9745	52	G14712V01_(single)_contig_81249	gnl|BL_ORD_ID|1328885	tr|V7APG1|V7APG1_PHAVU Protein ROOT HAIR DEFECTIVE 3 homolog OS=Phaseolus vulgaris GN=PHAVU_010G139100g PE=3 SV=1
1430	23												1.11744e-100	329.717	438	G14712V01_(single)_contig_14903	gnl|BL_ORD_ID|612510	tr|B9SJC0|B9SJC0_RICCO ATP binding protein, putative OS=Ricinus communis GN=RCOM_0524670 PE=4 SV=1
1431	23												2.67947e-87	273.863	161	G14712V01_(single)_contig_41756	gnl|BL_ORD_ID|1639714	tr|Q7XBF1|Q7XBF1_GOSBA NBS-type resistance protein (Fragment) OS=Gossypium barbadense PE=4 SV=1
1432	23
1433	23
1434	23					unpha-siRNA	TCTTAAGCAAAGTTGGACAAG	1.4	0.1	0.1	1.6	-	0	563.533	374	G14712V01_(single)_contig_57830	gnl|BL_ORD_ID|1939364	tr|D7KNP3|D7KNP3_ARALL Transcription factor OS=Arabidopsis lyrata subsp. lyrata GN=ARALYDRAFT_473787 PE=4 SV=1
1435	23												4.21372e-13	67.3958	58	G14712V01_(single)_contig_29838	gnl|BL_ORD_ID|239057	tr|V4UHU7|V4UHU7_9ROSI Uncharacterized protein OS=Citrus clementina GN=CICLE_v10010199mg PE=4 SV=1
1436	23												4.36788e-95	310.071	251	G14712V01_(single)_contig_44005	gnl|BL_ORD_ID|625960	tr|B9SAG6|B9SAG6_RICCO Receptor protein kinase, putative OS=Ricinus communis GN=RCOM_0586540 PE=4 SV=1
1437	23												1.72814e-24	104.375	115	G14712V01_(single)_contig_5183	gnl|BL_ORD_ID|146293	tr|Q8LJR8|Q8LJR8_SOYBN RING-H2 finger protein OS=Glycine max PE=2 SV=1
1438	23												1.223e-18	84.3445	69	G14712V01_(single)_contig_10258	gnl|BL_ORD_ID|169381	tr|M5XT65|M5XT65_PRUPE Uncharacterized protein (Fragment) OS=Prunus persica GN=PRUPE_ppa015193mg PE=4 SV=1
1439	23												2.80796e-39	30.4166	11	G14712V01_(single)_contig_68785	gnl|BL_ORD_ID|1708288	tr|H9B220|H9B220_RHOHY Nucleotide-binding site leucine-rich repeat protein (Fragment) OS=Rhododendron hyperythrum PE=4 SV=1
1440	23												1.16579e-96	114.005	223	G14712V01_(single)_contig_55645	gnl|BL_ORD_ID|256948	tr|V4SUM1|V4SUM1_9ROSI Uncharacterized protein OS=Citrus clementina GN=CICLE_v10027601mg PE=4 SV=1
1441	23
1442	23
1443	24	>contig_366902	191	214	Repeat 15
1444	24					pha-siRNA	CAAGGCCACTCTGCCACTTAC	2.4	13.2	0.2	15.8	+	1.68747	35.4242	84	gi_213021066_gb_GE653882.1_GE653882	gnl|BL_ORD_ID|402050	tr|M5W148|M5W148_PRUPE Uncharacterized protein (Fragment) OS=Prunus persica GN=PRUPE_ppa023184mg PE=4 SV=1
1445	24												2.46059e-53	191.43	135	gi_21102603_gb_BQ414916.1_BQ414916	gnl|BL_ORD_ID|1307263	tr|E9NWL0|E9NWL0_CUCSA RNA-dependent RNA polymerase 6 OS=Cucumis sativus PE=2 SV=1
1446	24												1.2974e-93	289.656	194	gi_13356572_gb_BG446932.1_BG446932	gnl|BL_ORD_ID|1481036	tr|B9I3N8|B9I3N8_POPTR Aspartyl aminopeptidase family protein OS=Populus trichocarpa GN=POPTR_0012s09710g PE=3 SV=2
1447	24												0.536765	34.6538	16	G14712V01_(single)_contig_3743	gnl|BL_ORD_ID|1319268	tr|Q000W4|Q000W4_CITJU Fe(III)-chelate reductase OS=Citrus junos PE=2 SV=1
1448	24												1.06967e-17	79.337	38	gi_13357011_gb_BG447359.1_BG447359	gnl|BL_ORD_ID|1979346	tr|A3F4A1|A3F4A1_9ROSI Putative senescence-associated protein (Fragment) OS=Trichosanthes dioica PE=2 SV=1
1449	24												4.81434e-21	87.4261	42	gi_11206693_gb_BF275623.1_BF275623	gnl|BL_ORD_ID|1979346	tr|A3F4A1|A3F4A1_9ROSI Putative senescence-associated protein (Fragment) OS=Trichosanthes dioica PE=2 SV=1
1450	24												7.09492e-41	86.6557	51	gi_13352591_gb_BG442939.1_BG442939	gnl|BL_ORD_ID|1546187	tr|I1LXQ4|I1LXQ4_SOYBN Uncharacterized protein OS=Glycine max PE=4 SV=1
1451	24												1.79607e-22	90.8929	42	gi_11209381_gb_BF278311.1_BF278311	gnl|BL_ORD_ID|1979346	tr|A3F4A1|A3F4A1_9ROSI Putative senescence-associated protein (Fragment) OS=Trichosanthes dioica PE=2 SV=1
1452	24												2.42899e-29	114.775	62	gi_13245015_gb_BE054895.2_BE054895	gnl|BL_ORD_ID|419590	tr|Q9AVH2|Q9AVH2_PEA Putative senescence-associated protein (Fragment) OS=Pisum sativum GN=ssa-13 PE=2 SV=1
1453	24												1.89467e-29	115.161	62	gi_21094977_gb_BQ407290.1_BQ407290	gnl|BL_ORD_ID|419590	tr|Q9AVH2|Q9AVH2_PEA Putative senescence-associated protein (Fragment) OS=Pisum sativum GN=ssa-13 PE=2 SV=1
1454	24												4.23274e-41	86.6557	51	gi_13245464_gb_BE053830.2_BE053830	gnl|BL_ORD_ID|1546187	tr|I1LXQ4|I1LXQ4_SOYBN Uncharacterized protein OS=Glycine max PE=4 SV=1
1455	24												3.38615e-41	86.6557	51	gi_21093783_gb_BQ406096.1_BQ406096	gnl|BL_ORD_ID|1546187	tr|I1LXQ4|I1LXQ4_SOYBN Uncharacterized protein OS=Glycine max PE=4 SV=1
1456	24												3.39997e-41	86.6557	51	gi_21093950_gb_BQ406263.1_BQ406263	gnl|BL_ORD_ID|1546187	tr|I1LXQ4|I1LXQ4_SOYBN Uncharacterized protein OS=Glycine max PE=4 SV=1
1457	24
1458	24
1459	24					pha-siRNA	GTAAGTGGCAGAGTGGCCTTG	0.1	0.2	0.4	0.7	-	3.35992e-129	386.341	238	G14712V01_(single)_contig_80715	gnl|BL_ORD_ID|197931	tr|Q8L4J2|Q8L4J2_ARATH Cleavage stimulation factor 50 OS=Arabidopsis thaliana GN=AT5G60940 PE=2 SV=1
1460	24												1.23355e-05	50.8322	34	G14712V01_(single)_contig_84552	gnl|BL_ORD_ID|625814	tr|B9S5S0|B9S5S0_RICCO Putative uncharacterized protein OS=Ricinus communis GN=RCOM_0653380 PE=4 SV=1
1461	24												2.85288e-41	33.4982	34	gi_21100625_gb_BQ412938.1_BQ412938	gnl|BL_ORD_ID|1546187	tr|I1LXQ4|I1LXQ4_SOYBN Uncharacterized protein OS=Glycine max PE=4 SV=1
1462	24												1.32664e-40	155.221	114	gi_21100448_gb_BQ412761.1_BQ412761	gnl|BL_ORD_ID|1546187	tr|I1LXQ4|I1LXQ4_SOYBN Uncharacterized protein OS=Glycine max PE=4 SV=1
1463	24												6.21117e-23	99.7525	89	gi_21097355_gb_BQ409668.1_BQ409668	gnl|BL_ORD_ID|419590	tr|Q9AVH2|Q9AVH2_PEA Putative senescence-associated protein (Fragment) OS=Pisum sativum GN=ssa-13 PE=2 SV=1
1464	24												1.49654e-23	98.2117	70	gi_21100462_gb_BQ412775.1_BQ412775	gnl|BL_ORD_ID|1601107	tr|K4D7B1|K4D7B1_SOLLC Uncharacterized protein OS=Solanum lycopersicum GN=Solyc11g027660.1 PE=4 SV=1
1465	24												5.83112e-39	51.9878	45	gi_21100910_gb_BQ413223.1_BQ413223	gnl|BL_ORD_ID|419590	tr|Q9AVH2|Q9AVH2_PEA Putative senescence-associated protein (Fragment) OS=Pisum sativum GN=ssa-13 PE=2 SV=1
1466	24												5.88162e-82	253.832	132	gi_21097229_gb_BQ409542.1_BQ409542	gnl|BL_ORD_ID|419590	tr|Q9AVH2|Q9AVH2_PEA Putative senescence-associated protein (Fragment) OS=Pisum sativum GN=ssa-13 PE=2 SV=1
1467	24												9.55776e-39	142.124	102	gi_21101555_gb_BQ413868.1_BQ413868	gnl|BL_ORD_ID|419590	tr|Q9AVH2|Q9AVH2_PEA Putative senescence-associated protein (Fragment) OS=Pisum sativum GN=ssa-13 PE=2 SV=1
1468	24												1.2269e-42	160.614	111	gi_21102600_gb_BQ414913.1_BQ414913	gnl|BL_ORD_ID|1546187	tr|I1LXQ4|I1LXQ4_SOYBN Uncharacterized protein OS=Glycine max PE=4 SV=1
1469	24												1.83893e-40	85.1149	94	gi_21102496_gb_BQ414809.1_BQ414809	gnl|BL_ORD_ID|1546187	tr|I1LXQ4|I1LXQ4_SOYBN Uncharacterized protein OS=Glycine max PE=4 SV=1
1470	24												7.37998e-30	116.316	63	gi_21103617_gb_BQ415930.1_BQ415930	gnl|BL_ORD_ID|419590	tr|Q9AVH2|Q9AVH2_PEA Putative senescence-associated protein (Fragment) OS=Pisum sativum GN=ssa-13 PE=2 SV=1
1471	24												7.11407e-45	163.31	112	gi_21102452_gb_BQ414765.1_BQ414765	gnl|BL_ORD_ID|1546187	tr|I1LXQ4|I1LXQ4_SOYBN Uncharacterized protein OS=Glycine max PE=4 SV=1
1472	24												1.15754e-28	106.301	76	gi_21090138_gb_BQ402439.1_BQ402439	gnl|BL_ORD_ID|1627471	tr|K4C4G4|K4C4G4_SOLLC Uncharacterized protein OS=Solanum lycopersicum GN=Solyc06g024380.1 PE=4 SV=1
1473	24
1474	24
1475	24					unpha-siRNA	TAAGTGGCAGAGTGGCCTTGC	2.8	3.8	2.1	8.7	-	2.20432e-112	366.311	396	G14712V01_(single)_contig_41604	gnl|BL_ORD_ID|1907854	tr|Q2QZS5|Q2QZS5_ORYSJ Retrotransposon protein, putative, unclassified OS=Oryza sativa subsp. japonica GN=LOC_Os11g45000 PE=4 SV=1
1476	24												3.35992e-129	386.341	238	G14712V01_(single)_contig_80715	gnl|BL_ORD_ID|197931	tr|Q8L4J2|Q8L4J2_ARATH Cleavage stimulation factor 50 OS=Arabidopsis thaliana GN=AT5G60940 PE=2 SV=1
1477	24												4.72847e-79	268.085	187	G14712V01_(single)_contig_57020	gnl|BL_ORD_ID|1307263	tr|E9NWL0|E9NWL0_CUCSA RNA-dependent RNA polymerase 6 OS=Cucumis sativus PE=2 SV=1
1478	24												1.23355e-05	50.8322	34	G14712V01_(single)_contig_84552	gnl|BL_ORD_ID|625814	tr|B9S5S0|B9S5S0_RICCO Putative uncharacterized protein OS=Ricinus communis GN=RCOM_0653380 PE=4 SV=1
1479	24												2.85288e-41	33.4982	34	gi_21100625_gb_BQ412938.1_BQ412938	gnl|BL_ORD_ID|1546187	tr|I1LXQ4|I1LXQ4_SOYBN Uncharacterized protein OS=Glycine max PE=4 SV=1
1480	24												1.32664e-40	155.221	114	gi_21100448_gb_BQ412761.1_BQ412761	gnl|BL_ORD_ID|1546187	tr|I1LXQ4|I1LXQ4_SOYBN Uncharacterized protein OS=Glycine max PE=4 SV=1
1481	24												6.21117e-23	99.7525	89	gi_21097355_gb_BQ409668.1_BQ409668	gnl|BL_ORD_ID|419590	tr|Q9AVH2|Q9AVH2_PEA Putative senescence-associated protein (Fragment) OS=Pisum sativum GN=ssa-13 PE=2 SV=1
1482	24												1.49654e-23	98.2117	70	gi_21100462_gb_BQ412775.1_BQ412775	gnl|BL_ORD_ID|1601107	tr|K4D7B1|K4D7B1_SOLLC Uncharacterized protein OS=Solanum lycopersicum GN=Solyc11g027660.1 PE=4 SV=1
1483	24												5.83112e-39	51.9878	45	gi_21100910_gb_BQ413223.1_BQ413223	gnl|BL_ORD_ID|419590	tr|Q9AVH2|Q9AVH2_PEA Putative senescence-associated protein (Fragment) OS=Pisum sativum GN=ssa-13 PE=2 SV=1
1484	24												5.88162e-82	253.832	132	gi_21097229_gb_BQ409542.1_BQ409542	gnl|BL_ORD_ID|419590	tr|Q9AVH2|Q9AVH2_PEA Putative senescence-associated protein (Fragment) OS=Pisum sativum GN=ssa-13 PE=2 SV=1
1485	24												9.55776e-39	142.124	102	gi_21101555_gb_BQ413868.1_BQ413868	gnl|BL_ORD_ID|419590	tr|Q9AVH2|Q9AVH2_PEA Putative senescence-associated protein (Fragment) OS=Pisum sativum GN=ssa-13 PE=2 SV=1
1486	24												1.2269e-42	160.614	111	gi_21102600_gb_BQ414913.1_BQ414913	gnl|BL_ORD_ID|1546187	tr|I1LXQ4|I1LXQ4_SOYBN Uncharacterized protein OS=Glycine max PE=4 SV=1
1487	24												1.83893e-40	85.1149	94	gi_21102496_gb_BQ414809.1_BQ414809	gnl|BL_ORD_ID|1546187	tr|I1LXQ4|I1LXQ4_SOYBN Uncharacterized protein OS=Glycine max PE=4 SV=1
1488	24												7.37998e-30	116.316	63	gi_21103617_gb_BQ415930.1_BQ415930	gnl|BL_ORD_ID|419590	tr|Q9AVH2|Q9AVH2_PEA Putative senescence-associated protein (Fragment) OS=Pisum sativum GN=ssa-13 PE=2 SV=1
1489	24												7.11407e-45	163.31	112	gi_21102452_gb_BQ414765.1_BQ414765	gnl|BL_ORD_ID|1546187	tr|I1LXQ4|I1LXQ4_SOYBN Uncharacterized protein OS=Glycine max PE=4 SV=1
1490	24												1.15754e-28	106.301	76	gi_21090138_gb_BQ402439.1_BQ402439	gnl|BL_ORD_ID|1627471	tr|K4C4G4|K4C4G4_SOLLC Uncharacterized protein OS=Solanum lycopersicum GN=Solyc06g024380.1 PE=4 SV=1
1491	24
1492	24
1493	24					unpha-siRNA	GCAAGGCCACTCTGCCACTTA	0.8	3.6	1.5	5.9	+	0.536765	34.6538	16	G14712V01_(single)_contig_3743	gnl|BL_ORD_ID|1319268	tr|Q000W4|Q000W4_CITJU Fe(III)-chelate reductase OS=Citrus junos PE=2 SV=1
1494	24												1.2974e-93	289.656	194	gi_13356572_gb_BG446932.1_BG446932	gnl|BL_ORD_ID|1481036	tr|B9I3N8|B9I3N8_POPTR Aspartyl aminopeptidase family protein OS=Populus trichocarpa GN=POPTR_0012s09710g PE=3 SV=2
1495	24												2.46059e-53	191.43	135	gi_21102603_gb_BQ414916.1_BQ414916	gnl|BL_ORD_ID|1307263	tr|E9NWL0|E9NWL0_CUCSA RNA-dependent RNA polymerase 6 OS=Cucumis sativus PE=2 SV=1
1496	24												1.06967e-17	79.337	38	gi_13357011_gb_BG447359.1_BG447359	gnl|BL_ORD_ID|1979346	tr|A3F4A1|A3F4A1_9ROSI Putative senescence-associated protein (Fragment) OS=Trichosanthes dioica PE=2 SV=1
1497	24												7.09492e-41	86.6557	51	gi_13352591_gb_BG442939.1_BG442939	gnl|BL_ORD_ID|1546187	tr|I1LXQ4|I1LXQ4_SOYBN Uncharacterized protein OS=Glycine max PE=4 SV=1
1498	24												1.79607e-22	90.8929	42	gi_11209381_gb_BF278311.1_BF278311	gnl|BL_ORD_ID|1979346	tr|A3F4A1|A3F4A1_9ROSI Putative senescence-associated protein (Fragment) OS=Trichosanthes dioica PE=2 SV=1
1499	24												2.42899e-29	114.775	62	gi_13245015_gb_BE054895.2_BE054895	gnl|BL_ORD_ID|419590	tr|Q9AVH2|Q9AVH2_PEA Putative senescence-associated protein (Fragment) OS=Pisum sativum GN=ssa-13 PE=2 SV=1
1500	24												1.89467e-29	115.161	62	gi_21094977_gb_BQ407290.1_BQ407290	gnl|BL_ORD_ID|419590	tr|Q9AVH2|Q9AVH2_PEA Putative senescence-associated protein (Fragment) OS=Pisum sativum GN=ssa-13 PE=2 SV=1
1501	24												4.23274e-41	86.6557	51	gi_13245464_gb_BE053830.2_BE053830	gnl|BL_ORD_ID|1546187	tr|I1LXQ4|I1LXQ4_SOYBN Uncharacterized protein OS=Glycine max PE=4 SV=1
1502	24												3.38615e-41	86.6557	51	gi_21093783_gb_BQ406096.1_BQ406096	gnl|BL_ORD_ID|1546187	tr|I1LXQ4|I1LXQ4_SOYBN Uncharacterized protein OS=Glycine max PE=4 SV=1
1503	24												3.39997e-41	86.6557	51	gi_21093950_gb_BQ406263.1_BQ406263	gnl|BL_ORD_ID|1546187	tr|I1LXQ4|I1LXQ4_SOYBN Uncharacterized protein OS=Glycine max PE=4 SV=1
1504	24
1505	24
1506	24					unpha-siRNA	AGCAAGGCCACTCTGCCACTT	0.8	1.5	0.8	3.1	+	1.2974e-93	289.656	194	gi_13356572_gb_BG446932.1_BG446932	gnl|BL_ORD_ID|1481036	tr|B9I3N8|B9I3N8_POPTR Aspartyl aminopeptidase family protein OS=Populus trichocarpa GN=POPTR_0012s09710g PE=3 SV=2
1507	24												2.46059e-53	191.43	135	gi_21102603_gb_BQ414916.1_BQ414916	gnl|BL_ORD_ID|1307263	tr|E9NWL0|E9NWL0_CUCSA RNA-dependent RNA polymerase 6 OS=Cucumis sativus PE=2 SV=1
1508	24												1.06967e-17	79.337	38	gi_13357011_gb_BG447359.1_BG447359	gnl|BL_ORD_ID|1979346	tr|A3F4A1|A3F4A1_9ROSI Putative senescence-associated protein (Fragment) OS=Trichosanthes dioica PE=2 SV=1
1509	24												7.09492e-41	86.6557	51	gi_13352591_gb_BG442939.1_BG442939	gnl|BL_ORD_ID|1546187	tr|I1LXQ4|I1LXQ4_SOYBN Uncharacterized protein OS=Glycine max PE=4 SV=1
1510	24												2.42899e-29	114.775	62	gi_13245015_gb_BE054895.2_BE054895	gnl|BL_ORD_ID|419590	tr|Q9AVH2|Q9AVH2_PEA Putative senescence-associated protein (Fragment) OS=Pisum sativum GN=ssa-13 PE=2 SV=1
1511	24												1.89467e-29	115.161	62	gi_21094977_gb_BQ407290.1_BQ407290	gnl|BL_ORD_ID|419590	tr|Q9AVH2|Q9AVH2_PEA Putative senescence-associated protein (Fragment) OS=Pisum sativum GN=ssa-13 PE=2 SV=1
1512	24												3.70862e-41	86.6557	51	gi_13245847_gb_BE054085.2_BE054085	gnl|BL_ORD_ID|1546187	tr|I1LXQ4|I1LXQ4_SOYBN Uncharacterized protein OS=Glycine max PE=4 SV=1
1513	24												3.38615e-41	86.6557	51	gi_21093783_gb_BQ406096.1_BQ406096	gnl|BL_ORD_ID|1546187	tr|I1LXQ4|I1LXQ4_SOYBN Uncharacterized protein OS=Glycine max PE=4 SV=1
1514	24												3.39997e-41	86.6557	51	gi_21093950_gb_BQ406263.1_BQ406263	gnl|BL_ORD_ID|1546187	tr|I1LXQ4|I1LXQ4_SOYBN Uncharacterized protein OS=Glycine max PE=4 SV=1
1515	24
1516	24
1517	24					unpha-siRNA	AAGTGGCAGAGTGGCCTTGCT	0.1	0.6	0.2	0.9	-	2.20432e-112	366.311	396	G14712V01_(single)_contig_41604	gnl|BL_ORD_ID|1907854	tr|Q2QZS5|Q2QZS5_ORYSJ Retrotransposon protein, putative, unclassified OS=Oryza sativa subsp. japonica GN=LOC_Os11g45000 PE=4 SV=1
1518	24												0.00428961	39.2762	35	G14712V01_(single)_contig_9815	gnl|BL_ORD_ID|1702079	tr|T1Z0L3|T1Z0L3_9MYRT 60S ribosomal protein L17-2-like protein (Fragment) OS=Lumnitzera racemosa PE=3 SV=1
1519	24												1.13715e-14	81.2629	89	G14712V01_(single)_contig_43212	gnl|BL_ORD_ID|148924	tr|I7FST9|I7FST9_SOYBN Protein disulfide isomerase-like protein OS=Glycine max GN=Gm pdil-1 PE=2 SV=1
1520	24												3.35992e-129	386.341	238	G14712V01_(single)_contig_80715	gnl|BL_ORD_ID|197931	tr|Q8L4J2|Q8L4J2_ARATH Cleavage stimulation factor 50 OS=Arabidopsis thaliana GN=AT5G60940 PE=2 SV=1
1521	24												4.72847e-79	268.085	187	G14712V01_(single)_contig_57020	gnl|BL_ORD_ID|1307263	tr|E9NWL0|E9NWL0_CUCSA RNA-dependent RNA polymerase 6 OS=Cucumis sativus PE=2 SV=1
1522	24												1.23355e-05	50.8322	34	G14712V01_(single)_contig_84552	gnl|BL_ORD_ID|625814	tr|B9S5S0|B9S5S0_RICCO Putative uncharacterized protein OS=Ricinus communis GN=RCOM_0653380 PE=4 SV=1
1523	24												2.85288e-41	33.4982	34	gi_21100625_gb_BQ412938.1_BQ412938	gnl|BL_ORD_ID|1546187	tr|I1LXQ4|I1LXQ4_SOYBN Uncharacterized protein OS=Glycine max PE=4 SV=1
1524	24												1.32664e-40	155.221	114	gi_21100448_gb_BQ412761.1_BQ412761	gnl|BL_ORD_ID|1546187	tr|I1LXQ4|I1LXQ4_SOYBN Uncharacterized protein OS=Glycine max PE=4 SV=1
1525	24												6.21117e-23	99.7525	89	gi_21097355_gb_BQ409668.1_BQ409668	gnl|BL_ORD_ID|419590	tr|Q9AVH2|Q9AVH2_PEA Putative senescence-associated protein (Fragment) OS=Pisum sativum GN=ssa-13 PE=2 SV=1
1526	24												1.49654e-23	98.2117	70	gi_21100462_gb_BQ412775.1_BQ412775	gnl|BL_ORD_ID|1601107	tr|K4D7B1|K4D7B1_SOLLC Uncharacterized protein OS=Solanum lycopersicum GN=Solyc11g027660.1 PE=4 SV=1
1527	24												5.83112e-39	51.9878	45	gi_21100910_gb_BQ413223.1_BQ413223	gnl|BL_ORD_ID|419590	tr|Q9AVH2|Q9AVH2_PEA Putative senescence-associated protein (Fragment) OS=Pisum sativum GN=ssa-13 PE=2 SV=1
1528	24												5.88162e-82	253.832	132	gi_21097229_gb_BQ409542.1_BQ409542	gnl|BL_ORD_ID|419590	tr|Q9AVH2|Q9AVH2_PEA Putative senescence-associated protein (Fragment) OS=Pisum sativum GN=ssa-13 PE=2 SV=1
1529	24												9.55776e-39	142.124	102	gi_21101555_gb_BQ413868.1_BQ413868	gnl|BL_ORD_ID|419590	tr|Q9AVH2|Q9AVH2_PEA Putative senescence-associated protein (Fragment) OS=Pisum sativum GN=ssa-13 PE=2 SV=1
1530	24												1.2269e-42	160.614	111	gi_21102600_gb_BQ414913.1_BQ414913	gnl|BL_ORD_ID|1546187	tr|I1LXQ4|I1LXQ4_SOYBN Uncharacterized protein OS=Glycine max PE=4 SV=1
1531	24												1.83893e-40	85.1149	94	gi_21102496_gb_BQ414809.1_BQ414809	gnl|BL_ORD_ID|1546187	tr|I1LXQ4|I1LXQ4_SOYBN Uncharacterized protein OS=Glycine max PE=4 SV=1
1532	24												7.37998e-30	116.316	63	gi_21103617_gb_BQ415930.1_BQ415930	gnl|BL_ORD_ID|419590	tr|Q9AVH2|Q9AVH2_PEA Putative senescence-associated protein (Fragment) OS=Pisum sativum GN=ssa-13 PE=2 SV=1
1533	24												7.11407e-45	163.31	112	gi_21102452_gb_BQ414765.1_BQ414765	gnl|BL_ORD_ID|1546187	tr|I1LXQ4|I1LXQ4_SOYBN Uncharacterized protein OS=Glycine max PE=4 SV=1
1534	24												1.15754e-28	106.301	76	gi_21090138_gb_BQ402439.1_BQ402439	gnl|BL_ORD_ID|1627471	tr|K4C4G4|K4C4G4_SOLLC Uncharacterized protein OS=Solanum lycopersicum GN=Solyc06g024380.1 PE=4 SV=1
1535	24
1536	24
1537	24					unpha-siRNA	TGTAAGTGGCAGAGTGGCCTT	0.2	0.4	0.1	0.7	-	2.7263e-81	62.3882	64	G14712V01_(single)_contig_56690	gnl|BL_ORD_ID|340006	tr|G7ZVC5|G7ZVC5_MEDTR Photosystem II CP47 chlorophyll apoprotein OS=Medicago truncatula GN=MTR_023s0031 PE=4 SV=1
1538	24												2.9e-06	54.6842	51	G14712V01_(single)_contig_43680	gnl|BL_ORD_ID|275265	tr|A2Q2J0|A2Q2J0_MEDTR RNA-directed DNA polymerase (Reverse transcriptase); Ribonuclease H OS=Medicago truncatula GN=MtrDRAFT_AC150891g48v2 PE=4 SV=1
1539	24												5.46281e-17	80.8777	62	G14712V01_(single)_contig_62144	gnl|BL_ORD_ID|1722881	tr|H6WX59|H6WX59_MEDSA Glycine-rich protein OS=Medicago sativa PE=2 SV=1
1540	24												2.85288e-41	33.4982	34	gi_21100625_gb_BQ412938.1_BQ412938	gnl|BL_ORD_ID|1546187	tr|I1LXQ4|I1LXQ4_SOYBN Uncharacterized protein OS=Glycine max PE=4 SV=1
1541	24												1.32664e-40	155.221	114	gi_21100448_gb_BQ412761.1_BQ412761	gnl|BL_ORD_ID|1546187	tr|I1LXQ4|I1LXQ4_SOYBN Uncharacterized protein OS=Glycine max PE=4 SV=1
1542	24												6.21117e-23	99.7525	89	gi_21097355_gb_BQ409668.1_BQ409668	gnl|BL_ORD_ID|419590	tr|Q9AVH2|Q9AVH2_PEA Putative senescence-associated protein (Fragment) OS=Pisum sativum GN=ssa-13 PE=2 SV=1
1543	24												1.49654e-23	98.2117	70	gi_21100462_gb_BQ412775.1_BQ412775	gnl|BL_ORD_ID|1601107	tr|K4D7B1|K4D7B1_SOLLC Uncharacterized protein OS=Solanum lycopersicum GN=Solyc11g027660.1 PE=4 SV=1
1544	24												5.83112e-39	51.9878	45	gi_21100910_gb_BQ413223.1_BQ413223	gnl|BL_ORD_ID|419590	tr|Q9AVH2|Q9AVH2_PEA Putative senescence-associated protein (Fragment) OS=Pisum sativum GN=ssa-13 PE=2 SV=1
1545	24												5.88162e-82	253.832	132	gi_21097229_gb_BQ409542.1_BQ409542	gnl|BL_ORD_ID|419590	tr|Q9AVH2|Q9AVH2_PEA Putative senescence-associated protein (Fragment) OS=Pisum sativum GN=ssa-13 PE=2 SV=1
1546	24												9.55776e-39	142.124	102	gi_21101555_gb_BQ413868.1_BQ413868	gnl|BL_ORD_ID|419590	tr|Q9AVH2|Q9AVH2_PEA Putative senescence-associated protein (Fragment) OS=Pisum sativum GN=ssa-13 PE=2 SV=1
1547	24												1.2269e-42	160.614	111	gi_21102600_gb_BQ414913.1_BQ414913	gnl|BL_ORD_ID|1546187	tr|I1LXQ4|I1LXQ4_SOYBN Uncharacterized protein OS=Glycine max PE=4 SV=1
1548	24												1.83893e-40	85.1149	94	gi_21102496_gb_BQ414809.1_BQ414809	gnl|BL_ORD_ID|1546187	tr|I1LXQ4|I1LXQ4_SOYBN Uncharacterized protein OS=Glycine max PE=4 SV=1
1549	24												7.37998e-30	116.316	63	gi_21103617_gb_BQ415930.1_BQ415930	gnl|BL_ORD_ID|419590	tr|Q9AVH2|Q9AVH2_PEA Putative senescence-associated protein (Fragment) OS=Pisum sativum GN=ssa-13 PE=2 SV=1
1550	24												7.11407e-45	163.31	112	gi_21102452_gb_BQ414765.1_BQ414765	gnl|BL_ORD_ID|1546187	tr|I1LXQ4|I1LXQ4_SOYBN Uncharacterized protein OS=Glycine max PE=4 SV=1
1551	24												1.15754e-28	106.301	76	gi_21090138_gb_BQ402439.1_BQ402439	gnl|BL_ORD_ID|1627471	tr|K4C4G4|K4C4G4_SOLLC Uncharacterized protein OS=Solanum lycopersicum GN=Solyc06g024380.1 PE=4 SV=1
1552	24
1553	24
1554	25	>G14712V01_(single)_contig_37897	305	402	hypothetical
1555	25					pha-siRNA	TACGGATGAGTATGGCAATGG	0.1	0.4	1.9	2.4	+	2.03413e-102	119.783	70	G14712V01_(single)_contig_25139	gnl|BL_ORD_ID|1432613	tr|B9ILS2|B9ILS2_POPTR Uncharacterized protein OS=Populus trichocarpa GN=POPTR_0018s09260g PE=2 SV=2
1556	25												3.31958e-45	164.466	168	gi_436387301_gb_JG844788.1_JG844788	gnl|BL_ORD_ID|193523	tr|Q9LP11|Q9LP11_ARATH F9C16.7 OS=Arabidopsis thaliana GN=AT1G43910 PE=4 SV=1
1557	25
1558	25
1559	25					pha-siRNA	CAACGGTGACAATTGTGGTAA	0.1	0.1	0.4	0.6	+	0.581521	31.9574	52	G14712V01_(single)_contig_54478	gnl|BL_ORD_ID|1444415	tr|C6TEL4|C6TEL4_SOYBN Putative uncharacterized protein OS=Glycine max PE=4 SV=1
1560	25												0.000174841	48.1358	54	G14712V01_(single)_contig_61889	gnl|BL_ORD_ID|1530334	tr|B9H8V9|B9H8V9_POPTR Putative transciption factor family protein OS=Populus trichocarpa GN=POPTR_0006s15450g PE=4 SV=2
1561	25												9.56468	33.4982	54	gi_13246802_gb_BE054920.2_BE054920	gnl|BL_ORD_ID|1957967	tr|B7T416|B7T416_SARVA DNA-directed RNA polymerase subunit beta&apos;&apos; OS=Sarcocaulon vanderietiae GN=rpoC2 PE=3 SV=1
1562	25												2.47434e-29	52.373	30	gi_13352195_gb_BG442543.1_BG442543	gnl|BL_ORD_ID|282840	tr|G7J9S6|G7J9S6_MEDTR Lariat debranching enzyme OS=Medicago truncatula GN=MTR_3g105810 PE=4 SV=1
1563	25												6.32969	33.4982	54	gi_18101570_gb_BM360824.1_BM360824	gnl|BL_ORD_ID|1957967	tr|B7T416|B7T416_SARVA DNA-directed RNA polymerase subunit beta&apos;&apos; OS=Sarcocaulon vanderietiae GN=rpoC2 PE=3 SV=1
1564	25												6.78223	30.4166	22	G14712V01_(single)_contig_54214	gnl|BL_ORD_ID|281097	tr|F4IFF6|F4IFF6_ARATH TIR-NBS-LRR class disease resistance protein OS=Arabidopsis thaliana GN=AT2G14080 PE=2 SV=1
1565	25
1566	25
1567	25					unpha-siRNA	AGAAGAGAAGGGACAAGCTAA	0.2	0.1	0.2	0.5	+	3.98588e-21	102.449	56	G14712V01_(single)_contig_79657	gnl|BL_ORD_ID|258242	tr|V4STK4|V4STK4_9ROSI Uncharacterized protein OS=Citrus clementina GN=CICLE_v10033964mg PE=4 SV=1
1568	25												3.87938e-46	162.925	186	gi_13244145_gb_BE054266.2_BE054266	gnl|BL_ORD_ID|244030	tr|V4V7A4|V4V7A4_9ROSI Uncharacterized protein OS=Citrus clementina GN=CICLE_v10001851mg PE=4 SV=1
1569	25												2.84135e-31	132.88	140	G14712V01_(single)_contig_23619	gnl|BL_ORD_ID|638817	tr|B9SJ73|B9SJ73_RICCO Smg-7, putative OS=Ricinus communis GN=RCOM_1478200 PE=4 SV=1
1570	25												6.2248e-24	98.9821	68	G14712V01_(single)_contig_63580	gnl|BL_ORD_ID|1452279	tr|B9HW27|B9HW27_POPTR Calcium binding family protein OS=Populus trichocarpa GN=POPTR_0010s11820g PE=4 SV=1
1571	25												0.00137405	24.6386	19	G14712V01_(single)_contig_52853	gnl|BL_ORD_ID|1454464	tr|B9IEA9|B9IEA9_POPTR Kinase family protein OS=Populus trichocarpa GN=POPTR_0015s04410g PE=4 SV=2
1572	25												5.25001e-32	131.339	178	G14712V01_(single)_contig_82360	gnl|BL_ORD_ID|295161	tr|Q9C9L3|Q9C9L3_ARATH Putative regulator of chromosome condensation; 48393-44372 OS=Arabidopsis thaliana GN=T6C23.9 PE=4 SV=1
1573	25												2.83121e-109	323.168	173	G14712V01_(single)_contig_22552	gnl|BL_ORD_ID|1640346	tr|Q6T7D3|Q6T7D3_GOSBA Fiber protein Fb34 OS=Gossypium barbadense PE=2 SV=1
1574	25												1.40684e-15	82.8037	170	G14712V01_(single)_contig_57879	gnl|BL_ORD_ID|404465	tr|M5WEA1|M5WEA1_PRUPE Uncharacterized protein OS=Prunus persica GN=PRUPE_ppa000272mg PE=4 SV=1
1575	25												1.47713e-11	67.781	51	G14712V01_(single)_contig_2881	gnl|BL_ORD_ID|1434028	tr|B9IB54|B9IB54_POPTR DNA replication helicase family protein OS=Populus trichocarpa GN=POPTR_0014s17840g PE=4 SV=2
1576	25												3.43181e-132	51.6026	33	G14712V01_(single)_contig_56057	gnl|BL_ORD_ID|185465	tr|V4SQ82|V4SQ82_9ROSI Uncharacterized protein OS=Citrus clementina GN=CICLE_v10025105mg PE=4 SV=1
1577	25												0.00053601	46.2098	40	gi_13356927_gb_BG447275.1_BG447275	gnl|BL_ORD_ID|321065	tr|G7KJ83|G7KJ83_MEDTR Mitochondrial substrate carrier family protein P OS=Medicago truncatula GN=MTR_6g091800 PE=3 SV=1
1578	25												3.90465e-48	166.777	176	gi_13247163_gb_BF268889.2_BF268889	gnl|BL_ORD_ID|1449967	tr|B9GNU7|B9GNU7_POPTR Uncharacterized protein OS=Populus trichocarpa GN=POPTR_0002s12620g PE=4 SV=1
1579	25												1.643e-73	233.802	214	gi_21094946_gb_BQ407259.1_BQ407259	gnl|BL_ORD_ID|960275	tr|F6H1C5|F6H1C5_VITVI Putative uncharacterized protein OS=Vitis vinifera GN=VIT_18s0001g10360 PE=4 SV=1
1580	25												6.93651e-80	250.751	231	gi_21095188_gb_BQ407501.1_BQ407501	gnl|BL_ORD_ID|244030	tr|V4V7A4|V4V7A4_9ROSI Uncharacterized protein OS=Citrus clementina GN=CICLE_v10001851mg PE=4 SV=1
1581	25
1582	25
1583	26	>contig_431152	34	201	Arginine N-methyltransferase 8
1584	26					pha-siRNA	TATACATGCCATAGACTCGAA	2.2	5.2	4.5	11.9	+	4.63389	33.8834	76	G14712V01_(single)_contig_17353	gnl|BL_ORD_ID|441233	tr|J3MV52|J3MV52_ORYBR Uncharacterized protein OS=Oryza brachyantha GN=OB08G29830 PE=4 SV=1
1585	26												4.27546	30.8018	37	G14712V01_(single)_contig_44256	gnl|BL_ORD_ID|1084756	tr|D8S8G8|D8S8G8_SELML Putative uncharacterized protein (Fragment) OS=Selaginella moellendorffii GN=SELMODRAFT_28959 PE=4 SV=1
1586	26												6.05209	33.113	53	gi_21092375_gb_BQ404688.1_BQ404688	gnl|BL_ORD_ID|1377075	tr|M0ZKJ6|M0ZKJ6_SOLTU Serine/threonine-protein kinase OS=Solanum tuberosum GN=PGSC0003DMG400001059 PE=3 SV=1
1587	26												2.82231	34.6538	73	G14712V01_(single)_contig_23140	gnl|BL_ORD_ID|970633	tr|F6H4B2|F6H4B2_VITVI Putative uncharacterized protein OS=Vitis vinifera GN=VIT_07s0031g01670 PE=3 SV=1
1588	26												7.31891	32.3426	45	G14712V01_(single)_contig_83800	gnl|BL_ORD_ID|1688170	tr|M0T9E7|M0T9E7_MUSAM Uncharacterized protein OS=Musa acuminata subsp. malaccensis PE=4 SV=1
1589	26												2.83687e-19	89.7373	154	G14712V01_(single)_contig_67317	gnl|BL_ORD_ID|1538327	tr|B9I0P3|B9I0P3_POPTR Uncharacterized protein OS=Populus trichocarpa GN=POPTR_0011s15190g PE=4 SV=2
1590	26												6.8099	33.113	44	G14712V01_(single)_contig_23457	gnl|BL_ORD_ID|1659058	tr|M0RQ34|M0RQ34_MUSAM Uncharacterized protein OS=Musa acuminata subsp. malaccensis PE=4 SV=1
1591	26												1.86716	31.9574	30	gi_195983226_gb_FL576408.1_FL576408	gnl|BL_ORD_ID|984486	tr|F6I6S2|F6I6S2_VITVI Putative uncharacterized protein OS=Vitis vinifera GN=VIT_12s0121g00380 PE=4 SV=1
1592	26
1593	26
1594	26					pha-siRNA	TTCGAGTCTATGGCATGTATA	2.6	1.5	4	8.1	-	1.17739	35.039	15	G14712V01_(single)_contig_44601	gnl|BL_ORD_ID|1369768	tr|Q60CY2|Q60CY2_SOLTU Putative polyprotein, identical OS=Solanum tuberosum GN=STB1_57t00003 PE=4 SV=1
1595	26												4.28482	31.5722	75	G14712V01_(single)_contig_45245	gnl|BL_ORD_ID|929664	tr|W1NMW1|W1NMW1_AMBTC Uncharacterized protein OS=Amborella trichopoda GN=AMTR_s00074p00106610 PE=4 SV=1
1596	26												6.86569e-20	91.2781	169	G14712V01_(single)_contig_8681	gnl|BL_ORD_ID|317657	tr|G7LC62|G7LC62_MEDTR Serine/threonine protein kinase OS=Medicago truncatula GN=MTR_8g092290 PE=4 SV=1
1597	26												1.78055e-45	166.777	94	G14712V01_(single)_contig_27244	gnl|BL_ORD_ID|1190796	tr|A4L9W4|A4L9W4_GOSHI Auxin response factor OS=Gossypium hirsutum GN=ARF3 PE=2 SV=1
1598	26												2.74069	31.187	38	G14712V01_(single)_contig_89151	gnl|BL_ORD_ID|142381	tr|K7K6Q9|K7K6Q9_SOYBN Uncharacterized protein OS=Glycine max PE=4 SV=1
1599	26												1.54416	33.8834	72	G14712V01_(single)_contig_68470	gnl|BL_ORD_ID|335620	tr|G7K1P8|G7K1P8_MEDTR ATP-dependent DNA helicase PIF1 OS=Medicago truncatula GN=MTR_5g078260 PE=4 SV=1
1600	26												8.39196	31.9574	55	G14712V01_(single)_contig_33674	gnl|BL_ORD_ID|1065644	tr|A4S6I5|A4S6I5_OSTLU Predicted protein OS=Ostreococcus lucimarinus (strain CCE9901) GN=OSTLU_51201 PE=3 SV=1
1601	26												4.30978	32.7278	36	G14712V01_(single)_contig_75989	gnl|BL_ORD_ID|1683397	tr|M0TCQ6|M0TCQ6_MUSAM Uncharacterized protein OS=Musa acuminata subsp. malaccensis PE=4 SV=1
1602	26												3.25416	33.8834	60	gi_195983071_gb_FL577224.1_FL577224	gnl|BL_ORD_ID|407068	tr|M5W957|M5W957_PRUPE Uncharacterized protein OS=Prunus persica GN=PRUPE_ppa003060mg PE=4 SV=1
1603	26
1604	26
1605	26					unpha-siRNA	CTATACATGCCATAGACTCGA	0.6	1.9	2.6	5.1	+	9.55645	33.113	54	G14712V01_(single)_contig_86936	gnl|BL_ORD_ID|722141	tr|K7W7Z1|K7W7Z1_MAIZE Ubiquitin-protein ligase OS=Zea mays GN=ZEAMMB73_547914 PE=4 SV=1
1606	26												4.27546	30.8018	37	G14712V01_(single)_contig_44256	gnl|BL_ORD_ID|1084756	tr|D8S8G8|D8S8G8_SELML Putative uncharacterized protein (Fragment) OS=Selaginella moellendorffii GN=SELMODRAFT_28959 PE=4 SV=1
1607	26												4.63389	33.8834	76	G14712V01_(single)_contig_17353	gnl|BL_ORD_ID|441233	tr|J3MV52|J3MV52_ORYBR Uncharacterized protein OS=Oryza brachyantha GN=OB08G29830 PE=4 SV=1
1608	26												1.86716	31.9574	30	gi_195983226_gb_FL576408.1_FL576408	gnl|BL_ORD_ID|984486	tr|F6I6S2|F6I6S2_VITVI Putative uncharacterized protein OS=Vitis vinifera GN=VIT_12s0121g00380 PE=4 SV=1
1609	26
1610	26
1611	26					unpha-siRNA	TCGAGTCTATGGCATGTATAG	0.4	0.2	0.8	1.4	-	2.42268e-102	305.064	152	gi_436407424_gb_JG847838.1_JG847838	gnl|BL_ORD_ID|1190180	tr|A6YRS2|A6YRS2_GOSHI Isopentenyltransferase (Fragment) OS=Gossypium hirsutum PE=2 SV=1
1612	26												2.60856e-40	43.5134	57	G14712V01_(single)_contig_43863	gnl|BL_ORD_ID|407086	tr|M5WCD2|M5WCD2_PRUPE Uncharacterized protein OS=Prunus persica GN=PRUPE_ppa015630mg PE=4 SV=1
1613	26												1.78055e-45	166.777	94	G14712V01_(single)_contig_27244	gnl|BL_ORD_ID|1190796	tr|A4L9W4|A4L9W4_GOSHI Auxin response factor OS=Gossypium hirsutum GN=ARF3 PE=2 SV=1
1614	26												1.42227e-21	54.299	51	G14712V01_(single)_contig_42500	gnl|BL_ORD_ID|1869941	tr|Q2R9J3|Q2R9J3_ORYSJ Retrotransposon protein, putative, unclassified OS=Oryza sativa subsp. japonica GN=LOC_Os11g08550 PE=4 SV=1
1615	26												2.74069	31.187	38	G14712V01_(single)_contig_89151	gnl|BL_ORD_ID|142381	tr|K7K6Q9|K7K6Q9_SOYBN Uncharacterized protein OS=Glycine max PE=4 SV=1
1616	26												1.54416	33.8834	72	G14712V01_(single)_contig_68470	gnl|BL_ORD_ID|335620	tr|G7K1P8|G7K1P8_MEDTR ATP-dependent DNA helicase PIF1 OS=Medicago truncatula GN=MTR_5g078260 PE=4 SV=1
1617	26												8.39196	31.9574	55	G14712V01_(single)_contig_33674	gnl|BL_ORD_ID|1065644	tr|A4S6I5|A4S6I5_OSTLU Predicted protein OS=Ostreococcus lucimarinus (strain CCE9901) GN=OSTLU_51201 PE=3 SV=1
1618	26												4.30978	32.7278	36	G14712V01_(single)_contig_75989	gnl|BL_ORD_ID|1683397	tr|M0TCQ6|M0TCQ6_MUSAM Uncharacterized protein OS=Musa acuminata subsp. malaccensis PE=4 SV=1
1619	26												3.25416	33.8834	60	gi_195983071_gb_FL577224.1_FL577224	gnl|BL_ORD_ID|407068	tr|M5W957|M5W957_PRUPE Uncharacterized protein OS=Prunus persica GN=PRUPE_ppa003060mg PE=4 SV=1
1620	26
1621	26
1622	26					unpha-siRNA	CGAGTCTATGGCATGTATAGG	0.2	0.4	0.2	0.8	-	4.28482	31.5722	75	G14712V01_(single)_contig_45245	gnl|BL_ORD_ID|929664	tr|W1NMW1|W1NMW1_AMBTC Uncharacterized protein OS=Amborella trichopoda GN=AMTR_s00074p00106610 PE=4 SV=1
1623	26												0.715686	35.4242	65	G14712V01_(single)_contig_31723	gnl|BL_ORD_ID|1148162	tr|Q01KU9|Q01KU9_ORYSA OSIGBa0115A19.3 protein OS=Oryza sativa GN=OSIGBa0115A19.3 PE=4 SV=1
1624	26												1.54416	33.8834	72	G14712V01_(single)_contig_68470	gnl|BL_ORD_ID|335620	tr|G7K1P8|G7K1P8_MEDTR ATP-dependent DNA helicase PIF1 OS=Medicago truncatula GN=MTR_5g078260 PE=4 SV=1
1625	26												8.39196	31.9574	55	G14712V01_(single)_contig_33674	gnl|BL_ORD_ID|1065644	tr|A4S6I5|A4S6I5_OSTLU Predicted protein OS=Ostreococcus lucimarinus (strain CCE9901) GN=OSTLU_51201 PE=3 SV=1
1626	26												2.74069	31.187	38	G14712V01_(single)_contig_89151	gnl|BL_ORD_ID|142381	tr|K7K6Q9|K7K6Q9_SOYBN Uncharacterized protein OS=Glycine max PE=4 SV=1
1627	26												5.17607	32.3426	76	G14712V01_(single)_contig_40263	gnl|BL_ORD_ID|1802374	tr|D8TRN2|D8TRN2_VOLCA Dynein heavy chain 6 OS=Volvox carteri GN=Dhc6 PE=4 SV=1
1628	26												3.25416	33.8834	60	gi_195983071_gb_FL577224.1_FL577224	gnl|BL_ORD_ID|407068	tr|M5W957|M5W957_PRUPE Uncharacterized protein OS=Prunus persica GN=PRUPE_ppa003060mg PE=4 SV=1
1629	26												4.30978	32.7278	36	G14712V01_(single)_contig_75989	gnl|BL_ORD_ID|1683397	tr|M0TCQ6|M0TCQ6_MUSAM Uncharacterized protein OS=Musa acuminata subsp. malaccensis PE=4 SV=1
1630	26
1631	26
1632	26					unpha-siRNA	TTTCGAGTCTATGGCATGTAT	0.2	0.2	0.1	0.5	-	2.29351e-31	124.79	125	G14712V01_(single)_contig_67962	gnl|BL_ORD_ID|1303848	tr|A2I5E5|A2I5E5_BETVU Retrotransposon protein OS=Beta vulgaris PE=4 SV=1
1633	26												1.39717e-127	380.178	255	G14712V01_(single)_contig_42215	gnl|BL_ORD_ID|1476291	tr|B9MU58|B9MU58_POPTR Syntaxin family protein OS=Populus trichocarpa GN=POPTR_0001s02100g PE=4 SV=1
1634	26												0	923.309	785	G14712V01_(single)_contig_13939	gnl|BL_ORD_ID|1351581	tr|V7CGQ1|V7CGQ1_PHAVU Uncharacterized protein OS=Phaseolus vulgaris GN=PHAVU_002G058700g PE=4 SV=1
1635	26												4.28482	31.5722	75	G14712V01_(single)_contig_45245	gnl|BL_ORD_ID|929664	tr|W1NMW1|W1NMW1_AMBTC Uncharacterized protein OS=Amborella trichopoda GN=AMTR_s00074p00106610 PE=4 SV=1
1636	26												6.86569e-20	91.2781	169	G14712V01_(single)_contig_8681	gnl|BL_ORD_ID|317657	tr|G7LC62|G7LC62_MEDTR Serine/threonine protein kinase OS=Medicago truncatula GN=MTR_8g092290 PE=4 SV=1
1637	26												2.74069	31.187	38	G14712V01_(single)_contig_89151	gnl|BL_ORD_ID|142381	tr|K7K6Q9|K7K6Q9_SOYBN Uncharacterized protein OS=Glycine max PE=4 SV=1
1638	26												1.17739	35.039	15	G14712V01_(single)_contig_44601	gnl|BL_ORD_ID|1369768	tr|Q60CY2|Q60CY2_SOLTU Putative polyprotein, identical OS=Solanum tuberosum GN=STB1_57t00003 PE=4 SV=1
1639	26												1.54416	33.8834	72	G14712V01_(single)_contig_68470	gnl|BL_ORD_ID|335620	tr|G7K1P8|G7K1P8_MEDTR ATP-dependent DNA helicase PIF1 OS=Medicago truncatula GN=MTR_5g078260 PE=4 SV=1
1640	26												8.39196	31.9574	55	G14712V01_(single)_contig_33674	gnl|BL_ORD_ID|1065644	tr|A4S6I5|A4S6I5_OSTLU Predicted protein OS=Ostreococcus lucimarinus (strain CCE9901) GN=OSTLU_51201 PE=3 SV=1
1641	26												4.30978	32.7278	36	G14712V01_(single)_contig_75989	gnl|BL_ORD_ID|1683397	tr|M0TCQ6|M0TCQ6_MUSAM Uncharacterized protein OS=Musa acuminata subsp. malaccensis PE=4 SV=1
1642	26												3.25416	33.8834	60	gi_195983071_gb_FL577224.1_FL577224	gnl|BL_ORD_ID|407068	tr|M5W957|M5W957_PRUPE Uncharacterized protein OS=Prunus persica GN=PRUPE_ppa003060mg PE=4 SV=1
1643	26
1644	26
1645	27	>contig_1032326	211	252	ITS/ETS 1
1646	27					pha-siRNA	AAAACGAACAAACCCCCGGCG	5.3	4.8	1.5	11.6	+	1.09055e-60	209.149	204	gi_13354265_gb_BG444613.1_BG444613	gnl|BL_ORD_ID|1860356	tr|E4MY52|E4MY52_THEHA mRNA, clone: RTFL01-31-B08 OS=Thellungiella halophila PE=2 SV=1
1647	27												1.86802e-88	282.722	291	gi_436395531_gb_JG842457.1_JG842457	gnl|BL_ORD_ID|1860356	tr|E4MY52|E4MY52_THEHA mRNA, clone: RTFL01-31-B08 OS=Thellungiella halophila PE=2 SV=1
1648	27												4.96622e-59	206.068	285	G14712V01_(single)_contig_64378	gnl|BL_ORD_ID|1860356	tr|E4MY52|E4MY52_THEHA mRNA, clone: RTFL01-31-B08 OS=Thellungiella halophila PE=2 SV=1
1649	27												4.82457	31.5722	39	G14712V01_(single)_contig_47934	gnl|BL_ORD_ID|248825	tr|V4TPV9|V4TPV9_9ROSI Uncharacterized protein OS=Citrus clementina GN=CICLE_v10031645mg PE=4 SV=1
1650	27												0	794.267	511	G14712V01_(single)_contig_55161	gnl|BL_ORD_ID|1358852	tr|M1AWY4|M1AWY4_SOLTU UDP-N-acetylmuramyl-tripeptide synthetase OS=Solanum tuberosum GN=PGSC0003DMG402012338 PE=3 SV=1
1651	27
1652	27
1653	27					pha-siRNA	CAGGATCAACTTCTTCGATGC	0.1	0.6	0.2	0.9	+	5.0105e-180	521.546	437	G14712V01_(single)_contig_54819	gnl|BL_ORD_ID|1119663	tr|Q05HB0|Q05HB0_COFAR Hydroxycinnamoyl transferase OS=Coffea arabica GN=hct1 PE=2 SV=1
1654	27												1.5294e-144	439.499	334	G14712V01_(single)_contig_79469	gnl|BL_ORD_ID|1520397	tr|B9GEL5|B9GEL5_POPTR Heat shock protein 70 OS=Populus trichocarpa GN=POPTR_0001s18040g PE=3 SV=1
1655	27												9.69342e-83	278.1	215	gi_13350054_gb_BG440403.1_BG440403	gnl|BL_ORD_ID|601534	tr|B9S9V5|B9S9V5_RICCO E3 ubiquitin protein ligase upl2, putative OS=Ricinus communis GN=RCOM_0522490 PE=4 SV=1
1656	27												1.4356e-87	273.092	161	G14712V01_(single)_contig_46188	gnl|BL_ORD_ID|141756	tr|B9GIE7|B9GIE7_POPTR ACT domain-containing family protein OS=Populus trichocarpa GN=POPTR_0001s43320g PE=4 SV=1
1657	27												7.63078e-73	227.639	161	G14712V01_(single)_contig_48971	gnl|BL_ORD_ID|592811	tr|B9SCV5|B9SCV5_RICCO Putative uncharacterized protein OS=Ricinus communis GN=RCOM_1281780 PE=4 SV=1
1658	27												7.13017e-23	97.0561	59	G14712V01_(single)_contig_85420	gnl|BL_ORD_ID|1094348	tr|Q07A10|Q07A10_NICLS L-galactose dehydrogenase OS=Nicotiana langsdorffii x Nicotiana sanderae GN=l-galdh-1 PE=1 SV=1
1659	27
1660	27
1661	27					unpha-siRNA	TTGCATCGAAGAAGTTGATCC	4.1	1.5	0.9	6.5	-	2.65885e-17	89.3521	190	G14712V01_(single)_contig_82179	gnl|BL_ORD_ID|1150051	tr|E6NU02|E6NU02_JATCU JHL07K02.2 protein OS=Jatropha curcas GN=JHL07K02.2 PE=3 SV=1
1662	27												2.18141e-128	377.867	245	G14712V01_(single)_contig_56826	gnl|BL_ORD_ID|1379846	tr|K7WVD2|K7WVD2_SOLTU WD-repeat protein (Fragment) OS=Solanum tuberosum PE=2 SV=1
1663	27												2.19268e-89	269.24	138	gi_13243923_gb_BE055203.2_BE055203	gnl|BL_ORD_ID|142203	tr|A9PBK6|A9PBK6_POPTR 40s ribosomal protein S23 OS=Populus trichocarpa GN=POPTR_0006s13370g PE=2 SV=1
1664	27												2.90066e-86	262.692	154	G14712V01_(single)_contig_27956	gnl|BL_ORD_ID|139150	tr|C7S8D5|C7S8D5_SOYBN Germin-like protein 1 OS=Glycine max PE=2 SV=1
1665	27												0.0776959	37.7354	93	G14712V01_(single)_contig_40897	gnl|BL_ORD_ID|560837	tr|F2E455|F2E455_HORVD Predicted protein (Fragment) OS=Hordeum vulgare var. distichum PE=2 SV=1
1666	27												0.000288723	47.3654	29	G14712V01_(single)_contig_23519	gnl|BL_ORD_ID|325735	tr|G7KJ72|G7KJ72_MEDTR IST1-like protein OS=Medicago truncatula GN=MTR_6g091690 PE=4 SV=1
1667	27												0.0266402	38.891	24	gi_436394850_gb_JG845934.1_JG845934	gnl|BL_ORD_ID|312532	tr|G7K0E0|G7K0E0_MEDTR Tar1p OS=Medicago truncatula GN=MTR_5g051090 PE=4 SV=1
1668	27												1.12631	31.5722	41	gi_436404494_gb_JG847482.1_JG847482	gnl|BL_ORD_ID|1610861	tr|K4CRN1|K4CRN1_SOLLC Uncharacterized protein OS=Solanum lycopersicum GN=Solyc09g012060.1 PE=4 SV=1
1669	27												2.19454e-22	98.5969	57	gi_436404631_gb_JG847619.1_JG847619	gnl|BL_ORD_ID|309429	tr|G7K0C9|G7K0C9_MEDTR Cytochrome P450 likeTBP OS=Medicago truncatula GN=MTR_5g050950 PE=4 SV=1
1670	27												3.54075	30.0314	53	G14712V01_(single)_contig_47514	gnl|BL_ORD_ID|20595	sp|Q42908|PMGI_MESCR 2,3-bisphosphoglycerate-independent phosphoglycerate mutase OS=Mesembryanthemum crystallinum GN=PGM1 PE=1 SV=1
1671	27
1672	27
1673	27					unpha-siRNA	CAAAACGAACAAACCCCCGGC	1.6	2.3	0.2	4.1	+	4.82457	31.5722	39	G14712V01_(single)_contig_47934	gnl|BL_ORD_ID|248825	tr|V4TPV9|V4TPV9_9ROSI Uncharacterized protein OS=Citrus clementina GN=CICLE_v10031645mg PE=4 SV=1
1674	27
1675	27
1676	27					unpha-siRNA	TGCATCGAAGAAGTTGATCCT	1.4	1	0.2	2.6	-	2.19268e-89	269.24	138	gi_13243923_gb_BE055203.2_BE055203	gnl|BL_ORD_ID|142203	tr|A9PBK6|A9PBK6_POPTR 40s ribosomal protein S23 OS=Populus trichocarpa GN=POPTR_0006s13370g PE=2 SV=1
1677	27												0.000288723	47.3654	29	G14712V01_(single)_contig_23519	gnl|BL_ORD_ID|325735	tr|G7KJ72|G7KJ72_MEDTR IST1-like protein OS=Medicago truncatula GN=MTR_6g091690 PE=4 SV=1
1678	27												2.90066e-86	262.692	154	G14712V01_(single)_contig_27956	gnl|BL_ORD_ID|139150	tr|C7S8D5|C7S8D5_SOYBN Germin-like protein 1 OS=Glycine max PE=2 SV=1
1679	27												0.0776959	37.7354	93	G14712V01_(single)_contig_40897	gnl|BL_ORD_ID|560837	tr|F2E455|F2E455_HORVD Predicted protein (Fragment) OS=Hordeum vulgare var. distichum PE=2 SV=1
1680	27												0.0266402	38.891	24	gi_436394850_gb_JG845934.1_JG845934	gnl|BL_ORD_ID|312532	tr|G7K0E0|G7K0E0_MEDTR Tar1p OS=Medicago truncatula GN=MTR_5g051090 PE=4 SV=1
1681	27												1.12631	31.5722	41	gi_436404494_gb_JG847482.1_JG847482	gnl|BL_ORD_ID|1610861	tr|K4CRN1|K4CRN1_SOLLC Uncharacterized protein OS=Solanum lycopersicum GN=Solyc09g012060.1 PE=4 SV=1
1682	27												2.19454e-22	98.5969	57	gi_436404631_gb_JG847619.1_JG847619	gnl|BL_ORD_ID|309429	tr|G7K0C9|G7K0C9_MEDTR Cytochrome P450 likeTBP OS=Medicago truncatula GN=MTR_5g050950 PE=4 SV=1
1683	27												3.54075	30.0314	53	G14712V01_(single)_contig_47514	gnl|BL_ORD_ID|20595	sp|Q42908|PMGI_MESCR 2,3-bisphosphoglycerate-independent phosphoglycerate mutase OS=Mesembryanthemum crystallinum GN=PGM1 PE=1 SV=1
1684	27
1685	27
1686	27					unpha-siRNA	ATGCAAAACGAACAAACCCCC	1	0.8	0.1	1.9	+	2.89298	33.8834	98	gi_436392078_gb_JG851753.1_JG851753	gnl|BL_ORD_ID|1446381	tr|B9IJY8|B9IJY8_POPTR Glycogen synthase family protein OS=Populus trichocarpa GN=POPTR_0017s12040g PE=3 SV=2
1687	27												1.59153e-12	71.2478	47	gi_436387469_gb_JG844956.1_JG844956	gnl|BL_ORD_ID|1456719	tr|B9H824|B9H824_POPTR Kinase family protein OS=Populus trichocarpa GN=POPTR_0005s22490g PE=4 SV=2
1688	27
1689	27
1690	28	>contig_111546	1446	1697	Repeat 16
1691	28					pha-siRNA	TAACCCTGAATAATTTGCATA	1.2	1.1	0.8	3.1	+	3.01712e-79	241.121	117	G14712V01_(single)_contig_20713	gnl|BL_ORD_ID|342475	tr|I3SKI9|I3SKI9_MEDTR Uncharacterized protein OS=Medicago truncatula PE=2 SV=1
1692	28												4.80972e-12	75.0998	63	G14712V01_(single)_contig_57426	gnl|BL_ORD_ID|1101	sp|Q9C5U2|AHK2_ARATH Histidine kinase 2 OS=Arabidopsis thaliana GN=AHK2 PE=1 SV=1
1693	28
1694	28
1695	28					pha-siRNA	TCACAGGTCTAAAAGTTCGTT	0.8	0.4	0.8	2	+	5.3624e-178	219.164	122	G14712V01_(single)_contig_44245	gnl|BL_ORD_ID|1446873	tr|B9N5C8|B9N5C8_POPTR TAZ zinc finger family protein OS=Populus trichocarpa GN=POPTR_0014s00260g PE=4 SV=1
1696	28												1.11778e-66	223.016	166	G14712V01_(single)_contig_62016	gnl|BL_ORD_ID|1490	sp|Q66GI9|ANTR4_ARATH Probable anion transporter 4, chloroplastic OS=Arabidopsis thaliana GN=ANTR4 PE=2 SV=1
1697	28												3.82287e-97	291.967	144	G14712V01_(single)_contig_22159	gnl|BL_ORD_ID|1421622	tr|I6LR43|I6LR43_9ROSI Apocytochrome f OS=Gossypium longicalyx GN=petA PE=3 SV=1
1698	28												8.48357e-49	35.039	70	G14712V01_(single)_contig_61901	gnl|BL_ORD_ID|100174	tr|Q5W682|Q5W682_ORYSJ Putative polyprotein OS=Oryza sativa subsp. japonica GN=OSJNBa0051L16.4 PE=4 SV=1
1699	28
1700	28
1701	28					pha-siRNA	AAGGACATACATACAACAATT	0.4	0.2	0.4	1	+	1.71287	32.3426	93	G14712V01_(single)_contig_19527	gnl|BL_ORD_ID|1935599	tr|D7M9P6|D7M9P6_ARALL Protein transporter OS=Arabidopsis lyrata subsp. lyrata GN=ARALYDRAFT_491431 PE=4 SV=1
1702	28												9.92888e-16	76.2554	39	G14712V01_(single)_contig_3507	gnl|BL_ORD_ID|1008928	tr|R0I2Y6|R0I2Y6_9BRAS N-acetyl-gamma-glutamyl-phosphate reductase OS=Capsella rubella GN=CARUB_v10013854mg PE=3 SV=1
1703	28												2.87765	34.2686	19	G14712V01_(single)_contig_43940	gnl|BL_ORD_ID|147297	tr|A9P9G9|A9P9G9_POPTR 60S ribosomal protein L28 OS=Populus trichocarpa GN=POPTR_0001s19490g PE=2 SV=1
1704	28
1705	28
1706	28					unpha-siRNA	ACAAGGACATACATACAACAA	2.4	0.6	2.4	5.4	+	8.01006e-60	191.045	92	gi_13245050_gb_BE054580.2_BE054580	gnl|BL_ORD_ID|12074	sp|O22582|H2B_GOSHI Histone H2B OS=Gossypium hirsutum GN=HIS2B PE=2 SV=3
1707	28												2.29795e-59	190.66	92	gi_13247214_gb_BF269297.2_BF269297	gnl|BL_ORD_ID|12074	sp|O22582|H2B_GOSHI Histone H2B OS=Gossypium hirsutum GN=HIS2B PE=2 SV=3
1708	28												4.15574e-59	190.66	92	gi_21091347_gb_BQ403660.1_BQ403660	gnl|BL_ORD_ID|12074	sp|O22582|H2B_GOSHI Histone H2B OS=Gossypium hirsutum GN=HIS2B PE=2 SV=3
1709	28												2.87177e-57	186.037	92	gi_11209522_gb_BF278452.1_BF278452	gnl|BL_ORD_ID|1379522	tr|M1CM33|M1CM33_SOLTU Histone H2B OS=Solanum tuberosum GN=PGSC0003DMG400027363 PE=3 SV=1
1710	28												5.65311e-59	190.66	92	gi_21093186_gb_BQ405499.1_BQ405499	gnl|BL_ORD_ID|12074	sp|O22582|H2B_GOSHI Histone H2B OS=Gossypium hirsutum GN=HIS2B PE=2 SV=3
1711	28												7.16133e-59	190.66	92	gi_11202448_gb_BF271453.1_BF271453	gnl|BL_ORD_ID|12074	sp|O22582|H2B_GOSHI Histone H2B OS=Gossypium hirsutum GN=HIS2B PE=2 SV=3
1712	28												7.16133e-59	190.66	92	gi_13245365_gb_BE054723.2_BE054723	gnl|BL_ORD_ID|12074	sp|O22582|H2B_GOSHI Histone H2B OS=Gossypium hirsutum GN=HIS2B PE=2 SV=3
1713	28												8.18836e-59	190.66	92	gi_13245021_gb_BE053236.2_BE053236	gnl|BL_ORD_ID|12074	sp|O22582|H2B_GOSHI Histone H2B OS=Gossypium hirsutum GN=HIS2B PE=2 SV=3
1714	28												1.14067e-58	190.66	92	gi_436403957_gb_JG846945.1_JG846945	gnl|BL_ORD_ID|12074	sp|O22582|H2B_GOSHI Histone H2B OS=Gossypium hirsutum GN=HIS2B PE=2 SV=3
1715	28												5.77323	30.4166	24	G14712V01_(single)_contig_45788	gnl|BL_ORD_ID|1003253	tr|R0GMV4|R0GMV4_9BRAS Phospholipase D OS=Capsella rubella GN=CARUB_v10010904mg PE=3 SV=1
1716	28												4.74057e-27	107.071	98	gi_21102633_gb_BQ414946.1_BQ414946	gnl|BL_ORD_ID|590812	tr|B9RLL8|B9RLL8_RICCO SP1L, putative OS=Ricinus communis GN=RCOM_1469320 PE=4 SV=1
1717	28												1.71287	32.3426	93	G14712V01_(single)_contig_19527	gnl|BL_ORD_ID|1935599	tr|D7M9P6|D7M9P6_ARALL Protein transporter OS=Arabidopsis lyrata subsp. lyrata GN=ARALYDRAFT_491431 PE=4 SV=1
1718	28												9.29226e-25	100.908	57	G14712V01_(single)_contig_23148	gnl|BL_ORD_ID|1454227	tr|B9H8G8|B9H8G8_POPTR NADH-ubiquinone oxidoreductase 24 kDa subunit family protein OS=Populus trichocarpa GN=POPTR_0005s23950g PE=3 SV=1
1719	28												2.4147e-13	69.3218	36	gi_11202027_gb_BF271032.1_BF271032	gnl|BL_ORD_ID|292486	tr|G7II91|G7II91_MEDTR NADH-ubiquinone oxidoreductase 24 kDa subunit OS=Medicago truncatula GN=MTR_2g104110 PE=1 SV=1
1720	28												2.59964e-103	307.76	160	gi_21091587_gb_BQ403900.1_BQ403900	gnl|BL_ORD_ID|1454227	tr|B9H8G8|B9H8G8_POPTR NADH-ubiquinone oxidoreductase 24 kDa subunit family protein OS=Populus trichocarpa GN=POPTR_0005s23950g PE=3 SV=1
1721	28												1.00037e-69	221.861	147	gi_436387307_gb_JG844794.1_JG844794	gnl|BL_ORD_ID|1443865	tr|A8Y7Z9|A8Y7Z9_SOYBN Cytochrome b6-f complex iron-sulfur subunit OS=Glycine max GN=petC PE=2 SV=1
1722	28
1723	28
1724	28					unpha-siRNA	ACAACAAGGACATACATACAA	0.1	0.2	0.6	0.9	+	7.88498e-55	189.119	161	gi_13243803_gb_BE052913.2_BE052913	gnl|BL_ORD_ID|1152142	tr|A4UIY7|A4UIY7_JATCU D8-sphingolipid desaturase OS=Jatropha curcas PE=2 SV=1
1725	28												6.38411e-74	250.366	147	gi_11210459_gb_BF279389.1_BF279389	gnl|BL_ORD_ID|301586	tr|G7JTX3|G7JTX3_MEDTR 26S proteasome non-ATPase regulatory subunit OS=Medicago truncatula GN=MTR_4g078780 PE=1 SV=1
1726	28												3.38972e-10	63.929	49	gi_436389708_gb_JG854828.1_JG854828	gnl|BL_ORD_ID|1190185	tr|E5Q8K6|E5Q8K6_GOSHI Somatic embryogenesis receptor-like kinase 1 protein OS=Gossypium hirsutum GN=SERK1 PE=2 SV=1
1727	28												0	761.14	441	G14712V01_(single)_contig_80110	gnl|BL_ORD_ID|1190185	tr|E5Q8K6|E5Q8K6_GOSHI Somatic embryogenesis receptor-like kinase 1 protein OS=Gossypium hirsutum GN=SERK1 PE=2 SV=1
1728	28												1.09874e-96	328.561	445	G14712V01_(single)_contig_81386	gnl|BL_ORD_ID|622259	tr|B9RB95|B9RB95_RICCO Homeobox protein, putative OS=Ricinus communis GN=RCOM_1673230 PE=3 SV=1
1729	28												9.29226e-25	100.908	57	G14712V01_(single)_contig_23148	gnl|BL_ORD_ID|1454227	tr|B9H8G8|B9H8G8_POPTR NADH-ubiquinone oxidoreductase 24 kDa subunit family protein OS=Populus trichocarpa GN=POPTR_0005s23950g PE=3 SV=1
1730	28												2.4147e-13	69.3218	36	gi_11202027_gb_BF271032.1_BF271032	gnl|BL_ORD_ID|292486	tr|G7II91|G7II91_MEDTR NADH-ubiquinone oxidoreductase 24 kDa subunit OS=Medicago truncatula GN=MTR_2g104110 PE=1 SV=1
1731	28												2.59964e-103	307.76	160	gi_21091587_gb_BQ403900.1_BQ403900	gnl|BL_ORD_ID|1454227	tr|B9H8G8|B9H8G8_POPTR NADH-ubiquinone oxidoreductase 24 kDa subunit family protein OS=Populus trichocarpa GN=POPTR_0005s23950g PE=3 SV=1
1732	28
1733	28
1734	28					unpha-siRNA	AAAAGAGACGAGGTGGCTTTT	0.2	0.2	0.2	0.6	+	4.83206	35.4242	52	G14712V01_(single)_contig_15099	gnl|BL_ORD_ID|1677271	tr|M0SS23|M0SS23_MUSAM Uncharacterized protein OS=Musa acuminata subsp. malaccensis PE=3 SV=1
1735	28												0	756.133	506	G14712V01_(single)_contig_46587	gnl|BL_ORD_ID|1410502	tr|I1W6X3|I1W6X3_CAMSI Polyol transporter OS=Camellia sinensis PE=2 SV=1
1736	28												1.25047e-09	65.4698	171	G14712V01_(single)_contig_45568	gnl|BL_ORD_ID|1432175	tr|B9GQJ4|B9GQJ4_POPTR Zinc finger family protein OS=Populus trichocarpa GN=POPTR_0002s24530g PE=4 SV=2
1737	28												5.97353e-20	90.8929	89	G14712V01_(single)_contig_9566	gnl|BL_ORD_ID|1530369	tr|B9HKP1|B9HKP1_POPTR Uncharacterized protein OS=Populus trichocarpa GN=POPTR_0008s02040g PE=4 SV=1
1738	28												0.000291807	43.5134	55	G14712V01_(single)_contig_9	gnl|BL_ORD_ID|1332600	tr|V7C8I3|V7C8I3_PHAVU Uncharacterized protein OS=Phaseolus vulgaris GN=PHAVU_003G049500g PE=4 SV=1
1739	28												3.69548e-103	332.798	162	gi_195983595_gb_FL577401.1_FL577401	gnl|BL_ORD_ID|943738	tr|I6M130|I6M130_9ROSI Hypothetical chloroplast RF1 OS=Gossypium robinsonii GN=ycf1 PE=4 SV=1
1740	28												1.13715e-14	81.2629	89	G14712V01_(single)_contig_43212	gnl|BL_ORD_ID|148924	tr|I7FST9|I7FST9_SOYBN Protein disulfide isomerase-like protein OS=Glycine max GN=Gm pdil-1 PE=2 SV=1
1741	28												2.99012e-59	194.126	118	gi_13355721_gb_BG446069.1_BG446069	gnl|BL_ORD_ID|614358	tr|Q41137|Q41137_RICCO Eukaryotic release factor 3 (Fragment) OS=Ricinus communis PE=2 SV=1
1742	28												3.29702e-70	258.07	247	G14712V01_(single)_contig_13348	gnl|BL_ORD_ID|279436	tr|G7I511|G7I511_MEDTR Zinc finger protein OS=Medicago truncatula GN=MTR_1g094740 PE=4 SV=1
1743	28												4.18465e-16	43.1282	21	gi_399118484_gb_JK757568.1_JK757568	gnl|BL_ORD_ID|168499	tr|H2B8J5|H2B8J5_GOSDA Protein Ycf2 OS=Gossypium darwinii GN=ycf2 PE=3 SV=1
1744	28												8.89596e-152	474.937	231	gi_195984084_gb_FL577707.1_FL577707	gnl|BL_ORD_ID|156560	tr|I6M029|I6M029_9ROSI Protein Ycf2 OS=Gossypium incanum GN=ycf2 PE=3 SV=1
1745	28
1746	28
1747	28					unpha-siRNA	TAAAAGTTCGTTAATTTAGTT	0.1	0.2	0.2	0.5	+	3.85356	33.113	42	gi_11201754_gb_BF270759.1_BF270759	gnl|BL_ORD_ID|630411	tr|B9RGH3|B9RGH3_RICCO Putative uncharacterized protein OS=Ricinus communis GN=RCOM_1454060 PE=4 SV=1
1748	28												0.0106395	38.891	17	G14712V01_(single)_contig_39381	gnl|BL_ORD_ID|1567221	tr|K4CB98|K4CB98_SOLLC Uncharacterized protein OS=Solanum lycopersicum GN=Solyc07g006270.2 PE=4 SV=1
1749	28												4.62196e-71	233.417	175	G14712V01_(single)_contig_60627	gnl|BL_ORD_ID|1484673	tr|B9H1Q4|B9H1Q4_POPTR Kinase family protein OS=Populus trichocarpa GN=POPTR_0004s19340g PE=4 SV=1
1750	28												2.69858e-10	64.3142	68	gi_21103127_gb_BQ415440.1_BQ415440	gnl|BL_ORD_ID|1454830	tr|U5GXF2|U5GXF2_POPTR PROTON PUMP INTERACTOR 1 family protein OS=Populus trichocarpa GN=POPTR_0001s41010g PE=4 SV=1
1751	28												3.74718	33.113	50	gi_13353035_gb_BG443383.1_BG443383	gnl|BL_ORD_ID|888985	tr|S8ELE2|S8ELE2_9LAMI Uncharacterized protein OS=Genlisea aurea GN=M569_01303 PE=4 SV=1
1752	28												4.03884e-10	64.3142	68	G14712V01_(single)_contig_15839	gnl|BL_ORD_ID|1454830	tr|U5GXF2|U5GXF2_POPTR PROTON PUMP INTERACTOR 1 family protein OS=Populus trichocarpa GN=POPTR_0001s41010g PE=4 SV=1
1753	28												2.31124	32.7278	50	G14712V01_(single)_contig_64431	gnl|BL_ORD_ID|1166777	tr|C5XEH9|C5XEH9_SORBI Putative uncharacterized protein Sb03g028950 OS=Sorghum bicolor GN=Sb03g028950 PE=4 SV=1
1754	28												4.81967e-56	187.193	130	gi_21102397_gb_BQ414710.1_BQ414710	gnl|BL_ORD_ID|250260	tr|V4U837|V4U837_9ROSI Uncharacterized protein OS=Citrus clementina GN=CICLE_v10021526mg PE=4 SV=1
1755	28												1.64027e-59	196.438	139	gi_21095619_gb_BQ407932.1_BQ407932	gnl|BL_ORD_ID|250260	tr|V4U837|V4U837_9ROSI Uncharacterized protein OS=Citrus clementina GN=CICLE_v10021526mg PE=4 SV=1
1756	28												4.59882	33.113	79	gi_18100235_gb_BM359489.1_BM359489	gnl|BL_ORD_ID|797057	tr|A8JCA0|A8JCA0_CHLRE Predicted protein OS=Chlamydomonas reinhardtii GN=CHLREDRAFT_193872 PE=4 SV=1
1757	28												5.50742	33.113	79	gi_13248533_gb_BF277285.2_BF277285	gnl|BL_ORD_ID|797057	tr|A8JCA0|A8JCA0_CHLRE Predicted protein OS=Chlamydomonas reinhardtii GN=CHLREDRAFT_193872 PE=4 SV=1
1758	28												3.03601	34.6538	67	G14712V01_(single)_contig_55172	gnl|BL_ORD_ID|275252	tr|A2Q1K2|A2Q1K2_MEDTR SMAD/FHA OS=Medicago truncatula GN=MtrDRAFT_AC148918g26v2 PE=4 SV=1
1759	28
1760	28
1761	29	>contig_267526	76	223	receptor kinase 2
1762	29					pha-siRNA	CCAGAAACGAACCAAGACCAG	0.4	1.3	0.6	2.3	+	1.49826e-06	58.151	180	G14712V01_(single)_contig_13635	gnl|BL_ORD_ID|232595	tr|Q6JJ55|Q6JJ55_IPOTF Putative PHD zinc finger protein OS=Ipomoea trifida PE=4 SV=1
1763	29												0.399994	33.8834	43	G14712V01_(single)_contig_67976	gnl|BL_ORD_ID|77744	tr|Q6K643|Q6K643_ORYSJ Os02g0611400 protein OS=Oryza sativa subsp. japonica GN=OJ1004_A05.9 PE=2 SV=1
1764	29												1.70313e-50	176.022	134	gi_436402674_gb_JG853489.1_JG853489	gnl|BL_ORD_ID|967106	tr|D7U495|D7U495_VITVI Putative uncharacterized protein OS=Vitis vinifera GN=VIT_04s0044g01860 PE=4 SV=1
1765	29												4.89693e-63	204.142	160	gi_11210107_gb_BF279037.1_BF279037	gnl|BL_ORD_ID|473565	tr|I3T4N4|I3T4N4_LOTJA Uncharacterized protein OS=Lotus japonicus PE=2 SV=1
1766	29
1767	29
1768	29					pha-siRNA	CTGGTCTTGGTTCGTTTCTGG	0.2	0.1	0.4	0.7	-	0	575.089	350	G14712V01_(single)_contig_80360	gnl|BL_ORD_ID|24234	sp|Q41328|PTI1_SOLLC Pto-interacting protein 1 OS=Solanum lycopersicum GN=PTI1 PE=1 SV=2
1769	29												7.37901e-80	245.358	128	gi_21103019_gb_BQ415332.1_BQ415332	gnl|BL_ORD_ID|198934	tr|G7KN51|G7KN51_MEDTR 40S ribosomal protein S7-like protein OS=Medicago truncatula GN=MTR_6g021670 PE=2 SV=1
1770	29												0.0133281	42.743	97	G14712V01_(single)_contig_18804	gnl|BL_ORD_ID|642543	tr|B9RB32|B9RB32_RICCO Kinesin light chain, putative OS=Ricinus communis GN=RCOM_1510760 PE=4 SV=1
1771	29												6.33347e-109	363.999	330	G14712V01_(single)_contig_59448	gnl|BL_ORD_ID|184481	tr|V4T4X0|V4T4X0_9ROSI Uncharacterized protein OS=Citrus clementina GN=CICLE_v10000013mg PE=4 SV=1
1772	29												1.05391e-63	206.838	130	G14712V01_(single)_contig_69936	gnl|BL_ORD_ID|1440637	tr|B9MXQ5|B9MXQ5_POPTR Leucine-rich repeat family protein OS=Populus trichocarpa GN=POPTR_0005s12620g PE=4 SV=1
1773	29												7.25299e-93	294.278	205	gi_13354088_gb_BG444436.1_BG444436	gnl|BL_ORD_ID|1362663	tr|M1D5C6|M1D5C6_SOLTU Lysine--tRNA ligase OS=Solanum tuberosum GN=PGSC0003DMG400032166 PE=3 SV=1
1774	29												5.10224	31.9574	54	G14712V01_(single)_contig_8931	gnl|BL_ORD_ID|595212	tr|M4EPX8|M4EPX8_BRARP Uncharacterized protein OS=Brassica rapa subsp. pekinensis GN=BRA030849 PE=4 SV=1
1775	29												0.127788	36.965	32	G14712V01_(single)_contig_10221	gnl|BL_ORD_ID|421115	tr|D0E2V7|D0E2V7_PEA Gag-pro OS=Pisum sativum PE=4 SV=1
1776	29
1777	29
1778	29					pha-siRNA	CGGGTCTTTGGTTGTTCGTGG	0.1	0.2	0.2	0.5	-	3.7507e-35	140.584	79	G14712V01_(single)_contig_15084	gnl|BL_ORD_ID|624201	tr|B9SZZ1|B9SZZ1_RICCO Aspartic proteinase nepenthesin-2, putative OS=Ricinus communis GN=RCOM_0452100 PE=4 SV=1
1779	29												2.10694e-48	102.449	54	G14712V01_(single)_contig_8362	gnl|BL_ORD_ID|1192245	tr|Q7XYU2|Q7XYU2_GOSHI Integrase (Fragment) OS=Gossypium hirsutum PE=4 SV=1
1780	29												1.92921e-78	33.8834	130	G14712V01_(single)_contig_57029	gnl|BL_ORD_ID|331017	tr|Q9SA17|Q9SA17_ARATH F28K20.17 protein OS=Arabidopsis thaliana GN=F28K20.17 PE=4 SV=1
1781	29												8.07636e-105	322.398	325	G14712V01_(single)_contig_56164	gnl|BL_ORD_ID|200399	tr|Q9LZL9|Q9LZL9_ARATH At5g02130 OS=Arabidopsis thaliana GN=T7H20_180 PE=2 SV=1
1782	29												0.127788	36.965	32	G14712V01_(single)_contig_10221	gnl|BL_ORD_ID|421115	tr|D0E2V7|D0E2V7_PEA Gag-pro OS=Pisum sativum PE=4 SV=1
1783	29
1784	29
1785	29					unpha-siRNA	CCCAGAAACGAACCAAGACCA	0.8	1.3	0.8	2.9	+	5.33426	32.3426	64	G14712V01_(single)_contig_20651	gnl|BL_ORD_ID|565837	tr|Q8RYA4|Q8RYA4_PHYAM rRNA N-glycosidase OS=Phytolacca americana PE=2 SV=1
1786	29												1.70313e-50	176.022	134	gi_436402674_gb_JG853489.1_JG853489	gnl|BL_ORD_ID|967106	tr|D7U495|D7U495_VITVI Putative uncharacterized protein OS=Vitis vinifera GN=VIT_04s0044g01860 PE=4 SV=1
1787	29
1788	29
1789	29					unpha-siRNA	TGGTCTTGGTTCGTTTCTGGG	0.2	0.1	0.2	0.5	-	2.92638e-88	268.855	206	gi_21091488_gb_BQ403801.1_BQ403801	gnl|BL_ORD_ID|389608	tr|M5X0A6|M5X0A6_PRUPE Uncharacterized protein OS=Prunus persica GN=PRUPE_ppa010759mg PE=4 SV=1
1790	29												1.75306e-26	49.2914	92	gi_436398006_gb_JG838430.1_JG838430	gnl|BL_ORD_ID|402372	tr|M5WAK1|M5WAK1_PRUPE Uncharacterized protein OS=Prunus persica GN=PRUPE_ppa010827mg PE=4 SV=1
1791	29												2.85995	33.4982	55	gi_195983718_gb_FL577004.1_FL577004	gnl|BL_ORD_ID|1620478	tr|K3ZCJ6|K3ZCJ6_SETIT Uncharacterized protein OS=Setaria italica GN=Si024271m.g PE=4 SV=1
1792	29												3.28087e-16	80.1073	43	G14712V01_(single)_contig_21721	gnl|BL_ORD_ID|1142085	tr|A5HIJ4|A5HIJ4_ACTDE Cysteine protease Cp4 OS=Actinidia deliciosa PE=2 SV=1
1793	29												1.05391e-63	206.838	130	G14712V01_(single)_contig_69936	gnl|BL_ORD_ID|1440637	tr|B9MXQ5|B9MXQ5_POPTR Leucine-rich repeat family protein OS=Populus trichocarpa GN=POPTR_0005s12620g PE=4 SV=1
1794	29												5.10224	31.9574	54	G14712V01_(single)_contig_8931	gnl|BL_ORD_ID|595212	tr|M4EPX8|M4EPX8_BRARP Uncharacterized protein OS=Brassica rapa subsp. pekinensis GN=BRA030849 PE=4 SV=1
1795	29												7.25299e-93	294.278	205	gi_13354088_gb_BG444436.1_BG444436	gnl|BL_ORD_ID|1362663	tr|M1D5C6|M1D5C6_SOLTU Lysine--tRNA ligase OS=Solanum tuberosum GN=PGSC0003DMG400032166 PE=3 SV=1
1796	29												0.127788	36.965	32	G14712V01_(single)_contig_10221	gnl|BL_ORD_ID|421115	tr|D0E2V7|D0E2V7_PEA Gag-pro OS=Pisum sativum PE=4 SV=1
1797	29
1798	29
1799	29					unpha-siRNA	GTGCTTGGTAGTAAGGGGTTT	0.1	0.2	0.2	0.5	-	6.12669e-31	126.331	216	gi_436392767_gb_JG857986.1_JG857986	gnl|BL_ORD_ID|971659	tr|D7TI61|D7TI61_VITVI Putative uncharacterized protein OS=Vitis vinifera GN=VIT_08s0007g07450 PE=4 SV=1
1800	29												3.48636e-17	86.2705	181	gi_13350871_gb_BG441219.1_BG441219	gnl|BL_ORD_ID|588070	tr|B9SHG5|B9SHG5_RICCO Yth domain-containing protein, putative OS=Ricinus communis GN=RCOM_1121720 PE=4 SV=1
1801	29												1.65815e-10	65.4698	162	gi_18099462_gb_BM358716.1_BM358716	gnl|BL_ORD_ID|588070	tr|B9SHG5|B9SHG5_RICCO Yth domain-containing protein, putative OS=Ricinus communis GN=RCOM_1121720 PE=4 SV=1
1802	29												3.34861e-17	85.5001	117	gi_436407355_gb_JG837572.1_JG837572	gnl|BL_ORD_ID|1484705	tr|B9IPP7|B9IPP7_POPTR Uncharacterized protein OS=Populus trichocarpa GN=POPTR_0019s04990g PE=2 SV=1
1803	29												1.22387e-06	53.5286	96	gi_436391983_gb_JG851658.1_JG851658	gnl|BL_ORD_ID|588070	tr|B9SHG5|B9SHG5_RICCO Yth domain-containing protein, putative OS=Ricinus communis GN=RCOM_1121720 PE=4 SV=1
1804	29												1.43096e-39	144.821	218	G14712V01_(single)_contig_25259	gnl|BL_ORD_ID|1518837	tr|B9HB35|B9HB35_POPTR Uncharacterized protein OS=Populus trichocarpa GN=POPTR_0006s19670g PE=4 SV=1
1805	29												3.42295e-71	234.958	323	G14712V01_(single)_contig_80716	gnl|BL_ORD_ID|308570	tr|G7KR73|G7KR73_MEDTR Dynein light chain OS=Medicago truncatula GN=MTR_7g036890 PE=4 SV=1
1806	29												1.20984e-37	140.584	106	G14712V01_(single)_contig_74948	gnl|BL_ORD_ID|818655	tr|S1S3V9|S1S3V9_THECC Gag protease polyprotein-like protein OS=Theobroma cacao GN=TCM_045983 PE=4 SV=1
1807	29												0.0047705	43.1282	45	gi_18098701_gb_BM357955.1_BM357955	gnl|BL_ORD_ID|1661303	tr|M0TEY0|M0TEY0_MUSAM Uncharacterized protein OS=Musa acuminata subsp. malaccensis PE=4 SV=1
1808	29												6.7009e-40	142.895	82	gi_21099979_gb_BQ412292.1_BQ412292	gnl|BL_ORD_ID|1523485	tr|C6TG64|C6TG64_SOYBN Putative uncharacterized protein OS=Glycine max PE=2 SV=1
1809	29												4.67644	30.8018	13	gi_21102036_gb_BQ414349.1_BQ414349	gnl|BL_ORD_ID|127956	tr|B4FYB7|B4FYB7_MAIZE CUE domain containing protein OS=Zea mays GN=ZEAMMB73_499242 PE=2 SV=1
1810	29												0.127788	36.965	32	G14712V01_(single)_contig_10221	gnl|BL_ORD_ID|421115	tr|D0E2V7|D0E2V7_PEA Gag-pro OS=Pisum sativum PE=4 SV=1
1811	29
1812	29
1813	30	>contig_346956	169	216	Arginine N-methyltransferase 7
1814	30					pha-siRNA	TATACATGCCATAGACTCGAA	2.2	5.2	4.5	11.9	+	4.63389	33.8834	76	G14712V01_(single)_contig_17353	gnl|BL_ORD_ID|441233	tr|J3MV52|J3MV52_ORYBR Uncharacterized protein OS=Oryza brachyantha GN=OB08G29830 PE=4 SV=1
1815	30												4.27546	30.8018	37	G14712V01_(single)_contig_44256	gnl|BL_ORD_ID|1084756	tr|D8S8G8|D8S8G8_SELML Putative uncharacterized protein (Fragment) OS=Selaginella moellendorffii GN=SELMODRAFT_28959 PE=4 SV=1
1816	30												6.05209	33.113	53	gi_21092375_gb_BQ404688.1_BQ404688	gnl|BL_ORD_ID|1377075	tr|M0ZKJ6|M0ZKJ6_SOLTU Serine/threonine-protein kinase OS=Solanum tuberosum GN=PGSC0003DMG400001059 PE=3 SV=1
1817	30												2.82231	34.6538	73	G14712V01_(single)_contig_23140	gnl|BL_ORD_ID|970633	tr|F6H4B2|F6H4B2_VITVI Putative uncharacterized protein OS=Vitis vinifera GN=VIT_07s0031g01670 PE=3 SV=1
1818	30												7.31891	32.3426	45	G14712V01_(single)_contig_83800	gnl|BL_ORD_ID|1688170	tr|M0T9E7|M0T9E7_MUSAM Uncharacterized protein OS=Musa acuminata subsp. malaccensis PE=4 SV=1
1819	30												2.83687e-19	89.7373	154	G14712V01_(single)_contig_67317	gnl|BL_ORD_ID|1538327	tr|B9I0P3|B9I0P3_POPTR Uncharacterized protein OS=Populus trichocarpa GN=POPTR_0011s15190g PE=4 SV=2
1820	30												6.8099	33.113	44	G14712V01_(single)_contig_23457	gnl|BL_ORD_ID|1659058	tr|M0RQ34|M0RQ34_MUSAM Uncharacterized protein OS=Musa acuminata subsp. malaccensis PE=4 SV=1
1821	30												1.86716	31.9574	30	gi_195983226_gb_FL576408.1_FL576408	gnl|BL_ORD_ID|984486	tr|F6I6S2|F6I6S2_VITVI Putative uncharacterized protein OS=Vitis vinifera GN=VIT_12s0121g00380 PE=4 SV=1
1822	30
1823	30
1824	30					pha-siRNA	TTCGAGTCTATGGCATGTATA	2.6	1.5	4	8.1	-	1.17739	35.039	15	G14712V01_(single)_contig_44601	gnl|BL_ORD_ID|1369768	tr|Q60CY2|Q60CY2_SOLTU Putative polyprotein, identical OS=Solanum tuberosum GN=STB1_57t00003 PE=4 SV=1
1825	30												4.28482	31.5722	75	G14712V01_(single)_contig_45245	gnl|BL_ORD_ID|929664	tr|W1NMW1|W1NMW1_AMBTC Uncharacterized protein OS=Amborella trichopoda GN=AMTR_s00074p00106610 PE=4 SV=1
1826	30												6.86569e-20	91.2781	169	G14712V01_(single)_contig_8681	gnl|BL_ORD_ID|317657	tr|G7LC62|G7LC62_MEDTR Serine/threonine protein kinase OS=Medicago truncatula GN=MTR_8g092290 PE=4 SV=1
1827	30												1.78055e-45	166.777	94	G14712V01_(single)_contig_27244	gnl|BL_ORD_ID|1190796	tr|A4L9W4|A4L9W4_GOSHI Auxin response factor OS=Gossypium hirsutum GN=ARF3 PE=2 SV=1
1828	30												2.74069	31.187	38	G14712V01_(single)_contig_89151	gnl|BL_ORD_ID|142381	tr|K7K6Q9|K7K6Q9_SOYBN Uncharacterized protein OS=Glycine max PE=4 SV=1
1829	30												1.54416	33.8834	72	G14712V01_(single)_contig_68470	gnl|BL_ORD_ID|335620	tr|G7K1P8|G7K1P8_MEDTR ATP-dependent DNA helicase PIF1 OS=Medicago truncatula GN=MTR_5g078260 PE=4 SV=1
1830	30												8.39196	31.9574	55	G14712V01_(single)_contig_33674	gnl|BL_ORD_ID|1065644	tr|A4S6I5|A4S6I5_OSTLU Predicted protein OS=Ostreococcus lucimarinus (strain CCE9901) GN=OSTLU_51201 PE=3 SV=1
1831	30												4.30978	32.7278	36	G14712V01_(single)_contig_75989	gnl|BL_ORD_ID|1683397	tr|M0TCQ6|M0TCQ6_MUSAM Uncharacterized protein OS=Musa acuminata subsp. malaccensis PE=4 SV=1
1832	30												3.25416	33.8834	60	gi_195983071_gb_FL577224.1_FL577224	gnl|BL_ORD_ID|407068	tr|M5W957|M5W957_PRUPE Uncharacterized protein OS=Prunus persica GN=PRUPE_ppa003060mg PE=4 SV=1
1833	30
1834	30
1835	30					unpha-siRNA	CTATACATGCCATAGACTCGA	0.6	1.9	2.6	5.1	+	9.55645	33.113	54	G14712V01_(single)_contig_86936	gnl|BL_ORD_ID|722141	tr|K7W7Z1|K7W7Z1_MAIZE Ubiquitin-protein ligase OS=Zea mays GN=ZEAMMB73_547914 PE=4 SV=1
1836	30												4.27546	30.8018	37	G14712V01_(single)_contig_44256	gnl|BL_ORD_ID|1084756	tr|D8S8G8|D8S8G8_SELML Putative uncharacterized protein (Fragment) OS=Selaginella moellendorffii GN=SELMODRAFT_28959 PE=4 SV=1
1837	30												4.63389	33.8834	76	G14712V01_(single)_contig_17353	gnl|BL_ORD_ID|441233	tr|J3MV52|J3MV52_ORYBR Uncharacterized protein OS=Oryza brachyantha GN=OB08G29830 PE=4 SV=1
1838	30												1.86716	31.9574	30	gi_195983226_gb_FL576408.1_FL576408	gnl|BL_ORD_ID|984486	tr|F6I6S2|F6I6S2_VITVI Putative uncharacterized protein OS=Vitis vinifera GN=VIT_12s0121g00380 PE=4 SV=1
1839	30
1840	30
1841	30					unpha-siRNA	TCGAGTCTATGGCATGTATAG	0.4	0.2	0.8	1.4	-	2.42268e-102	305.064	152	gi_436407424_gb_JG847838.1_JG847838	gnl|BL_ORD_ID|1190180	tr|A6YRS2|A6YRS2_GOSHI Isopentenyltransferase (Fragment) OS=Gossypium hirsutum PE=2 SV=1
1842	30												2.60856e-40	43.5134	57	G14712V01_(single)_contig_43863	gnl|BL_ORD_ID|407086	tr|M5WCD2|M5WCD2_PRUPE Uncharacterized protein OS=Prunus persica GN=PRUPE_ppa015630mg PE=4 SV=1
1843	30												1.78055e-45	166.777	94	G14712V01_(single)_contig_27244	gnl|BL_ORD_ID|1190796	tr|A4L9W4|A4L9W4_GOSHI Auxin response factor OS=Gossypium hirsutum GN=ARF3 PE=2 SV=1
1844	30												1.42227e-21	54.299	51	G14712V01_(single)_contig_42500	gnl|BL_ORD_ID|1869941	tr|Q2R9J3|Q2R9J3_ORYSJ Retrotransposon protein, putative, unclassified OS=Oryza sativa subsp. japonica GN=LOC_Os11g08550 PE=4 SV=1
1845	30												2.74069	31.187	38	G14712V01_(single)_contig_89151	gnl|BL_ORD_ID|142381	tr|K7K6Q9|K7K6Q9_SOYBN Uncharacterized protein OS=Glycine max PE=4 SV=1
1846	30												1.54416	33.8834	72	G14712V01_(single)_contig_68470	gnl|BL_ORD_ID|335620	tr|G7K1P8|G7K1P8_MEDTR ATP-dependent DNA helicase PIF1 OS=Medicago truncatula GN=MTR_5g078260 PE=4 SV=1
1847	30												8.39196	31.9574	55	G14712V01_(single)_contig_33674	gnl|BL_ORD_ID|1065644	tr|A4S6I5|A4S6I5_OSTLU Predicted protein OS=Ostreococcus lucimarinus (strain CCE9901) GN=OSTLU_51201 PE=3 SV=1
1848	30												4.30978	32.7278	36	G14712V01_(single)_contig_75989	gnl|BL_ORD_ID|1683397	tr|M0TCQ6|M0TCQ6_MUSAM Uncharacterized protein OS=Musa acuminata subsp. malaccensis PE=4 SV=1
1849	30												3.25416	33.8834	60	gi_195983071_gb_FL577224.1_FL577224	gnl|BL_ORD_ID|407068	tr|M5W957|M5W957_PRUPE Uncharacterized protein OS=Prunus persica GN=PRUPE_ppa003060mg PE=4 SV=1
1850	30
1851	30
1852	30					unpha-siRNA	CGAGTCTATGGCATGTATAGG	0.2	0.4	0.2	0.8	-	4.28482	31.5722	75	G14712V01_(single)_contig_45245	gnl|BL_ORD_ID|929664	tr|W1NMW1|W1NMW1_AMBTC Uncharacterized protein OS=Amborella trichopoda GN=AMTR_s00074p00106610 PE=4 SV=1
1853	30												0.715686	35.4242	65	G14712V01_(single)_contig_31723	gnl|BL_ORD_ID|1148162	tr|Q01KU9|Q01KU9_ORYSA OSIGBa0115A19.3 protein OS=Oryza sativa GN=OSIGBa0115A19.3 PE=4 SV=1
1854	30												1.54416	33.8834	72	G14712V01_(single)_contig_68470	gnl|BL_ORD_ID|335620	tr|G7K1P8|G7K1P8_MEDTR ATP-dependent DNA helicase PIF1 OS=Medicago truncatula GN=MTR_5g078260 PE=4 SV=1
1855	30												8.39196	31.9574	55	G14712V01_(single)_contig_33674	gnl|BL_ORD_ID|1065644	tr|A4S6I5|A4S6I5_OSTLU Predicted protein OS=Ostreococcus lucimarinus (strain CCE9901) GN=OSTLU_51201 PE=3 SV=1
1856	30												2.74069	31.187	38	G14712V01_(single)_contig_89151	gnl|BL_ORD_ID|142381	tr|K7K6Q9|K7K6Q9_SOYBN Uncharacterized protein OS=Glycine max PE=4 SV=1
1857	30												5.17607	32.3426	76	G14712V01_(single)_contig_40263	gnl|BL_ORD_ID|1802374	tr|D8TRN2|D8TRN2_VOLCA Dynein heavy chain 6 OS=Volvox carteri GN=Dhc6 PE=4 SV=1
1858	30												3.25416	33.8834	60	gi_195983071_gb_FL577224.1_FL577224	gnl|BL_ORD_ID|407068	tr|M5W957|M5W957_PRUPE Uncharacterized protein OS=Prunus persica GN=PRUPE_ppa003060mg PE=4 SV=1
1859	30												4.30978	32.7278	36	G14712V01_(single)_contig_75989	gnl|BL_ORD_ID|1683397	tr|M0TCQ6|M0TCQ6_MUSAM Uncharacterized protein OS=Musa acuminata subsp. malaccensis PE=4 SV=1
1860	30
1861	30
1862	30					unpha-siRNA	TTTCGAGTCTATGGCATGTAT	0.2	0.2	0.1	0.5	-	2.29351e-31	124.79	125	G14712V01_(single)_contig_67962	gnl|BL_ORD_ID|1303848	tr|A2I5E5|A2I5E5_BETVU Retrotransposon protein OS=Beta vulgaris PE=4 SV=1
1863	30												1.39717e-127	380.178	255	G14712V01_(single)_contig_42215	gnl|BL_ORD_ID|1476291	tr|B9MU58|B9MU58_POPTR Syntaxin family protein OS=Populus trichocarpa GN=POPTR_0001s02100g PE=4 SV=1
1864	30												0	923.309	785	G14712V01_(single)_contig_13939	gnl|BL_ORD_ID|1351581	tr|V7CGQ1|V7CGQ1_PHAVU Uncharacterized protein OS=Phaseolus vulgaris GN=PHAVU_002G058700g PE=4 SV=1
1865	30												4.28482	31.5722	75	G14712V01_(single)_contig_45245	gnl|BL_ORD_ID|929664	tr|W1NMW1|W1NMW1_AMBTC Uncharacterized protein OS=Amborella trichopoda GN=AMTR_s00074p00106610 PE=4 SV=1
1866	30												6.86569e-20	91.2781	169	G14712V01_(single)_contig_8681	gnl|BL_ORD_ID|317657	tr|G7LC62|G7LC62_MEDTR Serine/threonine protein kinase OS=Medicago truncatula GN=MTR_8g092290 PE=4 SV=1
1867	30												2.74069	31.187	38	G14712V01_(single)_contig_89151	gnl|BL_ORD_ID|142381	tr|K7K6Q9|K7K6Q9_SOYBN Uncharacterized protein OS=Glycine max PE=4 SV=1
1868	30												1.17739	35.039	15	G14712V01_(single)_contig_44601	gnl|BL_ORD_ID|1369768	tr|Q60CY2|Q60CY2_SOLTU Putative polyprotein, identical OS=Solanum tuberosum GN=STB1_57t00003 PE=4 SV=1
1869	30												1.54416	33.8834	72	G14712V01_(single)_contig_68470	gnl|BL_ORD_ID|335620	tr|G7K1P8|G7K1P8_MEDTR ATP-dependent DNA helicase PIF1 OS=Medicago truncatula GN=MTR_5g078260 PE=4 SV=1
1870	30												8.39196	31.9574	55	G14712V01_(single)_contig_33674	gnl|BL_ORD_ID|1065644	tr|A4S6I5|A4S6I5_OSTLU Predicted protein OS=Ostreococcus lucimarinus (strain CCE9901) GN=OSTLU_51201 PE=3 SV=1
1871	30												4.30978	32.7278	36	G14712V01_(single)_contig_75989	gnl|BL_ORD_ID|1683397	tr|M0TCQ6|M0TCQ6_MUSAM Uncharacterized protein OS=Musa acuminata subsp. malaccensis PE=4 SV=1
1872	30												3.25416	33.8834	60	gi_195983071_gb_FL577224.1_FL577224	gnl|BL_ORD_ID|407068	tr|M5W957|M5W957_PRUPE Uncharacterized protein OS=Prunus persica GN=PRUPE_ppa003060mg PE=4 SV=1
1873	30
1874	30
1875	31	>contig_471727	161	204	hypothetical
1876	31					pha-siRNA	TCAAGGTGGAGATTGTTAGAA	1.2	0.8	0.2	2.2	+	2.5511e-29	115.931	131	G14712V01_(single)_contig_60176	gnl|BL_ORD_ID|1155356	tr|Q8RVJ8|Q8RVJ8_POPCA Putative photosystem I reaction centre subunit IV OS=Populus canadensis GN=psa PE=2 SV=2
1877	31												2.93595e-05	25.0238	12	G14712V01_(single)_contig_315	gnl|BL_ORD_ID|1297680	tr|G4XY87|G4XY87_BRARO Orf305 OS=Brassica rapa subsp. oleifera GN=orf305 PE=4 SV=1
1878	31												0.505017	25.7942	15	G14712V01_(single)_contig_70887	gnl|BL_ORD_ID|1297680	tr|G4XY87|G4XY87_BRARO Orf305 OS=Brassica rapa subsp. oleifera GN=orf305 PE=4 SV=1
1879	31												7.1141e-10	34.6538	57	G14712V01_(single)_contig_84029	gnl|BL_ORD_ID|385803	tr|M5XQU7|M5XQU7_PRUPE Uncharacterized protein OS=Prunus persica GN=PRUPE_ppa020120mg PE=4 SV=1
1880	31												3.68894e-50	171.4	158	G14712V01_(single)_contig_30181	gnl|BL_ORD_ID|1297680	tr|G4XY87|G4XY87_BRARO Orf305 OS=Brassica rapa subsp. oleifera GN=orf305 PE=4 SV=1
1881	31												7.27828e-50	191.045	163	G14712V01_(single)_contig_13367	gnl|BL_ORD_ID|1946771	tr|D7MHN3|D7MHN3_ARALL Arogenate dehydrogenase OS=Arabidopsis lyrata subsp. lyrata GN=ARALYDRAFT_493579 PE=4 SV=1
1882	31												7.39703e-155	83.5741	49	G14712V01_(single)_contig_56233	gnl|BL_ORD_ID|590824	tr|B9RZX1|B9RZX1_RICCO Polygalacturonase, putative OS=Ricinus communis GN=RCOM_1002690 PE=3 SV=1
1883	31												1.03836e-23	103.219	137	G14712V01_(single)_contig_53804	gnl|BL_ORD_ID|987428	tr|A5B6L3|A5B6L3_VITVI Putative uncharacterized protein OS=Vitis vinifera GN=VITISV_028658 PE=4 SV=1
1884	31												1.03548e-31	125.946	100	G14712V01_(single)_contig_23522	gnl|BL_ORD_ID|644156	tr|B9RS40|B9RS40_RICCO Protein transporter, putative OS=Ricinus communis GN=RCOM_0802800 PE=4 SV=1
1885	31												0.131773	37.3502	19	G14712V01_(single)_contig_8628	gnl|BL_ORD_ID|969859	tr|A5APR7|A5APR7_VITVI Putative uncharacterized protein (Fragment) OS=Vitis vinifera GN=VITISV_019171 PE=4 SV=1
1886	31												2.46268	31.9574	58	G14712V01_(single)_contig_76454	gnl|BL_ORD_ID|576845	tr|Q9THW3|Q9THW3_9GENT NADH dehydrogenase, putative (Fragment) OS=Potalia resinifera GN=ndhF PE=4 SV=1
1887	31												0.987051	33.4982	63	G14712V01_(single)_contig_75795	gnl|BL_ORD_ID|1704506	tr|R4QY92|R4QY92_UTRGI ATPase subunit 8 OS=Utricularia gibba GN=atp8 PE=4 SV=1
1888	31												8.38854e-17	50.447	27	G14712V01_(single)_contig_4520	gnl|BL_ORD_ID|1509183	tr|Q94FM1|Q94FM1_CITPA Pol polyprotein OS=Citrus paradisi GN=pol PE=4 SV=1
1889	31												4.66576e-17	82.4185	54	G14712V01_(single)_contig_74360	gnl|BL_ORD_ID|1146069	tr|Q01MJ3|Q01MJ3_ORYSA OSIGBa0105O19.1 protein OS=Oryza sativa GN=OSIGBa0105O19.1 PE=4 SV=1
1890	31												3.87598e-22	95.9005	71	G14712V01_(single)_contig_70270	gnl|BL_ORD_ID|1509183	tr|Q94FM1|Q94FM1_CITPA Pol polyprotein OS=Citrus paradisi GN=pol PE=4 SV=1
1891	31												0.575976	34.2686	18	G14712V01_(single)_contig_87963	gnl|BL_ORD_ID|1148018	tr|Q01MI4|Q01MI4_ORYSA H0515C11.7 protein OS=Oryza sativa GN=H0515C11.7 PE=4 SV=1
1892	31												1.62215e-43	163.31	105	G14712V01_(single)_contig_67329	gnl|BL_ORD_ID|1146069	tr|Q01MJ3|Q01MJ3_ORYSA OSIGBa0105O19.1 protein OS=Oryza sativa GN=OSIGBa0105O19.1 PE=4 SV=1
1893	31												1.42151e-14	77.7962	43	G14712V01_(single)_contig_49021	gnl|BL_ORD_ID|987857	tr|A5CA92|A5CA92_VITVI Putative uncharacterized protein OS=Vitis vinifera GN=VITISV_035956 PE=4 SV=1
1894	31
1895	31
1896	31					pha-siRNA	AAGGATTCGGGTCACTTAATT	0.6	0.2	0.4	1.2	-	0.000502202	24.6386	23	G14712V01_(single)_contig_46702	gnl|BL_ORD_ID|1146069	tr|Q01MJ3|Q01MJ3_ORYSA OSIGBa0105O19.1 protein OS=Oryza sativa GN=OSIGBa0105O19.1 PE=4 SV=1
1897	31												0	1140.18	948	G14712V01_(single)_contig_55312	gnl|BL_ORD_ID|1477072	tr|B9I2K4|B9I2K4_POPTR Delta-adaptin family protein OS=Populus trichocarpa GN=POPTR_0012s05130g PE=4 SV=2
1898	31												4.95506e-18	89.7373	177	G14712V01_(single)_contig_43192	gnl|BL_ORD_ID|385686	tr|M5WFX2|M5WFX2_PRUPE Uncharacterized protein OS=Prunus persica GN=PRUPE_ppa021345mg PE=4 SV=1
1899	31												0.00353328	37.7354	25	G14712V01_(single)_contig_52303	gnl|BL_ORD_ID|1700224	tr|A4GVD3|A4GVD3_TOBAC Polyprotein (Fragment) OS=Nicotiana tabacum PE=4 SV=1
1900	31												5.90438	32.3426	55	G14712V01_(single)_contig_75623	gnl|BL_ORD_ID|1196513	tr|B2KTA4|B2KTA4_WHEAT Calcium-dependent protein kinase OS=Triticum aestivum GN=CPK6 PE=2 SV=1
1901	31												4.35528	31.187	15	G14712V01_(single)_contig_54028	gnl|BL_ORD_ID|973143	tr|A5C0Q1|A5C0Q1_VITVI Putative uncharacterized protein OS=Vitis vinifera GN=VITISV_016973 PE=4 SV=1
1902	31												8.96764e-11	63.929	40	G14712V01_(single)_contig_67552	gnl|BL_ORD_ID|964321	tr|A5AMB7|A5AMB7_VITVI Putative uncharacterized protein OS=Vitis vinifera GN=VITISV_029025 PE=4 SV=1
1903	31												8.26049e-07	32.7278	22	G14712V01_(single)_contig_79029	gnl|BL_ORD_ID|1889361	tr|Q2QQ81|Q2QQ81_ORYSJ Retrotransposon protein, putative, Ty1-copia subclass OS=Oryza sativa subsp. japonica GN=LOC_Os12g31920 PE=4 SV=1
1904	31
1905	31
1906	31					unpha-siRNA	ATTAAGTGACCCGAATCCTTA	0.2	0.2	0.1	0.5	+	0	593.193	409	G14712V01_(single)_contig_82181	gnl|BL_ORD_ID|1502647	tr|B9ILA8|B9ILA8_POPTR ABC1 family protein OS=Populus trichocarpa GN=POPTR_0018s03080g PE=4 SV=2
1907	31												4.9811e-41	152.14	164	gi_11200081_gb_BF269086.1_BF269086	gnl|BL_ORD_ID|1413787	tr|S6CDV3|S6CDV3_CAMSI STOP1-like protein OS=Camellia sinensis GN=CsSTOP1 PE=2 SV=1
1908	31												0.0154682	44.2838	97	G14712V01_(single)_contig_55876	gnl|BL_ORD_ID|647559	tr|B9T7Z0|B9T7Z0_RICCO Pentatricopeptide repeat-containing protein, putative OS=Ricinus communis GN=RCOM_0242130 PE=4 SV=1
1909	31												0.00938451	44.669	38	G14712V01_(single)_contig_57309	gnl|BL_ORD_ID|1458056	tr|B9GQ99|B9GQ99_POPTR U-box domain-containing family protein OS=Populus trichocarpa GN=POPTR_0002s16150g PE=2 SV=2
1910	31												4.66576e-17	82.4185	54	G14712V01_(single)_contig_74360	gnl|BL_ORD_ID|1146069	tr|Q01MJ3|Q01MJ3_ORYSA OSIGBa0105O19.1 protein OS=Oryza sativa GN=OSIGBa0105O19.1 PE=4 SV=1
1911	31												0.575976	34.2686	18	G14712V01_(single)_contig_87963	gnl|BL_ORD_ID|1148018	tr|Q01MI4|Q01MI4_ORYSA H0515C11.7 protein OS=Oryza sativa GN=H0515C11.7 PE=4 SV=1
1912	31												1.62215e-43	163.31	105	G14712V01_(single)_contig_67329	gnl|BL_ORD_ID|1146069	tr|Q01MJ3|Q01MJ3_ORYSA OSIGBa0105O19.1 protein OS=Oryza sativa GN=OSIGBa0105O19.1 PE=4 SV=1
1913	31												0.987051	33.4982	63	G14712V01_(single)_contig_75795	gnl|BL_ORD_ID|1704506	tr|R4QY92|R4QY92_UTRGI ATPase subunit 8 OS=Utricularia gibba GN=atp8 PE=4 SV=1
1914	31												0.723111	33.8834	49	G14712V01_(single)_contig_88306	gnl|BL_ORD_ID|633111	tr|M4DWE1|M4DWE1_BRARP Uncharacterized protein OS=Brassica rapa subsp. pekinensis GN=BRA020835 PE=4 SV=1
1915	31												1.42151e-14	77.7962	43	G14712V01_(single)_contig_49021	gnl|BL_ORD_ID|987857	tr|A5CA92|A5CA92_VITVI Putative uncharacterized protein OS=Vitis vinifera GN=VITISV_035956 PE=4 SV=1
1916	31
1917	31
1918	32	>contig_600864	109	137	Arginine N-methyltransferase 11
1919	32					pha-siRNA	TATACATGCCATAGACTCGAA	2.2	5.2	4.5	11.9	+	4.63389	33.8834	76	G14712V01_(single)_contig_17353	gnl|BL_ORD_ID|441233	tr|J3MV52|J3MV52_ORYBR Uncharacterized protein OS=Oryza brachyantha GN=OB08G29830 PE=4 SV=1
1920	32												4.27546	30.8018	37	G14712V01_(single)_contig_44256	gnl|BL_ORD_ID|1084756	tr|D8S8G8|D8S8G8_SELML Putative uncharacterized protein (Fragment) OS=Selaginella moellendorffii GN=SELMODRAFT_28959 PE=4 SV=1
1921	32												6.05209	33.113	53	gi_21092375_gb_BQ404688.1_BQ404688	gnl|BL_ORD_ID|1377075	tr|M0ZKJ6|M0ZKJ6_SOLTU Serine/threonine-protein kinase OS=Solanum tuberosum GN=PGSC0003DMG400001059 PE=3 SV=1
1922	32												2.82231	34.6538	73	G14712V01_(single)_contig_23140	gnl|BL_ORD_ID|970633	tr|F6H4B2|F6H4B2_VITVI Putative uncharacterized protein OS=Vitis vinifera GN=VIT_07s0031g01670 PE=3 SV=1
1923	32												7.31891	32.3426	45	G14712V01_(single)_contig_83800	gnl|BL_ORD_ID|1688170	tr|M0T9E7|M0T9E7_MUSAM Uncharacterized protein OS=Musa acuminata subsp. malaccensis PE=4 SV=1
1924	32												2.83687e-19	89.7373	154	G14712V01_(single)_contig_67317	gnl|BL_ORD_ID|1538327	tr|B9I0P3|B9I0P3_POPTR Uncharacterized protein OS=Populus trichocarpa GN=POPTR_0011s15190g PE=4 SV=2
1925	32												6.8099	33.113	44	G14712V01_(single)_contig_23457	gnl|BL_ORD_ID|1659058	tr|M0RQ34|M0RQ34_MUSAM Uncharacterized protein OS=Musa acuminata subsp. malaccensis PE=4 SV=1
1926	32												1.86716	31.9574	30	gi_195983226_gb_FL576408.1_FL576408	gnl|BL_ORD_ID|984486	tr|F6I6S2|F6I6S2_VITVI Putative uncharacterized protein OS=Vitis vinifera GN=VIT_12s0121g00380 PE=4 SV=1
1927	32
1928	32
1929	32					pha-siRNA	TTCGAGTCTATGGCATGTATA	2.6	1.5	4	8.1	-	1.17739	35.039	15	G14712V01_(single)_contig_44601	gnl|BL_ORD_ID|1369768	tr|Q60CY2|Q60CY2_SOLTU Putative polyprotein, identical OS=Solanum tuberosum GN=STB1_57t00003 PE=4 SV=1
1930	32												4.28482	31.5722	75	G14712V01_(single)_contig_45245	gnl|BL_ORD_ID|929664	tr|W1NMW1|W1NMW1_AMBTC Uncharacterized protein OS=Amborella trichopoda GN=AMTR_s00074p00106610 PE=4 SV=1
1931	32												6.86569e-20	91.2781	169	G14712V01_(single)_contig_8681	gnl|BL_ORD_ID|317657	tr|G7LC62|G7LC62_MEDTR Serine/threonine protein kinase OS=Medicago truncatula GN=MTR_8g092290 PE=4 SV=1
1932	32												1.78055e-45	166.777	94	G14712V01_(single)_contig_27244	gnl|BL_ORD_ID|1190796	tr|A4L9W4|A4L9W4_GOSHI Auxin response factor OS=Gossypium hirsutum GN=ARF3 PE=2 SV=1
1933	32												2.74069	31.187	38	G14712V01_(single)_contig_89151	gnl|BL_ORD_ID|142381	tr|K7K6Q9|K7K6Q9_SOYBN Uncharacterized protein OS=Glycine max PE=4 SV=1
1934	32												1.54416	33.8834	72	G14712V01_(single)_contig_68470	gnl|BL_ORD_ID|335620	tr|G7K1P8|G7K1P8_MEDTR ATP-dependent DNA helicase PIF1 OS=Medicago truncatula GN=MTR_5g078260 PE=4 SV=1
1935	32												8.39196	31.9574	55	G14712V01_(single)_contig_33674	gnl|BL_ORD_ID|1065644	tr|A4S6I5|A4S6I5_OSTLU Predicted protein OS=Ostreococcus lucimarinus (strain CCE9901) GN=OSTLU_51201 PE=3 SV=1
1936	32												4.30978	32.7278	36	G14712V01_(single)_contig_75989	gnl|BL_ORD_ID|1683397	tr|M0TCQ6|M0TCQ6_MUSAM Uncharacterized protein OS=Musa acuminata subsp. malaccensis PE=4 SV=1
1937	32												3.25416	33.8834	60	gi_195983071_gb_FL577224.1_FL577224	gnl|BL_ORD_ID|407068	tr|M5W957|M5W957_PRUPE Uncharacterized protein OS=Prunus persica GN=PRUPE_ppa003060mg PE=4 SV=1
1938	32
1939	32
1940	32					unpha-siRNA	CTATACATGCCATAGACTCGA	0.6	1.9	2.6	5.1	+	9.55645	33.113	54	G14712V01_(single)_contig_86936	gnl|BL_ORD_ID|722141	tr|K7W7Z1|K7W7Z1_MAIZE Ubiquitin-protein ligase OS=Zea mays GN=ZEAMMB73_547914 PE=4 SV=1
1941	32												4.27546	30.8018	37	G14712V01_(single)_contig_44256	gnl|BL_ORD_ID|1084756	tr|D8S8G8|D8S8G8_SELML Putative uncharacterized protein (Fragment) OS=Selaginella moellendorffii GN=SELMODRAFT_28959 PE=4 SV=1
1942	32												4.63389	33.8834	76	G14712V01_(single)_contig_17353	gnl|BL_ORD_ID|441233	tr|J3MV52|J3MV52_ORYBR Uncharacterized protein OS=Oryza brachyantha GN=OB08G29830 PE=4 SV=1
1943	32												1.86716	31.9574	30	gi_195983226_gb_FL576408.1_FL576408	gnl|BL_ORD_ID|984486	tr|F6I6S2|F6I6S2_VITVI Putative uncharacterized protein OS=Vitis vinifera GN=VIT_12s0121g00380 PE=4 SV=1
1944	32
1945	32
1946	32					unpha-siRNA	TCGAGTCTATGGCATGTATAG	0.4	0.2	0.8	1.4	-	2.42268e-102	305.064	152	gi_436407424_gb_JG847838.1_JG847838	gnl|BL_ORD_ID|1190180	tr|A6YRS2|A6YRS2_GOSHI Isopentenyltransferase (Fragment) OS=Gossypium hirsutum PE=2 SV=1
1947	32												2.60856e-40	43.5134	57	G14712V01_(single)_contig_43863	gnl|BL_ORD_ID|407086	tr|M5WCD2|M5WCD2_PRUPE Uncharacterized protein OS=Prunus persica GN=PRUPE_ppa015630mg PE=4 SV=1
1948	32												1.78055e-45	166.777	94	G14712V01_(single)_contig_27244	gnl|BL_ORD_ID|1190796	tr|A4L9W4|A4L9W4_GOSHI Auxin response factor OS=Gossypium hirsutum GN=ARF3 PE=2 SV=1
1949	32												1.42227e-21	54.299	51	G14712V01_(single)_contig_42500	gnl|BL_ORD_ID|1869941	tr|Q2R9J3|Q2R9J3_ORYSJ Retrotransposon protein, putative, unclassified OS=Oryza sativa subsp. japonica GN=LOC_Os11g08550 PE=4 SV=1
1950	32												2.74069	31.187	38	G14712V01_(single)_contig_89151	gnl|BL_ORD_ID|142381	tr|K7K6Q9|K7K6Q9_SOYBN Uncharacterized protein OS=Glycine max PE=4 SV=1
1951	32												1.54416	33.8834	72	G14712V01_(single)_contig_68470	gnl|BL_ORD_ID|335620	tr|G7K1P8|G7K1P8_MEDTR ATP-dependent DNA helicase PIF1 OS=Medicago truncatula GN=MTR_5g078260 PE=4 SV=1
1952	32												8.39196	31.9574	55	G14712V01_(single)_contig_33674	gnl|BL_ORD_ID|1065644	tr|A4S6I5|A4S6I5_OSTLU Predicted protein OS=Ostreococcus lucimarinus (strain CCE9901) GN=OSTLU_51201 PE=3 SV=1
1953	32												4.30978	32.7278	36	G14712V01_(single)_contig_75989	gnl|BL_ORD_ID|1683397	tr|M0TCQ6|M0TCQ6_MUSAM Uncharacterized protein OS=Musa acuminata subsp. malaccensis PE=4 SV=1
1954	32												3.25416	33.8834	60	gi_195983071_gb_FL577224.1_FL577224	gnl|BL_ORD_ID|407068	tr|M5W957|M5W957_PRUPE Uncharacterized protein OS=Prunus persica GN=PRUPE_ppa003060mg PE=4 SV=1
1955	32
1956	32
1957	32					unpha-siRNA	CGAGTCTATGGCATGTATAGG	0.2	0.4	0.2	0.8	-	4.28482	31.5722	75	G14712V01_(single)_contig_45245	gnl|BL_ORD_ID|929664	tr|W1NMW1|W1NMW1_AMBTC Uncharacterized protein OS=Amborella trichopoda GN=AMTR_s00074p00106610 PE=4 SV=1
1958	32												0.715686	35.4242	65	G14712V01_(single)_contig_31723	gnl|BL_ORD_ID|1148162	tr|Q01KU9|Q01KU9_ORYSA OSIGBa0115A19.3 protein OS=Oryza sativa GN=OSIGBa0115A19.3 PE=4 SV=1
1959	32												1.54416	33.8834	72	G14712V01_(single)_contig_68470	gnl|BL_ORD_ID|335620	tr|G7K1P8|G7K1P8_MEDTR ATP-dependent DNA helicase PIF1 OS=Medicago truncatula GN=MTR_5g078260 PE=4 SV=1
1960	32												8.39196	31.9574	55	G14712V01_(single)_contig_33674	gnl|BL_ORD_ID|1065644	tr|A4S6I5|A4S6I5_OSTLU Predicted protein OS=Ostreococcus lucimarinus (strain CCE9901) GN=OSTLU_51201 PE=3 SV=1
1961	32												2.74069	31.187	38	G14712V01_(single)_contig_89151	gnl|BL_ORD_ID|142381	tr|K7K6Q9|K7K6Q9_SOYBN Uncharacterized protein OS=Glycine max PE=4 SV=1
1962	32												5.17607	32.3426	76	G14712V01_(single)_contig_40263	gnl|BL_ORD_ID|1802374	tr|D8TRN2|D8TRN2_VOLCA Dynein heavy chain 6 OS=Volvox carteri GN=Dhc6 PE=4 SV=1
1963	32												3.25416	33.8834	60	gi_195983071_gb_FL577224.1_FL577224	gnl|BL_ORD_ID|407068	tr|M5W957|M5W957_PRUPE Uncharacterized protein OS=Prunus persica GN=PRUPE_ppa003060mg PE=4 SV=1
1964	32												4.30978	32.7278	36	G14712V01_(single)_contig_75989	gnl|BL_ORD_ID|1683397	tr|M0TCQ6|M0TCQ6_MUSAM Uncharacterized protein OS=Musa acuminata subsp. malaccensis PE=4 SV=1
1965	32
1966	32
1967	32					unpha-siRNA	TTTCGAGTCTATGGCATGTAT	0.2	0.2	0.1	0.5	-	2.29351e-31	124.79	125	G14712V01_(single)_contig_67962	gnl|BL_ORD_ID|1303848	tr|A2I5E5|A2I5E5_BETVU Retrotransposon protein OS=Beta vulgaris PE=4 SV=1
1968	32												1.39717e-127	380.178	255	G14712V01_(single)_contig_42215	gnl|BL_ORD_ID|1476291	tr|B9MU58|B9MU58_POPTR Syntaxin family protein OS=Populus trichocarpa GN=POPTR_0001s02100g PE=4 SV=1
1969	32												0	923.309	785	G14712V01_(single)_contig_13939	gnl|BL_ORD_ID|1351581	tr|V7CGQ1|V7CGQ1_PHAVU Uncharacterized protein OS=Phaseolus vulgaris GN=PHAVU_002G058700g PE=4 SV=1
1970	32												4.28482	31.5722	75	G14712V01_(single)_contig_45245	gnl|BL_ORD_ID|929664	tr|W1NMW1|W1NMW1_AMBTC Uncharacterized protein OS=Amborella trichopoda GN=AMTR_s00074p00106610 PE=4 SV=1
1971	32												6.86569e-20	91.2781	169	G14712V01_(single)_contig_8681	gnl|BL_ORD_ID|317657	tr|G7LC62|G7LC62_MEDTR Serine/threonine protein kinase OS=Medicago truncatula GN=MTR_8g092290 PE=4 SV=1
1972	32												2.74069	31.187	38	G14712V01_(single)_contig_89151	gnl|BL_ORD_ID|142381	tr|K7K6Q9|K7K6Q9_SOYBN Uncharacterized protein OS=Glycine max PE=4 SV=1
1973	32												1.17739	35.039	15	G14712V01_(single)_contig_44601	gnl|BL_ORD_ID|1369768	tr|Q60CY2|Q60CY2_SOLTU Putative polyprotein, identical OS=Solanum tuberosum GN=STB1_57t00003 PE=4 SV=1
1974	32												1.54416	33.8834	72	G14712V01_(single)_contig_68470	gnl|BL_ORD_ID|335620	tr|G7K1P8|G7K1P8_MEDTR ATP-dependent DNA helicase PIF1 OS=Medicago truncatula GN=MTR_5g078260 PE=4 SV=1
1975	32												8.39196	31.9574	55	G14712V01_(single)_contig_33674	gnl|BL_ORD_ID|1065644	tr|A4S6I5|A4S6I5_OSTLU Predicted protein OS=Ostreococcus lucimarinus (strain CCE9901) GN=OSTLU_51201 PE=3 SV=1
1976	32												4.30978	32.7278	36	G14712V01_(single)_contig_75989	gnl|BL_ORD_ID|1683397	tr|M0TCQ6|M0TCQ6_MUSAM Uncharacterized protein OS=Musa acuminata subsp. malaccensis PE=4 SV=1
1977	32												3.25416	33.8834	60	gi_195983071_gb_FL577224.1_FL577224	gnl|BL_ORD_ID|407068	tr|M5W957|M5W957_PRUPE Uncharacterized protein OS=Prunus persica GN=PRUPE_ppa003060mg PE=4 SV=1
1978	32
1979	32
1980	33	>contig_812880	402	653	alcohol dehydrogenase 10
1981	33					pha-siRNA	CCAACGGGCCCAATTCGGTAA	0.2	3.3	0.1	3.6	+	1.32816e-101	313.153	162	G14712V01_(single)_contig_21388	gnl|BL_ORD_ID|1488793	tr|B9IFM3|B9IFM3_POPTR Transducin family protein OS=Populus trichocarpa GN=POPTR_0016s09020g PE=4 SV=1
1982	33												8.05352	32.7278	36	G14712V01_(single)_contig_81856	gnl|BL_ORD_ID|419512	tr|Q9SC34|Q9SC34_PEA Putative cysteine protease (Fragment) OS=Pisum sativum GN=plp PE=1 SV=1
1983	33
1984	33
1985	33					pha-siRNA	TTACCGAATTGGGCCCGTTGG	0.1	0.6	0.1	0.8	-	8.50985e-115	341.273	248	G14712V01_(single)_contig_25583	gnl|BL_ORD_ID|143263	tr|B0M195|B0M195_SOYBN Peroxisomal short-chain dehydrogenase/reductase family protein OS=Glycine max PE=2 SV=1
1986	33												2.3047e-129	386.341	259	gi_18100568_gb_BM359822.1_BM359822	gnl|BL_ORD_ID|1526246	tr|Q94IA2|Q94IA2_SOYBN Aspartic proteinase 1 OS=Glycine max GN=soyAP1 PE=2 SV=1
1987	33												4.03041	34.2686	56	gi_436387171_gb_JG844658.1_JG844658	gnl|BL_ORD_ID|1491837	tr|K7KHI7|K7KHI7_SOYBN Uncharacterized protein OS=Glycine max PE=4 SV=1
1988	33												6.08537	34.2686	36	G14712V01_(single)_contig_73304	gnl|BL_ORD_ID|1903759	tr|B9FUQ6|B9FUQ6_ORYSJ Putative uncharacterized protein OS=Oryza sativa subsp. japonica GN=OsJ_25477 PE=4 SV=1
1989	33												9.08244	33.113	74	gi_436394457_gb_JG840195.1_JG840195	gnl|BL_ORD_ID|1840746	tr|B8B3N1|B8B3N1_ORYSI Glutamate receptor OS=Oryza sativa subsp. indica GN=OsI_21975 PE=2 SV=1
1990	33
1991	33
1992	33					unpha-siRNA	TTTTCGGCATTTCGGCTTTTC	0.1	1.3	0.6	2	-	7.2038	30.0314	37	G14712V01_(single)_contig_10608	gnl|BL_ORD_ID|925852	tr|W1PA71|W1PA71_AMBTC Uncharacterized protein (Fragment) OS=Amborella trichopoda GN=AMTR_s00075p00098720 PE=4 SV=1
1993	33												2.48558e-25	106.301	74	gi_436386380_gb_JG850985.1_JG850985	gnl|BL_ORD_ID|1775023	tr|B4UWD1|B4UWD1_ARAHY Putative metal ion-binding protein (Fragment) OS=Arachis hypogaea PE=2 SV=1
1994	33												1.94643e-25	105.916	74	gi_436407499_gb_JG847913.1_JG847913	gnl|BL_ORD_ID|1775023	tr|B4UWD1|B4UWD1_ARAHY Putative metal ion-binding protein (Fragment) OS=Arachis hypogaea PE=2 SV=1
1995	33												1.17448e-25	106.301	74	gi_436397133_gb_JG855674.1_JG855674	gnl|BL_ORD_ID|1775023	tr|B4UWD1|B4UWD1_ARAHY Putative metal ion-binding protein (Fragment) OS=Arachis hypogaea PE=2 SV=1
1996	33												1.35008e-11	65.855	34	G14712V01_(single)_contig_15986	gnl|BL_ORD_ID|1775023	tr|B4UWD1|B4UWD1_ARAHY Putative metal ion-binding protein (Fragment) OS=Arachis hypogaea PE=2 SV=1
1997	33												3.4077e-25	104.375	74	gi_436396815_gb_JG849911.1_JG849911	gnl|BL_ORD_ID|1775023	tr|B4UWD1|B4UWD1_ARAHY Putative metal ion-binding protein (Fragment) OS=Arachis hypogaea PE=2 SV=1
[truncated: 413 more rows]
[truncated: 4 more columns]
