# Supplementary material for: The Complexity of Posttranscriptional Small RNA Regulatory Networks Revealed by In Silico Analysis of Gossypium arboreum L. Leaf, Flower and Boll Small Regulatory RNAs
Source: PLoS One. 2015 Jun 12;10(6):e0127468. doi: 10.1371/journal.pone.0127468 (PMC4466472; doi:10.1371/journal.pone.0127468)
Supplement: S9 Table — (XLSX) [file pone.0127468.s012.xlsx]

## Sheet: Table S9
S9 Table. cis-cleaved PGT analysis.
Supplemetal Table S8A.
	i. cis-phased siRNAs					ii. Expression				iii. Trigger
Line number	PGT	Beg	End	Seq. (5'->3')	Strand	Leaf (RPM)	Flower (RPM)	Boll (RPM)	Total (RPM)	Cleavage site	Seq. (5'->3')	PGTs for tigger
1	G14712V01_(single)_contig_20121BEG458END709	488	508	TCCCGGGACGGTCAATCGTGC	+	0.1	0.1	0.4	0.6	509	CCTCAGAACTCGGCACGATTG	G14712V01_(single)_contig_20121BEG458END709	G14712V01_(single)_contig_20121BEG458END709
2		530	550	TATTATAGGATGATCTTCGAA	-	0.1	0.1	0.4	0.6
3		553	573	CTCCGACCACGAAAGAAGCAT	-	0.1	0.1	0.4	0.6
4
5
6	G14712V01_(single)_contig_20121BEG458END709	500	520	CCTCAGAACTCGGCACGATTG	-	0.1	0.1	1.7	1.9	502	ACTCGGCACGATTGACCGTCC	G14712V01_(single)_contig_20121BEG458END709
7		525	545	TAGGATGATCTTCGAAAGGTT	-	0.1	0.2	0.6	0.9				G14712V01_(single)_contig_58380BEG218END469
8
9
10	G14712V01_(single)_contig_20121BEG458END709	505	525	TCTTCCCTCAGAACTCGGCAC	-	0.1	0.2	0.4	0.7	507	TCAGAACTCGGCACGATTGAC	G14712V01_(single)_contig_20121BEG458END709
11		488	508	TCCCGGGACGGTCAATCGTGC	+	0.1	0.1	0.4	0.6				G14712V01_(single)_contig_75533BEG289END540
12		503	523	TCGTGCCGAGTTCTGAGGGAA	+	0.1	0.1	0.4	0.6
13		530	550	TATTATAGGATGATCTTCGAA	-	0.1	0.1	0.4	0.6
14
15
16	G14712V01_(single)_contig_20121BEG458END709	506	526	TTCTTCCCTCAGAACTCGGCA	-	0.1	0.2	2.3	2.6	508	CTCAGAACTCGGCACGATTGA	G14712V01_(single)_contig_20121BEG458END709
17		468	488	AGGAGCAAGTGTAGCATGCAG	-	0.1	0.1	0.4	0.6
18		525	545	TAGGATGATCTTCGAAAGGTT	-	0.1	0.2	0.6	0.9
19		552	572	TCCGACCACGAAAGAAGCATA	-	0.1	0.1	1.3	1.5
20
21													G14712V01_(single)_contig_75533BEG289END540
22	G14712V01_(single)_contig_31136BEG66END317	122	142	CAAGTTGTTTGATTCGGTTGT	-	0.1	0.2	0.4	0.7	124	TTTGATTCGGTTGTCATAGCA	G14712V01_(single)_contig_31136BEG66END317
23		105	125	TTGTCATAGCAACCGTAACTC	-	0.8	0.2	0.1	1.1
24		126	146	AGGGCAAGTTGTTTGATTCGG	-	3.5	0.4	3.4	7.3
25		141	161	TCGCTAGAAAGGTCAAGGGCA	-	0.2	0.2	0.4	0.8
26
27
28	G14712V01_(single)_contig_33746BEG190END441	227	247	TTAGACCAAAAAACAGGGCTT	+	0.6	0.1	0.1	0.8	248	CTAATCGGATCCAAGCCCTGT	G14712V01_(single)_contig_33746BEG190END441
29
30
31	G14712V01_(single)_contig_53314BEG185END436	195	215	ATCTGAATTACCAGTCCAGGC	-	0.1	0.4	0.1	0.6	218	TCTAATGAGCTTGGATCTGAA	G14712V01_(single)_contig_53314BEG185END436	G14712V01_(single)_contig_75533BEG289END540
32
33
34	G14712V01_(single)_contig_58380BEG218END469	267	287	TTGCTGAGAAGATGCCGAGCC	+	0.2	0.2	0.2	0.6	267	TCTTCTCAGCAACTGCCTTGC	G14712V01_(single)_contig_58380BEG218END469
35		416	436	ATTTTGTAGGTGCATTGGTTT	+	0.2	0.8	0.4	1.4
36
37
38	G14712V01_(single)_contig_58380BEG218END469	268	288	TGCTGAGAAGATGCCGAGCCT	+	0.1	0.2	0.6	0.9	289	ATCTCCACATTTAGGCTCGGC	G14712V01_(single)_contig_58380BEG218END469
39		413	433	TGGATTTTGTAGGTGCATTGG	+	0.1	0.4	1.1	1.6
40
41													G14712V01_(single)_contig_81511BEG377END628
42	G14712V01_(single)_contig_58380BEG218END469	271	291	TTTAGGCTCGGCATCTTCTCA	-	0.1	0.1	0.4	0.6	273	TCGGCATCTTCTCAGCAACTG	G14712V01_(single)_contig_58380BEG218END469
43		416	436	ATTTTGTAGGTGCATTGGTTT	+	0.2	0.8	0.4	1.4
44		422	442	TAGGTGCATTGGTTTGGCTCA	+	0.1	0.2	0.2	0.5
45
46
47	G14712V01_(single)_contig_62451BEG751END1002	837	857	TCTTCATCATCATTCCACTCA	+	0.4	0.1	0.1	0.6	858	TGATTTGTGGAATGAGTGGAA	G14712V01_(single)_contig_62451BEG751END1002
48		919	939	CAACCAAAGATGAAAGAGCAA	-	0.4	0.2	0.4	1
49
50
51	G14712V01_(single)_contig_68785BEG578END829	640	660	AGGATGTGTATAATAGGTTAA	-	0.1	0.1	1.5	1.7	663	AACGACCATAATGAAGGATGT	G14712V01_(single)_contig_68785BEG578END829
52		621	641	AATCCGAGAAGCTAAGTTCAA	-	0.1	0.4	0.1	0.6
53		623	643	TTAATCCGAGAAGCTAAGTTC	-	0.1	0.4	0.1	0.6
54
55
56	G14712V01_(single)_contig_75533BEG289END540	296	316	TTTGGTGTTATAGTAGTGGTT	+	7.3	4.6	0.6	12.5	317	AGAACAATACCCAACCACTAC	G14712V01_(single)_contig_75533BEG289END540
57		294	314	TATTTGGTGTTATAGTAGTGG	+	1	0.8	0.2	2
58		296	316	AACCACTACTATAACACCAAA	-	0.1	0.6	0.1	0.8
59		298	318	TGGTGTTATAGTAGTGGTTGG	+	11.8	9.4	4.1	25.3
60		319	339	GTATTGTTCTACACCATTGCC	+	0.1	0.4	0.1	0.6
61		357	377	CAGGAGGGATAGACAAGGAAG	-	0.2	0.1	0.2	0.5
62		359	379	CTCAGGAGGGATAGACAAGGA	-	1	0.2	0.2	1.4				G14712V01_(single)_contig_81511BEG377END628
63		401	421	AAAAGAACAGCAGTAGTGTTA	-	0.4	0.1	0.1	0.6
64
65
66	G14712V01_(single)_contig_75533BEG289END540	297	317	TTGGTGTTATAGTAGTGGTTG	+	2.4	0.8	0.1	3.3	318	TAGAACAATACCCAACCACTA	G14712V01_(single)_contig_75533BEG289END540
67		295	315	ATTTGGTGTTATAGTAGTGGT	+	0.1	0.6	0.1	0.8
68		316	336	AATGGTGTAGAACAATACCCA	-	0.1	0.4	0.2	0.7
69		320	340	TATTGTTCTACACCATTGCCA	+	0.2	0.2	0.1	0.5
70		339	359	AAGGAGAAGAAGAGATGGGTG	-	1.2	0.4	0.6	2.2
71		358	378	TCAGGAGGGATAGACAAGGAA	-	1.2	0.2	0.2	1.6
72		362	382	CAGCTCAGGAGGGATAGACAA	-	1	0.2	0.2	1.4
73
74
75	G14712V01_(single)_contig_75533BEG289END540	305	325	ATAGTAGTGGTTGGGTATTGT	+	0.8	0.1	0.1	1	305	AACCACTACTATAACACCAAA	G14712V01_(single)_contig_75533BEG289END540
76		303	323	TTATAGTAGTGGTTGGGTATT	+	0.2	0.4	0.2	0.8
77		349	369	ATAGACAAGGAAGGAGAAGAA	-	21.5	5.9	3.8	31.2
78		370	390	AAAGAGTTCAGCTCAGGAGGG	-	0.4	0.4	0.1	0.9
79
80													G14712V01_(single)_contig_81511BEG377END628
81	G14712V01_(single)_contig_75533BEG289END540	311	331	TGTAGAACAATACCCAACCAC	-	0.4	0.4	0.4	1.2	334	ATGGGTGGCAATGGTGTAGAA	G14712V01_(single)_contig_75533BEG289END540
82		290	310	TACTATAACACCAAATACTGG	-	0.2	1.1	0.1	1.4
83		294	314	TATTTGGTGTTATAGTAGTGG	+	1	0.8	0.2	2
84		309	329	TAGTGGTTGGGTATTGTTCTA	+	6.1	3.3	1.9	11.3
85		309	329	TAGAACAATACCCAACCACTA	-	0.2	0.6	0.2	1
86		330	350	CACCATTGCCACCCATCTCTT	+	0.1	0.2	0.2	0.5
87		332	352	AGAAGAGATGGGTGGCAATGG	-	0.1	0.1	0.6	0.8
88		357	377	CAGGAGGGATAGACAAGGAAG	-	0.2	0.1	0.2	0.5
89
90
91	G14712V01_(single)_contig_75533BEG289END540	316	336	AATGGTGTAGAACAATACCCA	-	0.1	0.4	0.2	0.7	318	TAGAACAATACCCAACCACTA	G14712V01_(single)_contig_75533BEG289END540
92		295	315	ATTTGGTGTTATAGTAGTGGT	+	0.1	0.6	0.1	0.8
93		297	317	TTGGTGTTATAGTAGTGGTTG	+	2.4	0.8	0.1	3.3
94		320	340	TATTGTTCTACACCATTGCCA	+	0.2	0.2	0.1	0.5				G14712V01_(single)_contig_81511BEG377END628
95		339	359	AAGGAGAAGAAGAGATGGGTG	-	1.2	0.4	0.6	2.2
96		358	378	TCAGGAGGGATAGACAAGGAA	-	1.2	0.2	0.2	1.6
97		362	382	CAGCTCAGGAGGGATAGACAA	-	1	0.2	0.2	1.4
98
99
100	G14712V01_(single)_contig_75533BEG289END540	320	340	TATTGTTCTACACCATTGCCA	+	0.2	0.2	0.1	0.5	320	TGTAGAACAATACCCAACCAC	G14712V01_(single)_contig_75533BEG289END540
101		297	317	TTGGTGTTATAGTAGTGGTTG	+	2.4	0.8	0.1	3.3
102		301	321	TGTTATAGTAGTGGTTGGGTA	+	2.6	0.6	1.1	4.3
103		339	359	AAGGAGAAGAAGAGATGGGTG	-	1.2	0.4	0.6	2.2
104		362	382	CAGCTCAGGAGGGATAGACAA	-	1	0.2	0.2	1.4
105		364	384	TTCAGCTCAGGAGGGATAGAC	-	0.6	0.1	0.1	0.8
106		406	426	AATGAAAAAGAACAGCAGTAG	-	0.6	0.2	0.1	0.9
107
108													G14712V01_(single)_contig_81511BEG377END628
109	G14712V01_(single)_contig_75533BEG289END540	325	345	ATGGGTGGCAATGGTGTAGAA	-	0.6	0.2	0.1	0.9	348	AAGGAGAAGAAGAGATGGGTG	G14712V01_(single)_contig_75533BEG289END540
110		306	326	TAGTAGTGGTTGGGTATTGTT	+	1	0.2	0.2	1.4
111		344	364	CAAGGAAGGAGAAGAAGAGAT	-	0.6	0.2	0.1	0.9
112		348	368	TAGACAAGGAAGGAGAAGAAG	-	0.6	0.1	0.1	0.8
113		407	427	AAATGAAAAAGAACAGCAGTA	-	0.2	0.1	0.2	0.5
114
115
116	G14712V01_(single)_contig_75533BEG289END540	332	352	AGAAGAGATGGGTGGCAATGG	-	0.1	0.1	0.6	0.8	334	ATGGGTGGCAATGGTGTAGAA	G14712V01_(single)_contig_75533BEG289END540
117		290	310	TACTATAACACCAAATACTGG	-	0.2	1.1	0.1	1.4
118		294	314	TATTTGGTGTTATAGTAGTGG	+	1	0.8	0.2	2
119		309	329	TAGTGGTTGGGTATTGTTCTA	+	6.1	3.3	1.9	11.3
120		309	329	TAGAACAATACCCAACCACTA	-	0.2	0.6	0.2	1
121		311	331	TGTAGAACAATACCCAACCAC	-	0.4	0.4	0.4	1.2
122		330	350	CACCATTGCCACCCATCTCTT	+	0.1	0.2	0.2	0.5				G14712V01_(single)_contig_86854BEG410END661
123		357	377	CAGGAGGGATAGACAAGGAAG	-	0.2	0.1	0.2	0.5
124
125
126	G14712V01_(single)_contig_75533BEG289END540	339	359	AAGGAGAAGAAGAGATGGGTG	-	1.2	0.4	0.6	2.2	341	AGAAGAGATGGGTGGCAATGG	G14712V01_(single)_contig_75533BEG289END540
127		295	315	ATTTGGTGTTATAGTAGTGGT	+	0.1	0.6	0.1	0.8
128		297	317	TTGGTGTTATAGTAGTGGTTG	+	2.4	0.8	0.1	3.3
129		301	321	TGTTATAGTAGTGGTTGGGTA	+	2.6	0.6	1.1	4.3
130		316	336	AATGGTGTAGAACAATACCCA	-	0.1	0.4	0.2	0.7
131		320	340	TATTGTTCTACACCATTGCCA	+	0.2	0.2	0.1	0.5
132		358	378	TCAGGAGGGATAGACAAGGAA	-	1.2	0.2	0.2	1.6				G14712V01_(single)_contig_86854BEG410END661
133		362	382	CAGCTCAGGAGGGATAGACAA	-	1	0.2	0.2	1.4
134		364	384	TTCAGCTCAGGAGGGATAGAC	-	0.6	0.1	0.1	0.8
135		406	426	AATGAAAAAGAACAGCAGTAG	-	0.6	0.2	0.1	0.9
136
137
138	G14712V01_(single)_contig_75533BEG289END540	344	364	CAAGGAAGGAGAAGAAGAGAT	-	0.6	0.2	0.1	0.9	367	TCAGGAGGGATAGACAAGGAA	G14712V01_(single)_contig_75533BEG289END540
139		306	326	TAGTAGTGGTTGGGTATTGTT	+	1	0.2	0.2	1.4
140		325	345	ATGGGTGGCAATGGTGTAGAA	-	0.6	0.2	0.1	0.9
141		348	368	TAGACAAGGAAGGAGAAGAAG	-	0.6	0.1	0.1	0.8
142		407	427	AAATGAAAAAGAACAGCAGTA	-	0.2	0.1	0.2	0.5				contig_1006842BEG4END255
143
144
145	G14712V01_(single)_contig_75533BEG289END540	348	368	TAGACAAGGAAGGAGAAGAAG	-	0.6	0.1	0.1	0.8	371	CAGCTCAGGAGGGATAGACAA	G14712V01_(single)_contig_75533BEG289END540
146		306	326	TAGTAGTGGTTGGGTATTGTT	+	1	0.2	0.2	1.4				contig_1006842BEG4END255
147		325	345	ATGGGTGGCAATGGTGTAGAA	-	0.6	0.2	0.1	0.9
148
149
150	G14712V01_(single)_contig_75533BEG289END540	357	377	CAGGAGGGATAGACAAGGAAG	-	0.2	0.1	0.2	0.5	359	GATAGACAAGGAAGGAGAAGA	G14712V01_(single)_contig_75533BEG289END540	contig_106140BEG1767END2018
151		294	314	TATTTGGTGTTATAGTAGTGG	+	1	0.8	0.2	2
152		296	316	AACCACTACTATAACACCAAA	-	0.1	0.6	0.1	0.8
153		296	316	TTTGGTGTTATAGTAGTGGTT	+	7.3	4.6	0.6	12.5
154		298	318	TGGTGTTATAGTAGTGGTTGG	+	11.8	9.4	4.1	25.3
155		319	339	GTATTGTTCTACACCATTGCC	+	0.1	0.4	0.1	0.6
156		359	379	CTCAGGAGGGATAGACAAGGA	-	1	0.2	0.2	1.4
157		401	421	AAAAGAACAGCAGTAGTGTTA	-	0.4	0.1	0.1	0.6
158
159
160	G14712V01_(single)_contig_75533BEG289END540	359	379	CTCAGGAGGGATAGACAAGGA	-	1	0.2	0.2	1.4	361	GGGATAGACAAGGAAGGAGAA	G14712V01_(single)_contig_75533BEG289END540	contig_1089849BEG9END260
161		294	314	TATTTGGTGTTATAGTAGTGG	+	1	0.8	0.2	2
162		296	316	AACCACTACTATAACACCAAA	-	0.1	0.6	0.1	0.8
163		296	316	TTTGGTGTTATAGTAGTGGTT	+	7.3	4.6	0.6	12.5
164		298	318	TGGTGTTATAGTAGTGGTTGG	+	11.8	9.4	4.1	25.3				contig_1117475BEG2325END2576
165		319	339	GTATTGTTCTACACCATTGCC	+	0.1	0.4	0.1	0.6
166		357	377	CAGGAGGGATAGACAAGGAAG	-	0.2	0.1	0.2	0.5
167		401	421	AAAAGAACAGCAGTAGTGTTA	-	0.4	0.1	0.1	0.6
168
169
170	G14712V01_(single)_contig_75533BEG289END540	364	384	TTCAGCTCAGGAGGGATAGAC	-	0.6	0.1	0.1	0.8	366	CAGGAGGGATAGACAAGGAAG	G14712V01_(single)_contig_75533BEG289END540
171		301	321	TGTTATAGTAGTGGTTGGGTA	+	2.6	0.6	1.1	4.3
172		303	323	TTATAGTAGTGGTTGGGTATT	+	0.2	0.4	0.2	0.8
173		305	325	ATAGTAGTGGTTGGGTATTGT	+	0.8	0.1	0.1	1				contig_1117475BEG2325END2576
174		320	340	TATTGTTCTACACCATTGCCA	+	0.2	0.2	0.1	0.5
175		362	382	CAGCTCAGGAGGGATAGACAA	-	1	0.2	0.2	1.4
176		406	426	AATGAAAAAGAACAGCAGTAG	-	0.6	0.2	0.1	0.9
177
178
179	G14712V01_(single)_contig_81511BEG377END628	390	410	TGTTGATAGGGAGAATGACGT	+	0.1	0.1	0.4	0.6	411	CCAAGGAGAAGAACGTCATTC	G14712V01_(single)_contig_81511BEG377END628
180		388	408	TTTGTTGATAGGGAGAATGAC	+	0.1	0.1	0.6	0.8
181		392	412	TTGATAGGGAGAATGACGTTC	+	0.1	1.3	5.1	6.5
182		432	452	CTGTTCACAAACTCCGGCCAA	-	0.1	0.6	0.2	0.9				contig_1117475BEG2325END2576
183		434	454	CACTGTTCACAAACTCCGGCC	-	0.1	0.4	3.8	4.3
184		474	494	TTCACCGCAAGAAGTGCAGCA	+	0.1	0.2	0.4	0.7
185		518	538	TTCTAAACTCTGTTCCAGTTC	+	0.1	0.4	0.1	0.6
186		537	557	CTGCCATTCGAGAGCCTCTGA	-	0.1	0.4	0.9	1.4
187		537	557	TCAGAGGCTCTCGAATGGCAG	+	0.1	0.6	1.3	2
188		577	597	CAAATTTCTCGAGTCCTGCTG	-	0.1	0.1	0.4	0.6
189		598	618	CACAGAGGCAATACCAGAGCT	-	0.1	0.2	0.4	0.7
190		600	620	CCCACAGAGGCAATACCAGAG	-	0.1	0.2	0.4	0.7
191													contig_111874BEG1077END1328
192
193	G14712V01_(single)_contig_81511BEG377END628	392	412	TTGATAGGGAGAATGACGTTC	+	0.1	1.3	5.1	6.5	413	CACCAAGGAGAAGAACGTCAT	G14712V01_(single)_contig_81511BEG377END628
194		390	410	TGTTGATAGGGAGAATGACGT	+	0.1	0.1	0.4	0.6				contig_1122036BEG2855END3106
195		415	435	CTCCTTGGTGATGATCCTTGG	+	0.1	0.1	0.6	0.8
196		432	452	CTGTTCACAAACTCCGGCCAA	-	0.1	0.6	0.2	0.9
197		434	454	CACTGTTCACAAACTCCGGCC	-	0.1	0.4	3.8	4.3
198		436	456	CACACTGTTCACAAACTCCGG	-	0.1	0.6	0.1	0.8
199		436	456	CCGGAGTTTGTGAACAGTGTG	+	0.1	0.2	0.2	0.5
200		457	477	TGGTGCATCAAGATACTTTCA	+	0.1	0.4	2.8	3.3
201		474	494	TTCACCGCAAGAAGTGCAGCA	+	0.1	0.2	0.4	0.7				contig_140106BEG522END773
202		499	519	GGCAAACGAGGCCTGGAGCTT	+	0.1	0.1	0.6	0.8
203		518	538	TTCTAAACTCTGTTCCAGTTC	+	0.1	0.4	0.1	0.6
204		520	540	CTAAACTCTGTTCCAGTTCAG	+	0.1	0.1	0.4	0.6				contig_215572BEG144END395
205		537	557	CTGCCATTCGAGAGCCTCTGA	-	0.1	0.4	0.9	1.4
206		537	557	TCAGAGGCTCTCGAATGGCAG	+	0.1	0.6	1.3	2
207		541	561	AGGCTCTCGAATGGCAGTTGT	+	0.1	0.1	0.4	0.6				contig_246598BEG18END269
208		600	620	CCCACAGAGGCAATACCAGAG	-	0.1	0.2	0.4	0.7
209
210
211	G14712V01_(single)_contig_81511BEG377END628	393	413	TGATAGGGAGAATGACGTTCT	+	0.1	0.1	0.4	0.6	414	TCACCAAGGAGAAGAACGTCA	G14712V01_(single)_contig_81511BEG377END628	contig_252078BEG30END281
212		433	453	ACTGTTCACAAACTCCGGCCA	-	0.1	0.4	0.9	1.4
213		435	455	ACACTGTTCACAAACTCCGGC	-	0.1	1.5	4.7	6.3
214		477	497	ATTTGCTGCACTTCTTGCGGT	-	0.1	0.2	0.2	0.5
215		519	539	TCTAAACTCTGTTCCAGTTCA	+	0.1	0.6	1.5	2.2				contig_27310BEG1863END2114
216		519	539	TGAACTGGAACAGAGTTTAGA	-	0.1	0.1	0.4	0.6
217		521	541	TAAACTCTGTTCCAGTTCAGA	+	0.1	0.2	0.6	0.9
218		521	541	TCTGAACTGGAACAGAGTTTA	-	0.1	0.8	1.1	2
219		538	558	ACTGCCATTCGAGAGCCTCTG	-	0.1	0.1	0.6	0.8
220		540	560	CAACTGCCATTCGAGAGCCTC	-	0.1	0.1	0.4	0.6
221		559	579	TGTGATGACTATGCGAGCCAG	+	0.1	0.4	0.2	0.7
222		561	581	TGATGACTATGCGAGCCAGCA	+	0.1	1.5	2.3	3.9
223		563	583	ATGACTATGCGAGCCAGCAGG	+	0.1	0.6	0.4	1.1
224
225
226	G14712V01_(single)_contig_81511BEG377END628	403	423	ACCAAGGAGAAGAACGTCATT	-	0.1	0.4	1.1	1.6	405	AGAATGACGTTCTTCTCCTTG	G14712V01_(single)_contig_81511BEG377END628
227		401	421	AGAATGACGTTCTTCTCCTTG	+	0.1	0.6	0.4	1.1
228		401	421	CAAGGAGAAGAACGTCATTCT	-	0.1	0.2	0.2	0.5
229		405	425	TCACCAAGGAGAAGAACGTCA	-	0.1	14.7	39.4	54.2
230		407	427	CATCACCAAGGAGAAGAACGT	-	0.1	3.4	10.5	14
231		426	446	TGATCCTTGGCCGGAGTTTGT	+	0.1	0.2	0.2	0.5
232		443	463	TGCACCACACACTGTTCACAA	-	0.1	0.4	0.1	0.6
233		464	484	CTTGCGGTGAAAGTATCTTGA	-	0.1	0.4	0.9	1.4
234		466	486	TTCTTGCGGTGAAAGTATCTT	-	0.1	0.2	0.6	0.9
235		527	547	CTGTTCCAGTTCAGAGGCTCT	+	0.1	0.4	1.1	1.6
236		527	547	AGAGCCTCTGAACTGGAACAG	-	0.1	0.1	0.4	0.6				contig_27310BEG1863END2114
237		529	549	GTTCCAGTTCAGAGGCTCTCG	+	0.1	0.2	0.2	0.5
238		531	551	TCCAGTTCAGAGGCTCTCGAA	+	0.1	0.6	0.8	1.5
239		531	551	TTCGAGAGCCTCTGAACTGGA	-	0.1	0.4	0.1	0.6
240		552	572	TGGCAGTTGTGATGACTATGC	+	0.1	0.2	0.4	0.7
241		554	574	TCGCATAGTCATCACAACTGC	-	0.1	0.2	0.2	0.5
242		590	610	CAATACCAGAGCTCAAATTTC	-	0.1	0.4	0.4	0.9
243		596	616	TGAGCTCTGGTATTGCCTCTG	+	0.1	0.1	0.4	0.6
244		596	616	CAGAGGCAATACCAGAGCTCA	-	0.1	0.4	1.5	2
245
246
247	G14712V01_(single)_contig_81511BEG377END628	406	426	ATCACCAAGGAGAAGAACGTC	-	0.1	1.5	0.9	2.5	429	TCCGGCCAAGGATCATCACCA	G14712V01_(single)_contig_81511BEG377END628
248		404	424	CACCAAGGAGAAGAACGTCAT	-	0.1	2.3	6.6	9
249		408	428	TCATCACCAAGGAGAAGAACG	-	0.1	0.2	0.8	1.1
250		425	445	ATGATCCTTGGCCGGAGTTTG	+	0.1	0.4	0.1	0.6
251		429	449	TTCACAAACTCCGGCCAAGGA	-	0.1	0.4	0.1	0.6
252		429	449	TCCTTGGCCGGAGTTTGTGAA	+	0.1	1	2.6	3.7
253		446	466	TGATGCACCACACACTGTTCA	-	0.1	0.1	0.4	0.6
254		450	470	CAGTGTGTGGTGCATCAAGAT	+	0.1	0.1	0.4	0.6
255		490	510	CAGCAAATGGGCAAACGAGGC	+	0.1	0.4	0.1	0.6
256		509	529	CAGAGTTTAGAAGCTCCAGGC	-	0.1	0.1	0.4	0.6
257		530	550	TCGAGAGCCTCTGAACTGGAA	-	0.1	0.1	0.4	0.6				contig_27310BEG1863END2114
258		530	550	TTCCAGTTCAGAGGCTCTCGA	+	0.1	0.2	2.1	2.4
259		536	556	TTCAGAGGCTCTCGAATGGCA	+	0.1	4.8	5.6	10.5
260		557	577	GTTGTGATGACTATGCGAGCC	+	0.1	0.1	0.6	0.8
261		597	617	ACAGAGGCAATACCAGAGCTC	-	0.2	0.2	0.4	0.8
262		599	619	CCACAGAGGCAATACCAGAGC	-	0.1	0.2	0.2	0.5
263
264
265	G14712V01_(single)_contig_81511BEG377END628	408	428	TCATCACCAAGGAGAAGAACG	-	0.1	0.2	0.8	1.1	410	CAAGGAGAAGAACGTCATTCT	G14712V01_(single)_contig_81511BEG377END628
266		406	426	ATCACCAAGGAGAAGAACGTC	-	0.1	1.5	0.9	2.5
267		429	449	TTCACAAACTCCGGCCAAGGA	-	0.1	0.4	0.1	0.6
268		429	449	TCCTTGGCCGGAGTTTGTGAA	+	0.1	1	2.6	3.7
269		433	453	ACTGTTCACAAACTCCGGCCA	-	0.1	0.4	0.9	1.4
270		450	470	CAGTGTGTGGTGCATCAAGAT	+	0.1	0.1	0.4	0.6
271		490	510	CAGCAAATGGGCAAACGAGGC	+	0.1	0.4	0.1	0.6
272		536	556	TTCAGAGGCTCTCGAATGGCA	+	0.1	4.8	5.6	10.5
273		538	558	ACTGCCATTCGAGAGCCTCTG	-	0.1	0.1	0.6	0.8
274		557	577	GTTGTGATGACTATGCGAGCC	+	0.1	0.1	0.6	0.8
275		559	579	TGTGATGACTATGCGAGCCAG	+	0.1	0.4	0.2	0.7				contig_27310BEG1863END2114
276		597	617	ACAGAGGCAATACCAGAGCTC	-	0.2	0.2	0.4	0.8
277		599	619	CCACAGAGGCAATACCAGAGC	-	0.1	0.2	0.2	0.5
278
279
280	G14712V01_(single)_contig_81511BEG377END628	415	435	CTCCTTGGTGATGATCCTTGG	+	0.1	0.1	0.6	0.8	415	ATCACCAAGGAGAAGAACGTC	G14712V01_(single)_contig_81511BEG377END628
281		392	412	TTGATAGGGAGAATGACGTTC	+	0.1	1.3	5.1	6.5
282		434	454	CACTGTTCACAAACTCCGGCC	-	0.1	0.4	3.8	4.3
283		436	456	CACACTGTTCACAAACTCCGG	-	0.1	0.6	0.1	0.8
284		436	456	CCGGAGTTTGTGAACAGTGTG	+	0.1	0.2	0.2	0.5
285		457	477	TGGTGCATCAAGATACTTTCA	+	0.1	0.4	2.8	3.3
286		499	519	GGCAAACGAGGCCTGGAGCTT	+	0.1	0.1	0.6	0.8
287		518	538	TTCTAAACTCTGTTCCAGTTC	+	0.1	0.4	0.1	0.6
288		520	540	CTAAACTCTGTTCCAGTTCAG	+	0.1	0.1	0.4	0.6
289		541	561	AGGCTCTCGAATGGCAGTTGT	+	0.1	0.1	0.4	0.6
290
291
292	G14712V01_(single)_contig_81511BEG377END628	420	440	TCCGGCCAAGGATCATCACCA	-	0.1	0.2	0.2	0.5	443	CACTGTTCACAAACTCCGGCC	G14712V01_(single)_contig_81511BEG377END628
293		401	421	AGAATGACGTTCTTCTCCTTG	+	0.1	0.6	0.4	1.1
294		401	421	CAAGGAGAAGAACGTCATTCT	-	0.1	0.2	0.2	0.5
295		403	423	ACCAAGGAGAAGAACGTCATT	-	0.1	0.4	1.1	1.6
296		439	459	CCACACACTGTTCACAAACTC	-	0.1	0.2	0.4	0.7				contig_27310BEG1863END2114
297		443	463	TGCACCACACACTGTTCACAA	-	0.1	0.4	0.1	0.6
298		460	480	CGGTGAAAGTATCTTGATGCA	-	0.1	0.2	1.1	1.4
299		460	480	TGCATCAAGATACTTTCACCG	+	0.1	0.4	0.4	0.9
300		462	482	CATCAAGATACTTTCACCGCA	+	0.1	0.6	1.5	2.2
301		464	484	CTTGCGGTGAAAGTATCTTGA	-	0.1	0.4	0.9	1.4
302		466	486	TTCTTGCGGTGAAAGTATCTT	-	0.1	0.2	0.6	0.9
303		481	501	CAAGAAGTGCAGCAAATGGGC	+	0.1	0.4	0.1	0.6
304		483	503	AGAAGTGCAGCAAATGGGCAA	+	0.1	1.5	2.3	3.9
305		502	522	TAGAAGCTCCAGGCCTCGTTT	-	0.1	0.4	0.2	0.7
306		527	547	CTGTTCCAGTTCAGAGGCTCT	+	0.1	0.4	1.1	1.6
307		527	547	AGAGCCTCTGAACTGGAACAG	-	0.1	0.1	0.4	0.6
308		529	549	GTTCCAGTTCAGAGGCTCTCG	+	0.1	0.2	0.2	0.5
309		544	564	CTCTCGAATGGCAGTTGTGAT	+	0.1	0.4	0.2	0.7
310		544	564	ATCACAACTGCCATTCGAGAG	-	0.1	0.2	0.2	0.5
311		546	566	CTCGAATGGCAGTTGTGATGA	+	0.1	1.1	3	4.2
312		567	587	CTATGCGAGCCAGCAGGACTC	+	0.1	0.6	0.6	1.3
313		586	606	ACCAGAGCTCAAATTTCTCGA	-	0.1	0.1	0.4	0.6
314		588	608	ATACCAGAGCTCAAATTTCTC	-	0.1	0.2	2.8	3.1
315		590	610	CAATACCAGAGCTCAAATTTC	-	0.1	0.4	0.4	0.9
316
317													contig_27310BEG1863END2114
318	G14712V01_(single)_contig_81511BEG377END628	423	443	TGATGATCCTTGGCCGGAGTT	+	0.1	0.1	0.4	0.6	444	ACACTGTTCACAAACTCCGGC	G14712V01_(single)_contig_81511BEG377END628
319		402	422	CCAAGGAGAAGAACGTCATTC	-	0.1	0.1	0.4	0.6
320		404	424	CACCAAGGAGAAGAACGTCAT	-	0.1	2.3	6.6	9
321		425	445	ATGATCCTTGGCCGGAGTTTG	+	0.1	0.4	0.1	0.6
322		444	464	TGTGAACAGTGTGTGGTGCAT	+	0.1	1	2.4	3.5
323		446	466	TGATGCACCACACACTGTTCA	-	0.1	0.1	0.4	0.6
324		463	483	TTGCGGTGAAAGTATCTTGAT	-	0.1	0.1	0.9	1.1
325		463	483	ATCAAGATACTTTCACCGCAA	+	0.1	0.6	0.2	0.9
326		465	485	CAAGATACTTTCACCGCAAGA	+	0.1	0.4	0.2	0.7
327		465	485	TCTTGCGGTGAAAGTATCTTG	-	0.1	0.1	0.6	0.8
328		509	529	CAGAGTTTAGAAGCTCCAGGC	-	0.1	0.1	0.4	0.6
329		526	546	TCTGTTCCAGTTCAGAGGCTC	+	0.2	0.4	0.4	1
330		528	548	TGTTCCAGTTCAGAGGCTCTC	+	0.1	0.2	0.8	1.1
331		530	550	TCGAGAGCCTCTGAACTGGAA	-	0.1	0.1	0.4	0.6
332		530	550	TTCCAGTTCAGAGGCTCTCGA	+	0.1	0.2	2.1	2.4
333		547	567	TCGAATGGCAGTTGTGATGAC	+	0.1	0.1	0.6	0.8
334		570	590	TGCGAGCCAGCAGGACTCGAG	+	0.1	0.1	0.6	0.8
335													contig_27310BEG1863END2114
336
337	G14712V01_(single)_contig_81511BEG377END628	426	446	TGATCCTTGGCCGGAGTTTGT	+	0.1	0.2	0.2	0.5	447	CACACACTGTTCACAAACTCC	G14712V01_(single)_contig_81511BEG377END628
338		403	423	ACCAAGGAGAAGAACGTCATT	-	0.1	0.4	1.1	1.6
339		405	425	TCACCAAGGAGAAGAACGTCA	-	0.1	14.7	39.4	54.2
340		407	427	CATCACCAAGGAGAAGAACGT	-	0.1	3.4	10.5	14
341		466	486	TTCTTGCGGTGAAAGTATCTT	-	0.1	0.2	0.6	0.9
342		529	549	GTTCCAGTTCAGAGGCTCTCG	+	0.1	0.2	0.2	0.5
343		531	551	TCCAGTTCAGAGGCTCTCGAA	+	0.1	0.6	0.8	1.5
344		531	551	TTCGAGAGCCTCTGAACTGGA	-	0.1	0.4	0.1	0.6
345		552	572	TGGCAGTTGTGATGACTATGC	+	0.1	0.2	0.4	0.7
346		554	574	TCGCATAGTCATCACAACTGC	-	0.1	0.2	0.2	0.5
347		596	616	TGAGCTCTGGTATTGCCTCTG	+	0.1	0.1	0.4	0.6
348		596	616	CAGAGGCAATACCAGAGCTCA	-	0.1	0.4	1.5	2
349
350
351	G14712V01_(single)_contig_81511BEG377END628	429	449	TCCTTGGCCGGAGTTTGTGAA	+	0.1	1	2.6	3.7	429	TCCGGCCAAGGATCATCACCA	G14712V01_(single)_contig_81511BEG377END628
352		406	426	ATCACCAAGGAGAAGAACGTC	-	0.1	1.5	0.9	2.5
353		408	428	TCATCACCAAGGAGAAGAACG	-	0.1	0.2	0.8	1.1
354		429	449	TTCACAAACTCCGGCCAAGGA	-	0.1	0.4	0.1	0.6
355		450	470	CAGTGTGTGGTGCATCAAGAT	+	0.1	0.1	0.4	0.6
356		490	510	CAGCAAATGGGCAAACGAGGC	+	0.1	0.4	0.1	0.6				contig_27310BEG1863END2114
357		536	556	TTCAGAGGCTCTCGAATGGCA	+	0.1	4.8	5.6	10.5
358		557	577	GTTGTGATGACTATGCGAGCC	+	0.1	0.1	0.6	0.8
359		597	617	ACAGAGGCAATACCAGAGCTC	-	0.2	0.2	0.4	0.8
360		599	619	CCACAGAGGCAATACCAGAGC	-	0.1	0.2	0.2	0.5
361
362
363	G14712V01_(single)_contig_81511BEG377END628	429	449	TTCACAAACTCCGGCCAAGGA	-	0.1	0.4	0.1	0.6	452	TGCACCACACACTGTTCACAA	G14712V01_(single)_contig_81511BEG377END628
364		406	426	ATCACCAAGGAGAAGAACGTC	-	0.1	1.5	0.9	2.5
365		408	428	TCATCACCAAGGAGAAGAACG	-	0.1	0.2	0.8	1.1
366		429	449	TCCTTGGCCGGAGTTTGTGAA	+	0.1	1	2.6	3.7
367		433	453	ACTGTTCACAAACTCCGGCCA	-	0.1	0.4	0.9	1.4
368		450	470	CAGTGTGTGGTGCATCAAGAT	+	0.1	0.1	0.4	0.6
369		490	510	CAGCAAATGGGCAAACGAGGC	+	0.1	0.4	0.1	0.6
370		536	556	TTCAGAGGCTCTCGAATGGCA	+	0.1	4.8	5.6	10.5
371		538	558	ACTGCCATTCGAGAGCCTCTG	-	0.1	0.1	0.6	0.8
372		557	577	GTTGTGATGACTATGCGAGCC	+	0.1	0.1	0.6	0.8
373		559	579	TGTGATGACTATGCGAGCCAG	+	0.1	0.4	0.2	0.7
374		597	617	ACAGAGGCAATACCAGAGCTC	-	0.2	0.2	0.4	0.8
375		599	619	CCACAGAGGCAATACCAGAGC	-	0.1	0.2	0.2	0.5
376
377													contig_429703BEG17END268
378	G14712V01_(single)_contig_81511BEG377END628	432	452	CTGTTCACAAACTCCGGCCAA	-	0.1	0.6	0.2	0.9	455	TGATGCACCACACACTGTTCA	G14712V01_(single)_contig_81511BEG377END628
379		388	408	TTTGTTGATAGGGAGAATGAC	+	0.1	0.1	0.6	0.8
380		390	410	TGTTGATAGGGAGAATGACGT	+	0.1	0.1	0.4	0.6
381		392	412	TTGATAGGGAGAATGACGTTC	+	0.1	1.3	5.1	6.5
382		415	435	CTCCTTGGTGATGATCCTTGG	+	0.1	0.1	0.6	0.8				contig_503375BEG70END321
383		434	454	CACTGTTCACAAACTCCGGCC	-	0.1	0.4	3.8	4.3
384		436	456	CACACTGTTCACAAACTCCGG	-	0.1	0.6	0.1	0.8
385		436	456	CCGGAGTTTGTGAACAGTGTG	+	0.1	0.2	0.2	0.5
386		457	477	TGGTGCATCAAGATACTTTCA	+	0.1	0.4	2.8	3.3				contig_531232BEG62END313
387		474	494	TTCACCGCAAGAAGTGCAGCA	+	0.1	0.2	0.4	0.7
388		499	519	GGCAAACGAGGCCTGGAGCTT	+	0.1	0.1	0.6	0.8
389		518	538	TTCTAAACTCTGTTCCAGTTC	+	0.1	0.4	0.1	0.6				contig_599334BEG195END446
390		520	540	CTAAACTCTGTTCCAGTTCAG	+	0.1	0.1	0.4	0.6
391		537	557	CTGCCATTCGAGAGCCTCTGA	-	0.1	0.4	0.9	1.4
392		537	557	TCAGAGGCTCTCGAATGGCAG	+	0.1	0.6	1.3	2				contig_621095BEG26END277
393		541	561	AGGCTCTCGAATGGCAGTTGT	+	0.1	0.1	0.4	0.6
394		577	597	CAAATTTCTCGAGTCCTGCTG	-	0.1	0.1	0.4	0.6
395		598	618	CACAGAGGCAATACCAGAGCT	-	0.1	0.2	0.4	0.7
396		600	620	CCCACAGAGGCAATACCAGAG	-	0.1	0.2	0.4	0.7				contig_628340BEG95END346
397
398
399	G14712V01_(single)_contig_81511BEG377END628	436	456	CACACTGTTCACAAACTCCGG	-	0.1	0.6	0.1	0.8	438	TTCACAAACTCCGGCCAAGGA	G14712V01_(single)_contig_81511BEG377END628	contig_655028BEG16END267
400		392	412	TTGATAGGGAGAATGACGTTC	+	0.1	1.3	5.1	6.5
401		415	435	CTCCTTGGTGATGATCCTTGG	+	0.1	0.1	0.6	0.8
402		434	454	CACTGTTCACAAACTCCGGCC	-	0.1	0.4	3.8	4.3				contig_721289BEG1263END1514
403		436	456	CCGGAGTTTGTGAACAGTGTG	+	0.1	0.2	0.2	0.5
404		457	477	TGGTGCATCAAGATACTTTCA	+	0.1	0.4	2.8	3.3
405		499	519	GGCAAACGAGGCCTGGAGCTT	+	0.1	0.1	0.6	0.8
406		518	538	TTCTAAACTCTGTTCCAGTTC	+	0.1	0.4	0.1	0.6
407		520	540	CTAAACTCTGTTCCAGTTCAG	+	0.1	0.1	0.4	0.6
408		541	561	AGGCTCTCGAATGGCAGTTGT	+	0.1	0.1	0.4	0.6
409		608	628	TTGCCTCTGTGGGGTCATTGG	+	0.1	0.1	0.4	0.6
410
411
412	G14712V01_(single)_contig_81511BEG377END628	439	459	CCACACACTGTTCACAAACTC	-	0.1	0.2	0.4	0.7	441	CTGTTCACAAACTCCGGCCAA	G14712V01_(single)_contig_81511BEG377END628	contig_79975BEG996END1247
413		401	421	AGAATGACGTTCTTCTCCTTG	+	0.1	0.6	0.4	1.1
414		401	421	CAAGGAGAAGAACGTCATTCT	-	0.1	0.2	0.2	0.5
415		420	440	TCCGGCCAAGGATCATCACCA	-	0.1	0.2	0.2	0.5
416		443	463	TGCACCACACACTGTTCACAA	-	0.1	0.4	0.1	0.6
417		460	480	CGGTGAAAGTATCTTGATGCA	-	0.1	0.2	1.1	1.4
418		460	480	TGCATCAAGATACTTTCACCG	+	0.1	0.4	0.4	0.9
419		462	482	CATCAAGATACTTTCACCGCA	+	0.1	0.6	1.5	2.2				contig_82197BEG4688END4939
420		464	484	CTTGCGGTGAAAGTATCTTGA	-	0.1	0.4	0.9	1.4
421		481	501	CAAGAAGTGCAGCAAATGGGC	+	0.1	0.4	0.1	0.6
422		483	503	AGAAGTGCAGCAAATGGGCAA	+	0.1	1.5	2.3	3.9
423		502	522	TAGAAGCTCCAGGCCTCGTTT	-	0.1	0.4	0.2	0.7
424		521	541	TCTGAACTGGAACAGAGTTTA	-	0.1	0.8	1.1	2
425		521	541	TAAACTCTGTTCCAGTTCAGA	+	0.1	0.2	0.6	0.9				contig_852810BEG64END315
426		527	547	CTGTTCCAGTTCAGAGGCTCT	+	0.1	0.4	1.1	1.6
427		527	547	AGAGCCTCTGAACTGGAACAG	-	0.1	0.1	0.4	0.6
428		544	564	CTCTCGAATGGCAGTTGTGAT	+	0.1	0.4	0.2	0.7
429		544	564	ATCACAACTGCCATTCGAGAG	-	0.1	0.2	0.2	0.5
430		546	566	CTCGAATGGCAGTTGTGATGA	+	0.1	1.1	3	4.2
431		563	583	ATGACTATGCGAGCCAGCAGG	+	0.1	0.6	0.4	1.1				gi_11203507_gb_BF272512.1_BF272512BEG281END532
432		567	587	CTATGCGAGCCAGCAGGACTC	+	0.1	0.6	0.6	1.3
433		586	606	ACCAGAGCTCAAATTTCTCGA	-	0.1	0.1	0.4	0.6
434		588	608	ATACCAGAGCTCAAATTTCTC	-	0.1	0.2	2.8	3.1
435		590	610	CAATACCAGAGCTCAAATTTC	-	0.1	0.4	0.4	0.9
436
437
438	G14712V01_(single)_contig_81511BEG377END628	443	463	TGCACCACACACTGTTCACAA	-	0.1	0.4	0.1	0.6	445	CACACTGTTCACAAACTCCGG	G14712V01_(single)_contig_81511BEG377END628
439		401	421	AGAATGACGTTCTTCTCCTTG	+	0.1	0.6	0.4	1.1
440		401	421	CAAGGAGAAGAACGTCATTCT	-	0.1	0.2	0.2	0.5				gi_11203507_gb_BF272512.1_BF272512BEG281END532
441		403	423	ACCAAGGAGAAGAACGTCATT	-	0.1	0.4	1.1	1.6
442		405	425	TCACCAAGGAGAAGAACGTCA	-	0.1	14.7	39.4	54.2
443		420	440	TCCGGCCAAGGATCATCACCA	-	0.1	0.2	0.2	0.5
444		426	446	TGATCCTTGGCCGGAGTTTGT	+	0.1	0.2	0.2	0.5
445		462	482	CATCAAGATACTTTCACCGCA	+	0.1	0.6	1.5	2.2
446		464	484	CTTGCGGTGAAAGTATCTTGA	-	0.1	0.4	0.9	1.4
447		466	486	TTCTTGCGGTGAAAGTATCTT	-	0.1	0.2	0.6	0.9
448		483	503	AGAAGTGCAGCAAATGGGCAA	+	0.1	1.5	2.3	3.9
449		527	547	CTGTTCCAGTTCAGAGGCTCT	+	0.1	0.4	1.1	1.6				gi_11203507_gb_BF272512.1_BF272512BEG281END532
450		527	547	AGAGCCTCTGAACTGGAACAG	-	0.1	0.1	0.4	0.6
451		529	549	GTTCCAGTTCAGAGGCTCTCG	+	0.1	0.2	0.2	0.5
452		531	551	TCCAGTTCAGAGGCTCTCGAA	+	0.1	0.6	0.8	1.5
453		531	551	TTCGAGAGCCTCTGAACTGGA	-	0.1	0.4	0.1	0.6
454		546	566	CTCGAATGGCAGTTGTGATGA	+	0.1	1.1	3	4.2
455		552	572	TGGCAGTTGTGATGACTATGC	+	0.1	0.2	0.4	0.7
456		567	587	CTATGCGAGCCAGCAGGACTC	+	0.1	0.6	0.6	1.3
457		588	608	ATACCAGAGCTCAAATTTCTC	-	0.1	0.2	2.8	3.1
458		590	610	CAATACCAGAGCTCAAATTTC	-	0.1	0.4	0.4	0.9				gi_13244510_gb_BE054957.2_BE054957BEG375END626
459
460
461	G14712V01_(single)_contig_81511BEG377END628	444	464	TGTGAACAGTGTGTGGTGCAT	+	0.1	1	2.4	3.5	444	ACACTGTTCACAAACTCCGGC	G14712V01_(single)_contig_81511BEG377END628
462		402	422	CCAAGGAGAAGAACGTCATTC	-	0.1	0.1	0.4	0.6
463		404	424	CACCAAGGAGAAGAACGTCAT	-	0.1	2.3	6.6	9
464		423	443	TGATGATCCTTGGCCGGAGTT	+	0.1	0.1	0.4	0.6
465		425	445	ATGATCCTTGGCCGGAGTTTG	+	0.1	0.4	0.1	0.6
466		446	466	TGATGCACCACACACTGTTCA	-	0.1	0.1	0.4	0.6
467		463	483	TTGCGGTGAAAGTATCTTGAT	-	0.1	0.1	0.9	1.1
468		463	483	ATCAAGATACTTTCACCGCAA	+	0.1	0.6	0.2	0.9				gi_21093834_gb_BQ406147.1_BQ406147BEG109END360
469		465	485	CAAGATACTTTCACCGCAAGA	+	0.1	0.4	0.2	0.7
470		465	485	TCTTGCGGTGAAAGTATCTTG	-	0.1	0.1	0.6	0.8
471		509	529	CAGAGTTTAGAAGCTCCAGGC	-	0.1	0.1	0.4	0.6
472		526	546	TCTGTTCCAGTTCAGAGGCTC	+	0.2	0.4	0.4	1
473		528	548	TGTTCCAGTTCAGAGGCTCTC	+	0.1	0.2	0.8	1.1
474		530	550	TCGAGAGCCTCTGAACTGGAA	-	0.1	0.1	0.4	0.6
475		530	550	TTCCAGTTCAGAGGCTCTCGA	+	0.1	0.2	2.1	2.4
476		547	567	TCGAATGGCAGTTGTGATGAC	+	0.1	0.1	0.6	0.8
477		570	590	TGCGAGCCAGCAGGACTCGAG	+	0.1	0.1	0.6	0.8
478
479
480	G14712V01_(single)_contig_81511BEG377END628	446	466	TGATGCACCACACACTGTTCA	-	0.1	0.1	0.4	0.6	469	CGGTGAAAGTATCTTGATGCA	G14712V01_(single)_contig_81511BEG377END628
481		402	422	CCAAGGAGAAGAACGTCATTC	-	0.1	0.1	0.4	0.6
482		404	424	CACCAAGGAGAAGAACGTCAT	-	0.1	2.3	6.6	9
483		406	426	ATCACCAAGGAGAAGAACGTC	-	0.1	1.5	0.9	2.5
484		408	428	TCATCACCAAGGAGAAGAACG	-	0.1	0.2	0.8	1.1
485		423	443	TGATGATCCTTGGCCGGAGTT	+	0.1	0.1	0.4	0.6
486		425	445	ATGATCCTTGGCCGGAGTTTG	+	0.1	0.4	0.1	0.6
487		429	449	TTCACAAACTCCGGCCAAGGA	-	0.1	0.4	0.1	0.6
488		429	449	TCCTTGGCCGGAGTTTGTGAA	+	0.1	1	2.6	3.7
489		444	464	TGTGAACAGTGTGTGGTGCAT	+	0.1	1	2.4	3.5
490		450	470	CAGTGTGTGGTGCATCAAGAT	+	0.1	0.1	0.4	0.6
491		465	485	CAAGATACTTTCACCGCAAGA	+	0.1	0.4	0.2	0.7
492		465	485	TCTTGCGGTGAAAGTATCTTG	-	0.1	0.1	0.6	0.8
493		490	510	CAGCAAATGGGCAAACGAGGC	+	0.1	0.4	0.1	0.6
494		509	529	CAGAGTTTAGAAGCTCCAGGC	-	0.1	0.1	0.4	0.6
495		528	548	TGTTCCAGTTCAGAGGCTCTC	+	0.1	0.2	0.8	1.1
496		530	550	TCGAGAGCCTCTGAACTGGAA	-	0.1	0.1	0.4	0.6
497		530	550	TTCCAGTTCAGAGGCTCTCGA	+	0.1	0.2	2.1	2.4
498		570	590	TGCGAGCCAGCAGGACTCGAG	+	0.1	0.1	0.6	0.8
499		597	617	ACAGAGGCAATACCAGAGCTC	-	0.2	0.2	0.4	0.8
500
501
502	G14712V01_(single)_contig_81511BEG377END628	463	483	TTGCGGTGAAAGTATCTTGAT	-	0.1	0.1	0.9	1.1	486	ATTTGCTGCACTTCTTGCGGT	G14712V01_(single)_contig_81511BEG377END628
503		402	422	CCAAGGAGAAGAACGTCATTC	-	0.1	0.1	0.4	0.6
504		404	424	CACCAAGGAGAAGAACGTCAT	-	0.1	2.3	6.6	9
505		423	443	TGATGATCCTTGGCCGGAGTT	+	0.1	0.1	0.4	0.6
506		425	445	ATGATCCTTGGCCGGAGTTTG	+	0.1	0.4	0.1	0.6
507		444	464	TGTGAACAGTGTGTGGTGCAT	+	0.1	1	2.4	3.5
508		446	466	TGATGCACCACACACTGTTCA	-	0.1	0.1	0.4	0.6
509		463	483	ATCAAGATACTTTCACCGCAA	+	0.1	0.6	0.2	0.9
510		465	485	CAAGATACTTTCACCGCAAGA	+	0.1	0.4	0.2	0.7
511		465	485	TCTTGCGGTGAAAGTATCTTG	-	0.1	0.1	0.6	0.8
512		509	529	CAGAGTTTAGAAGCTCCAGGC	-	0.1	0.1	0.4	0.6
513		526	546	TCTGTTCCAGTTCAGAGGCTC	+	0.2	0.4	0.4	1
514		528	548	TGTTCCAGTTCAGAGGCTCTC	+	0.1	0.2	0.8	1.1
515		530	550	TCGAGAGCCTCTGAACTGGAA	-	0.1	0.1	0.4	0.6
516		530	550	TTCCAGTTCAGAGGCTCTCGA	+	0.1	0.2	2.1	2.4
517		547	567	TCGAATGGCAGTTGTGATGAC	+	0.1	0.1	0.6	0.8
518		570	590	TGCGAGCCAGCAGGACTCGAG	+	0.1	0.1	0.6	0.8
519		608	628	TTGCCTCTGTGGGGTCATTGG	+	0.1	0.1	0.4	0.6				gi_21093834_gb_BQ406147.1_BQ406147BEG109END360
520
521
522	G14712V01_(single)_contig_81511BEG377END628	465	485	CAAGATACTTTCACCGCAAGA	+	0.1	0.4	0.2	0.7	486	ATTTGCTGCACTTCTTGCGGT	G14712V01_(single)_contig_81511BEG377END628
523		402	422	CCAAGGAGAAGAACGTCATTC	-	0.1	0.1	0.4	0.6
524		404	424	CACCAAGGAGAAGAACGTCAT	-	0.1	2.3	6.6	9
525		423	443	TGATGATCCTTGGCCGGAGTT	+	0.1	0.1	0.4	0.6
526		425	445	ATGATCCTTGGCCGGAGTTTG	+	0.1	0.4	0.1	0.6
527		444	464	TGTGAACAGTGTGTGGTGCAT	+	0.1	1	2.4	3.5
528		446	466	TGATGCACCACACACTGTTCA	-	0.1	0.1	0.4	0.6
529		463	483	TTGCGGTGAAAGTATCTTGAT	-	0.1	0.1	0.9	1.1
530		463	483	ATCAAGATACTTTCACCGCAA	+	0.1	0.6	0.2	0.9
531		465	485	TCTTGCGGTGAAAGTATCTTG	-	0.1	0.1	0.6	0.8
532		509	529	CAGAGTTTAGAAGCTCCAGGC	-	0.1	0.1	0.4	0.6
533		526	546	TCTGTTCCAGTTCAGAGGCTC	+	0.2	0.4	0.4	1
534		528	548	TGTTCCAGTTCAGAGGCTCTC	+	0.1	0.2	0.8	1.1
535		530	550	TCGAGAGCCTCTGAACTGGAA	-	0.1	0.1	0.4	0.6
536		530	550	TTCCAGTTCAGAGGCTCTCGA	+	0.1	0.2	2.1	2.4
537		547	567	TCGAATGGCAGTTGTGATGAC	+	0.1	0.1	0.6	0.8
538		570	590	TGCGAGCCAGCAGGACTCGAG	+	0.1	0.1	0.6	0.8
539
540
541	G14712V01_(single)_contig_81511BEG377END628	474	494	TTCACCGCAAGAAGTGCAGCA	+	0.1	0.2	0.4	0.7	474	TCTTGCGGTGAAAGTATCTTG	G14712V01_(single)_contig_81511BEG377END628
542		388	408	TTTGTTGATAGGGAGAATGAC	+	0.1	0.1	0.6	0.8
543		390	410	TGTTGATAGGGAGAATGACGT	+	0.1	0.1	0.4	0.6
544		392	412	TTGATAGGGAGAATGACGTTC	+	0.1	1.3	5.1	6.5
545		432	452	CTGTTCACAAACTCCGGCCAA	-	0.1	0.6	0.2	0.9
546		434	454	CACTGTTCACAAACTCCGGCC	-	0.1	0.4	3.8	4.3
547		518	538	TTCTAAACTCTGTTCCAGTTC	+	0.1	0.4	0.1	0.6
548		537	557	CTGCCATTCGAGAGCCTCTGA	-	0.1	0.4	0.9	1.4
549		537	557	TCAGAGGCTCTCGAATGGCAG	+	0.1	0.6	1.3	2
550		577	597	CAAATTTCTCGAGTCCTGCTG	-	0.1	0.1	0.4	0.6
551		598	618	CACAGAGGCAATACCAGAGCT	-	0.1	0.2	0.4	0.7
552		600	620	CCCACAGAGGCAATACCAGAG	-	0.1	0.2	0.4	0.7
553
554
555	G14712V01_(single)_contig_81511BEG377END628	490	510	CAGCAAATGGGCAAACGAGGC	+	0.1	0.4	0.1	0.6	511	TAGAAGCTCCAGGCCTCGTTT	G14712V01_(single)_contig_81511BEG377END628
556		404	424	CACCAAGGAGAAGAACGTCAT	-	0.1	2.3	6.6	9
557		406	426	ATCACCAAGGAGAAGAACGTC	-	0.1	1.5	0.9	2.5
558		408	428	TCATCACCAAGGAGAAGAACG	-	0.1	0.2	0.8	1.1
559		425	445	ATGATCCTTGGCCGGAGTTTG	+	0.1	0.4	0.1	0.6
560		429	449	TTCACAAACTCCGGCCAAGGA	-	0.1	0.4	0.1	0.6
561		429	449	TCCTTGGCCGGAGTTTGTGAA	+	0.1	1	2.6	3.7
562		446	466	TGATGCACCACACACTGTTCA	-	0.1	0.1	0.4	0.6
563		450	470	CAGTGTGTGGTGCATCAAGAT	+	0.1	0.1	0.4	0.6
564		509	529	CAGAGTTTAGAAGCTCCAGGC	-	0.1	0.1	0.4	0.6
565		530	550	TCGAGAGCCTCTGAACTGGAA	-	0.1	0.1	0.4	0.6
566		530	550	TTCCAGTTCAGAGGCTCTCGA	+	0.1	0.2	2.1	2.4
567		597	617	ACAGAGGCAATACCAGAGCTC	-	0.2	0.2	0.4	0.8
568
569
570	G14712V01_(single)_contig_81511BEG377END628	509	529	CAGAGTTTAGAAGCTCCAGGC	-	0.1	0.1	0.4	0.6	511	TAGAAGCTCCAGGCCTCGTTT	G14712V01_(single)_contig_81511BEG377END628	gi_21093834_gb_BQ406147.1_BQ406147BEG109END360
571		402	422	CCAAGGAGAAGAACGTCATTC	-	0.1	0.1	0.4	0.6
572		404	424	CACCAAGGAGAAGAACGTCAT	-	0.1	2.3	6.6	9
573		406	426	ATCACCAAGGAGAAGAACGTC	-	0.1	1.5	0.9	2.5
574		408	428	TCATCACCAAGGAGAAGAACG	-	0.1	0.2	0.8	1.1
575		423	443	TGATGATCCTTGGCCGGAGTT	+	0.1	0.1	0.4	0.6
576		425	445	ATGATCCTTGGCCGGAGTTTG	+	0.1	0.4	0.1	0.6
577		429	449	TTCACAAACTCCGGCCAAGGA	-	0.1	0.4	0.1	0.6
578		429	449	TCCTTGGCCGGAGTTTGTGAA	+	0.1	1	2.6	3.7
579		444	464	TGTGAACAGTGTGTGGTGCAT	+	0.1	1	2.4	3.5
580		446	466	TGATGCACCACACACTGTTCA	-	0.1	0.1	0.4	0.6
581		450	470	CAGTGTGTGGTGCATCAAGAT	+	0.1	0.1	0.4	0.6
582		465	485	CAAGATACTTTCACCGCAAGA	+	0.1	0.4	0.2	0.7
583		465	485	TCTTGCGGTGAAAGTATCTTG	-	0.1	0.1	0.6	0.8
584		490	510	CAGCAAATGGGCAAACGAGGC	+	0.1	0.4	0.1	0.6
585		528	548	TGTTCCAGTTCAGAGGCTCTC	+	0.1	0.2	0.8	1.1
586		530	550	TCGAGAGCCTCTGAACTGGAA	-	0.1	0.1	0.4	0.6
587		530	550	TTCCAGTTCAGAGGCTCTCGA	+	0.1	0.2	2.1	2.4
588		570	590	TGCGAGCCAGCAGGACTCGAG	+	0.1	0.1	0.6	0.8
589		597	617	ACAGAGGCAATACCAGAGCTC	-	0.2	0.2	0.4	0.8
590
591
592	G14712V01_(single)_contig_81511BEG377END628	518	538	TTCTAAACTCTGTTCCAGTTC	+	0.1	0.4	0.1	0.6	539	TCGAGAGCCTCTGAACTGGAA	G14712V01_(single)_contig_81511BEG377END628
593		390	410	TGTTGATAGGGAGAATGACGT	+	0.1	0.1	0.4	0.6
594		392	412	TTGATAGGGAGAATGACGTTC	+	0.1	1.3	5.1	6.5
595		415	435	CTCCTTGGTGATGATCCTTGG	+	0.1	0.1	0.6	0.8
596		432	452	CTGTTCACAAACTCCGGCCAA	-	0.1	0.6	0.2	0.9
597		434	454	CACTGTTCACAAACTCCGGCC	-	0.1	0.4	3.8	4.3
598		436	456	CACACTGTTCACAAACTCCGG	-	0.1	0.6	0.1	0.8
599		436	456	CCGGAGTTTGTGAACAGTGTG	+	0.1	0.2	0.2	0.5
600		457	477	TGGTGCATCAAGATACTTTCA	+	0.1	0.4	2.8	3.3
601		474	494	TTCACCGCAAGAAGTGCAGCA	+	0.1	0.2	0.4	0.7
602		499	519	GGCAAACGAGGCCTGGAGCTT	+	0.1	0.1	0.6	0.8
603		520	540	CTAAACTCTGTTCCAGTTCAG	+	0.1	0.1	0.4	0.6
604		537	557	CTGCCATTCGAGAGCCTCTGA	-	0.1	0.4	0.9	1.4
605		537	557	TCAGAGGCTCTCGAATGGCAG	+	0.1	0.6	1.3	2
606		541	561	AGGCTCTCGAATGGCAGTTGT	+	0.1	0.1	0.4	0.6
607		600	620	CCCACAGAGGCAATACCAGAG	-	0.1	0.2	0.4	0.7
608
609													gi_21093834_gb_BQ406147.1_BQ406147BEG109END360
610	G14712V01_(single)_contig_81511BEG377END628	519	539	TCTAAACTCTGTTCCAGTTCA	+	0.1	0.6	1.5	2.2	540	TTCGAGAGCCTCTGAACTGGA	G14712V01_(single)_contig_81511BEG377END628
611		393	413	TGATAGGGAGAATGACGTTCT	+	0.1	0.1	0.4	0.6
612		433	453	ACTGTTCACAAACTCCGGCCA	-	0.1	0.4	0.9	1.4
613		435	455	ACACTGTTCACAAACTCCGGC	-	0.1	1.5	4.7	6.3
614		477	497	ATTTGCTGCACTTCTTGCGGT	-	0.1	0.2	0.2	0.5
615		519	539	TGAACTGGAACAGAGTTTAGA	-	0.1	0.1	0.4	0.6
616		521	541	TCTGAACTGGAACAGAGTTTA	-	0.1	0.8	1.1	2
617		521	541	TAAACTCTGTTCCAGTTCAGA	+	0.1	0.2	0.6	0.9
618		538	558	ACTGCCATTCGAGAGCCTCTG	-	0.1	0.1	0.6	0.8
619		540	560	CAACTGCCATTCGAGAGCCTC	-	0.1	0.1	0.4	0.6
620		559	579	TGTGATGACTATGCGAGCCAG	+	0.1	0.4	0.2	0.7
621		561	581	TGATGACTATGCGAGCCAGCA	+	0.1	1.5	2.3	3.9
622		563	583	ATGACTATGCGAGCCAGCAGG	+	0.1	0.6	0.4	1.1
623
624
625	G14712V01_(single)_contig_81511BEG377END628	526	546	TCTGTTCCAGTTCAGAGGCTC	+	0.2	0.4	0.4	1	547	ACTGCCATTCGAGAGCCTCTG	G14712V01_(single)_contig_81511BEG377END628
626		402	422	CCAAGGAGAAGAACGTCATTC	-	0.1	0.1	0.4	0.6
627		423	443	TGATGATCCTTGGCCGGAGTT	+	0.1	0.1	0.4	0.6
628		444	464	TGTGAACAGTGTGTGGTGCAT	+	0.1	1	2.4	3.5
629		463	483	TTGCGGTGAAAGTATCTTGAT	-	0.1	0.1	0.9	1.1
630		463	483	ATCAAGATACTTTCACCGCAA	+	0.1	0.6	0.2	0.9
631		465	485	CAAGATACTTTCACCGCAAGA	+	0.1	0.4	0.2	0.7
632		465	485	TCTTGCGGTGAAAGTATCTTG	-	0.1	0.1	0.6	0.8
633		528	548	TGTTCCAGTTCAGAGGCTCTC	+	0.1	0.2	0.8	1.1
634		547	567	TCGAATGGCAGTTGTGATGAC	+	0.1	0.1	0.6	0.8
635		570	590	TGCGAGCCAGCAGGACTCGAG	+	0.1	0.1	0.6	0.8
636		608	628	TTGCCTCTGTGGGGTCATTGG	+	0.1	0.1	0.4	0.6
637
638
639	G14712V01_(single)_contig_81511BEG377END628	528	548	TGTTCCAGTTCAGAGGCTCTC	+	0.1	0.2	0.8	1.1	528	TGAACTGGAACAGAGTTTAGA	G14712V01_(single)_contig_81511BEG377END628
640		402	422	CCAAGGAGAAGAACGTCATTC	-	0.1	0.1	0.4	0.6
641		404	424	CACCAAGGAGAAGAACGTCAT	-	0.1	2.3	6.6	9
642		423	443	TGATGATCCTTGGCCGGAGTT	+	0.1	0.1	0.4	0.6
643		425	445	ATGATCCTTGGCCGGAGTTTG	+	0.1	0.4	0.1	0.6
644		444	464	TGTGAACAGTGTGTGGTGCAT	+	0.1	1	2.4	3.5
645		446	466	TGATGCACCACACACTGTTCA	-	0.1	0.1	0.4	0.6
646		463	483	TTGCGGTGAAAGTATCTTGAT	-	0.1	0.1	0.9	1.1
647		463	483	ATCAAGATACTTTCACCGCAA	+	0.1	0.6	0.2	0.9
648		465	485	CAAGATACTTTCACCGCAAGA	+	0.1	0.4	0.2	0.7
649		465	485	TCTTGCGGTGAAAGTATCTTG	-	0.1	0.1	0.6	0.8
650		509	529	CAGAGTTTAGAAGCTCCAGGC	-	0.1	0.1	0.4	0.6
651		526	546	TCTGTTCCAGTTCAGAGGCTC	+	0.2	0.4	0.4	1
652		530	550	TCGAGAGCCTCTGAACTGGAA	-	0.1	0.1	0.4	0.6
653		530	550	TTCCAGTTCAGAGGCTCTCGA	+	0.1	0.2	2.1	2.4
654		547	567	TCGAATGGCAGTTGTGATGAC	+	0.1	0.1	0.6	0.8
655		570	590	TGCGAGCCAGCAGGACTCGAG	+	0.1	0.1	0.6	0.8
656
657
658	G14712V01_(single)_contig_81511BEG377END628	530	550	TCGAGAGCCTCTGAACTGGAA	-	0.1	0.1	0.4	0.6	553	ATCACAACTGCCATTCGAGAG	G14712V01_(single)_contig_81511BEG377END628
659		402	422	CCAAGGAGAAGAACGTCATTC	-	0.1	0.1	0.4	0.6
660		404	424	CACCAAGGAGAAGAACGTCAT	-	0.1	2.3	6.6	9
661		406	426	ATCACCAAGGAGAAGAACGTC	-	0.1	1.5	0.9	2.5
662		408	428	TCATCACCAAGGAGAAGAACG	-	0.1	0.2	0.8	1.1
663		423	443	TGATGATCCTTGGCCGGAGTT	+	0.1	0.1	0.4	0.6
664		425	445	ATGATCCTTGGCCGGAGTTTG	+	0.1	0.4	0.1	0.6
665		429	449	TTCACAAACTCCGGCCAAGGA	-	0.1	0.4	0.1	0.6
666		429	449	TCCTTGGCCGGAGTTTGTGAA	+	0.1	1	2.6	3.7
667		444	464	TGTGAACAGTGTGTGGTGCAT	+	0.1	1	2.4	3.5
668		446	466	TGATGCACCACACACTGTTCA	-	0.1	0.1	0.4	0.6				gi_21093834_gb_BQ406147.1_BQ406147BEG109END360
669		450	470	CAGTGTGTGGTGCATCAAGAT	+	0.1	0.1	0.4	0.6
670		465	485	CAAGATACTTTCACCGCAAGA	+	0.1	0.4	0.2	0.7
671		465	485	TCTTGCGGTGAAAGTATCTTG	-	0.1	0.1	0.6	0.8
672		490	510	CAGCAAATGGGCAAACGAGGC	+	0.1	0.4	0.1	0.6
673		509	529	CAGAGTTTAGAAGCTCCAGGC	-	0.1	0.1	0.4	0.6
674		528	548	TGTTCCAGTTCAGAGGCTCTC	+	0.1	0.2	0.8	1.1
675		530	550	TTCCAGTTCAGAGGCTCTCGA	+	0.1	0.2	2.1	2.4
676		570	590	TGCGAGCCAGCAGGACTCGAG	+	0.1	0.1	0.6	0.8
677		597	617	ACAGAGGCAATACCAGAGCTC	-	0.2	0.2	0.4	0.8
678
679
680	G14712V01_(single)_contig_81511BEG377END628	530	550	TTCCAGTTCAGAGGCTCTCGA	+	0.1	0.2	2.1	2.4	530	TCTGAACTGGAACAGAGTTTA	G14712V01_(single)_contig_81511BEG377END628
681		402	422	CCAAGGAGAAGAACGTCATTC	-	0.1	0.1	0.4	0.6
682		404	424	CACCAAGGAGAAGAACGTCAT	-	0.1	2.3	6.6	9
683		406	426	ATCACCAAGGAGAAGAACGTC	-	0.1	1.5	0.9	2.5
684		423	443	TGATGATCCTTGGCCGGAGTT	+	0.1	0.1	0.4	0.6
685		425	445	ATGATCCTTGGCCGGAGTTTG	+	0.1	0.4	0.1	0.6
686		444	464	TGTGAACAGTGTGTGGTGCAT	+	0.1	1	2.4	3.5
687		446	466	TGATGCACCACACACTGTTCA	-	0.1	0.1	0.4	0.6
688		465	485	CAAGATACTTTCACCGCAAGA	+	0.1	0.4	0.2	0.7
689		465	485	TCTTGCGGTGAAAGTATCTTG	-	0.1	0.1	0.6	0.8
690		490	510	CAGCAAATGGGCAAACGAGGC	+	0.1	0.4	0.1	0.6
691		509	529	CAGAGTTTAGAAGCTCCAGGC	-	0.1	0.1	0.4	0.6
692		528	548	TGTTCCAGTTCAGAGGCTCTC	+	0.1	0.2	0.8	1.1
693		530	550	TCGAGAGCCTCTGAACTGGAA	-	0.1	0.1	0.4	0.6
694		570	590	TGCGAGCCAGCAGGACTCGAG	+	0.1	0.1	0.6	0.8
695
696
697	G14712V01_(single)_contig_81511BEG377END628	531	551	TCCAGTTCAGAGGCTCTCGAA	+	0.1	0.6	0.8	1.5	552	TCACAACTGCCATTCGAGAGC	G14712V01_(single)_contig_81511BEG377END628
698		403	423	ACCAAGGAGAAGAACGTCATT	-	0.1	0.4	1.1	1.6
699		405	425	TCACCAAGGAGAAGAACGTCA	-	0.1	14.7	39.4	54.2
700		407	427	CATCACCAAGGAGAAGAACGT	-	0.1	3.4	10.5	14
701		426	446	TGATCCTTGGCCGGAGTTTGT	+	0.1	0.2	0.2	0.5
702		466	486	TTCTTGCGGTGAAAGTATCTT	-	0.1	0.2	0.6	0.9
703		529	549	GTTCCAGTTCAGAGGCTCTCG	+	0.1	0.2	0.2	0.5
704		531	551	TTCGAGAGCCTCTGAACTGGA	-	0.1	0.4	0.1	0.6
705		552	572	TGGCAGTTGTGATGACTATGC	+	0.1	0.2	0.4	0.7
706		554	574	TCGCATAGTCATCACAACTGC	-	0.1	0.2	0.2	0.5
707		596	616	TGAGCTCTGGTATTGCCTCTG	+	0.1	0.1	0.4	0.6
708		596	616	CAGAGGCAATACCAGAGCTCA	-	0.1	0.4	1.5	2
709
710
711	G14712V01_(single)_contig_81511BEG377END628	536	556	TTCAGAGGCTCTCGAATGGCA	+	0.1	4.8	5.6	10.5	536	AGAGCCTCTGAACTGGAACAG	G14712V01_(single)_contig_81511BEG377END628
712		408	428	TCATCACCAAGGAGAAGAACG	-	0.1	0.2	0.8	1.1
713		429	449	TTCACAAACTCCGGCCAAGGA	-	0.1	0.4	0.1	0.6
714		429	449	TCCTTGGCCGGAGTTTGTGAA	+	0.1	1	2.6	3.7
715		433	453	ACTGTTCACAAACTCCGGCCA	-	0.1	0.4	0.9	1.4
716		450	470	CAGTGTGTGGTGCATCAAGAT	+	0.1	0.1	0.4	0.6
717		538	558	ACTGCCATTCGAGAGCCTCTG	-	0.1	0.1	0.6	0.8
718		557	577	GTTGTGATGACTATGCGAGCC	+	0.1	0.1	0.6	0.8
719		559	579	TGTGATGACTATGCGAGCCAG	+	0.1	0.4	0.2	0.7				gi_21093834_gb_BQ406147.1_BQ406147BEG109END360
720		597	617	ACAGAGGCAATACCAGAGCTC	-	0.2	0.2	0.4	0.8
721		599	619	CCACAGAGGCAATACCAGAGC	-	0.1	0.2	0.2	0.5
722
723
724	G14712V01_(single)_contig_81511BEG377END628	537	557	CTGCCATTCGAGAGCCTCTGA	-	0.1	0.4	0.9	1.4	539	TCGAGAGCCTCTGAACTGGAA	G14712V01_(single)_contig_81511BEG377END628
725		388	408	TTTGTTGATAGGGAGAATGAC	+	0.1	0.1	0.6	0.8
726		390	410	TGTTGATAGGGAGAATGACGT	+	0.1	0.1	0.4	0.6
727		392	412	TTGATAGGGAGAATGACGTTC	+	0.1	1.3	5.1	6.5
728		415	435	CTCCTTGGTGATGATCCTTGG	+	0.1	0.1	0.6	0.8
729		432	452	CTGTTCACAAACTCCGGCCAA	-	0.1	0.6	0.2	0.9
730		434	454	CACTGTTCACAAACTCCGGCC	-	0.1	0.4	3.8	4.3
731		436	456	CACACTGTTCACAAACTCCGG	-	0.1	0.6	0.1	0.8
732		436	456	CCGGAGTTTGTGAACAGTGTG	+	0.1	0.2	0.2	0.5
733		457	477	TGGTGCATCAAGATACTTTCA	+	0.1	0.4	2.8	3.3
734		474	494	TTCACCGCAAGAAGTGCAGCA	+	0.1	0.2	0.4	0.7
735		499	519	GGCAAACGAGGCCTGGAGCTT	+	0.1	0.1	0.6	0.8
736		518	538	TTCTAAACTCTGTTCCAGTTC	+	0.1	0.4	0.1	0.6
737		520	540	CTAAACTCTGTTCCAGTTCAG	+	0.1	0.1	0.4	0.6
738		537	557	TCAGAGGCTCTCGAATGGCAG	+	0.1	0.6	1.3	2
739		541	561	AGGCTCTCGAATGGCAGTTGT	+	0.1	0.1	0.4	0.6
740		577	597	CAAATTTCTCGAGTCCTGCTG	-	0.1	0.1	0.4	0.6
741		598	618	CACAGAGGCAATACCAGAGCT	-	0.1	0.2	0.4	0.7
742		600	620	CCCACAGAGGCAATACCAGAG	-	0.1	0.2	0.4	0.7
743
744
745	G14712V01_(single)_contig_81511BEG377END628	538	558	ACTGCCATTCGAGAGCCTCTG	-	0.1	0.1	0.6	0.8	540	TTCGAGAGCCTCTGAACTGGA	G14712V01_(single)_contig_81511BEG377END628
746		393	413	TGATAGGGAGAATGACGTTCT	+	0.1	0.1	0.4	0.6
747		433	453	ACTGTTCACAAACTCCGGCCA	-	0.1	0.4	0.9	1.4
748		435	455	ACACTGTTCACAAACTCCGGC	-	0.1	1.5	4.7	6.3
749		477	497	ATTTGCTGCACTTCTTGCGGT	-	0.1	0.2	0.2	0.5
750		519	539	TCTAAACTCTGTTCCAGTTCA	+	0.1	0.6	1.5	2.2
751		519	539	TGAACTGGAACAGAGTTTAGA	-	0.1	0.1	0.4	0.6
752		521	541	TCTGAACTGGAACAGAGTTTA	-	0.1	0.8	1.1	2
753		521	541	TAAACTCTGTTCCAGTTCAGA	+	0.1	0.2	0.6	0.9
754		536	556	TTCAGAGGCTCTCGAATGGCA	+	0.1	4.8	5.6	10.5
755		540	560	CAACTGCCATTCGAGAGCCTC	-	0.1	0.1	0.4	0.6
756		557	577	GTTGTGATGACTATGCGAGCC	+	0.1	0.1	0.6	0.8
757		559	579	TGTGATGACTATGCGAGCCAG	+	0.1	0.4	0.2	0.7
758		561	581	TGATGACTATGCGAGCCAGCA	+	0.1	1.5	2.3	3.9
759		563	583	ATGACTATGCGAGCCAGCAGG	+	0.1	0.6	0.4	1.1
760		599	619	CCACAGAGGCAATACCAGAGC	-	0.1	0.2	0.2	0.5
761
762
763	G14712V01_(single)_contig_81511BEG377END628	540	560	CAACTGCCATTCGAGAGCCTC	-	0.1	0.1	0.4	0.6	563	TCGCATAGTCATCACAACTGC	G14712V01_(single)_contig_81511BEG377END628
764		393	413	TGATAGGGAGAATGACGTTCT	+	0.1	0.1	0.4	0.6
765		433	453	ACTGTTCACAAACTCCGGCCA	-	0.1	0.4	0.9	1.4
766		435	455	ACACTGTTCACAAACTCCGGC	-	0.1	1.5	4.7	6.3
767		439	459	CCACACACTGTTCACAAACTC	-	0.1	0.2	0.4	0.7
768		460	480	CGGTGAAAGTATCTTGATGCA	-	0.1	0.2	1.1	1.4
769		460	480	TGCATCAAGATACTTTCACCG	+	0.1	0.4	0.4	0.9
770		477	497	ATTTGCTGCACTTCTTGCGGT	-	0.1	0.2	0.2	0.5
771		481	501	CAAGAAGTGCAGCAAATGGGC	+	0.1	0.4	0.1	0.6
772		502	522	TAGAAGCTCCAGGCCTCGTTT	-	0.1	0.4	0.2	0.7
773		519	539	TCTAAACTCTGTTCCAGTTCA	+	0.1	0.6	1.5	2.2
774		519	539	TGAACTGGAACAGAGTTTAGA	-	0.1	0.1	0.4	0.6
775		521	541	TCTGAACTGGAACAGAGTTTA	-	0.1	0.8	1.1	2
776		521	541	TAAACTCTGTTCCAGTTCAGA	+	0.1	0.2	0.6	0.9
777		538	558	ACTGCCATTCGAGAGCCTCTG	-	0.1	0.1	0.6	0.8
778		544	564	CTCTCGAATGGCAGTTGTGAT	+	0.1	0.4	0.2	0.7				gi_21093834_gb_BQ406147.1_BQ406147BEG109END360
779		544	564	ATCACAACTGCCATTCGAGAG	-	0.1	0.2	0.2	0.5
780		559	579	TGTGATGACTATGCGAGCCAG	+	0.1	0.4	0.2	0.7
781		561	581	TGATGACTATGCGAGCCAGCA	+	0.1	1.5	2.3	3.9
782		563	583	ATGACTATGCGAGCCAGCAGG	+	0.1	0.6	0.4	1.1
783		586	606	ACCAGAGCTCAAATTTCTCGA	-	0.1	0.1	0.4	0.6
784
785
786	G14712V01_(single)_contig_81511BEG377END628	544	564	ATCACAACTGCCATTCGAGAG	-	0.1	0.2	0.2	0.5	546	CTGCCATTCGAGAGCCTCTGA	G14712V01_(single)_contig_81511BEG377END628
787		401	421	AGAATGACGTTCTTCTCCTTG	+	0.1	0.6	0.4	1.1
788		401	421	CAAGGAGAAGAACGTCATTCT	-	0.1	0.2	0.2	0.5
789		420	440	TCCGGCCAAGGATCATCACCA	-	0.1	0.2	0.2	0.5
790		439	459	CCACACACTGTTCACAAACTC	-	0.1	0.2	0.4	0.7
791		443	463	TGCACCACACACTGTTCACAA	-	0.1	0.4	0.1	0.6
792		460	480	CGGTGAAAGTATCTTGATGCA	-	0.1	0.2	1.1	1.4
793		460	480	TGCATCAAGATACTTTCACCG	+	0.1	0.4	0.4	0.9
794		462	482	CATCAAGATACTTTCACCGCA	+	0.1	0.6	1.5	2.2
795		464	484	CTTGCGGTGAAAGTATCTTGA	-	0.1	0.4	0.9	1.4
796		481	501	CAAGAAGTGCAGCAAATGGGC	+	0.1	0.4	0.1	0.6
797		483	503	AGAAGTGCAGCAAATGGGCAA	+	0.1	1.5	2.3	3.9
798		502	522	TAGAAGCTCCAGGCCTCGTTT	-	0.1	0.4	0.2	0.7
799		521	541	TCTGAACTGGAACAGAGTTTA	-	0.1	0.8	1.1	2
800		521	541	TAAACTCTGTTCCAGTTCAGA	+	0.1	0.2	0.6	0.9
801		527	547	CTGTTCCAGTTCAGAGGCTCT	+	0.1	0.4	1.1	1.6
802		527	547	AGAGCCTCTGAACTGGAACAG	-	0.1	0.1	0.4	0.6
803		544	564	CTCTCGAATGGCAGTTGTGAT	+	0.1	0.4	0.2	0.7
804		546	566	CTCGAATGGCAGTTGTGATGA	+	0.1	1.1	3	4.2
805		563	583	ATGACTATGCGAGCCAGCAGG	+	0.1	0.6	0.4	1.1
806		567	587	CTATGCGAGCCAGCAGGACTC	+	0.1	0.6	0.6	1.3
807		586	606	ACCAGAGCTCAAATTTCTCGA	-	0.1	0.1	0.4	0.6
808		588	608	ATACCAGAGCTCAAATTTCTC	-	0.1	0.2	2.8	3.1
809		590	610	CAATACCAGAGCTCAAATTTC	-	0.1	0.4	0.4	0.9
810
811
812	G14712V01_(single)_contig_81511BEG377END628	546	566	CTCGAATGGCAGTTGTGATGA	+	0.1	1.1	3	4.2	546	CTGCCATTCGAGAGCCTCTGA	G14712V01_(single)_contig_81511BEG377END628
813		401	421	AGAATGACGTTCTTCTCCTTG	+	0.1	0.6	0.4	1.1
814		401	421	CAAGGAGAAGAACGTCATTCT	-	0.1	0.2	0.2	0.5
815		420	440	TCCGGCCAAGGATCATCACCA	-	0.1	0.2	0.2	0.5
816		439	459	CCACACACTGTTCACAAACTC	-	0.1	0.2	0.4	0.7
817		443	463	TGCACCACACACTGTTCACAA	-	0.1	0.4	0.1	0.6
818		460	480	CGGTGAAAGTATCTTGATGCA	-	0.1	0.2	1.1	1.4				gi_21093834_gb_BQ406147.1_BQ406147BEG109END360
819		460	480	TGCATCAAGATACTTTCACCG	+	0.1	0.4	0.4	0.9
820		462	482	CATCAAGATACTTTCACCGCA	+	0.1	0.6	1.5	2.2
821		464	484	CTTGCGGTGAAAGTATCTTGA	-	0.1	0.4	0.9	1.4
822		481	501	CAAGAAGTGCAGCAAATGGGC	+	0.1	0.4	0.1	0.6
823		483	503	AGAAGTGCAGCAAATGGGCAA	+	0.1	1.5	2.3	3.9
824		502	522	TAGAAGCTCCAGGCCTCGTTT	-	0.1	0.4	0.2	0.7
825		527	547	CTGTTCCAGTTCAGAGGCTCT	+	0.1	0.4	1.1	1.6
826		527	547	AGAGCCTCTGAACTGGAACAG	-	0.1	0.1	0.4	0.6
827		544	564	CTCTCGAATGGCAGTTGTGAT	+	0.1	0.4	0.2	0.7
828		544	564	ATCACAACTGCCATTCGAGAG	-	0.1	0.2	0.2	0.5
829		567	587	CTATGCGAGCCAGCAGGACTC	+	0.1	0.6	0.6	1.3
830		586	606	ACCAGAGCTCAAATTTCTCGA	-	0.1	0.1	0.4	0.6
831		588	608	ATACCAGAGCTCAAATTTCTC	-	0.1	0.2	2.8	3.1
832		590	610	CAATACCAGAGCTCAAATTTC	-	0.1	0.4	0.4	0.9
833
834
835	G14712V01_(single)_contig_81511BEG377END628	547	567	TCGAATGGCAGTTGTGATGAC	+	0.1	0.1	0.6	0.8	547	ACTGCCATTCGAGAGCCTCTG	G14712V01_(single)_contig_81511BEG377END628
836		402	422	CCAAGGAGAAGAACGTCATTC	-	0.1	0.1	0.4	0.6
837		423	443	TGATGATCCTTGGCCGGAGTT	+	0.1	0.1	0.4	0.6
838		444	464	TGTGAACAGTGTGTGGTGCAT	+	0.1	1	2.4	3.5
839		463	483	TTGCGGTGAAAGTATCTTGAT	-	0.1	0.1	0.9	1.1
840		463	483	ATCAAGATACTTTCACCGCAA	+	0.1	0.6	0.2	0.9
841		465	485	CAAGATACTTTCACCGCAAGA	+	0.1	0.4	0.2	0.7
842		465	485	TCTTGCGGTGAAAGTATCTTG	-	0.1	0.1	0.6	0.8
843		526	546	TCTGTTCCAGTTCAGAGGCTC	+	0.2	0.4	0.4	1
844		528	548	TGTTCCAGTTCAGAGGCTCTC	+	0.1	0.2	0.8	1.1
845		570	590	TGCGAGCCAGCAGGACTCGAG	+	0.1	0.1	0.6	0.8
846		608	628	TTGCCTCTGTGGGGTCATTGG	+	0.1	0.1	0.4	0.6
847
848
849	G14712V01_(single)_contig_81511BEG377END628	552	572	TGGCAGTTGTGATGACTATGC	+	0.1	0.2	0.4	0.7	573	TCCTGCTGGCTCGCATAGTCA	G14712V01_(single)_contig_81511BEG377END628
850		403	423	ACCAAGGAGAAGAACGTCATT	-	0.1	0.4	1.1	1.6
851		405	425	TCACCAAGGAGAAGAACGTCA	-	0.1	14.7	39.4	54.2
852		407	427	CATCACCAAGGAGAAGAACGT	-	0.1	3.4	10.5	14
853		426	446	TGATCCTTGGCCGGAGTTTGT	+	0.1	0.2	0.2	0.5
854		466	486	TTCTTGCGGTGAAAGTATCTT	-	0.1	0.2	0.6	0.9
855		529	549	GTTCCAGTTCAGAGGCTCTCG	+	0.1	0.2	0.2	0.5
856		531	551	TCCAGTTCAGAGGCTCTCGAA	+	0.1	0.6	0.8	1.5
857		531	551	TTCGAGAGCCTCTGAACTGGA	-	0.1	0.4	0.1	0.6				gi_21100403_gb_BQ412716.1_BQ412716BEG80END331
858		554	574	TCGCATAGTCATCACAACTGC	-	0.1	0.2	0.2	0.5
859		596	616	TGAGCTCTGGTATTGCCTCTG	+	0.1	0.1	0.4	0.6
860		596	616	CAGAGGCAATACCAGAGCTCA	-	0.1	0.4	1.5	2				gi_436389319_gb_JG857805.1_JG857805BEG503END754
861
862
863	G14712V01_(single)_contig_81511BEG377END628	563	583	ATGACTATGCGAGCCAGCAGG	+	0.1	0.6	0.4	1.1	563	TCGCATAGTCATCACAACTGC	G14712V01_(single)_contig_81511BEG377END628
864		393	413	TGATAGGGAGAATGACGTTCT	+	0.1	0.1	0.4	0.6
865		435	455	ACACTGTTCACAAACTCCGGC	-	0.1	1.5	4.7	6.3
866		439	459	CCACACACTGTTCACAAACTC	-	0.1	0.2	0.4	0.7
867		460	480	CGGTGAAAGTATCTTGATGCA	-	0.1	0.2	1.1	1.4
868		460	480	TGCATCAAGATACTTTCACCG	+	0.1	0.4	0.4	0.9
869		477	497	ATTTGCTGCACTTCTTGCGGT	-	0.1	0.2	0.2	0.5
870		481	501	CAAGAAGTGCAGCAAATGGGC	+	0.1	0.4	0.1	0.6
871		502	522	TAGAAGCTCCAGGCCTCGTTT	-	0.1	0.4	0.2	0.7
872		519	539	TCTAAACTCTGTTCCAGTTCA	+	0.1	0.6	1.5	2.2
873		519	539	TGAACTGGAACAGAGTTTAGA	-	0.1	0.1	0.4	0.6
874		521	541	TCTGAACTGGAACAGAGTTTA	-	0.1	0.8	1.1	2
875		521	541	TAAACTCTGTTCCAGTTCAGA	+	0.1	0.2	0.6	0.9
876		540	560	CAACTGCCATTCGAGAGCCTC	-	0.1	0.1	0.4	0.6
877		544	564	CTCTCGAATGGCAGTTGTGAT	+	0.1	0.4	0.2	0.7
878		544	564	ATCACAACTGCCATTCGAGAG	-	0.1	0.2	0.2	0.5
879		561	581	TGATGACTATGCGAGCCAGCA	+	0.1	1.5	2.3	3.9
880		586	606	ACCAGAGCTCAAATTTCTCGA	-	0.1	0.1	0.4	0.6
881
882
883	G14712V01_(single)_contig_81511BEG377END628	586	606	ACCAGAGCTCAAATTTCTCGA	-	0.1	0.1	0.4	0.6	609	CCCACAGAGGCAATACCAGAG	G14712V01_(single)_contig_81511BEG377END628
884		401	421	AGAATGACGTTCTTCTCCTTG	+	0.1	0.6	0.4	1.1
885		401	421	CAAGGAGAAGAACGTCATTCT	-	0.1	0.2	0.2	0.5
886		420	440	TCCGGCCAAGGATCATCACCA	-	0.1	0.2	0.2	0.5
887		439	459	CCACACACTGTTCACAAACTC	-	0.1	0.2	0.4	0.7
888		443	463	TGCACCACACACTGTTCACAA	-	0.1	0.4	0.1	0.6
889		460	480	CGGTGAAAGTATCTTGATGCA	-	0.1	0.2	1.1	1.4
890		460	480	TGCATCAAGATACTTTCACCG	+	0.1	0.4	0.4	0.9
891		462	482	CATCAAGATACTTTCACCGCA	+	0.1	0.6	1.5	2.2
892		464	484	CTTGCGGTGAAAGTATCTTGA	-	0.1	0.4	0.9	1.4
893		481	501	CAAGAAGTGCAGCAAATGGGC	+	0.1	0.4	0.1	0.6
894		483	503	AGAAGTGCAGCAAATGGGCAA	+	0.1	1.5	2.3	3.9
895		502	522	TAGAAGCTCCAGGCCTCGTTT	-	0.1	0.4	0.2	0.7
896		521	541	TCTGAACTGGAACAGAGTTTA	-	0.1	0.8	1.1	2
897		521	541	TAAACTCTGTTCCAGTTCAGA	+	0.1	0.2	0.6	0.9
898		527	547	CTGTTCCAGTTCAGAGGCTCT	+	0.1	0.4	1.1	1.6
899		527	547	AGAGCCTCTGAACTGGAACAG	-	0.1	0.1	0.4	0.6
900		544	564	CTCTCGAATGGCAGTTGTGAT	+	0.1	0.4	0.2	0.7
901		544	564	ATCACAACTGCCATTCGAGAG	-	0.1	0.2	0.2	0.5
902		546	566	CTCGAATGGCAGTTGTGATGA	+	0.1	1.1	3	4.2
903		563	583	ATGACTATGCGAGCCAGCAGG	+	0.1	0.6	0.4	1.1
904		567	587	CTATGCGAGCCAGCAGGACTC	+	0.1	0.6	0.6	1.3
905		588	608	ATACCAGAGCTCAAATTTCTC	-	0.1	0.2	2.8	3.1
906		590	610	CAATACCAGAGCTCAAATTTC	-	0.1	0.4	0.4	0.9
907
908
909	G14712V01_(single)_contig_81511BEG377END628	597	617	ACAGAGGCAATACCAGAGCTC	-	0.2	0.2	0.4	0.8	599	CAATACCAGAGCTCAAATTTC	G14712V01_(single)_contig_81511BEG377END628
910		406	426	ATCACCAAGGAGAAGAACGTC	-	0.1	1.5	0.9	2.5
911		408	428	TCATCACCAAGGAGAAGAACG	-	0.1	0.2	0.8	1.1
912		429	449	TTCACAAACTCCGGCCAAGGA	-	0.1	0.4	0.1	0.6
913		429	449	TCCTTGGCCGGAGTTTGTGAA	+	0.1	1	2.6	3.7
914		433	453	ACTGTTCACAAACTCCGGCCA	-	0.1	0.4	0.9	1.4
915		450	470	CAGTGTGTGGTGCATCAAGAT	+	0.1	0.1	0.4	0.6
916		490	510	CAGCAAATGGGCAAACGAGGC	+	0.1	0.4	0.1	0.6
917		536	556	TTCAGAGGCTCTCGAATGGCA	+	0.1	4.8	5.6	10.5
918		538	558	ACTGCCATTCGAGAGCCTCTG	-	0.1	0.1	0.6	0.8
919		557	577	GTTGTGATGACTATGCGAGCC	+	0.1	0.1	0.6	0.8
920		559	579	TGTGATGACTATGCGAGCCAG	+	0.1	0.4	0.2	0.7
921		599	619	CCACAGAGGCAATACCAGAGC	-	0.1	0.2	0.2	0.5
922
923
924	G14712V01_(single)_contig_81511BEG377END628	608	628	TTGCCTCTGTGGGGTCATTGG	+	0.1	0.1	0.4	0.6	608	CCACAGAGGCAATACCAGAGC	G14712V01_(single)_contig_81511BEG377END628
925		463	483	TTGCGGTGAAAGTATCTTGAT	-	0.1	0.1	0.9	1.1
926		463	483	ATCAAGATACTTTCACCGCAA	+	0.1	0.6	0.2	0.9
927		526	546	TCTGTTCCAGTTCAGAGGCTC	+	0.2	0.4	0.4	1
928		547	567	TCGAATGGCAGTTGTGATGAC	+	0.1	0.1	0.6	0.8
929
930
931	G14712V01_(single)_contig_86854BEG410END661	478	498	TCACCTGAGGATGTGCAGAAG	-	0.1	0.6	1.1	1.8	501	ACATAAAGATACTTTCACCTG	G14712V01_(single)_contig_86854BEG410END661
932		413	433	TCAAAGGATGAATAGCACCGG	-	0.1	0.1	1.9	2.1
933		419	439	CCCAGGTCAAAGGATGAATAG	-	0.1	0.8	3	3.9
934		459	479	AGATGGGCGAGCAACGGGCAG	-	0.1	0.1	0.4	0.6
935		461	481	GAAGATGGGCGAGCAACGGGC	-	0.1	0.1	0.4	0.6
936		480	500	TTTCACCTGAGGATGTGCAGA	-	0.1	0.2	0.2	0.5
937		520	540	TGGGAGGCATTTGTGAATAAT	-	0.1	0.1	0.8	1
938		522	542	CATGGGAGGCATTTGTGAATA	-	0.1	0.1	0.9	1.1
939
940
941	G14712V01_(single)_contig_86854BEG410END661	491	511	CATAAAGATACTTTCACCTGA	-	0.2	0.1	0.4	0.7	493	ATACTTTCACCTGAGGATGTG	G14712V01_(single)_contig_86854BEG410END661
942		411	431	AAAGGATGAATAGCACCGGCA	-	0.2	5.6	14.1	19.9
943		430	450	TTGACCTGGGGTTGTGGGGCT	+	0.1	0.1	0.4	0.6
944		451	471	AAAAGGCTCTGCCCGTTGCTC	+	0.1	0.4	0.1	0.6
945		453	473	GCGAGCAACGGGCAGAGCCTT	-	0.1	0.1	0.6	0.8
946		453	473	AAGGCTCTGCCCGTTGCTCGC	+	0.1	0.1	0.6	0.8
947		474	494	CTGAGGATGTGCAGAAGATGG	-	0.1	0.1	0.4	0.6
948		531	551	ATGCCTCCCATGGGTCGTCTC	+	0.1	0.4	0.4	0.9
949		535	555	CTCCCATGGGTCGTCTCCAAG	+	0.1	0.1	0.6	0.8
950
951
952	G14712V01_(single)_contig_86854BEG410END661	520	540	TGGGAGGCATTTGTGAATAAT	-	0.1	0.1	0.8	1	543	TTGGAGACGACCCATGGGAGG	G14712V01_(single)_contig_86854BEG410END661
953		413	433	TCAAAGGATGAATAGCACCGG	-	0.1	0.1	1.9	2.1
954		419	439	CCCAGGTCAAAGGATGAATAG	-	0.1	0.8	3	3.9
955		459	479	AGATGGGCGAGCAACGGGCAG	-	0.1	0.1	0.4	0.6
956		461	481	GAAGATGGGCGAGCAACGGGC	-	0.1	0.1	0.4	0.6
957		478	498	TCACCTGAGGATGTGCAGAAG	-	0.1	0.6	1.1	1.8
958		480	500	TTTCACCTGAGGATGTGCAGA	-	0.1	0.2	0.2	0.5
959		522	542	CATGGGAGGCATTTGTGAATA	-	0.1	0.1	0.9	1.1
960
961
962	G14712V01_(single)_contig_86854BEG410END661	531	551	ATGCCTCCCATGGGTCGTCTC	+	0.1	0.4	0.4	0.9	531	CATGGGAGGCATTTGTGAATA	G14712V01_(single)_contig_86854BEG410END661
963		491	511	CATAAAGATACTTTCACCTGA	-	0.2	0.1	0.4	0.7
964		550	570	TCCAAGGAGAAGAATATCATT	+	0.1	2.7	11.3	14.1
965
966
967	contig_1006842BEG4END255	76	96	CACGTCGCATGGTGTCCGGTG	-	0.1	0.2	0.2	0.5	99	CCGGAAGAGCACCGCACGTCG	contig_1006842BEG4END255
968		78	98	CCGGACACCATGCGACGTGCG	+	1.6	1.5	1.3	4.4
969
970
971	contig_1006842BEG4END255	78	98	CCGGACACCATGCGACGTGCG	+	1.6	1.5	1.3	4.4	99	CCGGAAGAGCACCGCACGTCG	contig_1006842BEG4END255
972		76	96	CACGTCGCATGGTGTCCGGTG	-	0.1	0.2	0.2	0.5
973
974
975	contig_106140BEG1767END2018	1921	1941	TCACAGAGCAGCGAACACCTC	+	0.4	0.4	0.1	0.9	1942	TGCCAGGAGCGGGAGGTGTTC	contig_106140BEG1767END2018
976		1772	1792	TGATGGAACACGGGTTCGACT	+	0.2	0.6	0.1	0.9
977		1774	1794	ATGGAACACGGGTTCGACTCA	+	0.4	0.4	0.1	0.9
978		1795	1815	TTGAGTCGGTTCTGCAGTGGT	+	0.4	0.1	0.1	0.6
979		1797	1817	GAGTCGGTTCTGCAGTGGTTT	+	0.4	0.1	0.4	0.9
980		1835	1855	TTCAAGCTAGGAGTTGTACCA	+	0.2	0.1	0.2	0.5
981		1877	1897	CTCTCTAGGAACCACGAAGCA	-	0.8	0.2	0.2	1.2
982		1902	1922	ATAAAGCGTGAGGCTGGTTTC	+	0.2	0.1	0.2	0.5
983
984
985	contig_1083556BEG438END689	462	482	CAAGCAAAATGGGTTGAGTTA	-	0.2	0.2	0.1	0.5	485	TGTGGAATGAAAATCAAGCAA	contig_1083556BEG438END689
986		439	459	AAATTTGTTGAGATCGACGGA	-	7.7	4.6	1.3	13.6
987		504	524	CAAGACGAGCAAGAACTTCTT	+	0.1	0.4	0.1	0.6
988		508	528	ACGAGCAAGAACTTCTTATCA	+	0.4	0.1	0.2	0.7
989		607	627	TAGATTGCTCAAGCTGATTAT	-	0.4	0.1	0.1	0.6
990
991
992	contig_1089849BEG9END260	17	37	ATCTGAATTACCAGTCCAGGC	-	0.1	0.4	0.1	0.6	19	TTACCAGTCCAGGCTAAATCC	contig_1089849BEG9END260
993		124	144	TTACCAGTCCAGGCTAAATCC	-	0.2	0.2	0.1	0.5
994
995
996	contig_1117475BEG2325END2576	2332	2352	TTTGGTGTTATAGTAGTGGTT	+	7.3	4.6	0.6	12.5	2353	AGAACAATACCCAACCACTAC	contig_1117475BEG2325END2576
997		2330	2350	TATTTGGTGTTATAGTAGTGG	+	1	0.8	0.2	2
998		2332	2352	AACCACTACTATAACACCAAA	-	0.1	0.6	0.1	0.8
999		2334	2354	TGGTGTTATAGTAGTGGTTGG	+	11.8	9.4	4.1	25.3
1000		2355	2375	GTATTGTTCTACACCATTGCC	+	0.1	0.4	0.1	0.6
1001		2393	2413	CAGGAGGGATAGACAAGGAAG	-	0.2	0.1	0.2	0.5
1002		2395	2415	CTCAGGAGGGATAGACAAGGA	-	1	0.2	0.2	1.4
1003
1004
1005	contig_1117475BEG2325END2576	2333	2353	TTGGTGTTATAGTAGTGGTTG	+	2.4	0.8	0.1	3.3	2354	TAGAACAATACCCAACCACTA	contig_1117475BEG2325END2576
1006		2331	2351	ATTTGGTGTTATAGTAGTGGT	+	0.1	0.6	0.1	0.8
1007		2352	2372	AATGGTGTAGAACAATACCCA	-	0.1	0.4	0.2	0.7
1008		2356	2376	TATTGTTCTACACCATTGCCA	+	0.2	0.2	0.1	0.5
1009		2375	2395	AAGGAGAAGAAGAGATGGGTG	-	1.2	0.4	0.6	2.2
1010		2394	2414	TCAGGAGGGATAGACAAGGAA	-	1.2	0.2	0.2	1.6
1011		2398	2418	CAGCTCAGGAGGGATAGACAA	-	1	0.2	0.2	1.4
1012		2417	2437	TTACAAAGGTTAAAGAGTTCA	-	0.6	0.1	0.2	0.9
1013		2438	2458	AAAAGAACAGCAGTAGTGTTA	-	0.4	0.1	0.1	0.6
1014
1015
1016	contig_1117475BEG2325END2576	2341	2361	ATAGTAGTGGTTGGGTATTGT	+	0.8	0.1	0.1	1	2341	AACCACTACTATAACACCAAA	contig_1117475BEG2325END2576
1017		2339	2359	TTATAGTAGTGGTTGGGTATT	+	0.2	0.4	0.2	0.8
1018		2385	2405	ATAGACAAGGAAGGAGAAGAA	-	21.5	5.9	3.8	31.2
1019		2406	2426	AAAGAGTTCAGCTCAGGAGGG	-	0.4	0.4	0.1	0.9
1020		2444	2464	AAATGAAAAAGAACAGCAGTA	-	0.2	0.1	0.2	0.5
1021
1022
1023	contig_1117475BEG2325END2576	2347	2367	TGTAGAACAATACCCAACCAC	-	0.4	0.4	0.4	1.2	2370	ATGGGTGGCAATGGTGTAGAA	contig_1117475BEG2325END2576
1024		2326	2346	TACTATAACACCAAATACTGG	-	0.2	1.1	0.1	1.4
1025		2330	2350	TATTTGGTGTTATAGTAGTGG	+	1	0.8	0.2	2
1026		2345	2365	TAGTGGTTGGGTATTGTTCTA	+	6.1	3.3	1.9	11.3
1027		2345	2365	TAGAACAATACCCAACCACTA	-	0.2	0.6	0.2	1
1028		2366	2386	CACCATTGCCACCCATCTCTT	+	0.1	0.2	0.2	0.5
1029		2368	2388	AGAAGAGATGGGTGGCAATGG	-	0.1	0.1	0.6	0.8
1030		2393	2413	CAGGAGGGATAGACAAGGAAG	-	0.2	0.1	0.2	0.5
1031
1032
1033	contig_1117475BEG2325END2576	2352	2372	AATGGTGTAGAACAATACCCA	-	0.1	0.4	0.2	0.7	2354	TAGAACAATACCCAACCACTA	contig_1117475BEG2325END2576
1034		2331	2351	ATTTGGTGTTATAGTAGTGGT	+	0.1	0.6	0.1	0.8
1035		2333	2353	TTGGTGTTATAGTAGTGGTTG	+	2.4	0.8	0.1	3.3
1036		2356	2376	TATTGTTCTACACCATTGCCA	+	0.2	0.2	0.1	0.5
1037		2375	2395	AAGGAGAAGAAGAGATGGGTG	-	1.2	0.4	0.6	2.2
1038		2394	2414	TCAGGAGGGATAGACAAGGAA	-	1.2	0.2	0.2	1.6
1039		2398	2418	CAGCTCAGGAGGGATAGACAA	-	1	0.2	0.2	1.4
1040		2417	2437	TTACAAAGGTTAAAGAGTTCA	-	0.6	0.1	0.2	0.9
1041		2438	2458	AAAAGAACAGCAGTAGTGTTA	-	0.4	0.1	0.1	0.6
1042
1043
1044	contig_1117475BEG2325END2576	2356	2376	TATTGTTCTACACCATTGCCA	+	0.2	0.2	0.1	0.5	2356	TGTAGAACAATACCCAACCAC	contig_1117475BEG2325END2576
1045		2333	2353	TTGGTGTTATAGTAGTGGTTG	+	2.4	0.8	0.1	3.3
1046		2337	2357	TGTTATAGTAGTGGTTGGGTA	+	2.6	0.6	1.1	4.3
1047		2375	2395	AAGGAGAAGAAGAGATGGGTG	-	1.2	0.4	0.6	2.2
1048		2398	2418	CAGCTCAGGAGGGATAGACAA	-	1	0.2	0.2	1.4
1049		2400	2420	TTCAGCTCAGGAGGGATAGAC	-	0.6	0.1	0.1	0.8
1050		2417	2437	TTACAAAGGTTAAAGAGTTCA	-	0.6	0.1	0.2	0.9
1051		2438	2458	AAAAGAACAGCAGTAGTGTTA	-	0.4	0.1	0.1	0.6
1052
1053
1054	contig_1117475BEG2325END2576	2361	2381	ATGGGTGGCAATGGTGTAGAA	-	0.6	0.2	0.1	0.9	2384	AAGGAGAAGAAGAGATGGGTG	contig_1117475BEG2325END2576
1055		2342	2362	TAGTAGTGGTTGGGTATTGTT	+	1	0.2	0.2	1.4
1056		2380	2400	CAAGGAAGGAGAAGAAGAGAT	-	0.6	0.2	0.1	0.9
1057		2384	2404	TAGACAAGGAAGGAGAAGAAG	-	0.6	0.1	0.1	0.8
1058		2443	2463	AATGAAAAAGAACAGCAGTAG	-	0.6	0.2	0.1	0.9
1059
1060
1061	contig_1117475BEG2325END2576	2368	2388	AGAAGAGATGGGTGGCAATGG	-	0.1	0.1	0.6	0.8	2370	ATGGGTGGCAATGGTGTAGAA	contig_1117475BEG2325END2576
1062		2326	2346	TACTATAACACCAAATACTGG	-	0.2	1.1	0.1	1.4
1063		2330	2350	TATTTGGTGTTATAGTAGTGG	+	1	0.8	0.2	2
1064		2345	2365	TAGTGGTTGGGTATTGTTCTA	+	6.1	3.3	1.9	11.3
1065		2345	2365	TAGAACAATACCCAACCACTA	-	0.2	0.6	0.2	1
1066		2347	2367	TGTAGAACAATACCCAACCAC	-	0.4	0.4	0.4	1.2
1067		2366	2386	CACCATTGCCACCCATCTCTT	+	0.1	0.2	0.2	0.5
1068		2393	2413	CAGGAGGGATAGACAAGGAAG	-	0.2	0.1	0.2	0.5
1069
1070
1071	contig_1117475BEG2325END2576	2375	2395	AAGGAGAAGAAGAGATGGGTG	-	1.2	0.4	0.6	2.2	2377	AGAAGAGATGGGTGGCAATGG	contig_1117475BEG2325END2576
1072		2331	2351	ATTTGGTGTTATAGTAGTGGT	+	0.1	0.6	0.1	0.8
1073		2333	2353	TTGGTGTTATAGTAGTGGTTG	+	2.4	0.8	0.1	3.3
1074		2337	2357	TGTTATAGTAGTGGTTGGGTA	+	2.6	0.6	1.1	4.3
1075		2352	2372	AATGGTGTAGAACAATACCCA	-	0.1	0.4	0.2	0.7
1076		2356	2376	TATTGTTCTACACCATTGCCA	+	0.2	0.2	0.1	0.5
1077		2394	2414	TCAGGAGGGATAGACAAGGAA	-	1.2	0.2	0.2	1.6
1078		2398	2418	CAGCTCAGGAGGGATAGACAA	-	1	0.2	0.2	1.4
1079		2400	2420	TTCAGCTCAGGAGGGATAGAC	-	0.6	0.1	0.1	0.8
1080		2417	2437	TTACAAAGGTTAAAGAGTTCA	-	0.6	0.1	0.2	0.9
1081		2438	2458	AAAAGAACAGCAGTAGTGTTA	-	0.4	0.1	0.1	0.6
1082
1083
1084	contig_1117475BEG2325END2576	2380	2400	CAAGGAAGGAGAAGAAGAGAT	-	0.6	0.2	0.1	0.9	2403	TCAGGAGGGATAGACAAGGAA	contig_1117475BEG2325END2576
1085		2342	2362	TAGTAGTGGTTGGGTATTGTT	+	1	0.2	0.2	1.4
1086		2361	2381	ATGGGTGGCAATGGTGTAGAA	-	0.6	0.2	0.1	0.9
1087		2384	2404	TAGACAAGGAAGGAGAAGAAG	-	0.6	0.1	0.1	0.8
1088		2443	2463	AATGAAAAAGAACAGCAGTAG	-	0.6	0.2	0.1	0.9
1089
1090
1091	contig_1117475BEG2325END2576	2384	2404	TAGACAAGGAAGGAGAAGAAG	-	0.6	0.1	0.1	0.8	2407	CAGCTCAGGAGGGATAGACAA	contig_1117475BEG2325END2576
1092		2342	2362	TAGTAGTGGTTGGGTATTGTT	+	1	0.2	0.2	1.4
1093		2361	2381	ATGGGTGGCAATGGTGTAGAA	-	0.6	0.2	0.1	0.9
1094
1095
1096	contig_1117475BEG2325END2576	2393	2413	CAGGAGGGATAGACAAGGAAG	-	0.2	0.1	0.2	0.5	2395	GATAGACAAGGAAGGAGAAGA	contig_1117475BEG2325END2576
1097		2330	2350	TATTTGGTGTTATAGTAGTGG	+	1	0.8	0.2	2
1098		2332	2352	AACCACTACTATAACACCAAA	-	0.1	0.6	0.1	0.8
1099		2332	2352	TTTGGTGTTATAGTAGTGGTT	+	7.3	4.6	0.6	12.5
1100		2334	2354	TGGTGTTATAGTAGTGGTTGG	+	11.8	9.4	4.1	25.3
1101		2355	2375	GTATTGTTCTACACCATTGCC	+	0.1	0.4	0.1	0.6
1102		2395	2415	CTCAGGAGGGATAGACAAGGA	-	1	0.2	0.2	1.4
1103
1104
1105	contig_1117475BEG2325END2576	2395	2415	CTCAGGAGGGATAGACAAGGA	-	1	0.2	0.2	1.4	2397	GGGATAGACAAGGAAGGAGAA	contig_1117475BEG2325END2576
1106		2330	2350	TATTTGGTGTTATAGTAGTGG	+	1	0.8	0.2	2
1107		2332	2352	AACCACTACTATAACACCAAA	-	0.1	0.6	0.1	0.8
1108		2332	2352	TTTGGTGTTATAGTAGTGGTT	+	7.3	4.6	0.6	12.5
1109		2334	2354	TGGTGTTATAGTAGTGGTTGG	+	11.8	9.4	4.1	25.3
1110		2355	2375	GTATTGTTCTACACCATTGCC	+	0.1	0.4	0.1	0.6
1111		2393	2413	CAGGAGGGATAGACAAGGAAG	-	0.2	0.1	0.2	0.5
1112
1113
1114	contig_1117475BEG2325END2576	2400	2420	TTCAGCTCAGGAGGGATAGAC	-	0.6	0.1	0.1	0.8	2402	CAGGAGGGATAGACAAGGAAG	contig_1117475BEG2325END2576
1115		2337	2357	TGTTATAGTAGTGGTTGGGTA	+	2.6	0.6	1.1	4.3
1116		2339	2359	TTATAGTAGTGGTTGGGTATT	+	0.2	0.4	0.2	0.8
1117		2341	2361	ATAGTAGTGGTTGGGTATTGT	+	0.8	0.1	0.1	1
1118		2356	2376	TATTGTTCTACACCATTGCCA	+	0.2	0.2	0.1	0.5
1119		2398	2418	CAGCTCAGGAGGGATAGACAA	-	1	0.2	0.2	1.4
1120		2444	2464	AAATGAAAAAGAACAGCAGTA	-	0.2	0.1	0.2	0.5
1121
1122
1123	contig_1117645BEG985END1236	1045	1065	CCAAGTCTAGTAGAGATGATG	-	0.2	0.2	0.1	0.5	1047	TAGTAGAGATGATGATAATAA	contig_1117645BEG985END1236
1124		1003	1023	AAGACCAGGTGATGATGACCA	-	0.2	0.6	0.1	0.9
1125
1126
1127	contig_111874BEG1077END1328	1252	1272	TGAATTGGAGACTATTATGAA	-	0.1	0.1	0.4	0.6	1275	TGGCAGAAGATCCATGAATTG	contig_111874BEG1077END1328
1128
1129
1130	contig_112028BEG644END895	725	745	TCTAAACTTGGAACGGACAAG	-	0.1	0.2	0.2	0.5	727	TTGGAACGGACAAGCCAGATT	contig_112028BEG644END895
1131		723	743	TAAACTTGGAACGGACAAGCC	-	0.2	0.2	0.1	0.5
1132		727	747	ACTCTAAACTTGGAACGGACA	-	0.4	0.1	0.9	1.4
1133		729	749	TCACTCTAAACTTGGAACGGA	-	1	0.1	1.3	2.4
1134		729	749	TCCGTTCCAAGTTTAGAGTGA	+	0.2	0.1	0.2	0.5
1135		771	791	CTCTTGAGTCTCGTGGTTCCT	+	0.2	0.1	1.1	1.4
1136		809	829	GTGAGGCTGGTTTCACAGAGC	+	0.4	0.2	0.1	0.7
1137		851	871	ACAGTGGAAGGATTACAAGCT	+	0.2	0.1	0.4	0.7
1138		853	873	AGTGGAAGGATTACAAGCTTG	+	0.1	0.1	0.6	0.8
1139		855	875	TGGAAGGATTACAAGCTTGAT	+	0.2	0.1	1.1	1.4
1140		874	894	CAATGTTGGATCGGAGTGGAT	-	0.1	0.2	1.7	2
1141
1142
1143	contig_112028BEG644END895	727	747	ACTCTAAACTTGGAACGGACA	-	0.4	0.1	0.9	1.4	729	ACTTGGAACGGACAAGCCAGA	contig_112028BEG644END895
1144		725	745	TCTAAACTTGGAACGGACAAG	-	0.1	0.2	0.2	0.5
1145		729	749	TCACTCTAAACTTGGAACGGA	-	1	0.1	1.3	2.4
1146		729	749	TCCGTTCCAAGTTTAGAGTGA	+	0.2	0.1	0.2	0.5
1147		771	791	CTCTTGAGTCTCGTGGTTCCT	+	0.2	0.1	1.1	1.4
1148		773	793	TCAGGAACCACGAGACTCAAG	-	0.8	0.1	1.9	2.8
1149		809	829	GTGAGGCTGGTTTCACAGAGC	+	0.4	0.2	0.1	0.7
1150		815	835	CTGGTTTCACAGAGCAGCGAA	+	0.1	0.8	0.1	1
1151		851	871	ACAGTGGAAGGATTACAAGCT	+	0.2	0.1	0.4	0.7
1152		853	873	AGTGGAAGGATTACAAGCTTG	+	0.1	0.1	0.6	0.8
1153		855	875	TGGAAGGATTACAAGCTTGAT	+	0.2	0.1	1.1	1.4
1154		874	894	CAATGTTGGATCGGAGTGGAT	-	0.1	0.2	1.7	2
1155
1156
1157	contig_112028BEG644END895	729	749	TCCGTTCCAAGTTTAGAGTGA	+	0.2	0.1	0.2	0.5	729	ACTTGGAACGGACAAGCCAGA	contig_112028BEG644END895
1158		727	747	ACTCTAAACTTGGAACGGACA	-	0.4	0.1	0.9	1.4
1159		729	749	TCACTCTAAACTTGGAACGGA	-	1	0.1	1.3	2.4
1160		771	791	CTCTTGAGTCTCGTGGTTCCT	+	0.2	0.1	1.1	1.4
1161		773	793	TCAGGAACCACGAGACTCAAG	-	0.8	0.1	1.9	2.8
1162		815	835	CTGGTTTCACAGAGCAGCGAA	+	0.1	0.8	0.1	1
1163		853	873	AGTGGAAGGATTACAAGCTTG	+	0.1	0.1	0.6	0.8
1164		855	875	TGGAAGGATTACAAGCTTGAT	+	0.2	0.1	1.1	1.4
1165		874	894	CAATGTTGGATCGGAGTGGAT	-	0.1	0.2	1.7	2
1166
1167
1168	contig_1121791BEG1028END1279	1032	1052	TCTTCATCATCATTCCACTCA	+	0.4	0.1	0.1	0.6	1053	TGATTTGTGGAATGAGTGGAA	contig_1121791BEG1028END1279
1169		1114	1134	CAACCAAAGATGAAAGAGCAA	-	0.4	0.2	0.4	1
1170		1177	1197	TTCCAGATATAGGCGAAATTC	-	0.2	0.8	0.1	1.1
1171
1172
1173	contig_1122036BEG2855END3106	2923	2943	TGGCTCAACTCTCGGCTTGGA	-	0.1	0.4	0.1	0.6	2925	ACTCTCGGCTTGGAATGGGCC	contig_1122036BEG2855END3106
1174		2862	2882	ATGGTACACAGGTTCGTTTCG	+	0.4	0.1	0.1	0.6
1175		2923	2943	TCCAAGCCGAGAGTTGAGCCA	+	0.6	0.2	0.2	1
1176		2967	2987	TTCTCGTGGGTCTTAGAGCGG	+	0.1	0.4	0.1	0.6
1177		3005	3025	TGGATTCACAGAGCAGCGAAT	+	0.4	0.1	0.1	0.6
1178
1179
1180	contig_118054BEG1624END1875	1626	1646	AAACAGTAGGCTTCCCAATGT	+	1.6	0.8	0.8	3.2	1647	TTGGCAGTAAGAACATTGGGA	contig_118054BEG1624END1875
1181		1729	1749	AAAATGGGCTTTTAATGATGG	-	2.2	0.6	0.6	3.4
1182
1183
1184	contig_125406BEG2653END2904	2696	2716	CGGAAATACAAGAACCGGTAC	+	0.6	0.6	1.5	2.7	2717	TCGAATTGTCGAGTACCGGTT	contig_125406BEG2653END2904
1185		2782	2802	AGAGGCAACGACTACAACTCC	+	0.2	0.1	0.6	0.9
1186		2799	2819	CCGAATAAGTAAGGTGTGGAG	-	0.1	0.1	0.6	0.8
1187		2820	2840	TGAAAATCGGACATGGTATCA	-	0.8	0.6	3.8	5.2
1188		2822	2842	ATACCATGTCCGATTTTCATA	+	0.1	0.1	0.6	0.8
1189		2822	2842	TATGAAAATCGGACATGGTAT	-	0.6	0.1	1.3	2
1190		2824	2844	GCTATGAAAATCGGACATGGT	-	0.1	0.1	0.4	0.6
1191		2864	2884	AGTGGATGAGTCAATTTTTCG	+	0.1	0.1	1.3	1.5
1192
1193
1194	contig_125406BEG2653END2904	2785	2805	TGTGGAGTTGTAGTCGTTGCC	-	0.2	0.1	0.6	0.9	2808	CCGAATAAGTAAGGTGTGGAG	contig_125406BEG2653END2904
1195		2726	2746	CGAAGGGAAATGAGACGGTCT	+	0.2	0.4	0.8	1.4
1196		2825	2845	CGCTATGAAAATCGGACATGG	-	0.2	0.2	0.6	1
1197
1198
1199	contig_125406BEG2653END2904	2824	2844	GCTATGAAAATCGGACATGGT	-	0.1	0.1	0.4	0.6	2826	AAATCGGACATGGTATCACCG	contig_125406BEG2653END2904
1200		2696	2716	CGGAAATACAAGAACCGGTAC	+	0.6	0.6	1.5	2.7
1201		2782	2802	AGAGGCAACGACTACAACTCC	+	0.2	0.1	0.6	0.9
1202		2822	2842	ATACCATGTCCGATTTTCATA	+	0.1	0.1	0.6	0.8
1203		2822	2842	TATGAAAATCGGACATGGTAT	-	0.6	0.1	1.3	2
1204		2828	2848	CTGCGCTATGAAAATCGGACA	-	0.2	0.4	3	3.6
1205		2864	2884	AGTGGATGAGTCAATTTTTCG	+	0.1	0.1	1.3	1.5
1206
1207
1208	contig_125406BEG2653END2904	2825	2845	CGCTATGAAAATCGGACATGG	-	0.2	0.2	0.6	1	2827	AAAATCGGACATGGTATCACC	contig_125406BEG2653END2904
1209		2785	2805	TGTGGAGTTGTAGTCGTTGCC	-	0.2	0.1	0.6	0.9
1210		2823	2843	CTATGAAAATCGGACATGGTA	-	0.2	0.1	0.2	0.5
1211
1212
1213	contig_125406BEG2653END2904	2828	2848	CTGCGCTATGAAAATCGGACA	-	0.2	0.4	3	3.6	2830	ATGAAAATCGGACATGGTATC	contig_125406BEG2653END2904
1214		2704	2724	CAAGAACCGGTACTCGACAAT	+	0.1	0.2	0.8	1.1
1215		2725	2745	TCGAAGGGAAATGAGACGGTC	+	0.6	0.1	0.4	1.1
1216
1217
1218	contig_132993BEG1615END1866	1652	1672	TTAGACCAAAAAACAGGGCTT	+	0.6	0.1	0.1	0.8	1673	CTAATCGGATCCAAGCCCTGT	contig_132993BEG1615END1866
1219
1220
1221	contig_140106BEG522END773	697	717	TGAATTGGAGACTATTATGAA	-	0.1	0.1	0.4	0.6	720	TGGCAGAAGATCCATGAATTG	contig_140106BEG522END773
1222
1223
1224	contig_149497BEG96END347	175	195	AGGATGTGTATAATAGGTTAA	-	0.1	0.1	1.5	1.7	198	AACGACCATAATGAAGGATGT	contig_149497BEG96END347
1225		156	176	AATCCGAGAAGCTAAGTTCAA	-	0.1	0.4	0.1	0.6
1226		158	178	TTAATCCGAGAAGCTAAGTTC	-	0.1	0.4	0.1	0.6
1227
1228
1229	contig_206817BEG22END273	26	46	TGCAGTGTCGACGTCGCGGAG	-	2.4	0.8	0.4	3.6	49	CATGTTGAGAGCCATGCAGTG	contig_206817BEG22END273
1230		24	44	CAGTGTCGACGTCGCGGAGGA	-	0.1	0.2	0.4	0.7
1231		28	48	CATGCAGTGTCGACGTCGCGG	-	0.1	0.4	0.2	0.7
1232		28	48	CCGCGACGTCGACACTGCATG	+	0.2	0.1	0.2	0.5
1233		87	107	CAGAGCACGAGCATCGTCCGT	+	0.2	0.2	0.2	0.6
1234
1235
1236	contig_206817BEG22END273	28	48	CCGCGACGTCGACACTGCATG	+	0.2	0.1	0.2	0.5	49	CATGTTGAGAGCCATGCAGTG	contig_206817BEG22END273
1237		26	46	TGCAGTGTCGACGTCGCGGAG	-	2.4	0.8	0.4	3.6
1238		28	48	CATGCAGTGTCGACGTCGCGG	-	0.1	0.4	0.2	0.7
1239
1240
1241	contig_21018BEG1338END1589	1370	1390	TACATCATCTAGAACAAGCAA	+	0.4	0.2	0.1	0.7	1370	CTAGATGATGTATGGAATGAA	contig_21018BEG1338END1589
1242		1351	1371	TATGGAATGAAAATCAAGCAA	-	0.1	0.4	0.1	0.6
1243		1515	1535	ATGGATTTGTGTTTCGGAGGA	-	0.1	0.4	0.1	0.6
1244		1517	1537	ATATGGATTTGTGTTTCGGAG	-	0.2	0.1	0.2	0.5
1245		1519	1539	AGATATGGATTTGTGTTTCGG	-	0.2	0.1	0.6	0.9
1246		1557	1577	TTAACTCGATTGTCATTATAC	+	0.2	0.1	0.2	0.5
1247
1248
1249	contig_21018BEG1338END1589	1524	1544	ATTGAAGATATGGATTTGTGT	-	0.4	0.1	0.1	0.6	1526	ATATGGATTTGTGTTTCGGAG	contig_21018BEG1338END1589
1250		1356	1376	TGATGTATGGAATGAAAATCA	-	0.4	0.1	0.1	0.6
1251		1377	1397	TCTAGAACAAGCAAAAACTTC	+	1.8	0.8	0.4	3
1252		1379	1399	TAGAACAAGCAAAAACTTCTT	+	0.2	0.2	0.1	0.5
1253		1398	1418	TTATCATTCAAAAGACTTCAC	+	0.4	0.1	0.1	0.6
1254
1255
1256	contig_21018BEG1338END1589	1553	1573	TCTATTAACTCGATTGTCATT	+	0.2	0.2	0.1	0.5	1553	CGAGTTAATAGACATTTCCCA	contig_21018BEG1338END1589
1257		1387	1407	TGAATGATAAGAAGTTTTTGC	-	0.2	0.2	0.1	0.5
1258		1404	1424	TTCAAAAGACTTCACAAACAA	+	0.2	0.2	0.1	0.5
1259		1408	1428	AAAATTGTTTGTGAAGTCTTT	-	0.2	0.2	0.4	0.8
1260
1261
1262	contig_215572BEG144END395	151	171	AAAGATTCTCGGCATGGAAAT	+	0.4	0.2	0.1	0.7	172	CTATCTCTCCATATTTCCATG	contig_215572BEG144END395
1263
1264
1265	contig_23997BEG2465END2716	2506	2526	ATCTCCACATTTAGGCTCGGC	+	0.4	0.1	0.1	0.6	2527	TGCTGAGAAGATGCCGAGCCT	contig_23997BEG2465END2716
1266		2546	2566	AAGTTACCCTCGGAGGCTGCA	-	0.1	0.2	0.2	0.5
1267
1268
1269	contig_246598BEG18END269	25	45	TACGATGTTGGAAAGATTCAA	-	0.4	0.2	0.1	0.7	27	TTGGAAAGATTCAAAATAGGA	contig_246598BEG18END269
1270		25	45	TTGAATCTTTCCAACATCGTA	+	0.1	0.2	0.2	0.5
1271
1272
1273	contig_252078BEG30END281	58	78	AATCTCTAGGCATACATGTTG	+	0.2	0.4	0.1	0.7	79	TGATGTGGCTTACAACATGTA	contig_252078BEG30END281
1274		56	76	TCAATCTCTAGGCATACATGT	+	0.4	0.2	0.1	0.7
1275
1276
1277	contig_27310BEG1863END2114	1923	1943	AATTTGGTGCTATCCTACCTG	+	0.1	0.4	0.1	0.6	1944	AAAAAAGAAGCTCAGGTAGGA	contig_27310BEG1863END2114
1278		1902	1922	AAGATGAACAAGTGGCAATGG	-	1.4	0.4	0.1	1.9
1279		1904	1924	ATTGCCACTTGTTCATCTTAA	+	0.2	0.4	0.1	0.7
1280		1904	1924	TTAAGATGAACAAGTGGCAAT	-	2.8	1	0.1	3.9
1281		1923	1943	CAGGTAGGATAGCACCAAATT	-	0.2	0.2	0.1	0.5
1282		1925	1945	CTCAGGTAGGATAGCACCAAA	-	1.4	1.3	0.1	2.8
1283		1965	1985	TTCTTAGTATTTTTTTCTTTC	+	0.2	0.2	0.1	0.5
1284		2005	2025	CTTACAAGGTCAAGAAGATTA	-	0.4	0.2	0.1	0.7
1285		2007	2027	ATCTTCTTGACCTTGTAAGAC	+	0.2	1.1	0.1	1.4
1286		2009	2029	AGGTCTTACAAGGTCAAGAAG	-	0.1	0.4	0.1	0.6
1287		2009	2029	CTTCTTGACCTTGTAAGACCT	+	6.3	9	0.8	16.1
1288		2026	2046	CTTACAAGGTCAAGAAAAGGT	-	0.8	0.1	0.1	1
1289		2028	2048	CTTTTCTTGACCTTGTAAGAC	+	1	4.6	0.1	5.7
1290		2030	2050	TTTCTTGACCTTGTAAGACCC	+	7.9	9.8	1.1	18.8
1291		2070	2090	ATAGACAAGGAAGGAGAAGAA	-	21.5	5.9	3.8	31.2
1292
1293
1294	contig_27310BEG1863END2114	1923	1943	CAGGTAGGATAGCACCAAATT	-	0.2	0.2	0.1	0.5	1946	TAAAAAAAGAAGCTCAGGTAG	contig_27310BEG1863END2114
1295		1902	1922	AAGATGAACAAGTGGCAATGG	-	1.4	0.4	0.1	1.9
1296		1904	1924	ATTGCCACTTGTTCATCTTAA	+	0.2	0.4	0.1	0.7
1297		1904	1924	TTAAGATGAACAAGTGGCAAT	-	2.8	1	0.1	3.9
1298		1923	1943	AATTTGGTGCTATCCTACCTG	+	0.1	0.4	0.1	0.6
1299		1925	1945	CTCAGGTAGGATAGCACCAAA	-	1.4	1.3	0.1	2.8
1300		1965	1985	TTCTTAGTATTTTTTTCTTTC	+	0.2	0.2	0.1	0.5
1301		2005	2025	CTTACAAGGTCAAGAAGATTA	-	0.4	0.2	0.1	0.7
1302		2007	2027	ATCTTCTTGACCTTGTAAGAC	+	0.2	1.1	0.1	1.4
1303		2009	2029	AGGTCTTACAAGGTCAAGAAG	-	0.1	0.4	0.1	0.6
1304		2009	2029	CTTCTTGACCTTGTAAGACCT	+	6.3	9	0.8	16.1
1305		2011	2031	TCTTGACCTTGTAAGACCTTT	+	352.1	730.3	203	1285.4
1306		2026	2046	CTTACAAGGTCAAGAAAAGGT	-	0.8	0.1	0.1	1
1307		2028	2048	CTTTTCTTGACCTTGTAAGAC	+	1	4.6	0.1	5.7
1308		2030	2050	TTTCTTGACCTTGTAAGACCC	+	7.9	9.8	1.1	18.8
1309		2032	2052	TCTTGACCTTGTAAGACCCAG	+	41.2	28.1	0.6	69.9
1310		2053	2073	AGAAGAGTTGGAAATACTGGA	-	7.1	1.1	0.1	8.3
1311		2053	2073	TCCAGTATTTCCAACTCTTCT	+	0.4	0.2	0.2	0.8
1312		2070	2090	ATAGACAAGGAAGGAGAAGAA	-	21.5	5.9	3.8	31.2
1313
1314
1315	contig_27310BEG1863END2114	1932	1952	AAAGAAGCTCAGGTAGGATAG	-	4.9	2.9	0.2	8	1934	CTCAGGTAGGATAGCACCAAA	contig_27310BEG1863END2114
1316		1934	1954	AAAAAGAAGCTCAGGTAGGAT	-	5.7	0.8	0.1	6.6
1317		1995	2015	TATAAAATATTAATCTTCTTG	+	0.4	1.3	0.1	1.8
1318		1997	2017	TAAAATATTAATCTTCTTGAC	+	0.8	0.2	0.1	1.1
1319		2014	2034	TGACCTTGTAAGACCTTTTCT	+	294.7	293.3	8.7	596.7
1320		2016	2036	CAAGAAAAGGTCTTACAAGGT	-	1	0.6	0.1	1.7
1321		2016	2036	ACCTTGTAAGACCTTTTCTTG	+	0.4	0.1	0.1	0.6
1322		2018	2038	CTTGTAAGACCTTTTCTTGAC	+	0.4	0.2	0.1	0.7
1323		2035	2055	TGACCTTGTAAGACCCAGTCC	+	22.3	11.9	0.8	35
1324		2037	2057	CTGGACTGGGTCTTACAAGGT	-	0.8	0.8	0.2	1.8
1325		2037	2057	ACCTTGTAAGACCCAGTCCAG	+	1.4	0.2	0.1	1.7
1326		2039	2059	TACTGGACTGGGTCTTACAAG	-	0.6	0.4	0.1	1.1
1327		2079	2099	TCAGGAGGGATAGACAAGGAA	-	1.2	0.2	0.2	1.6
1328		2083	2103	CAGCTCAGGAGGGATAGACAA	-	1	0.2	0.2	1.4
1329
1330
1331	contig_27310BEG1863END2114	1994	2014	ATATAAAATATTAATCTTCTT	+	2.2	1.5	0.1	3.8	2015	TCTTACAAGGTCAAGAAGATT	contig_27310BEG1863END2114
1332		1908	1928	CAAATTAAGATGAACAAGTGG	-	0.8	0.2	0.1	1.1
1333		1933	1953	AAAAGAAGCTCAGGTAGGATA	-	2.4	0.6	0.1	3.1
1334		1996	2016	TCAAGAAGATTAATATTTTAT	-	3.5	0.6	0.1	4.2
1335		2013	2033	TTGACCTTGTAAGACCTTTTC	+	23	16.3	0.6	39.9
1336		2017	2037	CCTTGTAAGACCTTTTCTTGA	+	0.4	0.4	0.1	0.9
1337		2017	2037	TCAAGAAAAGGTCTTACAAGG	-	0.4	0.6	0.1	1.1
1338		2034	2054	TTGACCTTGTAAGACCCAGTC	+	3.2	4.6	0.2	8
1339		2036	2056	TGGACTGGGTCTTACAAGGTC	-	0.4	0.1	0.1	0.6
1340		2038	2058	ACTGGACTGGGTCTTACAAGG	-	0.2	0.2	0.1	0.5
1341		2078	2098	CAGGAGGGATAGACAAGGAAG	-	0.2	0.1	0.2	0.5
1342		2080	2100	CTCAGGAGGGATAGACAAGGA	-	1	0.2	0.2	1.4
1343
1344
1345	contig_27310BEG1863END2114	1996	2016	TCAAGAAGATTAATATTTTAT	-	3.5	0.6	0.1	4.2	2019	TGGGTCTTACAAGGTCAAGAA	contig_27310BEG1863END2114
1346		1872	1892	ATGAATTCCAATTCGGTGCAG	+	0.6	0.6	0.1	1.3
1347		1893	1913	AAGTGGCAATGGAGGTGGCAG	-	0.2	0.2	0.1	0.5
1348		1933	1953	AAAAGAAGCTCAGGTAGGATA	-	2.4	0.6	0.1	3.1
1349		1935	1955	TCCTACCTGAGCTTCTTTTTT	+	0.2	0.4	0.1	0.7
1350		1935	1955	AAAAAAGAAGCTCAGGTAGGA	-	0.2	0.2	0.1	0.5
1351		1937	1957	TAAAAAAAGAAGCTCAGGTAG	-	0.4	0.6	0.1	1.1
1352		1994	2014	ATATAAAATATTAATCTTCTT	+	2.2	1.5	0.1	3.8
1353		2000	2020	AATATTAATCTTCTTGACCTT	+	0.4	0.1	0.1	0.6
1354		2000	2020	AAGGTCAAGAAGATTAATATT	-	0.6	0.2	0.1	0.9
1355		2017	2037	CCTTGTAAGACCTTTTCTTGA	+	0.4	0.4	0.1	0.9
1356		2017	2037	TCAAGAAAAGGTCTTACAAGG	-	0.4	0.6	0.1	1.1
1357		2019	2039	TTGTAAGACCTTTTCTTGACC	+	1	0.4	0.1	1.5
1358		2036	2056	TGGACTGGGTCTTACAAGGTC	-	0.4	0.1	0.1	0.6
1359		2038	2058	ACTGGACTGGGTCTTACAAGG	-	0.2	0.2	0.1	0.5
1360		2040	2060	TTGTAAGACCCAGTCCAGTAT	+	6.3	1	0.1	7.4
1361		2040	2060	ATACTGGACTGGGTCTTACAA	-	1.8	0.6	0.1	2.5
1362		2078	2098	CAGGAGGGATAGACAAGGAAG	-	0.2	0.1	0.2	0.5
1363		2080	2100	CTCAGGAGGGATAGACAAGGA	-	1	0.2	0.2	1.4
1364
1365
1366	contig_27310BEG1863END2114	1997	2017	TAAAATATTAATCTTCTTGAC	+	0.8	0.2	0.1	1.1	2018	AGGTCTTACAAGGTCAAGAAG	contig_27310BEG1863END2114
1367		1932	1952	AAAGAAGCTCAGGTAGGATAG	-	4.9	2.9	0.2	8
1368		1934	1954	AAAAAGAAGCTCAGGTAGGAT	-	5.7	0.8	0.1	6.6
1369		1995	2015	TATAAAATATTAATCTTCTTG	+	0.4	1.3	0.1	1.8
1370		2016	2036	CAAGAAAAGGTCTTACAAGGT	-	1	0.6	0.1	1.7
1371		2016	2036	ACCTTGTAAGACCTTTTCTTG	+	0.4	0.1	0.1	0.6
1372		2018	2038	CTTGTAAGACCTTTTCTTGAC	+	0.4	0.2	0.1	0.7
1373		2037	2057	CTGGACTGGGTCTTACAAGGT	-	0.8	0.8	0.2	1.8
1374		2037	2057	ACCTTGTAAGACCCAGTCCAG	+	1.4	0.2	0.1	1.7
1375		2039	2059	TACTGGACTGGGTCTTACAAG	-	0.6	0.4	0.1	1.1
1376		2079	2099	TCAGGAGGGATAGACAAGGAA	-	1.2	0.2	0.2	1.6
1377		2083	2103	CAGCTCAGGAGGGATAGACAA	-	1	0.2	0.2	1.4
1378
1379
1380	contig_27310BEG1863END2114	2001	2021	CAAGGTCAAGAAGATTAATAT	-	3	0.6	0.1	3.7	2024	TGGACTGGGTCTTACAAGGTC	contig_27310BEG1863END2114
1381		1938	1958	ATAAAAAAAGAAGCTCAGGTA	-	0.8	0.2	0.1	1.1
1382		2001	2021	ATATTAATCTTCTTGACCTTG	+	0.6	1	0.1	1.7
1383		2003	2023	TACAAGGTCAAGAAGATTAAT	-	4.1	0.8	0.1	5
1384		2003	2023	ATTAATCTTCTTGACCTTGTA	+	0.2	0.2	0.1	0.5
1385		2005	2025	CTTACAAGGTCAAGAAGATTA	-	0.4	0.2	0.1	0.7
1386		2026	2046	CTTACAAGGTCAAGAAAAGGT	-	0.8	0.1	0.1	1
1387		2083	2103	CAGCTCAGGAGGGATAGACAA	-	1	0.2	0.2	1.4
1388
1389
1390	contig_27310BEG1863END2114	2002	2022	ACAAGGTCAAGAAGATTAATA	-	0.4	0.1	0.1	0.6	2025	CAAGAAAAGGTCTTACAAGGT	contig_27310BEG1863END2114
1391		1876	1896	ATTCCAATTCGGTGCAGCTGC	+	0.2	0.2	0.1	0.5
1392		1880	1900	CAATTCGGTGCAGCTGCCACC	+	0.2	0.2	0.1	0.5
1393		1937	1957	TAAAAAAAGAAGCTCAGGTAG	-	0.4	0.6	0.1	1.1
1394		2000	2020	AATATTAATCTTCTTGACCTT	+	0.4	0.1	0.1	0.6
1395		2000	2020	AAGGTCAAGAAGATTAATATT	-	0.6	0.2	0.1	0.9
1396		2002	2022	TATTAATCTTCTTGACCTTGT	+	0.6	1.1	0.1	1.8
1397		2004	2024	TTACAAGGTCAAGAAGATTAA	-	4.5	1.1	0.1	5.7
1398		2006	2026	TCTTACAAGGTCAAGAAGATT	-	0.4	0.1	0.1	0.6
1399		2023	2043	ACAAGGTCAAGAAAAGGTCTT	-	0.2	0.2	0.1	0.5
1400		2023	2043	AAGACCTTTTCTTGACCTTGT	+	1	1	0.1	2.1
1401		2025	2045	TTACAAGGTCAAGAAAAGGTC	-	0.4	0.1	0.1	0.6
1402		2027	2047	TCTTACAAGGTCAAGAAAAGG	-	0.1	0.2	0.2	0.5
1403		2027	2047	CCTTTTCTTGACCTTGTAAGA	+	0.2	0.6	0.1	0.9
1404		2065	2085	CAAGGAAGGAGAAGAAGAGTT	-	2.6	1.1	0.1	3.8
1405		2069	2089	TAGACAAGGAAGGAGAAGAAG	-	0.6	0.1	0.1	0.8
1406
1407
1408	contig_27310BEG1863END2114	2003	2023	ATTAATCTTCTTGACCTTGTA	+	0.2	0.2	0.1	0.5	2024	TGGACTGGGTCTTACAAGGTC	contig_27310BEG1863END2114
1409		1938	1958	ATAAAAAAAGAAGCTCAGGTA	-	0.8	0.2	0.1	1.1
1410		2001	2021	ATATTAATCTTCTTGACCTTG	+	0.6	1	0.1	1.7
1411		2001	2021	CAAGGTCAAGAAGATTAATAT	-	3	0.6	0.1	3.7
1412		2003	2023	TACAAGGTCAAGAAGATTAAT	-	4.1	0.8	0.1	5
1413		2005	2025	CTTACAAGGTCAAGAAGATTA	-	0.4	0.2	0.1	0.7
1414		2026	2046	CTTACAAGGTCAAGAAAAGGT	-	0.8	0.1	0.1	1
1415
1416
1417	contig_27310BEG1863END2114	2003	2023	TACAAGGTCAAGAAGATTAAT	-	4.1	0.8	0.1	5	2005	TCAAGAAGATTAATATTTTAT	contig_27310BEG1863END2114
1418		1902	1922	AAGATGAACAAGTGGCAATGG	-	1.4	0.4	0.1	1.9
1419		1923	1943	CAGGTAGGATAGCACCAAATT	-	0.2	0.2	0.1	0.5
1420		1923	1943	AATTTGGTGCTATCCTACCTG	+	0.1	0.4	0.1	0.6
1421		1938	1958	ATAAAAAAAGAAGCTCAGGTA	-	0.8	0.2	0.1	1.1
1422		1965	1985	TTCTTAGTATTTTTTTCTTTC	+	0.2	0.2	0.1	0.5
1423		2001	2021	ATATTAATCTTCTTGACCTTG	+	0.6	1	0.1	1.7
1424		2001	2021	CAAGGTCAAGAAGATTAATAT	-	3	0.6	0.1	3.7
1425		2003	2023	ATTAATCTTCTTGACCTTGTA	+	0.2	0.2	0.1	0.5
1426		2005	2025	CTTACAAGGTCAAGAAGATTA	-	0.4	0.2	0.1	0.7
1427		2007	2027	ATCTTCTTGACCTTGTAAGAC	+	0.2	1.1	0.1	1.4
1428		2026	2046	CTTACAAGGTCAAGAAAAGGT	-	0.8	0.1	0.1	1
1429		2028	2048	CTTTTCTTGACCTTGTAAGAC	+	1	4.6	0.1	5.7
1430		2070	2090	ATAGACAAGGAAGGAGAAGAA	-	21.5	5.9	3.8	31.2
1431
1432
1433	contig_27310BEG1863END2114	2009	2029	AGGTCTTACAAGGTCAAGAAG	-	0.1	0.4	0.1	0.6	2011	ACAAGGTCAAGAAGATTAATA	contig_27310BEG1863END2114
1434		1902	1922	AAGATGAACAAGTGGCAATGG	-	1.4	0.4	0.1	1.9
1435		1904	1924	ATTGCCACTTGTTCATCTTAA	+	0.2	0.4	0.1	0.7
1436		1904	1924	TTAAGATGAACAAGTGGCAAT	-	2.8	1	0.1	3.9
1437		1908	1928	CAAATTAAGATGAACAAGTGG	-	0.8	0.2	0.1	1.1
1438		1923	1943	CAGGTAGGATAGCACCAAATT	-	0.2	0.2	0.1	0.5
1439		1923	1943	AATTTGGTGCTATCCTACCTG	+	0.1	0.4	0.1	0.6
1440		1925	1945	CTCAGGTAGGATAGCACCAAA	-	1.4	1.3	0.1	2.8
1441		1965	1985	TTCTTAGTATTTTTTTCTTTC	+	0.2	0.2	0.1	0.5
1442		2007	2027	ATCTTCTTGACCTTGTAAGAC	+	0.2	1.1	0.1	1.4
1443		2009	2029	CTTCTTGACCTTGTAAGACCT	+	6.3	9	0.8	16.1
1444		2011	2031	TCTTGACCTTGTAAGACCTTT	+	352.1	730.3	203	1285.4
1445		2013	2033	TTGACCTTGTAAGACCTTTTC	+	23	16.3	0.6	39.9
1446		2028	2048	CTTTTCTTGACCTTGTAAGAC	+	1	4.6	0.1	5.7
1447		2030	2050	TTTCTTGACCTTGTAAGACCC	+	7.9	9.8	1.1	18.8
1448		2032	2052	TCTTGACCTTGTAAGACCCAG	+	41.2	28.1	0.6	69.9
1449		2034	2054	TTGACCTTGTAAGACCCAGTC	+	3.2	4.6	0.2	8
1450		2053	2073	AGAAGAGTTGGAAATACTGGA	-	7.1	1.1	0.1	8.3
1451		2053	2073	TCCAGTATTTCCAACTCTTCT	+	0.4	0.2	0.2	0.8
1452		2070	2090	ATAGACAAGGAAGGAGAAGAA	-	21.5	5.9	3.8	31.2
1453
1454
1455	contig_27310BEG1863END2114	2009	2029	CTTCTTGACCTTGTAAGACCT	+	6.3	9	0.8	16.1	2009	AAGGTCAAGAAGATTAATATT	contig_27310BEG1863END2114
1456		1902	1922	AAGATGAACAAGTGGCAATGG	-	1.4	0.4	0.1	1.9
1457		1904	1924	ATTGCCACTTGTTCATCTTAA	+	0.2	0.4	0.1	0.7
1458		1904	1924	TTAAGATGAACAAGTGGCAAT	-	2.8	1	0.1	3.9
1459		1923	1943	CAGGTAGGATAGCACCAAATT	-	0.2	0.2	0.1	0.5
1460		1923	1943	AATTTGGTGCTATCCTACCTG	+	0.1	0.4	0.1	0.6
1461		1925	1945	CTCAGGTAGGATAGCACCAAA	-	1.4	1.3	0.1	2.8
1462		1965	1985	TTCTTAGTATTTTTTTCTTTC	+	0.2	0.2	0.1	0.5
1463		2007	2027	ATCTTCTTGACCTTGTAAGAC	+	0.2	1.1	0.1	1.4
1464		2009	2029	AGGTCTTACAAGGTCAAGAAG	-	0.1	0.4	0.1	0.6
1465		2011	2031	TCTTGACCTTGTAAGACCTTT	+	352.1	730.3	203	1285.4
1466		2028	2048	CTTTTCTTGACCTTGTAAGAC	+	1	4.6	0.1	5.7
1467		2030	2050	TTTCTTGACCTTGTAAGACCC	+	7.9	9.8	1.1	18.8
1468		2032	2052	TCTTGACCTTGTAAGACCCAG	+	41.2	28.1	0.6	69.9
1469		2053	2073	AGAAGAGTTGGAAATACTGGA	-	7.1	1.1	0.1	8.3
1470		2053	2073	TCCAGTATTTCCAACTCTTCT	+	0.4	0.2	0.2	0.8
1471		2070	2090	ATAGACAAGGAAGGAGAAGAA	-	21.5	5.9	3.8	31.2
1472
1473
1474	contig_27310BEG1863END2114	2011	2031	TCTTGACCTTGTAAGACCTTT	+	352.1	730.3	203	1285.4	2011	ACAAGGTCAAGAAGATTAATA	contig_27310BEG1863END2114
1475		1904	1924	ATTGCCACTTGTTCATCTTAA	+	0.2	0.4	0.1	0.7
1476		1904	1924	TTAAGATGAACAAGTGGCAAT	-	2.8	1	0.1	3.9
1477		1908	1928	CAAATTAAGATGAACAAGTGG	-	0.8	0.2	0.1	1.1
1478		1925	1945	CTCAGGTAGGATAGCACCAAA	-	1.4	1.3	0.1	2.8
1479		2009	2029	AGGTCTTACAAGGTCAAGAAG	-	0.1	0.4	0.1	0.6
1480		2009	2029	CTTCTTGACCTTGTAAGACCT	+	6.3	9	0.8	16.1
1481		2013	2033	TTGACCTTGTAAGACCTTTTC	+	23	16.3	0.6	39.9
1482		2030	2050	TTTCTTGACCTTGTAAGACCC	+	7.9	9.8	1.1	18.8
1483		2032	2052	TCTTGACCTTGTAAGACCCAG	+	41.2	28.1	0.6	69.9
1484		2034	2054	TTGACCTTGTAAGACCCAGTC	+	3.2	4.6	0.2	8
1485		2053	2073	AGAAGAGTTGGAAATACTGGA	-	7.1	1.1	0.1	8.3
1486		2053	2073	TCCAGTATTTCCAACTCTTCT	+	0.4	0.2	0.2	0.8
1487
1488
1489	contig_27310BEG1863END2114	2012	2032	CTTGACCTTGTAAGACCTTTT	+	2.6	6.9	1.3	10.8	2033	TACAAGGTCAAGAAGATTAAT	contig_27310BEG1863END2114
1490		2014	2034	TGACCTTGTAAGACCTTTTCT	+	294.7	293.3	8.7	596.7
1491		2035	2055	TGACCTTGTAAGACCCAGTCC	+	22.3	11.9	0.8	35
1492		2054	2074	AAGAAGAGTTGGAAATACTGG	-	0.8	0.4	0.1	1.3
1493
1494
1495	contig_27310BEG1863END2114	2013	2033	TTGACCTTGTAAGACCTTTTC	+	23	16.3	0.6	39.9	2034	TTACAAGGTCAAGAAGATTAA	contig_27310BEG1863END2114
1496		1908	1928	CAAATTAAGATGAACAAGTGG	-	0.8	0.2	0.1	1.1
1497		1994	2014	ATATAAAATATTAATCTTCTT	+	2.2	1.5	0.1	3.8
1498		2011	2031	TCTTGACCTTGTAAGACCTTT	+	352.1	730.3	203	1285.4
1499		2032	2052	TCTTGACCTTGTAAGACCCAG	+	41.2	28.1	0.6	69.9
1500		2034	2054	TTGACCTTGTAAGACCCAGTC	+	3.2	4.6	0.2	8
1501		2036	2056	TGGACTGGGTCTTACAAGGTC	-	0.4	0.1	0.1	0.6
1502		2053	2073	AGAAGAGTTGGAAATACTGGA	-	7.1	1.1	0.1	8.3
1503		2053	2073	TCCAGTATTTCCAACTCTTCT	+	0.4	0.2	0.2	0.8
1504		2078	2098	CAGGAGGGATAGACAAGGAAG	-	0.2	0.1	0.2	0.5
1505
1506
1507	contig_27310BEG1863END2114	2014	2034	TGACCTTGTAAGACCTTTTCT	+	294.7	293.3	8.7	596.7	2035	CTTACAAGGTCAAGAAGATTA	contig_27310BEG1863END2114
1508		1932	1952	AAAGAAGCTCAGGTAGGATAG	-	4.9	2.9	0.2	8
1509		1995	2015	TATAAAATATTAATCTTCTTG	+	0.4	1.3	0.1	1.8
1510		2012	2032	CTTGACCTTGTAAGACCTTTT	+	2.6	6.9	1.3	10.8
1511		2016	2036	CAAGAAAAGGTCTTACAAGGT	-	1	0.6	0.1	1.7
1512		2016	2036	ACCTTGTAAGACCTTTTCTTG	+	0.4	0.1	0.1	0.6
1513		2035	2055	TGACCTTGTAAGACCCAGTCC	+	22.3	11.9	0.8	35
1514		2037	2057	CTGGACTGGGTCTTACAAGGT	-	0.8	0.8	0.2	1.8
1515		2037	2057	ACCTTGTAAGACCCAGTCCAG	+	1.4	0.2	0.1	1.7
1516		2054	2074	AAGAAGAGTTGGAAATACTGG	-	0.8	0.4	0.1	1.3
1517		2079	2099	TCAGGAGGGATAGACAAGGAA	-	1.2	0.2	0.2	1.6
1518
1519
1520	contig_27310BEG1863END2114	2016	2036	CAAGAAAAGGTCTTACAAGGT	-	1	0.6	0.1	1.7	2039	AGGTCTTACAAGGTCAAGAAG	contig_27310BEG1863END2114
1521		1932	1952	AAAGAAGCTCAGGTAGGATAG	-	4.9	2.9	0.2	8
1522		1934	1954	AAAAAGAAGCTCAGGTAGGAT	-	5.7	0.8	0.1	6.6
1523		1995	2015	TATAAAATATTAATCTTCTTG	+	0.4	1.3	0.1	1.8
1524		1997	2017	TAAAATATTAATCTTCTTGAC	+	0.8	0.2	0.1	1.1
1525		2014	2034	TGACCTTGTAAGACCTTTTCT	+	294.7	293.3	8.7	596.7
1526		2016	2036	ACCTTGTAAGACCTTTTCTTG	+	0.4	0.1	0.1	0.6
1527		2018	2038	CTTGTAAGACCTTTTCTTGAC	+	0.4	0.2	0.1	0.7
1528		2035	2055	TGACCTTGTAAGACCCAGTCC	+	22.3	11.9	0.8	35
1529		2037	2057	CTGGACTGGGTCTTACAAGGT	-	0.8	0.8	0.2	1.8
1530		2037	2057	ACCTTGTAAGACCCAGTCCAG	+	1.4	0.2	0.1	1.7
1531		2039	2059	TACTGGACTGGGTCTTACAAG	-	0.6	0.4	0.1	1.1
1532		2079	2099	TCAGGAGGGATAGACAAGGAA	-	1.2	0.2	0.2	1.6
1533		2083	2103	CAGCTCAGGAGGGATAGACAA	-	1	0.2	0.2	1.4
1534
1535
1536	contig_27310BEG1863END2114	2017	2037	TCAAGAAAAGGTCTTACAAGG	-	0.4	0.6	0.1	1.1	2019	TGGGTCTTACAAGGTCAAGAA	contig_27310BEG1863END2114
1537		1872	1892	ATGAATTCCAATTCGGTGCAG	+	0.6	0.6	0.1	1.3
1538		1893	1913	AAGTGGCAATGGAGGTGGCAG	-	0.2	0.2	0.1	0.5
1539		1933	1953	AAAAGAAGCTCAGGTAGGATA	-	2.4	0.6	0.1	3.1
1540		1935	1955	TCCTACCTGAGCTTCTTTTTT	+	0.2	0.4	0.1	0.7
1541		1935	1955	AAAAAAGAAGCTCAGGTAGGA	-	0.2	0.2	0.1	0.5
1542		1937	1957	TAAAAAAAGAAGCTCAGGTAG	-	0.4	0.6	0.1	1.1
1543		1994	2014	ATATAAAATATTAATCTTCTT	+	2.2	1.5	0.1	3.8
1544		1996	2016	TCAAGAAGATTAATATTTTAT	-	3.5	0.6	0.1	4.2
1545		2000	2020	AATATTAATCTTCTTGACCTT	+	0.4	0.1	0.1	0.6
1546		2000	2020	AAGGTCAAGAAGATTAATATT	-	0.6	0.2	0.1	0.9
1547		2017	2037	CCTTGTAAGACCTTTTCTTGA	+	0.4	0.4	0.1	0.9
1548		2019	2039	TTGTAAGACCTTTTCTTGACC	+	1	0.4	0.1	1.5
1549		2036	2056	TGGACTGGGTCTTACAAGGTC	-	0.4	0.1	0.1	0.6
1550		2038	2058	ACTGGACTGGGTCTTACAAGG	-	0.2	0.2	0.1	0.5
1551		2040	2060	TTGTAAGACCCAGTCCAGTAT	+	6.3	1	0.1	7.4
1552		2040	2060	ATACTGGACTGGGTCTTACAA	-	1.8	0.6	0.1	2.5
1553		2078	2098	CAGGAGGGATAGACAAGGAAG	-	0.2	0.1	0.2	0.5
1554		2080	2100	CTCAGGAGGGATAGACAAGGA	-	1	0.2	0.2	1.4
1555
1556
1557	contig_27310BEG1863END2114	2018	2038	CTTGTAAGACCTTTTCTTGAC	+	0.4	0.2	0.1	0.7	2039	AGGTCTTACAAGGTCAAGAAG	contig_27310BEG1863END2114
1558		1932	1952	AAAGAAGCTCAGGTAGGATAG	-	4.9	2.9	0.2	8
1559		1934	1954	AAAAAGAAGCTCAGGTAGGAT	-	5.7	0.8	0.1	6.6
1560		1995	2015	TATAAAATATTAATCTTCTTG	+	0.4	1.3	0.1	1.8
1561		1997	2017	TAAAATATTAATCTTCTTGAC	+	0.8	0.2	0.1	1.1
1562		2016	2036	CAAGAAAAGGTCTTACAAGGT	-	1	0.6	0.1	1.7
1563		2016	2036	ACCTTGTAAGACCTTTTCTTG	+	0.4	0.1	0.1	0.6
1564		2037	2057	CTGGACTGGGTCTTACAAGGT	-	0.8	0.8	0.2	1.8
1565		2037	2057	ACCTTGTAAGACCCAGTCCAG	+	1.4	0.2	0.1	1.7
1566		2039	2059	TACTGGACTGGGTCTTACAAG	-	0.6	0.4	0.1	1.1
1567		2079	2099	TCAGGAGGGATAGACAAGGAA	-	1.2	0.2	0.2	1.6
1568		2083	2103	CAGCTCAGGAGGGATAGACAA	-	1	0.2	0.2	1.4
1569
1570
1571	contig_27310BEG1863END2114	2019	2039	TTGTAAGACCTTTTCTTGACC	+	1	0.4	0.1	1.5	2019	TGGGTCTTACAAGGTCAAGAA	contig_27310BEG1863END2114
1572		1872	1892	ATGAATTCCAATTCGGTGCAG	+	0.6	0.6	0.1	1.3
1573		1893	1913	AAGTGGCAATGGAGGTGGCAG	-	0.2	0.2	0.1	0.5
1574		1933	1953	AAAAGAAGCTCAGGTAGGATA	-	2.4	0.6	0.1	3.1
1575		1935	1955	TCCTACCTGAGCTTCTTTTTT	+	0.2	0.4	0.1	0.7
1576		1935	1955	AAAAAAGAAGCTCAGGTAGGA	-	0.2	0.2	0.1	0.5
1577		1937	1957	TAAAAAAAGAAGCTCAGGTAG	-	0.4	0.6	0.1	1.1
1578		1996	2016	TCAAGAAGATTAATATTTTAT	-	3.5	0.6	0.1	4.2
1579		2000	2020	AATATTAATCTTCTTGACCTT	+	0.4	0.1	0.1	0.6
1580		2000	2020	AAGGTCAAGAAGATTAATATT	-	0.6	0.2	0.1	0.9
1581		2017	2037	CCTTGTAAGACCTTTTCTTGA	+	0.4	0.4	0.1	0.9
1582		2017	2037	TCAAGAAAAGGTCTTACAAGG	-	0.4	0.6	0.1	1.1
1583		2038	2058	ACTGGACTGGGTCTTACAAGG	-	0.2	0.2	0.1	0.5
1584		2040	2060	TTGTAAGACCCAGTCCAGTAT	+	6.3	1	0.1	7.4
1585		2040	2060	ATACTGGACTGGGTCTTACAA	-	1.8	0.6	0.1	2.5
1586		2080	2100	CTCAGGAGGGATAGACAAGGA	-	1	0.2	0.2	1.4
1587
1588
1589	contig_27310BEG1863END2114	2023	2043	ACAAGGTCAAGAAAAGGTCTT	-	0.2	0.2	0.1	0.5	2046	CTGGACTGGGTCTTACAAGGT	contig_27310BEG1863END2114
1590		1876	1896	ATTCCAATTCGGTGCAGCTGC	+	0.2	0.2	0.1	0.5
1591		1880	1900	CAATTCGGTGCAGCTGCCACC	+	0.2	0.2	0.1	0.5
1592		1937	1957	TAAAAAAAGAAGCTCAGGTAG	-	0.4	0.6	0.1	1.1
1593		2000	2020	AATATTAATCTTCTTGACCTT	+	0.4	0.1	0.1	0.6
1594		2000	2020	AAGGTCAAGAAGATTAATATT	-	0.6	0.2	0.1	0.9
1595		2002	2022	ACAAGGTCAAGAAGATTAATA	-	0.4	0.1	0.1	0.6
1596		2002	2022	TATTAATCTTCTTGACCTTGT	+	0.6	1.1	0.1	1.8
1597		2004	2024	TTACAAGGTCAAGAAGATTAA	-	4.5	1.1	0.1	5.7
1598		2006	2026	TCTTACAAGGTCAAGAAGATT	-	0.4	0.1	0.1	0.6
1599		2023	2043	AAGACCTTTTCTTGACCTTGT	+	1	1	0.1	2.1
1600		2025	2045	TTACAAGGTCAAGAAAAGGTC	-	0.4	0.1	0.1	0.6
1601		2027	2047	TCTTACAAGGTCAAGAAAAGG	-	0.1	0.2	0.2	0.5
1602		2027	2047	CCTTTTCTTGACCTTGTAAGA	+	0.2	0.6	0.1	0.9
1603		2065	2085	CAAGGAAGGAGAAGAAGAGTT	-	2.6	1.1	0.1	3.8
1604		2069	2089	TAGACAAGGAAGGAGAAGAAG	-	0.6	0.1	0.1	0.8
1605
1606
1607	contig_27310BEG1863END2114	2025	2045	TTACAAGGTCAAGAAAAGGTC	-	0.4	0.1	0.1	0.6	2048	TACTGGACTGGGTCTTACAAG	contig_27310BEG1863END2114
1608		1876	1896	ATTCCAATTCGGTGCAGCTGC	+	0.2	0.2	0.1	0.5
1609		1880	1900	CAATTCGGTGCAGCTGCCACC	+	0.2	0.2	0.1	0.5
1610		2002	2022	ACAAGGTCAAGAAGATTAATA	-	0.4	0.1	0.1	0.6
1611		2002	2022	TATTAATCTTCTTGACCTTGT	+	0.6	1.1	0.1	1.8
1612		2004	2024	TTACAAGGTCAAGAAGATTAA	-	4.5	1.1	0.1	5.7
1613		2006	2026	TCTTACAAGGTCAAGAAGATT	-	0.4	0.1	0.1	0.6
1614		2008	2028	TCTTCTTGACCTTGTAAGACC	+	6.7	38.5	2.3	47.5
1615		2023	2043	ACAAGGTCAAGAAAAGGTCTT	-	0.2	0.2	0.1	0.5
1616		2023	2043	AAGACCTTTTCTTGACCTTGT	+	1	1	0.1	2.1
1617		2027	2047	TCTTACAAGGTCAAGAAAAGG	-	0.1	0.2	0.2	0.5
1618		2027	2047	CCTTTTCTTGACCTTGTAAGA	+	0.2	0.6	0.1	0.9
1619		2029	2049	TTTTCTTGACCTTGTAAGACC	+	4.3	12.8	2.3	19.4
1620		2065	2085	CAAGGAAGGAGAAGAAGAGTT	-	2.6	1.1	0.1	3.8
1621		2069	2089	TAGACAAGGAAGGAGAAGAAG	-	0.6	0.1	0.1	0.8
1622
1623
1624	contig_27310BEG1863END2114	2026	2046	CTTACAAGGTCAAGAAAAGGT	-	0.8	0.1	0.1	1	2049	ATACTGGACTGGGTCTTACAA	contig_27310BEG1863END2114
1625		1902	1922	AAGATGAACAAGTGGCAATGG	-	1.4	0.4	0.1	1.9
1626		1904	1924	ATTGCCACTTGTTCATCTTAA	+	0.2	0.4	0.1	0.7
1627		1904	1924	TTAAGATGAACAAGTGGCAAT	-	2.8	1	0.1	3.9
1628		1923	1943	CAGGTAGGATAGCACCAAATT	-	0.2	0.2	0.1	0.5
1629		1923	1943	AATTTGGTGCTATCCTACCTG	+	0.1	0.4	0.1	0.6
1630		1925	1945	CTCAGGTAGGATAGCACCAAA	-	1.4	1.3	0.1	2.8
1631		1965	1985	TTCTTAGTATTTTTTTCTTTC	+	0.2	0.2	0.1	0.5
1632		2003	2023	TACAAGGTCAAGAAGATTAAT	-	4.1	0.8	0.1	5
1633		2003	2023	ATTAATCTTCTTGACCTTGTA	+	0.2	0.2	0.1	0.5
1634		2005	2025	CTTACAAGGTCAAGAAGATTA	-	0.4	0.2	0.1	0.7
1635		2007	2027	ATCTTCTTGACCTTGTAAGAC	+	0.2	1.1	0.1	1.4
1636		2009	2029	AGGTCTTACAAGGTCAAGAAG	-	0.1	0.4	0.1	0.6
1637		2009	2029	CTTCTTGACCTTGTAAGACCT	+	6.3	9	0.8	16.1
1638		2028	2048	CTTTTCTTGACCTTGTAAGAC	+	1	4.6	0.1	5.7
1639		2030	2050	TTTCTTGACCTTGTAAGACCC	+	7.9	9.8	1.1	18.8
1640		2070	2090	ATAGACAAGGAAGGAGAAGAA	-	21.5	5.9	3.8	31.2
1641
1642
1643	contig_27310BEG1863END2114	2027	2047	CCTTTTCTTGACCTTGTAAGA	+	0.2	0.6	0.1	0.9	2048	TACTGGACTGGGTCTTACAAG	contig_27310BEG1863END2114
1644		1880	1900	CAATTCGGTGCAGCTGCCACC	+	0.2	0.2	0.1	0.5
1645		2004	2024	TTACAAGGTCAAGAAGATTAA	-	4.5	1.1	0.1	5.7
1646		2006	2026	TCTTACAAGGTCAAGAAGATT	-	0.4	0.1	0.1	0.6
1647		2008	2028	TCTTCTTGACCTTGTAAGACC	+	6.7	38.5	2.3	47.5
1648		2025	2045	TTACAAGGTCAAGAAAAGGTC	-	0.4	0.1	0.1	0.6
1649		2027	2047	TCTTACAAGGTCAAGAAAAGG	-	0.1	0.2	0.2	0.5
1650		2029	2049	TTTTCTTGACCTTGTAAGACC	+	4.3	12.8	2.3	19.4
1651		2069	2089	TAGACAAGGAAGGAGAAGAAG	-	0.6	0.1	0.1	0.8
1652
1653
1654	contig_27310BEG1863END2114	2028	2048	CTTTTCTTGACCTTGTAAGAC	+	1	4.6	0.1	5.7	2049	ATACTGGACTGGGTCTTACAA	contig_27310BEG1863END2114
1655		1902	1922	AAGATGAACAAGTGGCAATGG	-	1.4	0.4	0.1	1.9
1656		1904	1924	ATTGCCACTTGTTCATCTTAA	+	0.2	0.4	0.1	0.7
1657		1904	1924	TTAAGATGAACAAGTGGCAAT	-	2.8	1	0.1	3.9
1658		1923	1943	CAGGTAGGATAGCACCAAATT	-	0.2	0.2	0.1	0.5
1659		1923	1943	AATTTGGTGCTATCCTACCTG	+	0.1	0.4	0.1	0.6
1660		1925	1945	CTCAGGTAGGATAGCACCAAA	-	1.4	1.3	0.1	2.8
1661		1965	1985	TTCTTAGTATTTTTTTCTTTC	+	0.2	0.2	0.1	0.5
1662		2005	2025	CTTACAAGGTCAAGAAGATTA	-	0.4	0.2	0.1	0.7
1663		2007	2027	ATCTTCTTGACCTTGTAAGAC	+	0.2	1.1	0.1	1.4
1664		2009	2029	AGGTCTTACAAGGTCAAGAAG	-	0.1	0.4	0.1	0.6
1665		2009	2029	CTTCTTGACCTTGTAAGACCT	+	6.3	9	0.8	16.1
1666		2026	2046	CTTACAAGGTCAAGAAAAGGT	-	0.8	0.1	0.1	1
1667		2030	2050	TTTCTTGACCTTGTAAGACCC	+	7.9	9.8	1.1	18.8
1668		2070	2090	ATAGACAAGGAAGGAGAAGAA	-	21.5	5.9	3.8	31.2
1669
1670
1671	contig_27310BEG1863END2114	2032	2052	TCTTGACCTTGTAAGACCCAG	+	41.2	28.1	0.6	69.9	2032	ACAAGGTCAAGAAAAGGTCTT	contig_27310BEG1863END2114
1672		1904	1924	ATTGCCACTTGTTCATCTTAA	+	0.2	0.4	0.1	0.7
1673		1904	1924	TTAAGATGAACAAGTGGCAAT	-	2.8	1	0.1	3.9
1674		1908	1928	CAAATTAAGATGAACAAGTGG	-	0.8	0.2	0.1	1.1
1675		1925	1945	CTCAGGTAGGATAGCACCAAA	-	1.4	1.3	0.1	2.8
1676		2009	2029	AGGTCTTACAAGGTCAAGAAG	-	0.1	0.4	0.1	0.6
1677		2009	2029	CTTCTTGACCTTGTAAGACCT	+	6.3	9	0.8	16.1
1678		2011	2031	TCTTGACCTTGTAAGACCTTT	+	352.1	730.3	203	1285.4
1679		2013	2033	TTGACCTTGTAAGACCTTTTC	+	23	16.3	0.6	39.9
1680		2030	2050	TTTCTTGACCTTGTAAGACCC	+	7.9	9.8	1.1	18.8
1681		2034	2054	TTGACCTTGTAAGACCCAGTC	+	3.2	4.6	0.2	8
1682		2053	2073	AGAAGAGTTGGAAATACTGGA	-	7.1	1.1	0.1	8.3
1683		2053	2073	TCCAGTATTTCCAACTCTTCT	+	0.4	0.2	0.2	0.8
1684
1685
1686	contig_27310BEG1863END2114	2034	2054	TTGACCTTGTAAGACCCAGTC	+	3.2	4.6	0.2	8	2034	TTACAAGGTCAAGAAGATTAA	contig_27310BEG1863END2114
1687		1908	1928	CAAATTAAGATGAACAAGTGG	-	0.8	0.2	0.1	1.1
1688		1994	2014	ATATAAAATATTAATCTTCTT	+	2.2	1.5	0.1	3.8
1689		2011	2031	TCTTGACCTTGTAAGACCTTT	+	352.1	730.3	203	1285.4
1690		2013	2033	TTGACCTTGTAAGACCTTTTC	+	23	16.3	0.6	39.9
1691		2032	2052	TCTTGACCTTGTAAGACCCAG	+	41.2	28.1	0.6	69.9
1692		2036	2056	TGGACTGGGTCTTACAAGGTC	-	0.4	0.1	0.1	0.6
1693		2053	2073	AGAAGAGTTGGAAATACTGGA	-	7.1	1.1	0.1	8.3
1694		2053	2073	TCCAGTATTTCCAACTCTTCT	+	0.4	0.2	0.2	0.8
1695		2078	2098	CAGGAGGGATAGACAAGGAAG	-	0.2	0.1	0.2	0.5
1696
1697
1698	contig_27310BEG1863END2114	2035	2055	TGACCTTGTAAGACCCAGTCC	+	22.3	11.9	0.8	35	2035	CTTACAAGGTCAAGAAGATTA	contig_27310BEG1863END2114
1699		1932	1952	AAAGAAGCTCAGGTAGGATAG	-	4.9	2.9	0.2	8
1700		1995	2015	TATAAAATATTAATCTTCTTG	+	0.4	1.3	0.1	1.8
1701		2012	2032	CTTGACCTTGTAAGACCTTTT	+	2.6	6.9	1.3	10.8
1702		2014	2034	TGACCTTGTAAGACCTTTTCT	+	294.7	293.3	8.7	596.7
1703		2016	2036	CAAGAAAAGGTCTTACAAGGT	-	1	0.6	0.1	1.7
1704		2016	2036	ACCTTGTAAGACCTTTTCTTG	+	0.4	0.1	0.1	0.6
1705		2037	2057	CTGGACTGGGTCTTACAAGGT	-	0.8	0.8	0.2	1.8
1706		2037	2057	ACCTTGTAAGACCCAGTCCAG	+	1.4	0.2	0.1	1.7
1707		2054	2074	AAGAAGAGTTGGAAATACTGG	-	0.8	0.4	0.1	1.3
1708		2079	2099	TCAGGAGGGATAGACAAGGAA	-	1.2	0.2	0.2	1.6
1709
1710
1711	contig_27310BEG1863END2114	2036	2056	TGGACTGGGTCTTACAAGGTC	-	0.4	0.1	0.1	0.6	2059	AGAGTTGGAAATACTGGACTG	contig_27310BEG1863END2114
1712		1872	1892	ATGAATTCCAATTCGGTGCAG	+	0.6	0.6	0.1	1.3
1713		1893	1913	AAGTGGCAATGGAGGTGGCAG	-	0.2	0.2	0.1	0.5
1714		1908	1928	CAAATTAAGATGAACAAGTGG	-	0.8	0.2	0.1	1.1
1715		1933	1953	AAAAGAAGCTCAGGTAGGATA	-	2.4	0.6	0.1	3.1
1716		1935	1955	TCCTACCTGAGCTTCTTTTTT	+	0.2	0.4	0.1	0.7
1717		1935	1955	AAAAAAGAAGCTCAGGTAGGA	-	0.2	0.2	0.1	0.5
1718		1994	2014	ATATAAAATATTAATCTTCTT	+	2.2	1.5	0.1	3.8
1719		1996	2016	TCAAGAAGATTAATATTTTAT	-	3.5	0.6	0.1	4.2
1720		2013	2033	TTGACCTTGTAAGACCTTTTC	+	23	16.3	0.6	39.9
1721		2017	2037	CCTTGTAAGACCTTTTCTTGA	+	0.4	0.4	0.1	0.9
1722		2017	2037	TCAAGAAAAGGTCTTACAAGG	-	0.4	0.6	0.1	1.1
1723		2019	2039	TTGTAAGACCTTTTCTTGACC	+	1	0.4	0.1	1.5
1724		2034	2054	TTGACCTTGTAAGACCCAGTC	+	3.2	4.6	0.2	8
1725		2038	2058	ACTGGACTGGGTCTTACAAGG	-	0.2	0.2	0.1	0.5
1726		2040	2060	TTGTAAGACCCAGTCCAGTAT	+	6.3	1	0.1	7.4
1727		2040	2060	ATACTGGACTGGGTCTTACAA	-	1.8	0.6	0.1	2.5
1728		2078	2098	CAGGAGGGATAGACAAGGAAG	-	0.2	0.1	0.2	0.5
1729		2080	2100	CTCAGGAGGGATAGACAAGGA	-	1	0.2	0.2	1.4
1730
1731
1732	contig_27310BEG1863END2114	2037	2057	CTGGACTGGGTCTTACAAGGT	-	0.8	0.8	0.2	1.8	2039	AGGTCTTACAAGGTCAAGAAG	contig_27310BEG1863END2114
1733		1932	1952	AAAGAAGCTCAGGTAGGATAG	-	4.9	2.9	0.2	8
1734		1934	1954	AAAAAGAAGCTCAGGTAGGAT	-	5.7	0.8	0.1	6.6
1735		1995	2015	TATAAAATATTAATCTTCTTG	+	0.4	1.3	0.1	1.8
1736		1997	2017	TAAAATATTAATCTTCTTGAC	+	0.8	0.2	0.1	1.1
1737		2014	2034	TGACCTTGTAAGACCTTTTCT	+	294.7	293.3	8.7	596.7
1738		2016	2036	CAAGAAAAGGTCTTACAAGGT	-	1	0.6	0.1	1.7
1739		2016	2036	ACCTTGTAAGACCTTTTCTTG	+	0.4	0.1	0.1	0.6
1740		2018	2038	CTTGTAAGACCTTTTCTTGAC	+	0.4	0.2	0.1	0.7
1741		2035	2055	TGACCTTGTAAGACCCAGTCC	+	22.3	11.9	0.8	35
1742		2037	2057	ACCTTGTAAGACCCAGTCCAG	+	1.4	0.2	0.1	1.7
1743		2039	2059	TACTGGACTGGGTCTTACAAG	-	0.6	0.4	0.1	1.1
1744		2079	2099	TCAGGAGGGATAGACAAGGAA	-	1.2	0.2	0.2	1.6
1745		2083	2103	CAGCTCAGGAGGGATAGACAA	-	1	0.2	0.2	1.4
1746
1747
1748	contig_27310BEG1863END2114	2038	2058	ACTGGACTGGGTCTTACAAGG	-	0.2	0.2	0.1	0.5	2040	TGGGTCTTACAAGGTCAAGAA	contig_27310BEG1863END2114
1749		1872	1892	ATGAATTCCAATTCGGTGCAG	+	0.6	0.6	0.1	1.3
1750		1893	1913	AAGTGGCAATGGAGGTGGCAG	-	0.2	0.2	0.1	0.5
1751		1933	1953	AAAAGAAGCTCAGGTAGGATA	-	2.4	0.6	0.1	3.1
1752		1935	1955	TCCTACCTGAGCTTCTTTTTT	+	0.2	0.4	0.1	0.7
1753		1935	1955	AAAAAAGAAGCTCAGGTAGGA	-	0.2	0.2	0.1	0.5
1754		1937	1957	TAAAAAAAGAAGCTCAGGTAG	-	0.4	0.6	0.1	1.1
1755		1994	2014	ATATAAAATATTAATCTTCTT	+	2.2	1.5	0.1	3.8
1756		1996	2016	TCAAGAAGATTAATATTTTAT	-	3.5	0.6	0.1	4.2
1757		2000	2020	AATATTAATCTTCTTGACCTT	+	0.4	0.1	0.1	0.6
1758		2000	2020	AAGGTCAAGAAGATTAATATT	-	0.6	0.2	0.1	0.9
1759		2017	2037	CCTTGTAAGACCTTTTCTTGA	+	0.4	0.4	0.1	0.9
1760		2017	2037	TCAAGAAAAGGTCTTACAAGG	-	0.4	0.6	0.1	1.1
1761		2019	2039	TTGTAAGACCTTTTCTTGACC	+	1	0.4	0.1	1.5
1762		2036	2056	TGGACTGGGTCTTACAAGGTC	-	0.4	0.1	0.1	0.6
1763		2040	2060	TTGTAAGACCCAGTCCAGTAT	+	6.3	1	0.1	7.4
1764		2040	2060	ATACTGGACTGGGTCTTACAA	-	1.8	0.6	0.1	2.5
1765		2078	2098	CAGGAGGGATAGACAAGGAAG	-	0.2	0.1	0.2	0.5
1766		2080	2100	CTCAGGAGGGATAGACAAGGA	-	1	0.2	0.2	1.4
1767
1768
1769	contig_27310BEG1863END2114	2039	2059	TACTGGACTGGGTCTTACAAG	-	0.6	0.4	0.1	1.1	2062	AGAAGAGTTGGAAATACTGGA	contig_27310BEG1863END2114
1770		1932	1952	AAAGAAGCTCAGGTAGGATAG	-	4.9	2.9	0.2	8
1771		1934	1954	AAAAAGAAGCTCAGGTAGGAT	-	5.7	0.8	0.1	6.6
1772		1938	1958	ATAAAAAAAGAAGCTCAGGTA	-	0.8	0.2	0.1	1.1
1773		1995	2015	TATAAAATATTAATCTTCTTG	+	0.4	1.3	0.1	1.8
1774		1997	2017	TAAAATATTAATCTTCTTGAC	+	0.8	0.2	0.1	1.1
1775		2001	2021	ATATTAATCTTCTTGACCTTG	+	0.6	1	0.1	1.7
1776		2001	2021	CAAGGTCAAGAAGATTAATAT	-	3	0.6	0.1	3.7
1777		2016	2036	CAAGAAAAGGTCTTACAAGGT	-	1	0.6	0.1	1.7
1778		2016	2036	ACCTTGTAAGACCTTTTCTTG	+	0.4	0.1	0.1	0.6
1779		2018	2038	CTTGTAAGACCTTTTCTTGAC	+	0.4	0.2	0.1	0.7
1780		2037	2057	CTGGACTGGGTCTTACAAGGT	-	0.8	0.8	0.2	1.8
1781		2037	2057	ACCTTGTAAGACCCAGTCCAG	+	1.4	0.2	0.1	1.7
1782		2079	2099	TCAGGAGGGATAGACAAGGAA	-	1.2	0.2	0.2	1.6
1783		2083	2103	CAGCTCAGGAGGGATAGACAA	-	1	0.2	0.2	1.4
1784
1785
1786	contig_27310BEG1863END2114	2040	2060	ATACTGGACTGGGTCTTACAA	-	1.8	0.6	0.1	2.5	2063	AAGAAGAGTTGGAAATACTGG	contig_27310BEG1863END2114
1787		1872	1892	ATGAATTCCAATTCGGTGCAG	+	0.6	0.6	0.1	1.3
1788		1876	1896	ATTCCAATTCGGTGCAGCTGC	+	0.2	0.2	0.1	0.5
1789		1893	1913	AAGTGGCAATGGAGGTGGCAG	-	0.2	0.2	0.1	0.5
1790		1933	1953	AAAAGAAGCTCAGGTAGGATA	-	2.4	0.6	0.1	3.1
1791		1935	1955	TCCTACCTGAGCTTCTTTTTT	+	0.2	0.4	0.1	0.7
1792		1935	1955	AAAAAAGAAGCTCAGGTAGGA	-	0.2	0.2	0.1	0.5
1793		1937	1957	TAAAAAAAGAAGCTCAGGTAG	-	0.4	0.6	0.1	1.1
1794		1996	2016	TCAAGAAGATTAATATTTTAT	-	3.5	0.6	0.1	4.2
1795		2000	2020	AATATTAATCTTCTTGACCTT	+	0.4	0.1	0.1	0.6
1796		2000	2020	AAGGTCAAGAAGATTAATATT	-	0.6	0.2	0.1	0.9
1797		2002	2022	ACAAGGTCAAGAAGATTAATA	-	0.4	0.1	0.1	0.6
1798		2002	2022	TATTAATCTTCTTGACCTTGT	+	0.6	1.1	0.1	1.8
1799		2017	2037	CCTTGTAAGACCTTTTCTTGA	+	0.4	0.4	0.1	0.9
1800		2017	2037	TCAAGAAAAGGTCTTACAAGG	-	0.4	0.6	0.1	1.1
1801		2019	2039	TTGTAAGACCTTTTCTTGACC	+	1	0.4	0.1	1.5
1802		2023	2043	ACAAGGTCAAGAAAAGGTCTT	-	0.2	0.2	0.1	0.5
1803		2023	2043	AAGACCTTTTCTTGACCTTGT	+	1	1	0.1	2.1
1804		2038	2058	ACTGGACTGGGTCTTACAAGG	-	0.2	0.2	0.1	0.5
1805		2040	2060	TTGTAAGACCCAGTCCAGTAT	+	6.3	1	0.1	7.4
1806		2065	2085	CAAGGAAGGAGAAGAAGAGTT	-	2.6	1.1	0.1	3.8
1807		2080	2100	CTCAGGAGGGATAGACAAGGA	-	1	0.2	0.2	1.4
1808
1809
1810	contig_27310BEG1863END2114	2040	2060	TTGTAAGACCCAGTCCAGTAT	+	6.3	1	0.1	7.4	2040	TGGGTCTTACAAGGTCAAGAA	contig_27310BEG1863END2114
1811		1872	1892	ATGAATTCCAATTCGGTGCAG	+	0.6	0.6	0.1	1.3
1812		1893	1913	AAGTGGCAATGGAGGTGGCAG	-	0.2	0.2	0.1	0.5
1813		1933	1953	AAAAGAAGCTCAGGTAGGATA	-	2.4	0.6	0.1	3.1
1814		1935	1955	TCCTACCTGAGCTTCTTTTTT	+	0.2	0.4	0.1	0.7
1815		1935	1955	AAAAAAGAAGCTCAGGTAGGA	-	0.2	0.2	0.1	0.5
1816		1937	1957	TAAAAAAAGAAGCTCAGGTAG	-	0.4	0.6	0.1	1.1
1817		1996	2016	TCAAGAAGATTAATATTTTAT	-	3.5	0.6	0.1	4.2
1818		2000	2020	AATATTAATCTTCTTGACCTT	+	0.4	0.1	0.1	0.6
1819		2000	2020	AAGGTCAAGAAGATTAATATT	-	0.6	0.2	0.1	0.9
1820		2017	2037	CCTTGTAAGACCTTTTCTTGA	+	0.4	0.4	0.1	0.9
1821		2017	2037	TCAAGAAAAGGTCTTACAAGG	-	0.4	0.6	0.1	1.1
1822		2019	2039	TTGTAAGACCTTTTCTTGACC	+	1	0.4	0.1	1.5
1823		2038	2058	ACTGGACTGGGTCTTACAAGG	-	0.2	0.2	0.1	0.5
1824		2040	2060	ATACTGGACTGGGTCTTACAA	-	1.8	0.6	0.1	2.5
1825		2080	2100	CTCAGGAGGGATAGACAAGGA	-	1	0.2	0.2	1.4
1826
1827
1828	contig_27310BEG1863END2114	2053	2073	TCCAGTATTTCCAACTCTTCT	+	0.4	0.2	0.2	0.8	2074	CAAGGAAGGAGAAGAAGAGTT	contig_27310BEG1863END2114
1829		1904	1924	ATTGCCACTTGTTCATCTTAA	+	0.2	0.4	0.1	0.7
1830		1904	1924	TTAAGATGAACAAGTGGCAAT	-	2.8	1	0.1	3.9
1831		1908	1928	CAAATTAAGATGAACAAGTGG	-	0.8	0.2	0.1	1.1
1832		1925	1945	CTCAGGTAGGATAGCACCAAA	-	1.4	1.3	0.1	2.8
1833		2009	2029	AGGTCTTACAAGGTCAAGAAG	-	0.1	0.4	0.1	0.6
1834		2009	2029	CTTCTTGACCTTGTAAGACCT	+	6.3	9	0.8	16.1
1835		2011	2031	TCTTGACCTTGTAAGACCTTT	+	352.1	730.3	203	1285.4
1836		2013	2033	TTGACCTTGTAAGACCTTTTC	+	23	16.3	0.6	39.9
1837		2030	2050	TTTCTTGACCTTGTAAGACCC	+	7.9	9.8	1.1	18.8
1838		2032	2052	TCTTGACCTTGTAAGACCCAG	+	41.2	28.1	0.6	69.9
1839		2034	2054	TTGACCTTGTAAGACCCAGTC	+	3.2	4.6	0.2	8
1840		2053	2073	AGAAGAGTTGGAAATACTGGA	-	7.1	1.1	0.1	8.3
1841
1842
1843	contig_27310BEG1863END2114	2065	2085	CAAGGAAGGAGAAGAAGAGTT	-	2.6	1.1	0.1	3.8	2088	TCAGGAGGGATAGACAAGGAA	contig_27310BEG1863END2114
1844		1876	1896	ATTCCAATTCGGTGCAGCTGC	+	0.2	0.2	0.1	0.5
1845		1880	1900	CAATTCGGTGCAGCTGCCACC	+	0.2	0.2	0.1	0.5
1846		1937	1957	TAAAAAAAGAAGCTCAGGTAG	-	0.4	0.6	0.1	1.1
1847		2000	2020	AATATTAATCTTCTTGACCTT	+	0.4	0.1	0.1	0.6
1848		2000	2020	AAGGTCAAGAAGATTAATATT	-	0.6	0.2	0.1	0.9
1849		2002	2022	ACAAGGTCAAGAAGATTAATA	-	0.4	0.1	0.1	0.6
1850		2002	2022	TATTAATCTTCTTGACCTTGT	+	0.6	1.1	0.1	1.8
1851		2004	2024	TTACAAGGTCAAGAAGATTAA	-	4.5	1.1	0.1	5.7
1852		2006	2026	TCTTACAAGGTCAAGAAGATT	-	0.4	0.1	0.1	0.6
1853		2023	2043	ACAAGGTCAAGAAAAGGTCTT	-	0.2	0.2	0.1	0.5
1854		2023	2043	AAGACCTTTTCTTGACCTTGT	+	1	1	0.1	2.1
1855		2025	2045	TTACAAGGTCAAGAAAAGGTC	-	0.4	0.1	0.1	0.6
1856		2027	2047	TCTTACAAGGTCAAGAAAAGG	-	0.1	0.2	0.2	0.5
1857		2027	2047	CCTTTTCTTGACCTTGTAAGA	+	0.2	0.6	0.1	0.9
1858		2069	2089	TAGACAAGGAAGGAGAAGAAG	-	0.6	0.1	0.1	0.8
1859
1860
1861	contig_27310BEG1863END2114	2069	2089	TAGACAAGGAAGGAGAAGAAG	-	0.6	0.1	0.1	0.8	2092	CAGCTCAGGAGGGATAGACAA	contig_27310BEG1863END2114
1862		1880	1900	CAATTCGGTGCAGCTGCCACC	+	0.2	0.2	0.1	0.5
1863		2004	2024	TTACAAGGTCAAGAAGATTAA	-	4.5	1.1	0.1	5.7
1864		2006	2026	TCTTACAAGGTCAAGAAGATT	-	0.4	0.1	0.1	0.6
1865		2008	2028	TCTTCTTGACCTTGTAAGACC	+	6.7	38.5	2.3	47.5
1866		2025	2045	TTACAAGGTCAAGAAAAGGTC	-	0.4	0.1	0.1	0.6
1867		2027	2047	TCTTACAAGGTCAAGAAAAGG	-	0.1	0.2	0.2	0.5
1868		2027	2047	CCTTTTCTTGACCTTGTAAGA	+	0.2	0.6	0.1	0.9
1869		2029	2049	TTTTCTTGACCTTGTAAGACC	+	4.3	12.8	2.3	19.4
1870
1871
1872	contig_27310BEG1863END2114	2078	2098	CAGGAGGGATAGACAAGGAAG	-	0.2	0.1	0.2	0.5	2080	GATAGACAAGGAAGGAGAAGA	contig_27310BEG1863END2114
1873		1872	1892	ATGAATTCCAATTCGGTGCAG	+	0.6	0.6	0.1	1.3
1874		1893	1913	AAGTGGCAATGGAGGTGGCAG	-	0.2	0.2	0.1	0.5
1875		1908	1928	CAAATTAAGATGAACAAGTGG	-	0.8	0.2	0.1	1.1
1876		1933	1953	AAAAGAAGCTCAGGTAGGATA	-	2.4	0.6	0.1	3.1
1877		1935	1955	TCCTACCTGAGCTTCTTTTTT	+	0.2	0.4	0.1	0.7
1878		1935	1955	AAAAAAGAAGCTCAGGTAGGA	-	0.2	0.2	0.1	0.5
1879		1994	2014	ATATAAAATATTAATCTTCTT	+	2.2	1.5	0.1	3.8
1880		1996	2016	TCAAGAAGATTAATATTTTAT	-	3.5	0.6	0.1	4.2
1881		2013	2033	TTGACCTTGTAAGACCTTTTC	+	23	16.3	0.6	39.9
1882		2017	2037	CCTTGTAAGACCTTTTCTTGA	+	0.4	0.4	0.1	0.9
1883		2017	2037	TCAAGAAAAGGTCTTACAAGG	-	0.4	0.6	0.1	1.1
1884		2019	2039	TTGTAAGACCTTTTCTTGACC	+	1	0.4	0.1	1.5
1885		2034	2054	TTGACCTTGTAAGACCCAGTC	+	3.2	4.6	0.2	8
1886		2036	2056	TGGACTGGGTCTTACAAGGTC	-	0.4	0.1	0.1	0.6
1887		2038	2058	ACTGGACTGGGTCTTACAAGG	-	0.2	0.2	0.1	0.5
1888		2040	2060	TTGTAAGACCCAGTCCAGTAT	+	6.3	1	0.1	7.4
1889		2040	2060	ATACTGGACTGGGTCTTACAA	-	1.8	0.6	0.1	2.5
1890		2080	2100	CTCAGGAGGGATAGACAAGGA	-	1	0.2	0.2	1.4
1891
1892
1893	contig_27310BEG1863END2114	2080	2100	CTCAGGAGGGATAGACAAGGA	-	1	0.2	0.2	1.4	2082	GGGATAGACAAGGAAGGAGAA	contig_27310BEG1863END2114
1894		1872	1892	ATGAATTCCAATTCGGTGCAG	+	0.6	0.6	0.1	1.3
1895		1893	1913	AAGTGGCAATGGAGGTGGCAG	-	0.2	0.2	0.1	0.5
1896		1933	1953	AAAAGAAGCTCAGGTAGGATA	-	2.4	0.6	0.1	3.1
1897		1935	1955	TCCTACCTGAGCTTCTTTTTT	+	0.2	0.4	0.1	0.7
1898		1935	1955	AAAAAAGAAGCTCAGGTAGGA	-	0.2	0.2	0.1	0.5
1899		1937	1957	TAAAAAAAGAAGCTCAGGTAG	-	0.4	0.6	0.1	1.1
1900		1994	2014	ATATAAAATATTAATCTTCTT	+	2.2	1.5	0.1	3.8
1901		1996	2016	TCAAGAAGATTAATATTTTAT	-	3.5	0.6	0.1	4.2
1902		2000	2020	AATATTAATCTTCTTGACCTT	+	0.4	0.1	0.1	0.6
1903		2000	2020	AAGGTCAAGAAGATTAATATT	-	0.6	0.2	0.1	0.9
1904		2017	2037	CCTTGTAAGACCTTTTCTTGA	+	0.4	0.4	0.1	0.9
1905		2017	2037	TCAAGAAAAGGTCTTACAAGG	-	0.4	0.6	0.1	1.1
1906		2019	2039	TTGTAAGACCTTTTCTTGACC	+	1	0.4	0.1	1.5
1907		2036	2056	TGGACTGGGTCTTACAAGGTC	-	0.4	0.1	0.1	0.6
1908		2038	2058	ACTGGACTGGGTCTTACAAGG	-	0.2	0.2	0.1	0.5
1909		2040	2060	TTGTAAGACCCAGTCCAGTAT	+	6.3	1	0.1	7.4
1910		2040	2060	ATACTGGACTGGGTCTTACAA	-	1.8	0.6	0.1	2.5
1911		2078	2098	CAGGAGGGATAGACAAGGAAG	-	0.2	0.1	0.2	0.5
1912
1913
1914	contig_34739BEG1568END1819	1618	1638	CAGAAGATGGGCGAGCAACGG	+	0.2	0.8	3.4	4.4	1639	AAAAGGCTCTGCCCGTTGCTC	contig_34739BEG1568END1819
1915		1597	1617	ATACTTTCACCTGAGGATGTG	+	0.1	0.8	0.4	1.3
1916		1620	1640	GAAGATGGGCGAGCAACGGGC	+	0.1	0.1	0.4	0.6
1917		1658	1678	CAACCCCAGGTCAAAGGATGA	+	0.1	0.1	0.6	0.8
1918		1662	1682	CCCAGGTCAAAGGATGAATAG	+	0.1	0.8	3	3.9
1919		1679	1699	ATAGCACCGGCACTGACACCG	+	0.1	0.2	0.4	0.7
1920		1700	1720	CAGATGAGAGTCTACCAGTGC	-	0.1	0.2	0.2	0.5
1921		1704	1724	TGGTAGACTCTCATCTGTTGG	+	0.1	0.8	0.2	1.1
1922		1746	1766	CAACGGCCTCTGCCATGGCAC	+	0.1	0.2	0.4	0.7
1923
1924
1925	contig_34739BEG1568END1819	1668	1688	TCAAAGGATGAATAGCACCGG	+	0.1	0.1	1.9	2.1	1668	TTCATCCTTTGACCTGGGGTT	contig_34739BEG1568END1819
1926		1603	1623	TCACCTGAGGATGTGCAGAAG	+	0.1	0.6	1.1	1.8
1927		1607	1627	CTGAGGATGTGCAGAAGATGG	+	0.1	0.1	0.4	0.6
1928		1628	1648	GCGAGCAACGGGCAGAGCCTT	+	0.1	0.1	0.6	0.8
1929		1628	1648	AAGGCTCTGCCCGTTGCTCGC	-	0.1	0.1	0.6	0.8
1930		1670	1690	AAAGGATGAATAGCACCGGCA	+	0.2	5.6	14.1	19.9
1931		1689	1709	CTACCAGTGCCGGTGTCAGTG	-	0.1	0.4	0.1	0.6
1932		1689	1709	CACTGACACCGGCACTGGTAG	+	0.1	1	2.6	3.7
1933		1691	1711	CTGACACCGGCACTGGTAGAC	+	0.1	0.1	0.4	0.6
1934		1710	1730	ACTCTCATCTGTTGGTTCCCT	+	0.1	0.1	0.6	0.8
1935		1731	1751	TGAATACTAAACTCCCAACGG	+	0.1	0.4	0.4	0.9
1936		1771	1791	ATACTTACTATTACTCTCAAG	-	0.1	0.1	0.9	1.1
1937
1938
1939	contig_34739BEG1568END1819	1676	1696	TGAATAGCACCGGCACTGACA	+	0.1	0.2	0.2	0.5	1697	TACCAGTGCCGGTGTCAGTGC	contig_34739BEG1568END1819
1940		1590	1610	CATAAAGATACTTTCACCTGA	+	0.2	0.1	0.4	0.7
1941		1674	1694	GATGAATAGCACCGGCACTGA	+	0.1	0.2	0.6	0.9
1942		1716	1736	TATTCAAGGGAACCAACAGAT	-	0.1	0.1	0.4	0.6
1943		1737	1757	CAGAGGCCGTTGGGAGTTTAG	-	0.1	0.1	0.4	0.6
1944		1737	1757	CTAAACTCCCAACGGCCTCTG	+	0.1	2.9	5.5	8.5
1945
1946
1947	contig_34739BEG1568END1819	1696	1716	TGAGAGTCTACCAGTGCCGGT	-	0.1	0.2	0.2	0.5	1698	CTACCAGTGCCGGTGTCAGTG	contig_34739BEG1568END1819
1948		1654	1674	CCTTTGACCTGGGGTTGTGGG	-	0.1	0.1	0.6	0.8
1949		1658	1678	CAACCCCAGGTCAAAGGATGA	+	0.1	0.1	0.6	0.8
1950		1675	1695	ATGAATAGCACCGGCACTGAC	+	0.1	0.2	0.2	0.5
1951		1679	1699	ATAGCACCGGCACTGACACCG	+	0.1	0.2	0.4	0.7
1952		1694	1714	AGAGTCTACCAGTGCCGGTGT	-	0.1	0.2	0.4	0.7
1953		1700	1720	CAGATGAGAGTCTACCAGTGC	-	0.1	0.2	0.2	0.5
1954
1955
1956	contig_34739BEG1568END1819	1700	1720	CAGATGAGAGTCTACCAGTGC	-	0.1	0.2	0.2	0.5	1723	TTCAAGGGAACCAACAGATGA	contig_34739BEG1568END1819
1957		1597	1617	ATACTTTCACCTGAGGATGTG	+	0.1	0.8	0.4	1.3
1958		1618	1638	CAGAAGATGGGCGAGCAACGG	+	0.2	0.8	3.4	4.4
1959		1620	1640	GAAGATGGGCGAGCAACGGGC	+	0.1	0.1	0.4	0.6
1960		1658	1678	CAACCCCAGGTCAAAGGATGA	+	0.1	0.1	0.6	0.8
1961		1662	1682	CCCAGGTCAAAGGATGAATAG	+	0.1	0.8	3	3.9
1962		1679	1699	ATAGCACCGGCACTGACACCG	+	0.1	0.2	0.4	0.7
1963		1704	1724	TGGTAGACTCTCATCTGTTGG	+	0.1	0.8	0.2	1.1
1964		1746	1766	CAACGGCCTCTGCCATGGCAC	+	0.1	0.2	0.4	0.7
1965
1966
1967	contig_34739BEG1568END1819	1704	1724	TGGTAGACTCTCATCTGTTGG	+	0.1	0.8	0.2	1.1	1725	TATTCAAGGGAACCAACAGAT	contig_34739BEG1568END1819
1968		1597	1617	ATACTTTCACCTGAGGATGTG	+	0.1	0.8	0.4	1.3
1969		1601	1621	TTTCACCTGAGGATGTGCAGA	+	0.1	0.2	0.2	0.5
1970		1618	1638	CAGAAGATGGGCGAGCAACGG	+	0.2	0.8	3.4	4.4
1971		1620	1640	GAAGATGGGCGAGCAACGGGC	+	0.1	0.1	0.4	0.6
1972		1622	1642	AGATGGGCGAGCAACGGGCAG	+	0.1	0.1	0.4	0.6
1973		1662	1682	CCCAGGTCAAAGGATGAATAG	+	0.1	0.8	3	3.9
1974		1727	1747	TGGGAGTTTAGTATTCAAGGG	-	0.1	0.2	0.4	0.7
1975		1746	1766	CAACGGCCTCTGCCATGGCAC	+	0.1	0.2	0.4	0.7
1976
1977
1978	contig_34739BEG1568END1819	1746	1766	CAACGGCCTCTGCCATGGCAC	+	0.1	0.2	0.4	0.7	1746	CAGAGGCCGTTGGGAGTTTAG	contig_34739BEG1568END1819
1979		1597	1617	ATACTTTCACCTGAGGATGTG	+	0.1	0.8	0.4	1.3
1980		1601	1621	TTTCACCTGAGGATGTGCAGA	+	0.1	0.2	0.2	0.5
1981		1618	1638	CAGAAGATGGGCGAGCAACGG	+	0.2	0.8	3.4	4.4
1982		1620	1640	GAAGATGGGCGAGCAACGGGC	+	0.1	0.1	0.4	0.6
1983		1622	1642	AGATGGGCGAGCAACGGGCAG	+	0.1	0.1	0.4	0.6
1984		1662	1682	CCCAGGTCAAAGGATGAATAG	+	0.1	0.8	3	3.9
1985		1704	1724	TGGTAGACTCTCATCTGTTGG	+	0.1	0.8	0.2	1.1
1986		1727	1747	TGGGAGTTTAGTATTCAAGGG	-	0.1	0.2	0.4	0.7
1987
1988
1989	contig_390517BEG51END302	118	138	CAGATATGATGACCAAAGTGG	+	1	0.1	0.1	1.2	118	TCATCATATCTGCAGGATTAT	contig_390517BEG51END302
1990		55	75	TTTTTCAAAGACTTCCCGCAC	-	0.2	0.2	0.1	0.5
1991		116	136	TGCAGATATGATGACCAAAGT	+	0.4	0.1	0.1	0.6
1992		137	157	TTAAACTTGATTGTTGTTACC	-	0.6	0.4	0.1	1.1
1993		141	161	ATGATTAAACTTGATTGTTGT	-	0.8	0.1	0.1	1
1994
1995
1996	contig_428410BEG136END387	161	181	TGGTTGATCCTGCCAGTAGTC	+	0.2	0.4	0.1	0.7	182	AGACAAGCATATGACTACTGG	contig_428410BEG136END387
[truncated: 5,697 more rows]
