# Supplementary material for: The Complexity of Posttranscriptional Small RNA Regulatory Networks Revealed by In Silico Analysis of Gossypium arboreum L. Leaf, Flower and Boll Small Regulatory RNAs
Source: PLoS One. 2015 Jun 12;10(6):e0127468. doi: 10.1371/journal.pone.0127468 (PMC4466472; doi:10.1371/journal.pone.0127468)
Supplement: S10 Table — (XLSX) [file pone.0127468.s013.xlsx]

## Sheet: Table S10
S10 Table. trans-cleaved PGT producing siRNAs.
	i. cis-phased siRNAs					ii. Expression				iii. Trigger
Line number	PGT	Beg	End	Seq. (5'->3')	Strand	Leaf (RPM)	Flower (RPM)	Boll (RPM)	Total (RPM)	Cleavage site	Seq. (5'->3')	PGTs for tigger
1	G14712V01_(single)_contig_18602BEG1064END1315	1266	1286	ATGAAGATTCTGGATTGAGGC	+	0.2	0.2	0.2	0.6	1287	TTTCCGGTTAAAGCTTCAAGA	contig_1117351BEG4853END5104
2
3
4	G14712V01_(single)_contig_19065BEG568END819	580	600	CTGAAGACTCGAATGGAAGAC	+	0.4	0.2	0.1	0.7	601	CAAGAAATTGTTGCATTCTAC	contig_643679BEG3576END3827
5
6
7	G14712V01_(single)_contig_20121BEG458END709	525	545	TAGGATGATCTTCGAAAGGTT	-	0.1	0.2	0.6	0.9	527	TTCTTAGACAGCTTCTTCTTC	contig_172960BEG344END595
8		506	526	TTCTTCCCTCAGAACTCGGCA	-	0.1	0.2	2.3	2.6
9
10
11	G14712V01_(single)_contig_31136BEG66END317	95	115	TCAATGGCTTGAGTTACGGTT	+	0.2	0.4	0.2	0.8	95	TCAAGCTATTGTCGTTGAGAA	G14712V01_(single)_contig_13995BEG1817END2068
12
13
14	G14712V01_(single)_contig_34702BEG274END525	383	403	TCTGATAGTTCTAGATGATGT	+	0.2	0.1	0.2	0.5	404	TTTTCATTCCATACATCATCT	contig_21018BEG1338END1589
15
16
17	G14712V01_(single)_contig_43433BEG205END456	274	294	CGGAGGCGGCAGGATTCAGGC	-	0.1	0.1	0.6	0.8	297	TGTTTGGCTTGGTTCTGGTAT	contig_238195BEG71END322
18		215	235	CAACGTGTGGTATATCAAGAT	+	0.1	0.2	0.4	0.7
19		404	424	TCAAGGCTGAATTTGGGGAAA	+	0.1	0.1	0.6	0.8
20
21
22	G14712V01_(single)_contig_45529BEG155END406	385	405	CGGAACTATAGCTATAGGCAA	-	0.6	0.1	0.2	0.9	387	ATAGCTATCAGCAGAGTTTGC	contig_111874BEG1077END1328
23
24
25	G14712V01_(single)_contig_53314BEG185END436	185	205	CCAGTCCAGGCTAAATTCAGA	-	0.2	0.2	0.1	0.5	208	GCTTGGACAGAGTAATCACGGT	miR3954a7
26		185	205	TCTGAATTTAGCCTGGACTGG	+	0.2	0.2	0.2	0.6
27		210	230	CTCTAATGAGCTTGGATCTGA	-	0.4	0.1	0.2	0.7
28
29
30	G14712V01_(single)_contig_53314BEG185END436	209	229	TCTAATGAGCTTGGATCTGAA	-	0.1	0.4	0.2	0.7	211	AGCTTCGATGTGGATGACTTC	gi_13244510_gb_BE054957.2_BE054957BEG375END626
31		209	229	TTCAGATCCAAGCTCATTAGA	+	0.1	0.2	0.2	0.5
32
33
34	G14712V01_(single)_contig_55437BEG149END400	232	252	TATCTTTAGAATTGCATATAT	+	0.2	0.1	0.2	0.5	232	ATTCTGGAGTAGTCATCGTAA	contig_701831BEG485END736
35		295	315	CGGAACCAACATTGGAAGCAG	+	0.1	0.6	0.2	0.9
36
37
38	G14712V01_(single)_contig_56129BEG2277END2528	2297	2317	AAGCGATATTTGGTAGTCTTG	-	2.2	1	0.4	3.6	2299	TTCTGGTTGTGTTGGATGATA	contig_1076576BEG221END472
39
40
41	G14712V01_(single)_contig_58380BEG218END469	264	284	TCGGCATCTTCTCAGCAACTG	-	0.2	0.4	0.4	1	266	CTTTTCCACAGCTTTCTTGAA	miR396i1_j1
42		268	288	TGCTGAGAAGATGCCGAGCCT	+	0.1	0.2	0.6	0.9
43		409	429	TGTGTGGATTTTGTAGGTGCA	+	0.6	1	1.7	3.3
44		413	433	TGGATTTTGTAGGTGCATTGG	+	0.1	0.4	1.1	1.6
45
46
47	G14712V01_(single)_contig_58380BEG218END469	364	384	TCTGTATCGAACTTTAGTCGG	+	0.8	2.7	1.1	4.6	385	ATCTTTCCTATGCCCCCCATTC	miRC254a1
48		240	260	AAGTTACCCTCGGAGGCTGCA	+	0.1	0.2	0.2	0.5
49		280	300	ATCTCCACATTTAGGCTCGGC	-	0.4	0.1	0.1	0.6
50		366	386	TGTATCGAACTTTAGTCGGGC	+	0.6	0.8	0.8	2.2
51
52
53	G14712V01_(single)_contig_58380BEG218END469	413	433	TGGATTTTGTAGGTGCATTGG	+	0.1	0.4	1.1	1.6	434	TGATTGAGCCGTGCCAATATCA	miR171c4_e7
54		264	284	TCGGCATCTTCTCAGCAACTG	-	0.2	0.4	0.4	1
55		268	288	TGCTGAGAAGATGCCGAGCCT	+	0.1	0.2	0.6	0.9
56
57
58	G14712V01_(single)_contig_58380BEG218END469	416	436	ATTTTGTAGGTGCATTGGTTT	+	0.2	0.8	0.4	1.4	437	CTGATTGAGCCGTGCCAATA	miR171c3
59		267	287	TTGCTGAGAAGATGCCGAGCC	+	0.2	0.2	0.2	0.6
60		271	291	TTTAGGCTCGGCATCTTCTCA	-	0.1	0.1	0.4	0.6
61
62
63	G14712V01_(single)_contig_61850BEG60END311	145	165	TGACGTGTATATCTCCACAAC	+	0.1	0.4	0.1	0.6	145	CTATACATGCCATAGACTCGA	contig_156309BEG111END362
64		61	81	TGGAAGGCATGATTGGTTCAG	+	0.2	0.4	0.1	0.7
65		105	125	CAACAAGAGACGAACATTTGC	+	0.4	1.1	0.4	1.9
66		168	188	TGAATACCAAAGATGCGCTGC	+	0.4	0.1	0.1	0.6
67
68
69	G14712V01_(single)_contig_61850BEG60END311	168	188	TGAATACCAAAGATGCGCTGC	+	0.4	0.1	0.1	0.6	189	GTTGAAAAGCCAGTGGCGCGA	gi_21093834_gb_BQ406147.1_BQ406147BEG109END360
70		61	81	TGGAAGGCATGATTGGTTCAG	+	0.2	0.4	0.1	0.7
71		105	125	CAACAAGAGACGAACATTTGC	+	0.4	1.1	0.4	1.9
72		107	127	AAGCAAATGTTCGTCTCTTGT	-	0.1	0.2	0.2	0.5
73		107	127	ACAAGAGACGAACATTTGCTT	+	0.4	0.8	0.4	1.6
74		145	165	TGACGTGTATATCTCCACAAC	+	0.1	0.4	0.1	0.6
75
76
77	G14712V01_(single)_contig_61850BEG60END311	220	240	TACAGTACCGGAAGATTTCAT	+	0.6	0.1	0.1	0.8	241	AAAGAAACTCTCAAGCAATGG	contig_116831BEG454END705
78		134	154	TGCCAAGTTGATGACGTGTAT	+	0.4	0.1	0.1	0.6
79
80
81	G14712V01_(single)_contig_62451BEG751END1002	849	869	TGATTTGTGGAATGAGTGGAA	-	0.1	0.4	0.1	0.6	872	TGTCGTAATCTTGGGTGAGGGT	miRC179a2
82		916	936	CCAAAGATGAAAGAGCAAAGG	-	0.6	0.2	0.1	0.9
83		979	999	CCAGATATAGGCGAAATTCAA	-	7.9	4.2	1.5	13.6
84
85
86	G14712V01_(single)_contig_62451BEG751END1002	916	936	CCAAAGATGAAAGAGCAAAGG	-	0.6	0.2	0.1	0.9	918	CAAAGAGCAAACTGGTCATT	miRC211a5
87		979	999	CCAGATATAGGCGAAATTCAA	-	7.9	4.2	1.5	13.6
88		981	1001	TTCCAGATATAGGCGAAATTC	-	0.2	0.8	0.1	1.1
89
90
91	G14712V01_(single)_contig_68785BEG578END829	624	644	AACTTAGCTTCTCGGATTAAC	+	1	0.2	0.8	2	624	CGAAGCTAAGTTCCAACTGTT	contig_103675BEG893END1144
92
93
94	G14712V01_(single)_contig_68785BEG578END829	654	674	AACGACCATAATGAAGGATGT	-	0.1	0.4	0.2	0.7	677	TGGGGGATAGGAAAGATGCGC	contig_103675BEG893END1144
95
96
97	G14712V01_(single)_contig_75533BEG289END540	290	310	TACTATAACACCAAATACTGG	-	0.2	1.1	0.1	1.4	313	CAATATCTAACTTTTCCCAAA	contig_852810BEG64END315
98		294	314	TATTTGGTGTTATAGTAGTGG	+	1	0.8	0.2	2
99		309	329	TAGTGGTTGGGTATTGTTCTA	+	6.1	3.3	1.9	11.3
100		309	329	TAGAACAATACCCAACCACTA	-	0.2	0.6	0.2	1
101		311	331	TGTAGAACAATACCCAACCAC	-	0.4	0.4	0.4	1.2
102		330	350	CACCATTGCCACCCATCTCTT	+	0.1	0.2	0.2	0.5
103		332	352	AGAAGAGATGGGTGGCAATGG	-	0.1	0.1	0.6	0.8
104		357	377	CAGGAGGGATAGACAAGGAAG	-	0.2	0.1	0.2	0.5
105
106
107	G14712V01_(single)_contig_75533BEG289END540	330	350	CACCATTGCCACCCATCTCTT	+	0.1	0.2	0.2	0.5	351	AGGAAGAGGAAGATGAAATAG	miRC189a4
108		290	310	TACTATAACACCAAATACTGG	-	0.2	1.1	0.1	1.4
109		309	329	TAGTGGTTGGGTATTGTTCTA	+	6.1	3.3	1.9	11.3
110		309	329	TAGAACAATACCCAACCACTA	-	0.2	0.6	0.2	1
111		311	331	TGTAGAACAATACCCAACCAC	-	0.4	0.4	0.4	1.2
112		332	352	AGAAGAGATGGGTGGCAATGG	-	0.1	0.1	0.6	0.8
113		349	369	ATAGACAAGGAAGGAGAAGAA	-	21.5	5.9	3.8	31.2
114		370	390	AAAGAGTTCAGCTCAGGAGGG	-	0.4	0.4	0.1	0.9
115
116
117	G14712V01_(single)_contig_75533BEG289END540	349	369	ATAGACAAGGAAGGAGAAGAA	-	21.5	5.9	3.8	31.2	372	AAAGCTCAGGAGGGATAGCGC	miR390a1_d1
118		290	310	TACTATAACACCAAATACTGG	-	0.2	1.1	0.1	1.4
119		305	325	ATAGTAGTGGTTGGGTATTGT	+	0.8	0.1	0.1	1
120		309	329	TAGTGGTTGGGTATTGTTCTA	+	6.1	3.3	1.9	11.3
121		309	329	TAGAACAATACCCAACCACTA	-	0.2	0.6	0.2	1
122		311	331	TGTAGAACAATACCCAACCAC	-	0.4	0.4	0.4	1.2
123		330	350	CACCATTGCCACCCATCTCTT	+	0.1	0.2	0.2	0.5
124		332	352	AGAAGAGATGGGTGGCAATGG	-	0.1	0.1	0.6	0.8
125		370	390	AAAGAGTTCAGCTCAGGAGGG	-	0.4	0.4	0.1	0.9
126
127
128	G14712V01_(single)_contig_75533BEG289END540	370	390	AAAGAGTTCAGCTCAGGAGGG	-	0.4	0.4	0.1	0.9	372	AAAGCTCAGGAGGGATAGCGC	miR390a1_d1
129		290	310	TACTATAACACCAAATACTGG	-	0.2	1.1	0.1	1.4
130		305	325	ATAGTAGTGGTTGGGTATTGT	+	0.8	0.1	0.1	1
131		309	329	TAGTGGTTGGGTATTGTTCTA	+	6.1	3.3	1.9	11.3
132		309	329	TAGAACAATACCCAACCACTA	-	0.2	0.6	0.2	1
133		311	331	TGTAGAACAATACCCAACCAC	-	0.4	0.4	0.4	1.2
134		330	350	CACCATTGCCACCCATCTCTT	+	0.1	0.2	0.2	0.5
135		332	352	AGAAGAGATGGGTGGCAATGG	-	0.1	0.1	0.6	0.8
136		349	369	ATAGACAAGGAAGGAGAAGAA	-	21.5	5.9	3.8	31.2
137
138
139	G14712V01_(single)_contig_75533BEG289END540	401	421	AAAAGAACAGCAGTAGTGTTA	-	0.4	0.1	0.1	0.6	424	TTTTTAATAGTAGAAACGGAT	miRC128a7
140		294	314	TATTTGGTGTTATAGTAGTGG	+	1	0.8	0.2	2
141		296	316	AACCACTACTATAACACCAAA	-	0.1	0.6	0.1	0.8
142		296	316	TTTGGTGTTATAGTAGTGGTT	+	7.3	4.6	0.6	12.5
143		298	318	TGGTGTTATAGTAGTGGTTGG	+	11.8	9.4	4.1	25.3
144		319	339	GTATTGTTCTACACCATTGCC	+	0.1	0.4	0.1	0.6
145		357	377	CAGGAGGGATAGACAAGGAAG	-	0.2	0.1	0.2	0.5
146		359	379	CTCAGGAGGGATAGACAAGGA	-	1	0.2	0.2	1.4
147
148
149	G14712V01_(single)_contig_81511BEG377END628	388	408	TTTGTTGATAGGGAGAATGAC	+	0.1	0.1	0.6	0.8	409	AAGGAGAAGATAGGAATTCCA	contig_587984BEG38END289
150		390	410	TGTTGATAGGGAGAATGACGT	+	0.1	0.1	0.4	0.6
151		407	427	CATCACCAAGGAGAAGAACGT	-	0.1	3.4	10.5	14
152		432	452	CTGTTCACAAACTCCGGCCAA	-	0.1	0.6	0.2	0.9
153		474	494	TTCACCGCAAGAAGTGCAGCA	+	0.1	0.2	0.4	0.7
154		537	557	CTGCCATTCGAGAGCCTCTGA	-	0.1	0.4	0.9	1.4
155		537	557	TCAGAGGCTCTCGAATGGCAG	+	0.1	0.6	1.3	2
156		554	574	TCGCATAGTCATCACAACTGC	-	0.1	0.2	0.2	0.5
157		577	597	CAAATTTCTCGAGTCCTGCTG	-	0.1	0.1	0.4	0.6
158		596	616	TGAGCTCTGGTATTGCCTCTG	+	0.1	0.1	0.4	0.6
159		596	616	CAGAGGCAATACCAGAGCTCA	-	0.1	0.4	1.5	2
160		598	618	CACAGAGGCAATACCAGAGCT	-	0.1	0.2	0.4	0.7
161		600	620	CCCACAGAGGCAATACCAGAG	-	0.1	0.2	0.4	0.7
162
163
164	G14712V01_(single)_contig_81511BEG377END628	401	421	AGAATGACGTTCTTCTCCTTG	+	0.1	0.6	0.4	1.1	422	ATGGGTCGTCTCCAAGGAGAA	G14712V01_(single)_contig_86854BEG410END661
165		401	421	CAAGGAGAAGAACGTCATTCT	-	0.1	0.2	0.2	0.5
166		403	423	ACCAAGGAGAAGAACGTCATT	-	0.1	0.4	1.1	1.6
167		420	440	TCCGGCCAAGGATCATCACCA	-	0.1	0.2	0.2	0.5
168		443	463	TGCACCACACACTGTTCACAA	-	0.1	0.4	0.1	0.6
169		462	482	CATCAAGATACTTTCACCGCA	+	0.1	0.6	1.5	2.2
170		464	484	CTTGCGGTGAAAGTATCTTGA	-	0.1	0.4	0.9	1.4
171		466	486	TTCTTGCGGTGAAAGTATCTT	-	0.1	0.2	0.6	0.9
172		483	503	AGAAGTGCAGCAAATGGGCAA	+	0.1	1.5	2.3	3.9
173		527	547	CTGTTCCAGTTCAGAGGCTCT	+	0.1	0.4	1.1	1.6
174		527	547	AGAGCCTCTGAACTGGAACAG	-	0.1	0.1	0.4	0.6
175		529	549	GTTCCAGTTCAGAGGCTCTCG	+	0.1	0.2	0.2	0.5
176		546	566	CTCGAATGGCAGTTGTGATGA	+	0.1	1.1	3	4.2
177		567	587	CTATGCGAGCCAGCAGGACTC	+	0.1	0.6	0.6	1.3
178		588	608	ATACCAGAGCTCAAATTTCTC	-	0.1	0.2	2.8	3.1
179		590	610	CAATACCAGAGCTCAAATTTC	-	0.1	0.4	0.4	0.9
180
181
182	G14712V01_(single)_contig_81511BEG377END628	405	425	TCACCAAGGAGAAGAACGTCA	-	0.1	14.7	39.4	54.2	407	AGGAGGTGAAAGCATTCTTTG	contig_1117351BEG4853END5104
183		388	408	TTTGTTGATAGGGAGAATGAC	+	0.1	0.1	0.6	0.8
184		403	423	ACCAAGGAGAAGAACGTCATT	-	0.1	0.4	1.1	1.6
185		407	427	CATCACCAAGGAGAAGAACGT	-	0.1	3.4	10.5	14
186		426	446	TGATCCTTGGCCGGAGTTTGT	+	0.1	0.2	0.2	0.5
187		466	486	TTCTTGCGGTGAAAGTATCTT	-	0.1	0.2	0.6	0.9
188		529	549	GTTCCAGTTCAGAGGCTCTCG	+	0.1	0.2	0.2	0.5
189		531	551	TCCAGTTCAGAGGCTCTCGAA	+	0.1	0.6	0.8	1.5
190		531	551	TTCGAGAGCCTCTGAACTGGA	-	0.1	0.4	0.1	0.6
191		552	572	TGGCAGTTGTGATGACTATGC	+	0.1	0.2	0.4	0.7
192		554	574	TCGCATAGTCATCACAACTGC	-	0.1	0.2	0.2	0.5
193		577	597	CAAATTTCTCGAGTCCTGCTG	-	0.1	0.1	0.4	0.6
194		596	616	TGAGCTCTGGTATTGCCTCTG	+	0.1	0.1	0.4	0.6
195		596	616	CAGAGGCAATACCAGAGCTCA	-	0.1	0.4	1.5	2
196		598	618	CACAGAGGCAATACCAGAGCT	-	0.1	0.2	0.4	0.7
197
198
199	G14712V01_(single)_contig_81511BEG377END628	407	427	CATCACCAAGGAGAAGAACGT	-	0.1	3.4	10.5	14	409	AAGGAGAAGATAGGAATTCCA	contig_587984BEG38END289
200		388	408	TTTGTTGATAGGGAGAATGAC	+	0.1	0.1	0.6	0.8
201		390	410	TGTTGATAGGGAGAATGACGT	+	0.1	0.1	0.4	0.6
202		405	425	TCACCAAGGAGAAGAACGTCA	-	0.1	14.7	39.4	54.2
203		426	446	TGATCCTTGGCCGGAGTTTGT	+	0.1	0.2	0.2	0.5
204		432	452	CTGTTCACAAACTCCGGCCAA	-	0.1	0.6	0.2	0.9
205		474	494	TTCACCGCAAGAAGTGCAGCA	+	0.1	0.2	0.4	0.7
206		531	551	TCCAGTTCAGAGGCTCTCGAA	+	0.1	0.6	0.8	1.5
207		531	551	TTCGAGAGCCTCTGAACTGGA	-	0.1	0.4	0.1	0.6
208		537	557	CTGCCATTCGAGAGCCTCTGA	-	0.1	0.4	0.9	1.4
209		537	557	TCAGAGGCTCTCGAATGGCAG	+	0.1	0.6	1.3	2
210		552	572	TGGCAGTTGTGATGACTATGC	+	0.1	0.2	0.4	0.7
211		554	574	TCGCATAGTCATCACAACTGC	-	0.1	0.2	0.2	0.5
212		577	597	CAAATTTCTCGAGTCCTGCTG	-	0.1	0.1	0.4	0.6
213		596	616	TGAGCTCTGGTATTGCCTCTG	+	0.1	0.1	0.4	0.6
214		596	616	CAGAGGCAATACCAGAGCTCA	-	0.1	0.4	1.5	2
215		598	618	CACAGAGGCAATACCAGAGCT	-	0.1	0.2	0.4	0.7
216		600	620	CCCACAGAGGCAATACCAGAG	-	0.1	0.2	0.4	0.7
217
218
219	G14712V01_(single)_contig_81511BEG377END628	466	486	TTCTTGCGGTGAAAGTATCTT	-	0.1	0.2	0.6	0.9	489	CCCATCTTCTGCACATCCTCA	contig_34739BEG1568END1819
220		401	421	AGAATGACGTTCTTCTCCTTG	+	0.1	0.6	0.4	1.1
221		401	421	CAAGGAGAAGAACGTCATTCT	-	0.1	0.2	0.2	0.5
222		403	423	ACCAAGGAGAAGAACGTCATT	-	0.1	0.4	1.1	1.6
223		405	425	TCACCAAGGAGAAGAACGTCA	-	0.1	14.7	39.4	54.2
224		407	427	CATCACCAAGGAGAAGAACGT	-	0.1	3.4	10.5	14
225		426	446	TGATCCTTGGCCGGAGTTTGT	+	0.1	0.2	0.2	0.5
226		443	463	TGCACCACACACTGTTCACAA	-	0.1	0.4	0.1	0.6
227		464	484	CTTGCGGTGAAAGTATCTTGA	-	0.1	0.4	0.9	1.4
228		527	547	CTGTTCCAGTTCAGAGGCTCT	+	0.1	0.4	1.1	1.6
229		527	547	AGAGCCTCTGAACTGGAACAG	-	0.1	0.1	0.4	0.6
230		529	549	GTTCCAGTTCAGAGGCTCTCG	+	0.1	0.2	0.2	0.5
231		531	551	TCCAGTTCAGAGGCTCTCGAA	+	0.1	0.6	0.8	1.5
232		531	551	TTCGAGAGCCTCTGAACTGGA	-	0.1	0.4	0.1	0.6
233		552	572	TGGCAGTTGTGATGACTATGC	+	0.1	0.2	0.4	0.7
234		554	574	TCGCATAGTCATCACAACTGC	-	0.1	0.2	0.2	0.5
235		590	610	CAATACCAGAGCTCAAATTTC	-	0.1	0.4	0.4	0.9
236		596	616	TGAGCTCTGGTATTGCCTCTG	+	0.1	0.1	0.4	0.6
237		596	616	CAGAGGCAATACCAGAGCTCA	-	0.1	0.4	1.5	2
238
239
240	G14712V01_(single)_contig_81511BEG377END628	527	547	AGAGCCTCTGAACTGGAACAG	-	0.1	0.1	0.4	0.6	529	TTGAGGTGGAGCAGAGATTTG	gi_11207228_gb_BF276158.1_BF276158BEG2END253
241		401	421	AGAATGACGTTCTTCTCCTTG	+	0.1	0.6	0.4	1.1
242		401	421	CAAGGAGAAGAACGTCATTCT	-	0.1	0.2	0.2	0.5
243		403	423	ACCAAGGAGAAGAACGTCATT	-	0.1	0.4	1.1	1.6
244		405	425	TCACCAAGGAGAAGAACGTCA	-	0.1	14.7	39.4	54.2
245		420	440	TCCGGCCAAGGATCATCACCA	-	0.1	0.2	0.2	0.5
246		426	446	TGATCCTTGGCCGGAGTTTGT	+	0.1	0.2	0.2	0.5
247		443	463	TGCACCACACACTGTTCACAA	-	0.1	0.4	0.1	0.6
248		462	482	CATCAAGATACTTTCACCGCA	+	0.1	0.6	1.5	2.2
249		464	484	CTTGCGGTGAAAGTATCTTGA	-	0.1	0.4	0.9	1.4
250		466	486	TTCTTGCGGTGAAAGTATCTT	-	0.1	0.2	0.6	0.9
251		483	503	AGAAGTGCAGCAAATGGGCAA	+	0.1	1.5	2.3	3.9
252		527	547	CTGTTCCAGTTCAGAGGCTCT	+	0.1	0.4	1.1	1.6
253		529	549	GTTCCAGTTCAGAGGCTCTCG	+	0.1	0.2	0.2	0.5
254		531	551	TCCAGTTCAGAGGCTCTCGAA	+	0.1	0.6	0.8	1.5
255		531	551	TTCGAGAGCCTCTGAACTGGA	-	0.1	0.4	0.1	0.6
256		546	566	CTCGAATGGCAGTTGTGATGA	+	0.1	1.1	3	4.2
257		552	572	TGGCAGTTGTGATGACTATGC	+	0.1	0.2	0.4	0.7
258		567	587	CTATGCGAGCCAGCAGGACTC	+	0.1	0.6	0.6	1.3
259		588	608	ATACCAGAGCTCAAATTTCTC	-	0.1	0.2	2.8	3.1
260		590	610	CAATACCAGAGCTCAAATTTC	-	0.1	0.4	0.4	0.9
261
262
263	G14712V01_(single)_contig_81511BEG377END628	529	549	GTTCCAGTTCAGAGGCTCTCG	+	0.1	0.2	0.2	0.5	529	TTGAGGTGGAGCAGAGATTTG	gi_11207228_gb_BF276158.1_BF276158BEG2END253
264		401	421	AGAATGACGTTCTTCTCCTTG	+	0.1	0.6	0.4	1.1
265		401	421	CAAGGAGAAGAACGTCATTCT	-	0.1	0.2	0.2	0.5
266		403	423	ACCAAGGAGAAGAACGTCATT	-	0.1	0.4	1.1	1.6
267		405	425	TCACCAAGGAGAAGAACGTCA	-	0.1	14.7	39.4	54.2
268		426	446	TGATCCTTGGCCGGAGTTTGT	+	0.1	0.2	0.2	0.5
269		443	463	TGCACCACACACTGTTCACAA	-	0.1	0.4	0.1	0.6
270		464	484	CTTGCGGTGAAAGTATCTTGA	-	0.1	0.4	0.9	1.4
271		466	486	TTCTTGCGGTGAAAGTATCTT	-	0.1	0.2	0.6	0.9
272		527	547	CTGTTCCAGTTCAGAGGCTCT	+	0.1	0.4	1.1	1.6
273		527	547	AGAGCCTCTGAACTGGAACAG	-	0.1	0.1	0.4	0.6
274		531	551	TCCAGTTCAGAGGCTCTCGAA	+	0.1	0.6	0.8	1.5
275		531	551	TTCGAGAGCCTCTGAACTGGA	-	0.1	0.4	0.1	0.6
276		552	572	TGGCAGTTGTGATGACTATGC	+	0.1	0.2	0.4	0.7
277		590	610	CAATACCAGAGCTCAAATTTC	-	0.1	0.4	0.4	0.9
278
279
280	G14712V01_(single)_contig_81511BEG377END628	537	557	TCAGAGGCTCTCGAATGGCAG	+	0.1	0.6	1.3	2	558	TGGTCATCATATCTGCAGGAT	contig_390517BEG51END302
281		388	408	TTTGTTGATAGGGAGAATGAC	+	0.1	0.1	0.6	0.8
282		390	410	TGTTGATAGGGAGAATGACGT	+	0.1	0.1	0.4	0.6
283		392	412	TTGATAGGGAGAATGACGTTC	+	0.1	1.3	5.1	6.5
284		432	452	CTGTTCACAAACTCCGGCCAA	-	0.1	0.6	0.2	0.9
285		434	454	CACTGTTCACAAACTCCGGCC	-	0.1	0.4	3.8	4.3
286		474	494	TTCACCGCAAGAAGTGCAGCA	+	0.1	0.2	0.4	0.7
287		518	538	TTCTAAACTCTGTTCCAGTTC	+	0.1	0.4	0.1	0.6
288		537	557	CTGCCATTCGAGAGCCTCTGA	-	0.1	0.4	0.9	1.4
289		577	597	CAAATTTCTCGAGTCCTGCTG	-	0.1	0.1	0.4	0.6
290		598	618	CACAGAGGCAATACCAGAGCT	-	0.1	0.2	0.4	0.7
291		600	620	CCCACAGAGGCAATACCAGAG	-	0.1	0.2	0.4	0.7
292
293
294	G14712V01_(single)_contig_81511BEG377END628	596	616	TGAGCTCTGGTATTGCCTCTG	+	0.1	0.1	0.4	0.6	617	TCAATGATCGTATAGAGACGG	contig_18527BEG489END740
295		388	408	TTTGTTGATAGGGAGAATGAC	+	0.1	0.1	0.6	0.8
296		405	425	TCACCAAGGAGAAGAACGTCA	-	0.1	14.7	39.4	54.2
297		407	427	CATCACCAAGGAGAAGAACGT	-	0.1	3.4	10.5	14
298		426	446	TGATCCTTGGCCGGAGTTTGT	+	0.1	0.2	0.2	0.5
299		531	551	TCCAGTTCAGAGGCTCTCGAA	+	0.1	0.6	0.8	1.5
300		531	551	TTCGAGAGCCTCTGAACTGGA	-	0.1	0.4	0.1	0.6
301		552	572	TGGCAGTTGTGATGACTATGC	+	0.1	0.2	0.4	0.7
302		554	574	TCGCATAGTCATCACAACTGC	-	0.1	0.2	0.2	0.5
303		577	597	CAAATTTCTCGAGTCCTGCTG	-	0.1	0.1	0.4	0.6
304		596	616	CAGAGGCAATACCAGAGCTCA	-	0.1	0.4	1.5	2
305		598	618	CACAGAGGCAATACCAGAGCT	-	0.1	0.2	0.4	0.7
306
307
308	G14712V01_(single)_contig_85376BEG18END269	114	134	TGTCTACCAGAAGCCTATCAT	+	0.1	0.6	0.1	0.8	135	AACTTAGCTTCTCGGATTAAC	contig_149497BEG96END347
309		28	48	TAGGTGCATTATTTTGGCTCA	-	0.2	0.1	0.2	0.5
310		91	111	ATGTATTTGTATCGGACATTG	-	0.1	0.2	1.3	1.6
311		135	155	CGAAGCTAAGTTCCAACTGTT	+	0.1	0.1	0.4	0.6
312
313
314	G14712V01_(single)_contig_85376BEG18END269	135	155	CGAAGCTAAGTTCCAACTGTT	+	0.1	0.1	0.4	0.6	135	AACTTAGCTTCTCGGATTAAC	contig_149497BEG96END347
315		28	48	TAGGTGCATTATTTTGGCTCA	-	0.2	0.1	0.2	0.5
316		91	111	ATGTATTTGTATCGGACATTG	-	0.1	0.2	1.3	1.6
317		114	134	TGTCTACCAGAAGCCTATCAT	+	0.1	0.6	0.1	0.8
318
319
320	G14712V01_(single)_contig_85376BEG18END269	41	61	TGTGTGGCTTTTGTAGGTGCA	-	0.1	0.4	0.1	0.6	43	ATTTTGTAGGTGCATTGGTTT	G14712V01_(single)_contig_58380BEG218END469
321
322
323	G14712V01_(single)_contig_85376BEG18END269	91	111	ATGTATTTGTATCGGACATTG	-	0.1	0.2	1.3	1.6	93	TGTATCGAACTTTAGTCGGGC	G14712V01_(single)_contig_58380BEG218END469
324		28	48	TAGGTGCATTATTTTGGCTCA	-	0.2	0.1	0.2	0.5
325		114	134	TGTCTACCAGAAGCCTATCAT	+	0.1	0.6	0.1	0.8
326		135	155	CGAAGCTAAGTTCCAACTGTT	+	0.1	0.1	0.4	0.6
327
328
329	G14712V01_(single)_contig_86854BEG410END661	459	479	AGATGGGCGAGCAACGGGCAG	-	0.1	0.1	0.4	0.6	482	TGAAGATTTGGAGAAGGTTTC	contig_648386BEG464END715
330		419	439	CCCAGGTCAAAGGATGAATAG	-	0.1	0.8	3	3.9
331		461	481	GAAGATGGGCGAGCAACGGGC	-	0.1	0.1	0.4	0.6
332		463	483	CAGAAGATGGGCGAGCAACGG	-	0.2	0.8	3.4	4.4
333		478	498	TCACCTGAGGATGTGCAGAAG	-	0.1	0.6	1.1	1.8
334		480	500	TTTCACCTGAGGATGTGCAGA	-	0.1	0.2	0.2	0.5
335		484	504	ATACTTTCACCTGAGGATGTG	-	0.1	0.8	0.4	1.3
336		520	540	TGGGAGGCATTTGTGAATAAT	-	0.1	0.1	0.8	1
337		522	542	CATGGGAGGCATTTGTGAATA	-	0.1	0.1	0.9	1.1
338
339
340	G14712V01_(single)_contig_86854BEG410END661	474	494	CTGAGGATGTGCAGAAGATGG	-	0.1	0.1	0.4	0.6	497	CAAGATACTTTCACCGCAAGA	G14712V01_(single)_contig_81511BEG377END628
341		411	431	AAAGGATGAATAGCACCGGCA	-	0.2	5.6	14.1	19.9
342		413	433	TCAAAGGATGAATAGCACCGG	-	0.1	0.1	1.9	2.1
343		430	450	TTGACCTGGGGTTGTGGGGCT	+	0.1	0.1	0.4	0.6
344		451	471	AAAAGGCTCTGCCCGTTGCTC	+	0.1	0.4	0.1	0.6
345		453	473	GCGAGCAACGGGCAGAGCCTT	-	0.1	0.1	0.6	0.8
346		453	473	AAGGCTCTGCCCGTTGCTCGC	+	0.1	0.1	0.6	0.8
347		478	498	TCACCTGAGGATGTGCAGAAG	-	0.1	0.6	1.1	1.8
348		520	540	TGGGAGGCATTTGTGAATAAT	-	0.1	0.1	0.8	1
349		535	555	CTCCCATGGGTCGTCTCCAAG	+	0.1	0.1	0.6	0.8
350
351
352	G14712V01_(single)_contig_86854BEG410END661	479	499	TTCACCTGAGGATGTGCAGAA	-	0.1	0.6	1.3	2	502	TGCATCAAGATACTTTCACCG	G14712V01_(single)_contig_81511BEG377END628
353		420	440	CCCCAGGTCAAAGGATGAATA	-	0.1	0.4	0.1	0.6
354		441	461	CAGAGCCTTTTAGCCCCACAA	-	0.1	0.2	0.2	0.5
355		462	482	AGAAGATGGGCGAGCAACGGG	-	0.1	0.1	1.1	1.3
356		483	503	TACTTTCACCTGAGGATGTGC	-	0.1	1.1	0.6	1.8
357		540	560	ATGGGTCGTCTCCAAGGAGAA	+	0.1	0.4	0.2	0.7
358		561	581	TCGACAGGGAGAATGATATTC	-	0.1	0.1	0.4	0.6
359
360
361	G14712V01_(single)_contig_86854BEG410END661	480	500	TTTCACCTGAGGATGTGCAGA	-	0.1	0.2	0.2	0.5	482	TGAAGATTTGGAGAAGGTTTC	contig_648386BEG464END715
362		419	439	CCCAGGTCAAAGGATGAATAG	-	0.1	0.8	3	3.9
363		459	479	AGATGGGCGAGCAACGGGCAG	-	0.1	0.1	0.4	0.6
364		461	481	GAAGATGGGCGAGCAACGGGC	-	0.1	0.1	0.4	0.6
365		463	483	CAGAAGATGGGCGAGCAACGG	-	0.2	0.8	3.4	4.4
366		478	498	TCACCTGAGGATGTGCAGAAG	-	0.1	0.6	1.1	1.8
367		484	504	ATACTTTCACCTGAGGATGTG	-	0.1	0.8	0.4	1.3
368		520	540	TGGGAGGCATTTGTGAATAAT	-	0.1	0.1	0.8	1
369		522	542	CATGGGAGGCATTTGTGAATA	-	0.1	0.1	0.9	1.1
370
371
372	G14712V01_(single)_contig_86854BEG410END661	540	560	ATGGGTCGTCTCCAAGGAGAA	+	0.1	0.4	0.2	0.7	561	AGAATGACGTTCTTCTCCTTG	contig_643679BEG3576END3827
373		412	432	CAAAGGATGAATAGCACCGGC	-	0.1	2.7	10.2	13
374		479	499	TTCACCTGAGGATGTGCAGAA	-	0.1	0.6	1.3	2
375		561	581	TCGACAGGGAGAATGATATTC	-	0.1	0.1	0.4	0.6
376
377
378	contig_1006842BEG4END255	79	99	CGGACACCATGCGACGTGCGG	+	0.2	1	0.4	1.6	100	TTGGAGAAGCAGGGCACGTG	miR164b1_c1_d1_e1
379
380
381	contig_1009943BEG78END329	86	106	TACATCATCCAGGACGATCAA	-	0.2	0.2	0.1	0.5	88	TCTAGAACAAGCAAAAACTTC	contig_21018BEG1338END1589
382		105	125	TATGGAATGAAAATCAAGCAA	+	0.1	0.4	0.1	0.6
383		149	169	AAATCCATTCGTCGATCTCAA	-	0.4	0.1	0.1	0.6
384		193	213	CACTCGGAGTTTGAAGGTGGC	+	0.4	0.2	0.2	0.8
385		254	274	CTCCCTCTTGAAGACTGTTTG	+	0.4	0.2	0.1	0.7
386
387
388	contig_1028566BEG75END326	98	118	CAACTTGAATGCGGATAATTT	+	0.4	1.7	1.3	3.4	119	TTGAAAAGAAAGCAGGTCTAG	contig_848910BEG37END288
389
390
391	contig_103675BEG893END1144	1010	1030	CGAAGCTAAGTTCCAACTGTT	+	0.1	0.1	0.4	0.6	1010	AACTTAGCTTCTCGGATTAAC	contig_149497BEG96END347
392		903	923	TAGGTGCATTATTTTGGCTCA	-	0.2	0.1	0.2	0.5
393		966	986	ATGTATTTGTATCGGACATTG	-	0.1	0.2	1.3	1.6
394		989	1009	TGTCTACCAGAAGCCTATCAT	+	0.1	0.6	0.1	0.8
395
396
397	contig_103675BEG893END1144	916	936	TGTGTGGCTTTTGTAGGTGCA	-	0.1	0.4	0.1	0.6	918	ATTTTGTAGGTGCATTGGTTT	G14712V01_(single)_contig_58380BEG218END469
398
399
400	contig_103675BEG893END1144	966	986	ATGTATTTGTATCGGACATTG	-	0.1	0.2	1.3	1.6	968	TGTATCGAACTTTAGTCGGGC	G14712V01_(single)_contig_58380BEG218END469
401		903	923	TAGGTGCATTATTTTGGCTCA	-	0.2	0.1	0.2	0.5
402		989	1009	TGTCTACCAGAAGCCTATCAT	+	0.1	0.6	0.1	0.8
403		1010	1030	CGAAGCTAAGTTCCAACTGTT	+	0.1	0.1	0.4	0.6
404
405
406	contig_103675BEG893END1144	989	1009	TGTCTACCAGAAGCCTATCAT	+	0.1	0.6	0.1	0.8	1010	AACTTAGCTTCTCGGATTAAC	contig_149497BEG96END347
407		903	923	TAGGTGCATTATTTTGGCTCA	-	0.2	0.1	0.2	0.5
408		966	986	ATGTATTTGTATCGGACATTG	-	0.1	0.2	1.3	1.6
409		1010	1030	CGAAGCTAAGTTCCAACTGTT	+	0.1	0.1	0.4	0.6
410
411
412	contig_1052142BEG8END259	198	218	GGGCACGTCTGCCTGGGTGTC	-	0.1	0.6	0.1	0.8	200	TCTGCCTGGGTGTCACGCATT	contig_464959BEG21END272
413		196	216	GCACGTCTGCCTGGGTGTCAC	-	0.2	2.3	0.1	2.6
414		200	220	GAGGGCACGTCTGCCTGGGTG	-	0.1	0.4	0.1	0.6
415
416
417	contig_106140BEG1767END2018	1803	1823	TGAATCAAACCACTGCAGAAC	-	0.2	0.2	0.1	0.5	1805	AAACACTGCAAAATCGTCTTC	contig_30978BEG2322END2573
418		1908	1928	CGTGAGGCTGGTTTCACAGAG	+	0.4	0.1	0.1	0.6
419		1910	1930	TGAGGCTGGTTTCACAGAGCA	+	0.4	0.1	0.2	0.7
420		1948	1968	CTGGCAGTGGAAGGATAACAG	+	1.4	0.6	0.6	2.6
421		1950	1970	GGCAGTGGAAGGATAACAGGC	+	0.4	0.1	0.1	0.6
422		1952	1972	CAGTGGAAGGATAACAGGCTT	+	0.8	0.2	1.5	2.5
423		1954	1974	GTGGAAGGATAACAGGCTTGA	+	2.8	0.4	3	6.2
424
425
426	contig_106140BEG1767END2018	1804	1824	CTGAATCAAACCACTGCAGAA	-	0.8	0.6	0.1	1.5	1806	CAAACACTGCAAAATCGTCTT	contig_30978BEG2322END2573
427		1808	1828	AAGCCTGAATCAAACCACTGC	-	0.2	0.2	0.1	0.5
428		1909	1929	GTGAGGCTGGTTTCACAGAGC	+	0.4	0.2	0.1	0.7
429		1949	1969	TGGCAGTGGAAGGATAACAGG	+	1.4	1	0.6	3
430		1951	1971	GCAGTGGAAGGATAACAGGCT	+	1	0.4	0.9	2.3
431		1953	1973	AGTGGAAGGATAACAGGCTTG	+	0.8	0.2	2.1	3.1
432		1955	1975	TGGAAGGATAACAGGCTTGAT	+	0.6	0.1	1.7	2.4
433
434
435	contig_107016BEG478END729	584	604	CGATCCTTTAGACCTTCGAAA	+	0.1	1	0.2	1.3	584	TTTAAGGGATTTACAAGATAT	contig_641838BEG1544END1795
436
437
438	contig_1083556BEG438END689	476	496	TGTGGAATGAAAATCAAGCAA	-	0.4	0.1	0.1	0.6	478	TGAGAATTAGGCAACATGTTA	G14712V01_(single)_contig_59024BEG164END415
439		438	458	AATTTGTTGAGATCGACGGAT	-	1	0.4	0.2	1.6
440
441
442	contig_111546BEG1446END1697	1539	1559	TAAAAGTTCGTTAATTTAGTT	+	0.1	0.2	0.2	0.5	1560	TGAAAACGGCTGAGCCAAAAT	contig_103675BEG893END1144
443
444
445	contig_1115745BEG1042END1293	1144	1164	TGGACGAGAAGGGACCTCCAG	-	0.4	0.1	0.2	0.7	1146	AAGGGAGAGCTAGATTCATA	miRC113a10
446
447
448	contig_1115745BEG1042END1293	1204	1224	TCTTACATGCTCCGAGACTCA	+	0.2	0.1	0.2	0.5	1225	TTTTTTTCTTTGTTGGTTTTT	contig_61578BEG264END515
449
450
451	contig_1117475BEG2325END2576	2326	2346	TACTATAACACCAAATACTGG	-	0.2	1.1	0.1	1.4	2349	CAATATCTAACTTTTCCCAAA	contig_852810BEG64END315
452		2330	2350	TATTTGGTGTTATAGTAGTGG	+	1	0.8	0.2	2
453		2345	2365	TAGTGGTTGGGTATTGTTCTA	+	6.1	3.3	1.9	11.3
454		2345	2365	TAGAACAATACCCAACCACTA	-	0.2	0.6	0.2	1
455		2347	2367	TGTAGAACAATACCCAACCAC	-	0.4	0.4	0.4	1.2
456		2366	2386	CACCATTGCCACCCATCTCTT	+	0.1	0.2	0.2	0.5
457		2368	2388	AGAAGAGATGGGTGGCAATGG	-	0.1	0.1	0.6	0.8
458		2393	2413	CAGGAGGGATAGACAAGGAAG	-	0.2	0.1	0.2	0.5
459
460
461	contig_1117475BEG2325END2576	2366	2386	CACCATTGCCACCCATCTCTT	+	0.1	0.2	0.2	0.5	2387	AGGAAGAGGAAGATGAAATAG	miRC189a4
462		2326	2346	TACTATAACACCAAATACTGG	-	0.2	1.1	0.1	1.4
463		2345	2365	TAGTGGTTGGGTATTGTTCTA	+	6.1	3.3	1.9	11.3
464		2345	2365	TAGAACAATACCCAACCACTA	-	0.2	0.6	0.2	1
465		2347	2367	TGTAGAACAATACCCAACCAC	-	0.4	0.4	0.4	1.2
466		2368	2388	AGAAGAGATGGGTGGCAATGG	-	0.1	0.1	0.6	0.8
467		2385	2405	ATAGACAAGGAAGGAGAAGAA	-	21.5	5.9	3.8	31.2
468		2406	2426	AAAGAGTTCAGCTCAGGAGGG	-	0.4	0.4	0.1	0.9
469
470
471	contig_1117475BEG2325END2576	2385	2405	ATAGACAAGGAAGGAGAAGAA	-	21.5	5.9	3.8	31.2	2408	AAAGCTCAGGAGGGATAGCGC	miR390a1_d1
472		2326	2346	TACTATAACACCAAATACTGG	-	0.2	1.1	0.1	1.4
473		2341	2361	ATAGTAGTGGTTGGGTATTGT	+	0.8	0.1	0.1	1
474		2345	2365	TAGTGGTTGGGTATTGTTCTA	+	6.1	3.3	1.9	11.3
475		2345	2365	TAGAACAATACCCAACCACTA	-	0.2	0.6	0.2	1
476		2347	2367	TGTAGAACAATACCCAACCAC	-	0.4	0.4	0.4	1.2
477		2366	2386	CACCATTGCCACCCATCTCTT	+	0.1	0.2	0.2	0.5
478		2368	2388	AGAAGAGATGGGTGGCAATGG	-	0.1	0.1	0.6	0.8
479		2406	2426	AAAGAGTTCAGCTCAGGAGGG	-	0.4	0.4	0.1	0.9
480
481
482	contig_1117475BEG2325END2576	2406	2426	AAAGAGTTCAGCTCAGGAGGG	-	0.4	0.4	0.1	0.9	2408	AAAGCTCAGGAGGGATAGCGC	miR390a1_d1
483		2326	2346	TACTATAACACCAAATACTGG	-	0.2	1.1	0.1	1.4
484		2341	2361	ATAGTAGTGGTTGGGTATTGT	+	0.8	0.1	0.1	1
485		2345	2365	TAGTGGTTGGGTATTGTTCTA	+	6.1	3.3	1.9	11.3
486		2345	2365	TAGAACAATACCCAACCACTA	-	0.2	0.6	0.2	1
487		2347	2367	TGTAGAACAATACCCAACCAC	-	0.4	0.4	0.4	1.2
488		2366	2386	CACCATTGCCACCCATCTCTT	+	0.1	0.2	0.2	0.5
489		2368	2388	AGAAGAGATGGGTGGCAATGG	-	0.1	0.1	0.6	0.8
490		2385	2405	ATAGACAAGGAAGGAGAAGAA	-	21.5	5.9	3.8	31.2
491
492
493	contig_1117475BEG2325END2576	2438	2458	AAAAGAACAGCAGTAGTGTTA	-	0.4	0.1	0.1	0.6	2461	TTTTTAATAGTAGAAACGGAT	miRC128a7
494		2331	2351	ATTTGGTGTTATAGTAGTGGT	+	0.1	0.6	0.1	0.8
495		2333	2353	TTGGTGTTATAGTAGTGGTTG	+	2.4	0.8	0.1	3.3
496		2337	2357	TGTTATAGTAGTGGTTGGGTA	+	2.6	0.6	1.1	4.3
497		2352	2372	AATGGTGTAGAACAATACCCA	-	0.1	0.4	0.2	0.7
498		2356	2376	TATTGTTCTACACCATTGCCA	+	0.2	0.2	0.1	0.5
499		2375	2395	AAGGAGAAGAAGAGATGGGTG	-	1.2	0.4	0.6	2.2
500		2394	2414	TCAGGAGGGATAGACAAGGAA	-	1.2	0.2	0.2	1.6
501		2398	2418	CAGCTCAGGAGGGATAGACAA	-	1	0.2	0.2	1.4
502		2400	2420	TTCAGCTCAGGAGGGATAGAC	-	0.6	0.1	0.1	0.8
503		2417	2437	TTACAAAGGTTAAAGAGTTCA	-	0.6	0.1	0.2	0.9
504
505
506	contig_1117598BEG2757END3008	2765	2785	TCGTTAACCATCATCGTCATC	+	0.4	0.1	0.1	0.6	2786	AAAATGGAAGAAGCTGATGGA	contig_28596BEG2412END2663
507
508
509	contig_1117645BEG985END1236	1003	1023	AAGACCAGGTGATGATGACCA	-	0.2	0.6	0.1	0.9	1026	CCGGAGTCGAGCACGAGGCAT	contig_871439BEG195END446
510		1045	1065	CCAAGTCTAGTAGAGATGATG	-	0.2	0.2	0.1	0.5
511
512
513	contig_112028BEG644END895	672	692	ACGGAATATGAGTTTGGCTTT	+	0.1	0.1	0.4	0.6	693	ATCTGATTGAGCCGTGCCAAT	miR171c1
514		670	690	TGACGGAATATGAGTTTGGCT	+	0.6	0.1	1.9	2.6
515		691	711	TTGCTGAGTCGGATCTCGGGT	+	0.2	0.1	3.4	3.7
516		733	753	TTCCAAGTTTAGAGTGAGCCA	+	0.2	0.1	0.4	0.7
517		796	816	TGGAGGGTACTGCGTGAGGCT	+	0.4	0.1	0.1	0.6
518		819	839	TTTCACAGAGCAGCGAAGACC	+	0.4	0.1	0.1	0.6
519		821	841	TCACAGAGCAGCGAAGACCTC	+	0.1	0.1	0.6	0.8
520
521
522	contig_112028BEG644END895	720	740	ACTTGGAACGGACAAGCCAGA	-	0.4	0.1	0.6	1.1	722	AAGGGAAAGACTAGATTCATAA	miRC112a10
523		718	738	TTGGAACGGACAAGCCAGATT	-	0.2	0.1	2.4	2.7
524		806	826	TGCGTGAGGCTGGTTTCACAG	+	0.2	0.6	0.4	1.2
525		808	828	CGTGAGGCTGGTTTCACAGAG	+	0.4	0.1	0.1	0.6
526
527
528	contig_112028BEG644END895	808	828	CGTGAGGCTGGTTTCACAGAG	+	0.4	0.1	0.1	0.6	808	ATTAGATTCACGCAGAAACTC	miR403b3
529		684	704	TTTGGCTTTGCTGAGTCGGAT	+	0.1	0.1	0.6	0.8
530		806	826	TGCGTGAGGCTGGTTTCACAG	+	0.2	0.6	0.4	1.2
531		810	830	TGAGGCTGGTTTCACAGAGCA	+	0.4	0.1	0.2	0.7
532
533
534	contig_112028BEG644END895	809	829	GTGAGGCTGGTTTCACAGAGC	+	0.4	0.2	0.1	0.7	809	ATTAGATTCACGCAGAAACT	miR403b4
535		723	743	TAAACTTGGAACGGACAAGCC	-	0.2	0.2	0.1	0.5
536		725	745	TCTAAACTTGGAACGGACAAG	-	0.1	0.2	0.2	0.5
537		727	747	ACTCTAAACTTGGAACGGACA	-	0.4	0.1	0.9	1.4
538		851	871	ACAGTGGAAGGATTACAAGCT	+	0.2	0.1	0.4	0.7
539		853	873	AGTGGAAGGATTACAAGCTTG	+	0.1	0.1	0.6	0.8
540		874	894	CAATGTTGGATCGGAGTGGAT	-	0.1	0.2	1.7	2
541
542
543	contig_112028BEG644END895	819	839	TTTCACAGAGCAGCGAAGACC	+	0.4	0.1	0.1	0.6	840	TGAAGAGTGAGAGCGCATTGT	miRC228a4
544		670	690	TGACGGAATATGAGTTTGGCT	+	0.6	0.1	1.9	2.6
545		672	692	ACGGAATATGAGTTTGGCTTT	+	0.1	0.1	0.4	0.6
546		691	711	TTGCTGAGTCGGATCTCGGGT	+	0.2	0.1	3.4	3.7
547		733	753	TTCCAAGTTTAGAGTGAGCCA	+	0.2	0.1	0.4	0.7
548		796	816	TGGAGGGTACTGCGTGAGGCT	+	0.4	0.1	0.1	0.6
549		821	841	TCACAGAGCAGCGAAGACCTC	+	0.1	0.1	0.6	0.8
550
551
552	contig_112028BEG644END895	822	842	CACAGAGCAGCGAAGACCTCT	+	0.1	0.1	0.6	0.8	843	CTGCGAAGAGTGGGAAGTTAT	contig_79975BEG996END1247
553		717	737	TGGAACGGACAAGCCAGATTC	-	0.2	0.2	0.2	0.6
554		719	739	CTTGGAACGGACAAGCCAGAT	-	0.1	0.1	0.6	0.8
555		778	798	CCACTTCAGGAACCACGAGAC	-	0.1	0.1	0.4	0.6
556
557
558	contig_1121791BEG1028END1279	1044	1064	TGATTTGTGGAATGAGTGGAA	-	0.1	0.4	0.1	0.6	1067	TGTCGTAATCTTGGGTGAGGGT	miRC179a2
559		1111	1131	CCAAAGATGAAAGAGCAAAGG	-	0.6	0.2	0.1	0.9
560		1174	1194	CAGATATAGGCGAAATTCAAA	-	0.2	0.2	0.1	0.5
561
562
563	contig_1121791BEG1028END1279	1111	1131	CCAAAGATGAAAGAGCAAAGG	-	0.6	0.2	0.1	0.9	1113	CAAAGAGCAAACTGGTCATT	miRC211a5
564		1174	1194	CAGATATAGGCGAAATTCAAA	-	0.2	0.2	0.1	0.5
565		1176	1196	TGAATTTCGCCTATATCTGGA	+	0.1	0.4	0.1	0.6
566		1176	1196	TCCAGATATAGGCGAAATTCA	-	0.4	0.4	0.2	1
567
568
569	contig_1121791BEG1028END1279	1174	1194	CAGATATAGGCGAAATTCAAA	-	0.2	0.2	0.1	0.5	1197	TATCTTTAGAATTGCATATAT	contig_644985BEG4165END4416
570		1111	1131	CCAAAGATGAAAGAGCAAAGG	-	0.6	0.2	0.1	0.9
571		1176	1196	TGAATTTCGCCTATATCTGGA	+	0.1	0.4	0.1	0.6
572		1176	1196	TCCAGATATAGGCGAAATTCA	-	0.4	0.4	0.2	1
573
574
575	contig_1121791BEG1028END1279	1176	1196	TGAATTTCGCCTATATCTGGA	+	0.1	0.4	0.1	0.6	1197	TATCTTTAGAATTGCATATAT	contig_644985BEG4165END4416
576		1111	1131	CCAAAGATGAAAGAGCAAAGG	-	0.6	0.2	0.1	0.9
577		1174	1194	CAGATATAGGCGAAATTCAAA	-	0.2	0.2	0.1	0.5
578		1176	1196	TCCAGATATAGGCGAAATTCA	-	0.4	0.4	0.2	1
579
580
581	contig_117481BEG3272END3523	3273	3293	TGAGTCCACTTGAACGGCGTC	+	0.4	0.2	0.2	0.8	3294	CTTGATAAGGATGATGTCTCA	contig_61578BEG264END515
582
583
584	contig_118054BEG1624END1875	1728	1748	AAATGGGCTTTTAATGATGGT	-	1.6	0.4	0.2	2.2	1730	TTCTTGATGATGTTGATGACT	contig_108265BEG400END651
585		1642	1662	TCCTTTGGCAGTAAGAACATT	-	0.8	0.2	0.1	1.1
586		1663	1683	TGTGAAAAAATGCAAAGGGGT	-	0.4	1	0.2	1.6
587		1665	1685	ATTGTGAAAAAATGCAAAGGG	-	0.2	0.2	0.1	0.5
588		1726	1746	ATGGGCTTTTAATGATGGTGA	-	2.6	0.4	0.2	3.2
589		1835	1855	TCCGAGTGGTGACAATGATTT	+	0.4	0.1	0.1	0.6
590
591
592	contig_118054BEG1624END1875	1729	1749	AAAATGGGCTTTTAATGATGG	-	2.2	0.6	0.6	3.4	1752	TTGGCATGGTTGATGGAATAA	contig_642914BEG2167END2418
593		1626	1646	AAACAGTAGGCTTCCCAATGT	+	1.6	0.8	0.8	3.2
594
595
596	contig_118054BEG1624END1875	1762	1782	TCTCCCTCTTGAAGACTGTTT	-	0.4	0.6	0.4	1.4	1764	TTGAAGATCTGTTAGACAATT	miRC183a5
597		1638	1658	TTGGCAGTAAGAACATTGGGA	-	0.1	0.4	0.2	0.7
598		1640	1660	CTTTGGCAGTAAGAACATTGG	-	0.2	0.4	0.4	1
599		1659	1679	AAAAAATGCAAAGGGGTTCCT	-	0.4	0.1	0.1	0.6
600		1661	1681	TGAAAAAATGCAAAGGGGTTC	-	0.4	0.2	0.1	0.7
601		1766	1786	AAGGTCTCCCTCTTGAAGACT	-	0.1	0.1	0.4	0.6
602
603
604	contig_118054BEG1624END1875	1822	1842	CACTCGGAGTTTGAAGGTGGC	-	0.4	0.2	0.2	0.8	1845	AAAATCATTTTGACAACACGT	G14712V01_(single)_contig_62451BEG751END1002
605		1637	1657	TGGCAGTAAGAACATTGGGAA	-	1	0.6	0.4	2
606		1658	1678	AAGGAACCCCTTTGCATTTTT	+	0.2	0.1	0.2	0.5
607		1761	1781	CTCCCTCTTGAAGACTGTTTG	-	0.4	0.2	0.1	0.7
608
609
610	contig_125406BEG2653END2904	2731	2751	TACAAAGACCGTCTCATTTCC	-	0.2	0.1	0.2	0.5	2754	TTTTTTTCTTTCGGTGCCAAT	contig_84834BEG3599END3850
611		2708	2728	TCGAATTGTCGAGTACCGGTT	-	0.2	0.1	0.4	0.7
612		2729	2749	AGGGAAATGAGACGGTCTTTG	+	0.1	0.2	0.2	0.5
613		2817	2837	AAATCGGACATGGTATCACCG	-	0.1	0.2	0.2	0.5
614		2838	2858	TCATAGCGCAGAGGCTCTTAA	+	0.2	0.2	0.1	0.5
615		2855	2875	TTAATTGGGAGTGGATGAGTC	+	0.1	0.1	0.6	0.8
616
617
618	contig_125406BEG2653END2904	2855	2875	TTAATTGGGAGTGGATGAGTC	+	0.1	0.1	0.6	0.8	2855	ACTGCCATTCGAGAGCCTCTG	G14712V01_(single)_contig_81511BEG377END628
619		2708	2728	TCGAATTGTCGAGTACCGGTT	-	0.2	0.1	0.4	0.7
620		2729	2749	AGGGAAATGAGACGGTCTTTG	+	0.1	0.2	0.2	0.5
621		2731	2751	TACAAAGACCGTCTCATTTCC	-	0.2	0.1	0.2	0.5
622
623
624	contig_130021BEG228END479	228	248	AAGAACAACAGAAAGCCACAG	-	0.1	0.1	1.9	2.1	251	AAAAGAAGCTCAGGTAGGATA	contig_27310BEG1863END2114
625
626
627	contig_131814BEG6389END6640	6476	6496	CATCAACTCGGTAAGATCGCA	-	0.4	0.1	0.1	0.6	6478	CAGGTAGGATAGCACCAAATT	contig_27310BEG1863END2114
628
629
630	contig_131814BEG6389END6640	6491	6511	TTGATGATGTGTACAAACCTA	+	0.4	0.1	0.1	0.6	6512	GGTTTAAGGTTTAGGGTTTGA	miRC250a1
631
632
633	contig_133974BEG2398END2649	2528	2548	AACCTGTGGCTAATTATGGCT	+	0.2	0.2	0.1	0.5	2528	AGTCATATGCTTGTCTCAAAG	contig_428410BEG136END387
634
635
636	contig_140921BEG491END742	557	577	TAGGCCTAACCATTTCTCATT	+	0.8	0.1	0.2	1.1	578	TGGGGTGAAGATTTGGAGAAG	contig_666792BEG2040END2291
637		492	512	AATTGCAATTTTGGTCCCTAA	+	0.4	0.4	0.1	0.9
638		492	512	TTAGGGACCAAAATTGCAATT	-	1.2	0.1	0.1	1.4
639		557	577	AATGAGAAATGGTTAGGCCTA	-	2.8	0.6	0.1	3.5
640
641
642	contig_144009BEG1188END1439	1190	1210	TATCTTGTCCGTCGGTTTTGG	+	0.1	0.1	1.1	1.3	1211	ATATTCGACTCCCCAAATCCA	gi_13244510_gb_BE054957.2_BE054957BEG375END626
643		1190	1210	CCAAAACCGACGGACAAGATA	-	0.1	0.1	1.1	1.3
644
645
646	contig_149079BEG285END536	413	433	CAGTCTGTAAATAAAGGAGAA	+	0.2	0.6	0.1	0.9	434	TGAATCTAGTTTCTCTCTTGC	miRC122a9
647
648
649	contig_149497BEG96END347	189	209	AACGACCATAATGAAGGATGT	-	0.1	0.4	0.2	0.7	212	TGGGGGATAGGAAAGATGCGC	contig_103675BEG893END1144
650
651
652	contig_172960BEG344END595	530	550	CGAGCTGCAAGTTGAAGTGAA	-	1	0.2	0.1	1.3	553	AAGGATGAATAGCACCGGCAC	contig_34739BEG1568END1819
653		423	443	CTTTTGAAGCAGGTTCTCCAG	-	0.1	0.6	0.1	0.8
654		507	527	AGAAGCTGTCTAAGAATAGAT	-	0.4	0.1	0.1	0.6
655		511	531	ATTCTTAGACAGCTTCTTCTT	+	0.1	0.8	0.1	1
656
657
658	contig_206817BEG22END273	202	222	CGGTGTGGCCTCGTCGGTGCA	-	0.8	0.1	0.1	1	204	ATTTTGTAGGTGCATTGGTTT	G14712V01_(single)_contig_58380BEG218END469
659		36	56	TTGAGAGCCATGCAGTGTCGA	-	0.2	0.6	0.1	0.9
660		59	79	TGCCGCGTGAGCAACGAAGAG	+	0.2	0.2	0.1	0.5
661
662
663	contig_206817BEG22END273	23	43	TTCCTCCGCGACGTCGACACT	+	0.6	0.1	0.2	0.9	44	TGAGAGTCTACCAGTGCCGGT	contig_34739BEG1568END1819
664		63	83	GCGTGAGCAACGAAGAGGCCA	+	0.2	0.1	0.2	0.5
665
666
667	contig_206817BEG22END273	28	48	CATGCAGTGTCGACGTCGCGG	-	0.1	0.4	0.2	0.7	30	TGTCGACGTCGCGGAGGAATG	contig_721289BEG1263END1514
668		26	46	TGCAGTGTCGACGTCGCGGAG	-	2.4	0.8	0.4	3.6
669		28	48	CCGCGACGTCGACACTGCATG	+	0.2	0.1	0.2	0.5
670
671
672	contig_206817BEG22END273	63	83	GCGTGAGCAACGAAGAGGCCA	+	0.2	0.1	0.2	0.5	84	TGAGCTCTGGTATTGCCTCTG	G14712V01_(single)_contig_81511BEG377END628
673		23	43	TTCCTCCGCGACGTCGACACT	+	0.6	0.1	0.2	0.9
674		40	60	CATGTTGAGAGCCATGCAGTG	-	0.4	0.1	0.1	0.6
675
676
677	contig_206817BEG22END273	79	99	TGCTCGTGCTCTGTTATGGCC	-	0.4	0.1	0.2	0.7	102	CTTGATAAGGATGATGTCTCA	contig_61578BEG264END515
678		39	59	ATGTTGAGAGCCATGCAGTGT	-	0.2	0.2	0.2	0.6
679		203	223	TCGGTGTGGCCTCGTCGGTGC	-	0.2	0.1	0.2	0.5
680
681
682	contig_21018BEG1338END1589	1351	1371	TATGGAATGAAAATCAAGCAA	-	0.1	0.4	0.1	0.6	1353	TGAGAATTAGGCAACATGTTA	G14712V01_(single)_contig_59024BEG164END415
683		1370	1390	TACATCATCTAGAACAAGCAA	+	0.4	0.2	0.1	0.7
684		1517	1537	ATATGGATTTGTGTTTCGGAG	-	0.2	0.1	0.2	0.5
685		1519	1539	AGATATGGATTTGTGTTTCGG	-	0.2	0.1	0.6	0.9
686		1523	1543	TTGAAGATATGGATTTGTGTT	-	0.2	0.1	0.2	0.5
687		1544	1564	CGAGTTAATAGACATTTCCCA	-	0.4	0.2	0.1	0.7
688
689
690	contig_21018BEG1338END1589	1361	1381	CTAGATGATGTATGGAATGAA	-	0.2	0.2	0.1	0.5	1363	ATGTGTGGAATGAAAATCAAG	contig_826614BEG1END252
691
692
693	contig_21018BEG1338END1589	1408	1428	AAAATTGTTTGTGAAGTCTTT	-	0.2	0.2	0.4	0.8	1431	AGTGGAAGGATTACAAGCTTG	contig_112028BEG644END895
694		1370	1390	TACATCATCTAGAACAAGCAA	+	0.4	0.2	0.1	0.7
695		1387	1407	TGAATGATAAGAAGTTTTTGC	-	0.2	0.2	0.1	0.5
696		1515	1535	ATGGATTTGTGTTTCGGAGGA	-	0.1	0.4	0.1	0.6
697		1517	1537	ATATGGATTTGTGTTTCGGAG	-	0.2	0.1	0.2	0.5
698		1553	1573	TCTATTAACTCGATTGTCATT	+	0.2	0.2	0.1	0.5
699		1557	1577	TTAACTCGATTGTCATTATAC	+	0.2	0.1	0.2	0.5
700
701
702	contig_212436BEG37END288	50	70	CGGTTCTGGATCTTTCAATCT	+	0.1	0.6	0.2	0.9	71	AGATTAATATTGATATGGGCT	miRC180a2
703
704
705	contig_238195BEG71END322	146	166	AGAAGGTGGATTTGAACCTAG	+	0.2	0.1	0.2	0.5	146	ATCCACCTCTCTTCCCTGGGA	contig_142911BEG11END262
706
707
708	contig_23823BEG7460END7711	7562	7582	CAAAGCAAGGCTGCTGCTCTT	-	0.6	0.1	0.1	0.8	7564	AAGGCTCTGCCCGTTGCTCGC	contig_34739BEG1568END1819
709
710
711	contig_252078BEG30END281	116	136	ATGGGCCCATATGATTATTCT	-	0.1	0.8	0.2	1.1	139	AGATTAATATTGATATGGGCT	miRC180a2
712		34	54	TTGAGATTCATTGATGAGCTA	-	0.4	0.2	0.1	0.7
713		57	77	CAATCTCTAGGCATACATGTT	+	0.2	0.1	0.4	0.7
714
715
716	contig_256557BEG1END252	26	46	AGAAGAGAAGGGACAAGCTGA	-	0.2	0.1	0.8	1.1	28	AAGTGACAAATGGAAATGCGC	contig_491358BEG22END273
717
718
719	contig_261018BEG49END300	155	175	TAGATTGCTCAAGCTGATTAT	+	0.4	0.1	0.1	0.6	176	TCTACAGCTTTAGAAATCATT	miRC133a2
720
721
722	contig_267526BEG76END327	182	202	CCCAGAAACGAACCAAGACCA	+	0.8	1.3	0.8	2.9	182	TTTTTTTCTTTGTTGGTTTTT	contig_61578BEG264END515
723		182	202	TGGTCTTGGTTCGTTTCTGGG	-	0.2	0.1	0.2	0.5
724
725
726	contig_27310BEG1863END2114	1934	1954	AAAAAGAAGCTCAGGTAGGAT	-	5.7	0.8	0.1	6.6	1936	AAGCTCAGGAGGGATAGCGCCA	miR390a5_b9_c9
727		1932	1952	AAAGAAGCTCAGGTAGGATAG	-	4.9	2.9	0.2	8
728		1938	1958	ATAAAAAAAGAAGCTCAGGTA	-	0.8	0.2	0.1	1.1
729		1995	2015	TATAAAATATTAATCTTCTTG	+	0.4	1.3	0.1	1.8
730		1997	2017	TAAAATATTAATCTTCTTGAC	+	0.8	0.2	0.1	1.1
731		2001	2021	ATATTAATCTTCTTGACCTTG	+	0.6	1	0.1	1.7
732		2001	2021	CAAGGTCAAGAAGATTAATAT	-	3	0.6	0.1	3.7
733		2016	2036	CAAGAAAAGGTCTTACAAGGT	-	1	0.6	0.1	1.7
734		2016	2036	ACCTTGTAAGACCTTTTCTTG	+	0.4	0.1	0.1	0.6
735		2018	2038	CTTGTAAGACCTTTTCTTGAC	+	0.4	0.2	0.1	0.7
736		2037	2057	CTGGACTGGGTCTTACAAGGT	-	0.8	0.8	0.2	1.8
737		2037	2057	ACCTTGTAAGACCCAGTCCAG	+	1.4	0.2	0.1	1.7
738		2039	2059	TACTGGACTGGGTCTTACAAG	-	0.6	0.4	0.1	1.1
739		2079	2099	TCAGGAGGGATAGACAAGGAA	-	1.2	0.2	0.2	1.6
740		2083	2103	CAGCTCAGGAGGGATAGACAA	-	1	0.2	0.2	1.4
741
742
743	contig_27310BEG1863END2114	1935	1955	AAAAAAGAAGCTCAGGTAGGA	-	0.2	0.2	0.1	0.5	1937	AAAGCTCAGGAGGGATAGCGCC	miR390a2_d2
744		1872	1892	ATGAATTCCAATTCGGTGCAG	+	0.6	0.6	0.1	1.3
745		1876	1896	ATTCCAATTCGGTGCAGCTGC	+	0.2	0.2	0.1	0.5
746		1893	1913	AAGTGGCAATGGAGGTGGCAG	-	0.2	0.2	0.1	0.5
747		1933	1953	AAAAGAAGCTCAGGTAGGATA	-	2.4	0.6	0.1	3.1
748		1935	1955	TCCTACCTGAGCTTCTTTTTT	+	0.2	0.4	0.1	0.7
749		1937	1957	TAAAAAAAGAAGCTCAGGTAG	-	0.4	0.6	0.1	1.1
750		1996	2016	TCAAGAAGATTAATATTTTAT	-	3.5	0.6	0.1	4.2
751		2000	2020	AATATTAATCTTCTTGACCTT	+	0.4	0.1	0.1	0.6
752		2000	2020	AAGGTCAAGAAGATTAATATT	-	0.6	0.2	0.1	0.9
753		2002	2022	ACAAGGTCAAGAAGATTAATA	-	0.4	0.1	0.1	0.6
754		2002	2022	TATTAATCTTCTTGACCTTGT	+	0.6	1.1	0.1	1.8
755		2017	2037	CCTTGTAAGACCTTTTCTTGA	+	0.4	0.4	0.1	0.9
756		2017	2037	TCAAGAAAAGGTCTTACAAGG	-	0.4	0.6	0.1	1.1
757		2019	2039	TTGTAAGACCTTTTCTTGACC	+	1	0.4	0.1	1.5
758		2023	2043	ACAAGGTCAAGAAAAGGTCTT	-	0.2	0.2	0.1	0.5
759		2023	2043	AAGACCTTTTCTTGACCTTGT	+	1	1	0.1	2.1
760		2038	2058	ACTGGACTGGGTCTTACAAGG	-	0.2	0.2	0.1	0.5
761		2040	2060	TTGTAAGACCCAGTCCAGTAT	+	6.3	1	0.1	7.4
762		2040	2060	ATACTGGACTGGGTCTTACAA	-	1.8	0.6	0.1	2.5
763		2065	2085	CAAGGAAGGAGAAGAAGAGTT	-	2.6	1.1	0.1	3.8
764		2080	2100	CTCAGGAGGGATAGACAAGGA	-	1	0.2	0.2	1.4
765
766
767	contig_27310BEG1863END2114	1937	1957	TAAAAAAAGAAGCTCAGGTAG	-	0.4	0.6	0.1	1.1	1939	TAAGCTCAGGAGGGATAGCG	miR390b3_c3
768		1872	1892	ATGAATTCCAATTCGGTGCAG	+	0.6	0.6	0.1	1.3
769		1876	1896	ATTCCAATTCGGTGCAGCTGC	+	0.2	0.2	0.1	0.5
770		1893	1913	AAGTGGCAATGGAGGTGGCAG	-	0.2	0.2	0.1	0.5
771		1935	1955	TCCTACCTGAGCTTCTTTTTT	+	0.2	0.4	0.1	0.7
772		1935	1955	AAAAAAGAAGCTCAGGTAGGA	-	0.2	0.2	0.1	0.5
773		2000	2020	AATATTAATCTTCTTGACCTT	+	0.4	0.1	0.1	0.6
774		2000	2020	AAGGTCAAGAAGATTAATATT	-	0.6	0.2	0.1	0.9
775		2002	2022	ACAAGGTCAAGAAGATTAATA	-	0.4	0.1	0.1	0.6
776		2002	2022	TATTAATCTTCTTGACCTTGT	+	0.6	1.1	0.1	1.8
777		2004	2024	TTACAAGGTCAAGAAGATTAA	-	4.5	1.1	0.1	5.7
778		2019	2039	TTGTAAGACCTTTTCTTGACC	+	1	0.4	0.1	1.5
779		2023	2043	ACAAGGTCAAGAAAAGGTCTT	-	0.2	0.2	0.1	0.5
780		2023	2043	AAGACCTTTTCTTGACCTTGT	+	1	1	0.1	2.1
781		2025	2045	TTACAAGGTCAAGAAAAGGTC	-	0.4	0.1	0.1	0.6
782		2040	2060	TTGTAAGACCCAGTCCAGTAT	+	6.3	1	0.1	7.4
783		2040	2060	ATACTGGACTGGGTCTTACAA	-	1.8	0.6	0.1	2.5
784		2065	2085	CAAGGAAGGAGAAGAAGAGTT	-	2.6	1.1	0.1	3.8
785
786
787	contig_27310BEG1863END2114	2037	2057	ACCTTGTAAGACCCAGTCCAG	+	1.4	0.2	0.1	1.7	2058	AAGTTGGAAGGATTGGAGTAT	contig_149497BEG96END347
788		1932	1952	AAAGAAGCTCAGGTAGGATAG	-	4.9	2.9	0.2	8
789		1934	1954	AAAAAGAAGCTCAGGTAGGAT	-	5.7	0.8	0.1	6.6
790		1995	2015	TATAAAATATTAATCTTCTTG	+	0.4	1.3	0.1	1.8
791		1997	2017	TAAAATATTAATCTTCTTGAC	+	0.8	0.2	0.1	1.1
792		2014	2034	TGACCTTGTAAGACCTTTTCT	+	294.7	293.3	8.7	596.7
793		2016	2036	CAAGAAAAGGTCTTACAAGGT	-	1	0.6	0.1	1.7
794		2016	2036	ACCTTGTAAGACCTTTTCTTG	+	0.4	0.1	0.1	0.6
795		2018	2038	CTTGTAAGACCTTTTCTTGAC	+	0.4	0.2	0.1	0.7
796		2035	2055	TGACCTTGTAAGACCCAGTCC	+	22.3	11.9	0.8	35
797		2037	2057	CTGGACTGGGTCTTACAAGGT	-	0.8	0.8	0.2	1.8
798		2039	2059	TACTGGACTGGGTCTTACAAG	-	0.6	0.4	0.1	1.1
799		2079	2099	TCAGGAGGGATAGACAAGGAA	-	1.2	0.2	0.2	1.6
800
801
802	contig_27310BEG1863END2114	2070	2090	ATAGACAAGGAAGGAGAAGAA	-	21.5	5.9	3.8	31.2	2093	AAAGCTCAGGAGGGATAGCGC	miR390a1_d1
803		1902	1922	AAGATGAACAAGTGGCAATGG	-	1.4	0.4	0.1	1.9
804		1904	1924	ATTGCCACTTGTTCATCTTAA	+	0.2	0.4	0.1	0.7
805		1904	1924	TTAAGATGAACAAGTGGCAAT	-	2.8	1	0.1	3.9
806		1923	1943	CAGGTAGGATAGCACCAAATT	-	0.2	0.2	0.1	0.5
807		1923	1943	AATTTGGTGCTATCCTACCTG	+	0.1	0.4	0.1	0.6
808		1925	1945	CTCAGGTAGGATAGCACCAAA	-	1.4	1.3	0.1	2.8
809		1965	1985	TTCTTAGTATTTTTTTCTTTC	+	0.2	0.2	0.1	0.5
810		2005	2025	CTTACAAGGTCAAGAAGATTA	-	0.4	0.2	0.1	0.7
811		2007	2027	ATCTTCTTGACCTTGTAAGAC	+	0.2	1.1	0.1	1.4
812		2009	2029	AGGTCTTACAAGGTCAAGAAG	-	0.1	0.4	0.1	0.6
813		2009	2029	CTTCTTGACCTTGTAAGACCT	+	6.3	9	0.8	16.1
814		2011	2031	TCTTGACCTTGTAAGACCTTT	+	352.1	730.3	203	1285.4
815		2026	2046	CTTACAAGGTCAAGAAAAGGT	-	0.8	0.1	0.1	1
816		2028	2048	CTTTTCTTGACCTTGTAAGAC	+	1	4.6	0.1	5.7
817		2030	2050	TTTCTTGACCTTGTAAGACCC	+	7.9	9.8	1.1	18.8
818		2032	2052	TCTTGACCTTGTAAGACCCAG	+	41.2	28.1	0.6	69.9
819		2053	2073	AGAAGAGTTGGAAATACTGGA	-	7.1	1.1	0.1	8.3
820		2053	2073	TCCAGTATTTCCAACTCTTCT	+	0.4	0.2	0.2	0.8
821
822
823	contig_302285BEG20END271	21	41	CTATACATGCCATAGACTCGA	+	0.6	1.9	2.6	5.1	42	CCCTTTGTCGCTTCGATTCGT	contig_569990BEG27END278
824		21	41	TCGAGTCTATGGCATGTATAG	-	0.4	0.2	0.8	1.4
825		23	43	TTTCGAGTCTATGGCATGTAT	-	0.2	0.2	0.1	0.5
826		84	104	GTGATAATATCTCTGACGGCC	+	0.1	0.2	0.2	0.5
827		86	106	GATAATATCTCTGACGGCCTC	+	0.1	0.1	0.4	0.6
828
829
830	contig_315642BEG27END278	28	48	TCGAGTCTATGGCATGTATAG	-	0.4	0.2	0.8	1.4	51	AAAAGCCTAGTAATTCGGTCG	contig_149079BEG285END536
831		28	48	CTATACATGCCATAGACTCGA	+	0.6	1.9	2.6	5.1
832		30	50	TTTCGAGTCTATGGCATGTAT	-	0.2	0.2	0.1	0.5
833
834
835	contig_340747BEG45END296	49	69	TTTCAACAATCCTTGCTTTGC	-	0.6	0.2	0.1	0.9	72	CGATCCTTTAGACCTTCGAAA	contig_107016BEG478END729
836		47	67	TGGCAAAGCAAGGATTGTTGA	+	7.5	0.2	0.8	8.5
837		51	71	AAAGCAAGGATTGTTGAAAGG	+	0.4	0.1	0.2	0.7
838		53	73	AGCAAGGATTGTTGAAAGGTG	+	0.2	0.6	0.6	1.4
839		200	220	CTTCCAAAACACCTTCGTTGG	+	0.2	0.1	0.2	0.5
840
841
842	contig_340747BEG45END296	51	71	AAAGCAAGGATTGTTGAAAGG	+	0.4	0.1	0.2	0.7	72	CGATCCTTTAGACCTTCGAAA	contig_107016BEG478END729
843		49	69	TTTCAACAATCCTTGCTTTGC	-	0.6	0.2	0.1	0.9
844		53	73	AGCAAGGATTGTTGAAAGGTG	+	0.2	0.6	0.6	1.4
845		200	220	CTTCCAAAACACCTTCGTTGG	+	0.2	0.1	0.2	0.5
846
847
848	contig_34739BEG1568END1819	1597	1617	ATACTTTCACCTGAGGATGTG	+	0.1	0.8	0.4	1.3	1597	CGGTGAAAGTATCTTGATGCA	G14712V01_(single)_contig_81511BEG377END628
849		1618	1638	CAGAAGATGGGCGAGCAACGG	+	0.2	0.8	3.4	4.4
850		1620	1640	GAAGATGGGCGAGCAACGGGC	+	0.1	0.1	0.4	0.6
851		1658	1678	CAACCCCAGGTCAAAGGATGA	+	0.1	0.1	0.6	0.8
852		1662	1682	CCCAGGTCAAAGGATGAATAG	+	0.1	0.8	3	3.9
853		1679	1699	ATAGCACCGGCACTGACACCG	+	0.1	0.2	0.4	0.7
854		1700	1720	CAGATGAGAGTCTACCAGTGC	-	0.1	0.2	0.2	0.5
855		1704	1724	TGGTAGACTCTCATCTGTTGG	+	0.1	0.8	0.2	1.1
856		1746	1766	CAACGGCCTCTGCCATGGCAC	+	0.1	0.2	0.4	0.7
857
858
859	contig_34739BEG1568END1819	1601	1621	TTTCACCTGAGGATGTGCAGA	+	0.1	0.2	0.2	0.5	1601	CTTGCGGTGAAAGTATCTTGA	G14712V01_(single)_contig_81511BEG377END628
860		1603	1623	TCACCTGAGGATGTGCAGAAG	+	0.1	0.6	1.1	1.8
861		1620	1640	GAAGATGGGCGAGCAACGGGC	+	0.1	0.1	0.4	0.6
862		1622	1642	AGATGGGCGAGCAACGGGCAG	+	0.1	0.1	0.4	0.6
863		1662	1682	CCCAGGTCAAAGGATGAATAG	+	0.1	0.8	3	3.9
864		1704	1724	TGGTAGACTCTCATCTGTTGG	+	0.1	0.8	0.2	1.1
865		1727	1747	TGGGAGTTTAGTATTCAAGGG	-	0.1	0.2	0.4	0.7
866		1746	1766	CAACGGCCTCTGCCATGGCAC	+	0.1	0.2	0.4	0.7
867		1771	1791	ATACTTACTATTACTCTCAAG	-	0.1	0.1	0.9	1.1
868
869
870	contig_34739BEG1568END1819	1602	1622	TTCACCTGAGGATGTGCAGAA	+	0.1	0.6	1.3	2	1602	TCTTGCGGTGAAAGTATCTTG	G14712V01_(single)_contig_81511BEG377END628
871		1686	1706	CGGCACTGACACCGGCACTGG	+	0.2	1.5	10.2	11.9
872		1688	1708	TACCAGTGCCGGTGTCAGTGC	-	0.1	0.4	0.2	0.7
873		1707	1727	TAGACTCTCATCTGTTGGTTC	+	0.1	0.2	0.2	0.5
874		1768	1788	CTTACTATTACTCTCAAGTTG	-	0.1	0.1	1.3	1.5
875
876
877	contig_34739BEG1568END1819	1603	1623	TCACCTGAGGATGTGCAGAAG	+	0.1	0.6	1.1	1.8	1603	TTCTTGCGGTGAAAGTATCTT	G14712V01_(single)_contig_81511BEG377END628
878		1601	1621	TTTCACCTGAGGATGTGCAGA	+	0.1	0.2	0.2	0.5
879		1622	1642	AGATGGGCGAGCAACGGGCAG	+	0.1	0.1	0.4	0.6
880		1668	1688	TCAAAGGATGAATAGCACCGG	+	0.1	0.1	1.9	2.1
881		1689	1709	CTACCAGTGCCGGTGTCAGTG	-	0.1	0.4	0.1	0.6
882		1689	1709	CACTGACACCGGCACTGGTAG	+	0.1	1	2.6	3.7
883		1710	1730	ACTCTCATCTGTTGGTTCCCT	+	0.1	0.1	0.6	0.8
884		1727	1747	TGGGAGTTTAGTATTCAAGGG	-	0.1	0.2	0.4	0.7
885		1731	1751	TGAATACTAAACTCCCAACGG	+	0.1	0.4	0.4	0.9
886		1771	1791	ATACTTACTATTACTCTCAAG	-	0.1	0.1	0.9	1.1
887
888
889	contig_34739BEG1568END1819	1620	1640	GAAGATGGGCGAGCAACGGGC	+	0.1	0.1	0.4	0.6	1620	TTGTCTACCTTCTGCTTGTCG	G14712V01_(single)_contig_58380BEG218END469
890		1597	1617	ATACTTTCACCTGAGGATGTG	+	0.1	0.8	0.4	1.3
891		1601	1621	TTTCACCTGAGGATGTGCAGA	+	0.1	0.2	0.2	0.5
892		1618	1638	CAGAAGATGGGCGAGCAACGG	+	0.2	0.8	3.4	4.4
893		1622	1642	AGATGGGCGAGCAACGGGCAG	+	0.1	0.1	0.4	0.6
894		1662	1682	CCCAGGTCAAAGGATGAATAG	+	0.1	0.8	3	3.9
895		1704	1724	TGGTAGACTCTCATCTGTTGG	+	0.1	0.8	0.2	1.1
896		1727	1747	TGGGAGTTTAGTATTCAAGGG	-	0.1	0.2	0.4	0.7
897		1746	1766	CAACGGCCTCTGCCATGGCAC	+	0.1	0.2	0.4	0.7
898
899
900	contig_34739BEG1568END1819	1689	1709	CACTGACACCGGCACTGGTAG	+	0.1	1	2.6	3.7	1710	ATAGATGAGAGTGAACAAATG	contig_23997BEG2465END2716
901		1603	1623	TCACCTGAGGATGTGCAGAAG	+	0.1	0.6	1.1	1.8
902		1607	1627	CTGAGGATGTGCAGAAGATGG	+	0.1	0.1	0.4	0.6
903		1628	1648	GCGAGCAACGGGCAGAGCCTT	+	0.1	0.1	0.6	0.8
904		1628	1648	AAGGCTCTGCCCGTTGCTCGC	-	0.1	0.1	0.6	0.8
905		1668	1688	TCAAAGGATGAATAGCACCGG	+	0.1	0.1	1.9	2.1
906		1670	1690	AAAGGATGAATAGCACCGGCA	+	0.2	5.6	14.1	19.9
907		1689	1709	CTACCAGTGCCGGTGTCAGTG	-	0.1	0.4	0.1	0.6
908		1691	1711	CTGACACCGGCACTGGTAGAC	+	0.1	0.1	0.4	0.6
909		1710	1730	ACTCTCATCTGTTGGTTCCCT	+	0.1	0.1	0.6	0.8
910		1731	1751	TGAATACTAAACTCCCAACGG	+	0.1	0.4	0.4	0.9
911		1771	1791	ATACTTACTATTACTCTCAAG	-	0.1	0.1	0.9	1.1
912
913
914	contig_34739BEG1568END1819	1710	1730	ACTCTCATCTGTTGGTTCCCT	+	0.1	0.1	0.6	0.8	1710	ATAGATGAGAGTGAACAAATG	contig_23997BEG2465END2716
915		1603	1623	TCACCTGAGGATGTGCAGAAG	+	0.1	0.6	1.1	1.8
916		1607	1627	CTGAGGATGTGCAGAAGATGG	+	0.1	0.1	0.4	0.6
917		1628	1648	GCGAGCAACGGGCAGAGCCTT	+	0.1	0.1	0.6	0.8
918		1628	1648	AAGGCTCTGCCCGTTGCTCGC	-	0.1	0.1	0.6	0.8
919		1668	1688	TCAAAGGATGAATAGCACCGG	+	0.1	0.1	1.9	2.1
920		1670	1690	AAAGGATGAATAGCACCGGCA	+	0.2	5.6	14.1	19.9
921		1689	1709	CTACCAGTGCCGGTGTCAGTG	-	0.1	0.4	0.1	0.6
922		1689	1709	CACTGACACCGGCACTGGTAG	+	0.1	1	2.6	3.7
923		1691	1711	CTGACACCGGCACTGGTAGAC	+	0.1	0.1	0.4	0.6
924		1731	1751	TGAATACTAAACTCCCAACGG	+	0.1	0.4	0.4	0.9
925		1771	1791	ATACTTACTATTACTCTCAAG	-	0.1	0.1	0.9	1.1
926
927
928	contig_34739BEG1568END1819	1714	1734	TCATCTGTTGGTTCCCTTGAA	+	0.1	0.2	0.2	0.5	1714	AATTGACAGAAGAGAGTGAGCA	miR156b2
929		1590	1610	CATAAAGATACTTTCACCTGA	+	0.2	0.1	0.4	0.7
930		1607	1627	CTGAGGATGTGCAGAAGATGG	+	0.1	0.1	0.4	0.6
931		1628	1648	GCGAGCAACGGGCAGAGCCTT	+	0.1	0.1	0.6	0.8
932		1628	1648	AAGGCTCTGCCCGTTGCTCGC	-	0.1	0.1	0.6	0.8
933		1630	1650	AAAAGGCTCTGCCCGTTGCTC	-	0.1	0.4	0.1	0.6
934		1651	1671	TTGACCTGGGGTTGTGGGGCT	-	0.1	0.1	0.4	0.6
935		1670	1690	AAAGGATGAATAGCACCGGCA	+	0.2	5.6	14.1	19.9
936		1674	1694	GATGAATAGCACCGGCACTGA	+	0.1	0.2	0.6	0.9
937		1691	1711	CTGACACCGGCACTGGTAGAC	+	0.1	0.1	0.4	0.6
938		1714	1734	TTCAAGGGAACCAACAGATGA	-	0.1	1.9	6.8	8.8
939		1716	1736	TATTCAAGGGAACCAACAGAT	-	0.1	0.1	0.4	0.6
940		1737	1757	CAGAGGCCGTTGGGAGTTTAG	-	0.1	0.1	0.4	0.6
941		1737	1757	CTAAACTCCCAACGGCCTCTG	+	0.1	2.9	5.5	8.5
942
943
944	contig_428410BEG136END387	143	163	TCGCGGAGGAATGCTACCTGG	+	0.8	0.2	0.2	1.2	143	ATTCCTCCGCGACGTCGACAC	contig_206817BEG22END273
945		141	161	CGTCGCGGAGGAATGCTACCT	+	0.2	0.1	0.2	0.5
946		164	184	TATGACTACTGGCAGGATCAA	-	0.4	0.2	0.2	0.8
947
948
949	contig_428410BEG136END387	144	164	CGCGGAGGAATGCTACCTGGT	+	0.2	0.2	0.1	0.5	144	CATTCCTCCGCGACGTCGACA	contig_721289BEG1263END1514
950		146	166	CGGAGGAATGCTACCTGGTTG	+	0.2	0.2	0.1	0.5
951
952
953	contig_429703BEG17END268	46	66	TCTTGCCTTGTAGCGAACATC	+	0.2	0.1	0.2	0.5	67	CCGAGCAAGAATTATGGTTAA	contig_587984BEG38END289
954
955
956	contig_503375BEG70END321	71	91	TTAACGAGGTTCGGTAAATTA	-	10.2	5.4	0.4	16	94	TGAAACGAGAGAATTTTGACGA	miRC256a6
957		71	91	TAATTTACCGAACCTCGTTAA	+	0.2	0.8	0.1	1.1
958		73	93	TTTTAACGAGGTTCGGTAAAT	-	0.4	0.1	0.1	0.6
959		75	95	AGTTTTAACGAGGTTCGGTAA	-	1	0.1	0.1	1.2
960
961
962	contig_503375BEG70END321	72	92	TTTAACGAGGTTCGGTAAATT	-	1.4	0.6	0.2	2.2	95	AAAAATAAAACAGGATTCGCT	contig_531232BEG62END313
963		72	92	AATTTACCGAACCTCGTTAAA	+	0.2	0.4	0.1	0.7
964		76	96	TACCGAACCTCGTTAAAACTC	+	3.9	0.4	0.1	4.4
965
966
967	contig_52370BEG45END296	84	104	TTCTGATAAGAATGACTGGAA	-	2.6	2.7	0.9	6.2	86	AAGGATGAATAGCACCGGCAC	contig_34739BEG1568END1819
968
969
970	contig_531232BEG62END313	128	148	CAGGATTCGCTCACGTACGGA	-	0.1	0.4	0.2	0.7	151	TTTTAATAGTAGAAACGGATG	miRC128a9
971		107	127	TAAAGAGGTCGCAGGTTCGAT	+	0.1	0.4	0.4	0.9
972		132	152	TACGTGAGCGAATCCTGTTTT	+	0.2	0.4	0.9	1.5
973
974
975	contig_541775BEG159END410	166	186	TCGCGGAGGAATGCTACCTGG	+	0.8	0.2	0.2	1.2	166	ATTCCTCCGCGACGTCGACAC	contig_206817BEG22END273
976		164	184	CGTCGCGGAGGAATGCTACCT	+	0.2	0.1	0.2	0.5
977		187	207	TATGACTACTGGCAGGATCAA	-	0.4	0.2	0.2	0.8
978
979
980	contig_541775BEG159END410	167	187	CGCGGAGGAATGCTACCTGGT	+	0.2	0.2	0.1	0.5	167	CATTCCTCCGCGACGTCGACA	contig_721289BEG1263END1514
981		169	189	CGGAGGAATGCTACCTGGTTG	+	0.2	0.2	0.1	0.5
982
983
984	contig_558079BEG41END292	168	188	TGAAGATTTGATTAGGATAAT	-	2	0.1	0.1	2.2	170	TTGATAGGGAGAATGACGTTC	contig_643679BEG3576END3827
985		126	146	TTTATCGAATTTGGGGAGTTG	+	1	0.1	0.2	1.3
986		128	148	TATCGAATTTGGGGAGTTGAA	+	0.4	0.1	0.4	0.9
987		168	188	ATTATCCTAATCAAATCTTCA	+	0.1	0.4	0.1	0.6
988		170	190	CTTGAAGATTTGATTAGGATA	-	0.4	0.2	0.1	0.7
989		172	192	TCCTAATCAAATCTTCAAGGT	+	0.4	0.1	0.1	0.6
990
991
992	contig_558079BEG41END292	170	190	CTTGAAGATTTGATTAGGATA	-	0.4	0.2	0.1	0.7	172	GTTTGGACAGAGTAATCACGG	miR3954b5
993		126	146	TTTATCGAATTTGGGGAGTTG	+	1	0.1	0.2	1.3
994		128	148	TATCGAATTTGGGGAGTTGAA	+	0.4	0.1	0.4	0.9
995		132	152	GAATTTGGGGAGTTGAAGGAA	+	0.4	0.1	0.1	0.6
996		168	188	ATTATCCTAATCAAATCTTCA	+	0.1	0.4	0.1	0.6
997		168	188	TGAAGATTTGATTAGGATAAT	-	2	0.1	0.1	2.2
998		172	192	TCCTAATCAAATCTTCAAGGT	+	0.4	0.1	0.1	0.6
999		174	194	CCACCTTGAAGATTTGATTAG	-	0.6	0.2	0.1	0.9
1000
1001
1002	contig_558079BEG41END292	172	192	TCCTAATCAAATCTTCAAGGT	+	0.4	0.1	0.1	0.6	172	GTTTGGACAGAGTAATCACGG	miR3954b5
1003		128	148	TATCGAATTTGGGGAGTTGAA	+	0.4	0.1	0.4	0.9
1004		132	152	GAATTTGGGGAGTTGAAGGAA	+	0.4	0.1	0.1	0.6
1005		170	190	CTTGAAGATTTGATTAGGATA	-	0.4	0.2	0.1	0.7
1006		174	194	CCACCTTGAAGATTTGATTAG	-	0.6	0.2	0.1	0.9
1007
1008
1009	contig_569990BEG27END278	33	53	AGGGACGAATCGAAGCGACAA	-	0.2	0.1	0.4	0.7	35	AATCGAAGCGACAAAGGGCTG	contig_497902BEG158END409
1010		31	51	CTTTGTCGCTTCGATTCGTCC	+	0.4	0.4	0.1	0.9
1011
1012
1013	contig_61578BEG264END515	265	285	ATTTGAATCCCGCACAGTTTC	+	0.1	0.4	0.1	0.6	286	CGTCATTGTAAACAAGCTGAG	G14712V01_(single)_contig_1476BEG84END335
1014		284	304	TCTTGATAAGGATGATGTCTC	+	2.2	2.1	0.1	4.4
1015		412	432	TTTTTTCTTTGTTGGTTTTTC	+	0.4	0.1	0.1	0.6
1016
1017
1018	contig_61578BEG264END515	412	432	TTTTTTCTTTGTTGGTTTTTC	+	0.4	0.1	0.1	0.6	412	ACAGGGATCAAAATTGGGAAA	miRC214a2
1019		265	285	ATTTGAATCCCGCACAGTTTC	+	0.1	0.4	0.1	0.6
1020		284	304	TCTTGATAAGGATGATGTCTC	+	2.2	2.1	0.1	4.4
1021
1022
1023	contig_621095BEG26END277	75	95	ATGACAAAACCAGTAGTACTT	-	0.4	0.1	0.1	0.6	98	GTTCAAGAAGAAGGCTGGCGA	contig_655028BEG16END267
1024		37	57	TGGATCATCGTTAACCTTTTC	+	0.1	0.4	0.1	0.6
1025		75	95	AAGTACTACTGGTTTTGTCAT	+	0.2	0.2	0.1	0.5
1026
1027
1028	contig_625142BEG22END273	23	43	TCGAGTCTATGGCATGTATAG	-	0.4	0.2	0.8	1.4	46	AAAAGCCTAGTAATTCGGTCG	contig_149079BEG285END536
1029		23	43	CTATACATGCCATAGACTCGA	+	0.6	1.9	2.6	5.1
1030		25	45	TTTCGAGTCTATGGCATGTAT	-	0.2	0.2	0.1	0.5
1031
1032
1033	contig_643679BEG3576END3827	3701	3721	TAGAAGGGGAATGGAAACTTA	+	0.1	0.2	0.2	0.5	3722	TGATCCTTGGCCGGAGTTTGT	G14712V01_(single)_contig_81511BEG377END628
1034		3661	3681	TCTTGAACTCTAGGATGCATG	-	0.1	0.1	0.9	1.1
1035
1036
1037	contig_644985BEG4165END4416	4248	4268	TATCTTTAGAATTGCATATAT	+	0.2	0.1	0.2	0.5	4248	ATTCTGGAGTAGTCATCGTAA	contig_701831BEG485END736
1038		4311	4331	CGGAACCAACATTGGAAGCAG	+	0.1	0.6	0.2	0.9
1039
1040
1041	contig_655028BEG16END267	177	197	TGGGACCTGTTCAAGAAGAAG	-	0.2	0.2	0.2	0.6	179	TGTTCCAAGACAAGGTTGGAG	contig_774210BEG593END844
1042		74	94	TTGCGACAGTTGCAGGGGCTT	-	0.4	0.1	0.1	0.6
1043		74	94	AAGCCCCTGCAACTGTCGCAA	+	0.4	0.1	0.1	0.6
1044
1045
1046	contig_661149BEG1442END1693	1517	1537	CCTTGCAAGACTTTTTAATTC	-	0.1	1	0.1	1.2	1540	ATTAATCTTCTTGACCTTGTA	contig_27310BEG1863END2114
1047		1496	1516	TTGTGTTAAGATATGTAAGGT	-	0.1	1	2.1	3.2
1048		1521	1541	TTGACCTTGCAAGACTTTTTA	-	0.1	1	0.9	2
1049
1050
1051	contig_661149BEG1442END1693	1525	1545	TTTCTTGACCTTGCAAGACTT	-	0.1	0.6	0.1	0.8	1527	ACCTTGTAAGACCTTTTCTTG	contig_27310BEG1863END2114
1052		1523	1543	TCTTGACCTTGCAAGACTTTT	-	0.1	0.6	0.1	0.8
1053
1054
1055	contig_666792BEG2040END2291	2078	2098	CTAACCTTAAGATTCTTGATC	-	0.2	0.2	0.1	0.5	2080	TGAGAATCTTGATGATGCTGC	miR172c5_d2_e2_f2_g6
1056		2225	2245	AAGATTTGGAGAAGGTTTCTT	-	2	0.8	0.8	3.6
1057
1058
1059	contig_673148BEG35END286	179	199	AAAGGGATAAGGATGACGTGG	-	0.1	0.2	0.2	0.5	181	TAGGGATGACATGGAATCACA	miRC162a2
1060
1061
1062	contig_677617BEG1264END1515	1381	1401	TATTATTGGATGATTTATGGG	+	0.2	0.2	0.6	1	1402	ATCCACCTCTCTTCCCTGGGA	contig_142911BEG11END262
1063		1295	1315	TCCCAGGATCGAGGAAAACCA	-	0.2	0.4	0.6	1.2
1064		1423	1443	TTGGGATACCAGAACCAAGTC	+	0.1	0.4	0.1	0.6
1065
1066
1067	contig_706784BEG512END763	532	552	TCCGAGCAAGAATTACAGTTA	+	3	2.7	1.3	7	532	TTCTTGCTAGGAGATCCATCT	contig_429703BEG17END268
1068		679	699	TTGACATACTTGTTTACGGCG	-	0.1	0.4	0.2	0.7
1069		698	718	AAATAATGGACTGTCAAACGG	+	0.4	0.2	0.2	0.8
1070		700	720	ATAATGGACTGTCAAACGGTG	+	0.6	0.1	0.6	1.3
1071
1072
1073	contig_71783BEG463END714	634	654	AAGGGATACAGATGACGTGAC	+	0.1	0.2	0.2	0.5	655	ATGAAACTGTAATTCCACGTCA	miR7504c4
1074		468	488	TTGTATGAAACAGTGACGTCA	+	0.2	1	0.6	1.8
1075		632	652	AAAAGGGATACAGATGACGTG	+	0.4	0.1	0.1	0.6
1076		657	677	AAATGATTGTATGAAACAGTG	-	0.2	0.1	0.4	0.7
1077
1078
1079	contig_721289BEG1263END1514	1307	1327	ATGCTACCTGGTTGATCCTGC	-	0.2	0.2	0.1	0.5	1330	GATGTCGCAGGAGGGTTGACAC	miRC236a5
1080		1265	1285	CACATGCATGGCTTAATCTTT	+	0.2	0.2	0.1	0.5
1081		1265	1285	AAAGATTAAGCCATGCATGTG	-	0.2	0.6	0.6	1.4
1082		1267	1287	TCAAAGATTAAGCCATGCATG	-	1.2	2.5	0.2	3.9
1083		1269	1289	TCTCAAAGATTAAGCCATGCA	-	0.6	0.6	0.1	1.3
1084		1290	1310	CTGCCAGTAGTCATATGCTTG	-	0.2	0.1	0.2	0.5
1085		1290	1310	CAAGCATATGACTACTGGCAG	+	1.2	0.2	0.4	1.8
1086		1328	1348	CAGTGTCGACGTCGCGGAGGA	-	0.1	0.2	0.4	0.7
1087		1330	1350	TGCAGTGTCGACGTCGCGGAG	-	2.4	0.8	0.4	3.6
1088		1332	1352	CCGCGACGTCGACACTGCATG	+	0.2	0.1	0.2	0.5
1089		1332	1352	CATGCAGTGTCGACGTCGCGG	-	0.1	0.4	0.2	0.7
1090		1391	1411	CAGAGCACGAGCATCGTCCGT	+	0.2	0.2	0.2	0.6
1091		1416	1436	AGAGACAAAATGCATAGGCAT	+	0.2	0.2	0.1	0.5
1092		1452	1472	TATTTTTGAGAGTAGGGTTTA	-	0.4	0.1	0.2	0.7
1093
1094
1095	contig_721289BEG1263END1514	1325	1345	TGTCGACGTCGCGGAGGAATG	-	0.1	0.4	0.2	0.7	1348	TGAGAGTCTACCAGTGCCGGT	contig_34739BEG1568END1819
1096		1264	1284	AAGATTAAGCCATGCATGTGT	-	0.4	1.3	0.4	2.1
1097		1266	1286	CAAAGATTAAGCCATGCATGT	-	0.2	1.1	0.1	1.4
1098		1281	1301	GTCATATGCTTGTCTCAAAGA	-	0.2	0.1	0.2	0.5
1099		1283	1303	TAGTCATATGCTTGTCTCAAA	-	0.8	0.8	0.2	1.8
1100		1285	1305	TGAGACAAGCATATGACTACT	+	1.2	0.4	0.6	2.2
1101		1285	1305	AGTAGTCATATGCTTGTCTCA	-	0.8	0.1	0.2	1.1
1102		1287	1307	AGACAAGCATATGACTACTGG	+	1	0.1	0.4	1.5
1103		1306	1326	TGCTACCTGGTTGATCCTGCC	-	0.2	0.2	0.1	0.5
1104		1323	1343	TCGACGTCGCGGAGGAATGCT	-	1.4	1	0.9	3.3
1105		1325	1345	CATTCCTCCGCGACGTCGACA	+	0.2	0.1	0.2	0.5
1106		1327	1347	TTCCTCCGCGACGTCGACACT	+	0.6	0.1	0.2	0.9
1107		1344	1364	CATGTTGAGAGCCATGCAGTG	-	0.4	0.1	0.1	0.6
1108		1413	1433	TCAAGAGACAAAATGCATAGG	+	0.2	0.2	0.2	0.6
1109		1430	1450	TAGGCATCGAGAGACAAGGGC	+	1	0.1	0.1	1.2
1110		1476	1496	GTTCGTGCTTTCGGATGCGGA	-	0.2	0.6	0.2	1
1111
1112
1113	contig_721289BEG1263END1514	1327	1347	TTCCTCCGCGACGTCGACACT	+	0.6	0.1	0.2	0.9	1348	TGAGAGTCTACCAGTGCCGGT	contig_34739BEG1568END1819
1114		1264	1284	AAGATTAAGCCATGCATGTGT	-	0.4	1.3	0.4	2.1
1115		1266	1286	CAAAGATTAAGCCATGCATGT	-	0.2	1.1	0.1	1.4
1116		1283	1303	TAGTCATATGCTTGTCTCAAA	-	0.8	0.8	0.2	1.8
1117		1285	1305	TGAGACAAGCATATGACTACT	+	1.2	0.4	0.6	2.2
1118		1285	1305	AGTAGTCATATGCTTGTCTCA	-	0.8	0.1	0.2	1.1
1119		1287	1307	AGACAAGCATATGACTACTGG	+	1	0.1	0.4	1.5
1120		1306	1326	TGCTACCTGGTTGATCCTGCC	-	0.2	0.2	0.1	0.5
1121		1325	1345	TGTCGACGTCGCGGAGGAATG	-	0.1	0.4	0.2	0.7
1122		1325	1345	CATTCCTCCGCGACGTCGACA	+	0.2	0.1	0.2	0.5
1123		1413	1433	TCAAGAGACAAAATGCATAGG	+	0.2	0.2	0.2	0.6
1124		1430	1450	TAGGCATCGAGAGACAAGGGC	+	1	0.1	0.1	1.2
1125		1476	1496	GTTCGTGCTTTCGGATGCGGA	-	0.2	0.6	0.2	1
1126
1127
1128	contig_721289BEG1263END1514	1328	1348	CAGTGTCGACGTCGCGGAGGA	-	0.1	0.2	0.4	0.7	1330	GATGTCGCAGGAGGGTTGACAC	miRC236a5
1129		1265	1285	CACATGCATGGCTTAATCTTT	+	0.2	0.2	0.1	0.5
1130		1265	1285	AAAGATTAAGCCATGCATGTG	-	0.2	0.6	0.6	1.4
1131		1267	1287	TCAAAGATTAAGCCATGCATG	-	1.2	2.5	0.2	3.9
1132		1269	1289	TCTCAAAGATTAAGCCATGCA	-	0.6	0.6	0.1	1.3
1133		1290	1310	CTGCCAGTAGTCATATGCTTG	-	0.2	0.1	0.2	0.5
1134		1290	1310	CAAGCATATGACTACTGGCAG	+	1.2	0.2	0.4	1.8
1135		1307	1327	ATGCTACCTGGTTGATCCTGC	-	0.2	0.2	0.1	0.5
1136		1330	1350	TGCAGTGTCGACGTCGCGGAG	-	2.4	0.8	0.4	3.6
1137		1332	1352	CCGCGACGTCGACACTGCATG	+	0.2	0.1	0.2	0.5
1138		1332	1352	CATGCAGTGTCGACGTCGCGG	-	0.1	0.4	0.2	0.7
1139		1391	1411	CAGAGCACGAGCATCGTCCGT	+	0.2	0.2	0.2	0.6
1140		1416	1436	AGAGACAAAATGCATAGGCAT	+	0.2	0.2	0.1	0.5
1141		1452	1472	TATTTTTGAGAGTAGGGTTTA	-	0.4	0.1	0.2	0.7
1142
1143
1144	contig_721289BEG1263END1514	1383	1403	TGCTCGTGCTCTGTTATGGCC	-	0.4	0.1	0.2	0.7	1406	CTTGATAAGGATGATGTCTCA	contig_61578BEG264END515
1145		1278	1298	ATATGCTTGTCTCAAAGATTA	-	0.4	0.4	0.6	1.4
1146		1280	1300	TCATATGCTTGTCTCAAAGAT	-	0.1	0.4	0.1	0.6
1147		1299	1319	TGGTTGATCCTGCCAGTAGTC	-	0.2	0.4	0.1	0.7
1148		1322	1342	CGACGTCGCGGAGGAATGCTA	-	0.6	0.8	0.2	1.6
1149		1343	1363	ATGTTGAGAGCCATGCAGTGT	-	0.2	0.2	0.2	0.6
1150
1151
1152	contig_721289BEG1263END1514	1416	1436	AGAGACAAAATGCATAGGCAT	+	0.2	0.2	0.1	0.5	1437	TTTTTTCTTTCGGTGCCAATT	contig_84834BEG3599END3850
1153		1267	1287	TCAAAGATTAAGCCATGCATG	-	1.2	2.5	0.2	3.9
1154		1269	1289	TCTCAAAGATTAAGCCATGCA	-	0.6	0.6	0.1	1.3
1155		1290	1310	CTGCCAGTAGTCATATGCTTG	-	0.2	0.1	0.2	0.5
1156		1290	1310	CAAGCATATGACTACTGGCAG	+	1.2	0.2	0.4	1.8
1157		1330	1350	TGCAGTGTCGACGTCGCGGAG	-	2.4	0.8	0.4	3.6
1158		1332	1352	CCGCGACGTCGACACTGCATG	+	0.2	0.1	0.2	0.5
1159		1332	1352	CATGCAGTGTCGACGTCGCGG	-	0.1	0.4	0.2	0.7
1160		1481	1501	ATCCGAAAGCACGAACGAGCA	+	0.2	0.1	0.2	0.5
1161		1481	1501	TGCTCGTTCGTGCTTTCGGAT	-	1	0.6	0.2	1.8
1162
1163
1164	contig_772333BEG151END402	274	294	AACTCAACGAGCTCGGATGCT	-	0.6	0.2	0.1	0.9	297	AATAGAATTAGGCAAACTCTC	contig_666792BEG2040END2291
1165
1166
1167	contig_774210BEG593END844	593	613	TCCCAAGCCTTCTCCGGTTCC	-	0.8	1	0.1	1.9	616	TGCCTTGGAGGAGTTCTTAAG	contig_101632BEG965END1216
1168		597	617	CCGGAGAAGGCTTGGGAATTG	+	0.1	0.1	0.4	0.6
1169
1170
1171	contig_774979BEG104END355	104	124	ACCGGCATAGTCAGAATCAAC	-	0.4	0.2	0.2	0.8	127	AATTTGTTGAGATCGACGGAT	contig_1083556BEG438END689
1172
1173
1174	contig_774979BEG104END355	109	129	AAATCACCGGCATAGTCAGAA	-	0.4	0.1	0.1	0.6	132	AATTTTTAACTGTAGAAATGGA	miRC127a2
1175
1176
1177	contig_79975BEG996END1247	1008	1028	CACAGAGCAGCGATAACTTCC	-	0.1	0.4	0.1	0.6	1031	CGTGAGGCTGGTTTCACAGAG	contig_106140BEG1767END2018
1178		1006	1026	CAGAGCAGCGATAACTTCCCA	-	0.4	0.1	0.1	0.6
1179		1050	1070	CTCGTAGCTCCTAGAGGGGAA	-	0.1	0.4	0.1	0.6
1180		1090	1110	TCCCATAACTCAACTCGACGC	+	0.8	0.2	0.1	1.1
1181		1094	1114	ATAACTCAACTCGACGCTTGG	+	0.6	0.4	0.1	1.1
1182
1183
1184	contig_79975BEG996END1247	1014	1034	TGGATTCACAGAGCAGCGATA	-	2.2	1	0.1	3.3	1037	ATAAAGCGTGAGGCTGGTTTC	contig_106140BEG1767END2018
1185		1016	1036	TCGCTGCTCTGTGAATCCAGC	+	0.1	0.4	0.1	0.6
1186		1077	1097	TTATGGGACTTGTGCGTAGGT	-	0.6	0.2	0.1	0.9
1187		1098	1118	CGTTCCAAGCGTCGAGTTGAG	-	0.2	0.6	0.4	1.2
1188		1100	1120	CCCGTTCCAAGCGTCGAGTTG	-	0.4	0.1	0.1	0.6
1189		1100	1120	CAACTCGACGCTTGGAACGGG	+	0.6	0.2	0.4	1.2
1190		1184	1204	CTTGTAACTCAAGTGGGGACA	-	0.1	0.2	0.2	0.5
1191
1192
1193	contig_79975BEG996END1247	1016	1036	TCGCTGCTCTGTGAATCCAGC	+	0.1	0.4	0.1	0.6	1037	ATAAAGCGTGAGGCTGGTTTC	contig_106140BEG1767END2018
1194		1014	1034	TGGATTCACAGAGCAGCGATA	-	2.2	1	0.1	3.3
1195		1077	1097	TTATGGGACTTGTGCGTAGGT	-	0.6	0.2	0.1	0.9
1196		1098	1118	CGTTCCAAGCGTCGAGTTGAG	-	0.2	0.6	0.4	1.2
1197		1100	1120	CCCGTTCCAAGCGTCGAGTTG	-	0.4	0.1	0.1	0.6
1198		1100	1120	CAACTCGACGCTTGGAACGGG	+	0.6	0.2	0.4	1.2
1199		1184	1204	CTTGTAACTCAAGTGGGGACA	-	0.1	0.2	0.2	0.5
1200
1201
1202	contig_79975BEG996END1247	1019	1039	GAGGCTGGATTCACAGAGCAG	-	0.2	0.2	0.1	0.5	1042	GGAGGGTACTGCGTGAGGCTG	contig_112028BEG644END895
1203		1019	1039	CTGCTCTGTGAATCCAGCCTC	+	0.2	0.2	0.1	0.5
1204		1021	1041	GTGAGGCTGGATTCACAGAGC	-	0.2	0.2	0.2	0.6
1205
1206
1207	contig_79975BEG996END1247	1020	1040	TGAGGCTGGATTCACAGAGCA	-	0.4	0.4	0.4	1.2	1043	TGGAGGGTACTGCGTGAGGCT	contig_112028BEG644END895
1208		1001	1021	AAGAGTGGGAAGTTATCGCTG	+	0.8	0.1	0.2	1.1
1209		1148	1168	TTTGGGTTGAGTCACGGAGTT	-	0.2	0.1	0.2	0.5
1210		1150	1170	ACTTTGGGTTGAGTCACGGAG	-	0.1	0.2	0.2	0.5
1211		1167	1187	GACAATAAGGTGGTGGGACTT	-	0.2	0.8	0.1	1.1
1212
1213
1214	contig_80276BEG830END1081	1040	1060	AAACTCTGCCATACATCATCA	-	3.2	0.6	1.9	5.7	1063	TATTTTTGAGAGTAGGGTTTA	contig_206817BEG22END273
1215		830	850	TTTTTGTAAACATGCCTCATT	-	0.2	0.2	0.1	0.5
1216		876	896	AAAATGATTTGGATAACGGTA	+	4.3	1.1	2.1	7.5
1217		914	934	ATGTCCTTCTGTAGCTTACGG	-	4.7	1.1	3.4	9.2
1218		960	980	TCAGATGATGAGACTACAATT	+	0.4	0.1	0.4	0.9
1219
1220
1221	contig_80276BEG830END1081	877	897	AAATGATTTGGATAACGGTAT	+	0.4	0.1	0.1	0.6	898	TTGAATCTTGATGATGCTGCAT	miR172i2_j2
1222		917	937	TAAGCTACAGAAGGACATTGC	+	0.4	0.2	0.6	1.2
1223		1022	1042	TCAAGTATTAGTAGGTAGCTC	-	1	0.2	0.4	1.6
1224
1225
1226	contig_81332BEG2166END2417	2368	2388	ATGAAGATTCTGGATTGAGGC	+	0.2	0.2	0.2	0.6	2389	TTTCCGGTTAAAGCTTCAAGA	contig_1117351BEG4853END5104
1227
1228
1229	contig_826614BEG1END252	105	125	AAGTTCTTGCTGGTCCTGGAT	+	0.4	0.1	0.1	0.6	105	CAACAAGATCTCAAGGTTCGA	contig_14909BEG4972END5223
1230		2	22	TAGATTGCTCAAGCTGATTAT	+	0.4	0.1	0.1	0.6
1231
1232
1233	contig_82960BEG1442END1693	1511	1531	CGGAGGCGGCAGGATTCAGGC	-	0.1	0.1	0.6	0.8	1534	TGTTTGGCTTGGTTCTGGTAT	contig_238195BEG71END322
1234		1452	1472	CAACGTGTGGTATATCAAGAT	+	0.1	0.2	0.4	0.7
1235		1641	1661	TCAAGGCTGAATTTGGGGAAA	+	0.1	0.1	0.6	0.8
1236
1237
1238	contig_841907BEG241END492	241	261	AAGTTCTTGCTGGTCCTGGAT	-	0.4	0.1	0.1	0.6	264	TTTGGATTGAAGGGAGCTCT	miR159a1
1239
1240
1241	contig_848910BEG37END288	267	287	CGGAACTATAGCTATAGGCAA	-	0.6	0.1	0.2	0.9	269	ATAGCTATCAGCAGAGTTTGC	contig_111874BEG1077END1328
1242
1243
1244	contig_852810BEG64END315	120	140	TTTGGGAGATGAACACAAGGG	+	0.4	0.1	0.2	0.7	141	GGCAGCTTGTATTTGTTGATA	contig_643679BEG3576END3827
1245		118	138	CCTTTGGGAGATGAACACAAG	+	0.2	0.1	0.2	0.5
1246		122	142	TGGGAGATGAACACAAGGGAT	+	0.2	1	1.3	2.5
1247		246	266	CCTGTTCAAGAAGAAGGCTGG	+	0.4	0.1	0.1	0.6
1248
1249
1250	contig_852810BEG64END315	73	93	TTGGATGATATTTGGGAAAAG	+	0.1	0.2	0.2	0.5	73	TACATCATCCAGGACGATCAA	contig_1009943BEG78END329
1251		134	154	ACAAGGGATGCAAGTTGCTGT	+	0.6	0.1	0.1	0.8
1252
1253
1254	contig_952226BEG118END369	185	205	TCCCGAACAGTGAAGTGTCGC	+	0.2	0.2	0.1	0.5	206	GGAGGGTACTGCGTGAGGCTG	contig_112028BEG644END895
1255
1256
1257	contig_965159BEG37END288	56	76	TCAAACGAGCTTGCAAGACTT	+	0.2	0.2	0.2	0.6	56	AAAATTGTTTGTGAAGTCTTT	contig_21018BEG1338END1589
1258
1259
1260	contig_965900BEG350END601	353	373	AAGGAGGATGATAGCATTTAT	+	1.2	0.6	0.4	2.2	374	ATCGAGAATGACTATAGGTGAC	miRC218a3
1261		351	371	AGAAGGAGGATGATAGCATTT	+	0.4	0.1	0.1	0.6
1262
1263
1264	contig_97667BEG1574END1825	1574	1594	CCAAAACCGACGGTCAAGATA	+	0.4	0.1	2.1	2.6	1595	TTGCGGTGAAAGTATCTTGAT	G14712V01_(single)_contig_81511BEG377END628
1265		1574	1594	TATCTTGACCGTCGGTTTTGG	-	0.1	0.1	0.4	0.6
1266
1267
1268	contig_98775BEG35END286	57	77	TGTAGGGAGCAGAATCATTGT	+	0.2	0.2	0.1	0.5	57	CTGCTCTGTGAATCCAGCCTC	contig_1122036BEG2855END3106
1269
1270
1271	gi_11203507_gb_BF272512.1_BF272512BEG281END532	282	302	TACTATAACACCAAATACTGG	-	0.2	1.1	0.1	1.4	305	CAATATCTAACTTTTCCCAAA	contig_852810BEG64END315
1272		286	306	TATTTGGTGTTATAGTAGTGG	+	1	0.8	0.2	2
1273		301	321	TAGTGGTTGGGTATTGTTCTA	+	6.1	3.3	1.9	11.3
1274		301	321	TAGAACAATACCCAACCACTA	-	0.2	0.6	0.2	1
1275		303	323	TGTAGAACAATACCCAACCAC	-	0.4	0.4	0.4	1.2
1276		322	342	CACCATTGCCACCCATCTCTT	+	0.1	0.2	0.2	0.5
1277		324	344	AGAAGAGATGGGTGGCAATGG	-	0.1	0.1	0.6	0.8
1278		349	369	CAGGAGGGATAGACAAGGAAG	-	0.2	0.1	0.2	0.5
1279
1280
1281	gi_11203507_gb_BF272512.1_BF272512BEG281END532	322	342	CACCATTGCCACCCATCTCTT	+	0.1	0.2	0.2	0.5	343	AGGAAGAGGAAGATGAAATAG	miRC189a4
1282		282	302	TACTATAACACCAAATACTGG	-	0.2	1.1	0.1	1.4
1283		301	321	TAGTGGTTGGGTATTGTTCTA	+	6.1	3.3	1.9	11.3
1284		301	321	TAGAACAATACCCAACCACTA	-	0.2	0.6	0.2	1
1285		303	323	TGTAGAACAATACCCAACCAC	-	0.4	0.4	0.4	1.2
1286		324	344	AGAAGAGATGGGTGGCAATGG	-	0.1	0.1	0.6	0.8
1287		341	361	ATAGACAAGGAAGGAGAAGAA	-	21.5	5.9	3.8	31.2
1288		362	382	AAAGAGTTCAGCTCAGGAGGG	-	0.4	0.4	0.1	0.9
1289
1290
1291	gi_11203507_gb_BF272512.1_BF272512BEG281END532	341	361	ATAGACAAGGAAGGAGAAGAA	-	21.5	5.9	3.8	31.2	364	AAAGCTCAGGAGGGATAGCGC	miR390a1_d1
1292		282	302	TACTATAACACCAAATACTGG	-	0.2	1.1	0.1	1.4
1293		297	317	ATAGTAGTGGTTGGGTATTGT	+	0.8	0.1	0.1	1
1294		301	321	TAGTGGTTGGGTATTGTTCTA	+	6.1	3.3	1.9	11.3
1295		301	321	TAGAACAATACCCAACCACTA	-	0.2	0.6	0.2	1
1296		303	323	TGTAGAACAATACCCAACCAC	-	0.4	0.4	0.4	1.2
1297		322	342	CACCATTGCCACCCATCTCTT	+	0.1	0.2	0.2	0.5
1298		324	344	AGAAGAGATGGGTGGCAATGG	-	0.1	0.1	0.6	0.8
1299		362	382	AAAGAGTTCAGCTCAGGAGGG	-	0.4	0.4	0.1	0.9
1300
1301
1302	gi_11203507_gb_BF272512.1_BF272512BEG281END532	362	382	AAAGAGTTCAGCTCAGGAGGG	-	0.4	0.4	0.1	0.9	364	AAAGCTCAGGAGGGATAGCGC	miR390a1_d1
1303		282	302	TACTATAACACCAAATACTGG	-	0.2	1.1	0.1	1.4
1304		297	317	ATAGTAGTGGTTGGGTATTGT	+	0.8	0.1	0.1	1
1305		301	321	TAGTGGTTGGGTATTGTTCTA	+	6.1	3.3	1.9	11.3
1306		301	321	TAGAACAATACCCAACCACTA	-	0.2	0.6	0.2	1
1307		303	323	TGTAGAACAATACCCAACCAC	-	0.4	0.4	0.4	1.2
1308		322	342	CACCATTGCCACCCATCTCTT	+	0.1	0.2	0.2	0.5
1309		324	344	AGAAGAGATGGGTGGCAATGG	-	0.1	0.1	0.6	0.8
1310		341	361	ATAGACAAGGAAGGAGAAGAA	-	21.5	5.9	3.8	31.2
1311
1312
1313	gi_11203507_gb_BF272512.1_BF272512BEG281END532	394	414	AAAAGAACAGCAGTAGTGTTA	-	0.4	0.1	0.1	0.6	417	TTTTTAATAGTAGAAACGGAT	miRC128a7
1314		287	307	ATTTGGTGTTATAGTAGTGGT	+	0.1	0.6	0.1	0.8
1315		289	309	TTGGTGTTATAGTAGTGGTTG	+	2.4	0.8	0.1	3.3
1316		293	313	TGTTATAGTAGTGGTTGGGTA	+	2.6	0.6	1.1	4.3
1317		308	328	AATGGTGTAGAACAATACCCA	-	0.1	0.4	0.2	0.7
1318		312	332	TATTGTTCTACACCATTGCCA	+	0.2	0.2	0.1	0.5
1319		331	351	AAGGAGAAGAAGAGATGGGTG	-	1.2	0.4	0.6	2.2
1320		350	370	TCAGGAGGGATAGACAAGGAA	-	1.2	0.2	0.2	1.6
1321		354	374	CAGCTCAGGAGGGATAGACAA	-	1	0.2	0.2	1.4
1322		356	376	TTCAGCTCAGGAGGGATAGAC	-	0.6	0.1	0.1	0.8
1323		373	393	TTACAAAGGTTAAAGAGTTCA	-	0.6	0.1	0.2	0.9
1324
1325
1326	gi_11207213_gb_BF276143.1_BF276143BEG20END271	180	200	TTAATTGGGAGTGGATGAGTC	+	0.1	0.1	0.6	0.8	180	ACTGCCATTCGAGAGCCTCTG	G14712V01_(single)_contig_81511BEG377END628
1327		33	53	TCGAATTGTCGAGTACCGGTT	-	0.2	0.1	0.4	0.7
1328		54	74	AGGGAAATGAGACGGTCTTTG	+	0.1	0.2	0.2	0.5
1329		56	76	TACAAAGACCGTCTCATTTCC	-	0.2	0.1	0.2	0.5
1330
1331
1332	gi_11207213_gb_BF276143.1_BF276143BEG20END271	56	76	TACAAAGACCGTCTCATTTCC	-	0.2	0.1	0.2	0.5	79	TTTTTTTCTTTCGGTGCCAAT	contig_84834BEG3599END3850
1333		33	53	TCGAATTGTCGAGTACCGGTT	-	0.2	0.1	0.4	0.7
1334		54	74	AGGGAAATGAGACGGTCTTTG	+	0.1	0.2	0.2	0.5
1335		142	162	AAATCGGACATGGTATCACCG	-	0.1	0.2	0.2	0.5
1336		163	183	TCATAGCGCAGAGGCTCTTAA	+	0.2	0.2	0.1	0.5
1337		180	200	TTAATTGGGAGTGGATGAGTC	+	0.1	0.1	0.6	0.8
1338
1339
1340	gi_11207228_gb_BF276158.1_BF276158BEG2END253	200	220	AGCAGAGATTTGAGACCGCCT	+	0.2	0.2	0.1	0.5	221	TATCCGCATTCAAGTTGTTCA	contig_1028566BEG75END326
1341		74	94	CGGAACAGGTGGCTTTACCGG	+	0.1	0.4	0.1	0.6
1342
1343
1344	gi_13244510_gb_BE054957.2_BE054957BEG375END626	425	445	ACAGAGATTGGTGGAGAATGC	+	0.8	0.1	0.1	1	446	ACTTGTTCTTTGGCATTCTCC	gi_436389319_gb_JG857805.1_JG857805BEG503END754
1345		467	487	CCAAATCCAGTAGATGTATTC	-	0.2	0.1	0.4	0.7
1346
1347
1348	gi_13244510_gb_BE054957.2_BE054957BEG375END626	426	446	CAGAGATTGGTGGAGAATGCC	+	0.2	0.1	0.2	0.5	447	CACTTGTTCTTTGGCATTCTC	gi_436389319_gb_JG857805.1_JG857805BEG503END754
1349		405	425	CAAGGCTGCAAATTTGCTCAA	+	0.4	0.1	0.1	0.6
1350		466	486	CAAATCCAGTAGATGTATTCT	-	0.6	0.1	0.2	0.9
1351		529	549	TCTCCAATGTGGATACCCGGA	+	0.2	0.2	0.1	0.5
1352		531	551	TCCAATGTGGATACCCGGAAC	+	4.1	0.8	2.6	7.5
1353		533	553	CAATGTGGATACCCGGAACTT	+	0.2	0.1	0.8	1.1
1354
1355
1356	gi_13244510_gb_BE054957.2_BE054957BEG375END626	529	549	TCTCCAATGTGGATACCCGGA	+	0.2	0.2	0.1	0.5	550	TCCGTTCCAAGTTTAGAGTGA	contig_112028BEG644END895
1357		405	425	CAAGGCTGCAAATTTGCTCAA	+	0.4	0.1	0.1	0.6
1358		422	442	TCAACAGAGATTGGTGGAGAA	+	0.6	0.1	0.1	0.8
1359		426	446	CAGAGATTGGTGGAGAATGCC	+	0.2	0.1	0.2	0.5
1360		466	486	CAAATCCAGTAGATGTATTCT	-	0.6	0.1	0.2	0.9
1361		506	526	CGATGTGGATGACTTCTTTGA	+	0.6	0.1	0.1	0.8
1362		506	526	TCAAAGAAGTCATCCACATCG	-	0.4	0.1	0.1	0.6
1363		531	551	TCCAATGTGGATACCCGGAAC	+	4.1	0.8	2.6	7.5
1364
1365
1366	gi_21093668_gb_BQ405981.1_BQ405981BEG20END271	126	146	AAAGTGAACAGTTGGAACTTA	+	0.4	0.1	0.1	0.6	147	TGTCGTCAAGGTTAAATTCCA	contig_23997BEG2465END2716
1367		105	125	TAAACGAAAGTGAAAAGTTGG	+	0.1	0.1	0.6	0.8
1368		187	207	TCGGACATTGGTGGGGGATAG	+	0.1	0.8	0.1	1
1369
1370
1371	gi_21102340_gb_BQ414653.1_BQ414653BEG209END460	232	252	TGTGTGGCTTTTGTAGGTGCA	-	0.1	0.4	0.1	0.6	234	ATTTTGTAGGTGCATTGGTTT	G14712V01_(single)_contig_58380BEG218END469
1372
1373
1374	gi_21102340_gb_BQ414653.1_BQ414653BEG209END460	282	302	ATGTATTTGTATCGGACATTG	-	0.1	0.2	1.3	1.6	284	TGTATCGAACTTTAGTCGGGC	G14712V01_(single)_contig_58380BEG218END469
1375		219	239	TAGGTGCATTATTTTGGCTCA	-	0.2	0.1	0.2	0.5
1376		305	325	TGTCTACCAGAAGCCTATCAT	+	0.1	0.6	0.1	0.8
1377		326	346	CGAAGCTAAGTTCCAACTGTT	+	0.1	0.1	0.4	0.6
1378
1379
1380	gi_21102340_gb_BQ414653.1_BQ414653BEG209END460	305	325	TGTCTACCAGAAGCCTATCAT	+	0.1	0.6	0.1	0.8	326	AACTTAGCTTCTCGGATTAAC	contig_149497BEG96END347
1381		219	239	TAGGTGCATTATTTTGGCTCA	-	0.2	0.1	0.2	0.5
1382		282	302	ATGTATTTGTATCGGACATTG	-	0.1	0.2	1.3	1.6
1383		326	346	CGAAGCTAAGTTCCAACTGTT	+	0.1	0.1	0.4	0.6
1384
1385
1386	gi_21102340_gb_BQ414653.1_BQ414653BEG209END460	326	346	CGAAGCTAAGTTCCAACTGTT	+	0.1	0.1	0.4	0.6	326	AACTTAGCTTCTCGGATTAAC	contig_149497BEG96END347
1387		219	239	TAGGTGCATTATTTTGGCTCA	-	0.2	0.1	0.2	0.5
1388		282	302	ATGTATTTGTATCGGACATTG	-	0.1	0.2	1.3	1.6
1389		305	325	TGTCTACCAGAAGCCTATCAT	+	0.1	0.6	0.1	0.8
1390
1391
1392	gi_436386546_gb_JG851151.1_JG851151BEG609END860	609	629	AGATGAGCTCAACGAGAACAG	+	1.6	2.9	1.5	6	630	CACACGAGATTTCTGTTCTCG	gi_21091739_gb_BQ404052.1_BQ404052BEG577END828
1393		609	629	CTGTTCTCGTTGAGCTCATCT	-	0.1	0.4	0.1	0.6
1394
1395
1396	gi_436388612_gb_JG841753.1_JG841753BEG313END564	325	345	CTGAAGACTCGAATGGAAGAC	+	0.4	0.2	0.1	0.7	346	CAAGAAATTGTTGCATTCTAC	contig_643679BEG3576END3827
1397
1398
1399	gi_436389319_gb_JG857805.1_JG857805BEG503END754	587	607	CACTTGTTCTTTGGCATTCTC	-	0.2	0.2	0.4	0.8	589	TTTGGCATTCTGTCCACCTCC	miR394a1_c1_d1
1400		591	611	ATGCCAAAGAACAAGTGAGAG	+	0.4	0.1	0.1	0.6
1401		694	714	CCGGAACTTTGAGTGGGTGAA	+	0.2	0.1	0.2	0.5
1402
1403
1404	gi_436389319_gb_JG857805.1_JG857805BEG503END754	678	698	TCTCCAATGTGGATACCCGGA	+	0.2	0.2	0.1	0.5	678	CAACATTGGATGGAACAGAAG	contig_23823BEG7460END7711
1405		554	574	CAAGGCTGCAAATTTGCTCAA	+	0.4	0.1	0.1	0.6
1406		571	591	TCAACAGAGATTGGTGGAGAA	+	0.6	0.1	0.1	0.8
1407		575	595	CAGAGATTGGTGGAGAATGCC	+	0.2	0.1	0.2	0.5
1408		655	675	CGATGTGGATGACTTCTTTGA	+	0.6	0.1	0.1	0.8
1409		655	675	TCAAAGAAGTCATCCACATCG	-	0.4	0.1	0.1	0.6
1410		657	677	AATCAAAGAAGTCATCCACAT	-	1.8	0.1	0.4	2.3
1411		680	700	TCCAATGTGGATACCCGGAAC	+	4.1	0.8	2.6	7.5
1412
1413
1414	gi_436405703_gb_JG844236.1_JG844236BEG175END426	187	207	CTGAAGACTCGAATGGAAGAC	+	0.4	0.2	0.1	0.7	208	CAAGAAATTGTTGCATTCTAC	contig_643679BEG3576END3827
