# Supplementary material for: The Complexity of Posttranscriptional Small RNA Regulatory Networks Revealed by In Silico Analysis of Gossypium arboreum L. Leaf, Flower and Boll Small Regulatory RNAs
Source: PLoS One. 2015 Jun 12;10(6):e0127468. doi: 10.1371/journal.pone.0127468 (PMC4466472; doi:10.1371/journal.pone.0127468)
Supplement: S11 Table — Block shown in red are significantly differentially expressed (FDR-adjusted p-value <0.05 in at least one comparison). Blocks shown in blue include likely differentially expressed sequences (Fold change>2, FDR p-value > 0.05 in at least one comparison). (XLSX) [file pone.0127468.s014.xlsx]

## Sheet: Table S11
S11 Table. Differential expression analysis of phased- and non-phased siRNAs showing FDR-corrected p-values for pairwise comparisons of leaf, flower and boll tissues. Block shown in red are significantly differentially expressed (FDR-adjusted p-value <0.05 in at least one comparison). Blocks shown in blue include likely differentially expressed sequences (Fold change>2, FDR p-value > 0.05 in at l…
			FDR p-value				Expression (RPM)
	Seq.	Feature ID	Flower vs. leaf	Boll vs. leaf	Boll vs. flower		Leaf	Flower	Boll	Total
Phased siRNAs
	TTCTTGACCTTGTAAGACCCA	gar-siR2359	0	0	0		4430.1	4340	150.6	8920.7
	TCCGGGCTAGAAGCGACGCAC	gar-siR1782	0	2.71e-06	6.739e-05		693.7	1489.7	397.5	2580.9
	TTCTTGACCTTGTAAGACCTT	gar-siR2360	0.0002936	0	0		658.2	599.9	34.1	1292.2
	AATCCGGGCTAGAAGCGACGC	gar-siR236	0.0002327	0.012	4.16e-13		138.5	86.5	92.1	317.1
	CGGAATTTGAAGCTAGAGGTG	gar-siR1092	4.538e-08	0.11	0.519		38.6	135.7	31.4	205.7
	CCCTTTGTCGCTTCGATTCGT	gar-siR956	0.972	0.049	5.386e-05		71.1	60.3	51.8	183.2
	TCTCCACATTTAGGCTCGGCA	gar-siR1874	0.021	0	0		20.9	59.5	96.4	176.8
	AATCGAAGCGACAAAGGGCTG	gar-siR237	0	0.00032	0		80.8	7.8	68.7	157.3
	AGAGATGGGTGGCAATGGTGT	gar-siR398	0.000135	0.365	0.953		29.7	93.4	23.2	146.3
	AGAAGAACGTCATTCTCCCTA	gar-siR362	0	0	0.033		0.4	83.7	51.4	135.5
	TGAAGGATGTGTATAATAGGT	gar-siR1957	0.972	0.562	0.00594		50.4	40	33.1	123.5
	AGAAGACCCTGTTGAGCTTGA	gar-siR366	0.972	0.124	0.0009179		32.9	26.2	27.7	86.8
	CTAAGATGAGCTCAACGAGAA	gar-siR1152	0.021	0.969	0.146		19.9	57.4	7	84.3
	CCGGAAGAGCACCGCACGTCG	gar-siR970	0.0005922	0.969	0.586		13	55.7	9.8	78.5
	CTGAACGCCTCTAAGTCAGAA	gar-siR1213	0.004107	0.969	0.091		11	45.9	3.8	60.7
	TCTTCTGACCTAGCAGCTTAC	gar-siR1919	0.125	0.002279	0.953		9.9	32.5	17.9	60.3
	TGAACTCTAGGATGCATGTCA	gar-siR1950	0.011	0	1.964e-13		0.2	17.4	42.6	60.2
	TAAGGTGATGGAACACGGGTT	gar-siR1497	0.008525	0.969	0.953		35.7	13	7.3	56
	CAAGCGCGATGACCAATTGTG	gar-siR727	1.701e-08	0.969	0.001105		1.2	53.4	0.2	54.8
	AGAGTTGGAAATACTGGACTG	gar-siR406	0.0002903	0.13	0.953		36.4	8.8	3.4	48.6
	TTGGTGATGATCCTTGGCCGG	gar-siR2456	0.077	0	4.255e-13		0.1	11.9	36.5	48.5
	CAGAAGGTAGACAAGATGTAT	gar-siR810	0.972	1.823e-07	7.958e-12		10.4	6.5	28.4	45.3
	AGAGATTTGTTGTATTATTGG	gar-siR399	0.108	0.969	0.016		23.2	8.8	12.6	44.6
	AAGGAGAAACACAGAGGAGCA	gar-siR181	8.749e-09	0.515	0.002028		37.2	0.1	6	43.3
	CTCTAAACTTGGAACGGACAA	gar-siR1202	0.26	4.648e-09	0		9.7	1.7	31.1	42.5
	TCGGAAATACAAGAACCGGTA	gar-siR1833	0.972	2.831e-05	9.882e-06		8.9	11.1	21.7	41.7
	TAATCCGAGAAGCTAAGTTCA	gar-siR1505	0.0001923	0.969	0.108		3	35.8	2.1	40.9
	TCAAGGGAACCAACAGATGAG	gar-siR1676	0.569	5.39e-13	1.237e-09		1.4	10	28.1	39.5
	AGGGACCAAAATTGCAATTAT	gar-siR452	2.83e-07	0.021	0.953		33.3	1	0.6	34.9
	AATTAGGGACCAAAATTGCAA	gar-siR251	2.047e-06	0.015	0.953		32.1	1.9	0.1	34.1
	TTGAGCAAGAAAGTGAACCAG	gar-siR2390	5.962e-05	0.969	0.005288		25	1.3	7	33.3
	TCTAACGGGCGATGATAGAAT	gar-siR1862	0.972	0.162	0.025		9.9	9.2	12.4	31.5
	TTGGAGACGACCCATGGGAGG	gar-siR2435	0.114	4.125e-05	0.258		0.8	13	11.7	25.5
	TTGAGACAAGCATATGACTAC	gar-siR2387	0.007166	0.969	0.028		16	1.3	5.6	22.9
	AGAAATTGTTGCATTCTACCT	gar-siR359	0.972	5.942e-10	1.153e-09		0.1	2.7	20	22.8
	AAAGGCTCTGCCCGTTGCTCG	gar-siR73	0.489	8.314e-07	0.0009979		0.1	6.9	13.9	20.9
	TTCCCTTCGAATTGTCGAGTA	gar-siR2323	0.972	0.0001297	0.0001922		2.6	4.6	13.2	20.4
	TGGGAGGATTGATCAAGATAA	gar-siR2136	0.972	1.221e-06	0.0001718		0.2	5	13.7	18.9
	AGCAACGGGCAGAGCCTTTTA	gar-siR414	0.972	1.708e-06	0.0001595		0.2	4.6	13.4	18.2
	TTGAAGATTTGATTAGGATAA	gar-siR2374	0.002751	0.478	0.953		15.6	0.4	0.6	16.6
	CAAACACTGCAAAATCGTCTT	gar-siR667	0.038	0.515	0.953		14	1.9	0.4	16.3
	CAAGTATTAGTAGGTAGCTCC	gar-siR743	0.972	0.09	0.015		4.1	3.6	8.5	16.2
	CATTGAAGATATGGATTTGTG	gar-siR885	0.972	0.319	0.026		4.9	3.1	7.5	15.5
	ACATAAAGATACTTTCACCTG	gar-siR291	0.661	0.001284	0.221		0.4	6.7	8.1	15.2
	TAATTATGAGATCATTGGAAA	gar-siR1508	0.972	1.021e-06	3.986e-08		0.1	0.1	13.7	13.9
	TCAGAACTCGGCACGATTGAC	gar-siR1706	0.326	0.018	0.953		0.1	8	5.3	13.4
	TCTCGAATGGCAGTTGTGATG	gar-siR1878	0.972	2.22e-05	6.619e-05		0.1	1.9	11.1	13.1
	TTCTTGACCTTGCAAGACTTT	gar-siR2358	0.342	0.023	0.953		0.1	7.8	5.1	13
	CATTTGTGAATAATGTTTGGT	gar-siR890	0.972	0.000334	0.00138		0.1	1.9	8.7	10.7
	GGATGAATAGCACCGGCACTG	gar-siR1392	0.972	0.0001443	2.536e-05		0.1	0.2	9.4	9.7
	TTAAGGGATTTACAAGATATT	gar-siR2229	0.972	0.00182	0.000352		0.1	0.1	7.3	7.5
	AGTTTGTGAACAGTGTGTGGT	gar-siR479	0.972	0.00821	0.017		0.1	1.3	6	7.4
	TCCCATGGGTCGTCTCCAAGG	gar-siR1766	0.972	0.01	0.008448		0.2	0.8	6	7
	TGAAGTGGAGGGTACTGCGTG	gar-siR1960	0.972	0.047	0.002647		1	0.1	5.8	6.9
	TTGAGCAAGAAGATAAAGCTA	gar-siR2391	0.972	0.18	0.015		1.2	0.2	4.7	6.1
	TGACCTGGGGTTGTGGGGCTA	gar-siR1977	0.972	0.036	0.066		0.1	1.1	4.7	5.9
	CAAGGTGAGATTGGAACGTGG	gar-siR742	0.972	0.028	0.012		0.1	0.2	4.9	5.2
	GCAATCGGGCGACGGGCGCGT	gar-siR1354	0.972	0.094	0.024		0.4	0.2	4.3	4.9
	TGGCTTTGCTGAGTCGGATCT	gar-siR2127	0.972	0.053	0.015		0.2	0.1	4.5	4.8
	TGCTTGTGGATGTATGTGCAT	gar-siR2078	0.972	0.068	0.047		0.1	0.4	4.1	4.6
	TTCTGACTTAGAGGCGTTCAG	gar-siR2348	0.972	0.194	0.953		361.5	375.6	111.1	848.2
	CTGACTTAGAGGCGTTCAGTC	gar-siR1218	0.972	0.969	0.883		32.3	57	11.3	100.6
	TCATAATCCAGCGCACGGTAG	gar-siR1723	0.972	0.695	0.953		34.9	35	6	75.9
	TGCGAATCAACGGTTCCTCTC	gar-siR2059	0.972	0.695	0.581		22.9	26.6	2.8	52.3
	TATCGATCCTTTAGACCTTCG	gar-siR1622	0.071	0.969	0.585		6.3	27.4	3	36.7
	TCGCTATGAACGCTTGGCTGC	gar-siR1828	0.972	0.969	0.953		10.2	14	4	28.2
	ATGAGCTCAACGAGAACAGAA	gar-siR576	0.066	0.969	0.519		3.7	22	1.7	27.4
	CACAATTGGTCATCGCGCTTG	gar-siR768	0.972	0.969	0.964		6.9	15.3	5.1	27.3
	TCAGGTAGGATAGCACCAAAT	gar-siR1720	0.972	0.934	0.899		12.6	13.4	0.8	26.8
	TACCTGGTTGATCCTGCCAGT	gar-siR1534	0.972	0.162	0.953		5.3	12.6	8.8	26.7
	CAATTGGTCATCGCGCTTGGT	gar-siR764	0.972	0.969	0.967		9.5	11.9	4.3	25.7
	AAATCAGAATCAAACGAGCTT	gar-siR86	0.624	0.969	0.953		13.8	5.7	5.1	24.6
	TTGAGCAAGAATATGAAGATA	gar-siR2392	0.604	0.969	0.259		5.7	18.6	0.2	24.5
	TGGAATGATGATGAAGATTTA	gar-siR2089	0.075	0.969	0.953		16.2	3.8	3	23
	ACCAAGCGCGATGACCAATTG	gar-siR297	0.547	0.969	0.953		3.9	15.7	2.4	22
	TAACAACAAGAGATGAACATT	gar-siR1483	0.328	0.969	0.953		13.4	4.2	3	20.6
	TTACGAGAACTAGAGAGGCCT	gar-siR2244	0.44	0.695	0.953		14.2	5.2	0.8	20.2
	CAACATACATCGAACTTTCTC	gar-siR690	0.226	0.972	0.321		11.8	2.7	4.7	19.2
	TCTGGCAAAGCAAGGATTGTT	gar-siR1901	0.17	0.969	0.742		12	2.5	3.6	18.1
	CGACGTGCGGTGCTCTTCCGG	gar-siR1035	0.972	0.969	0.953		4.5	9.4	4.1	18
	AGTGAAATTCGGCACTGCTAT	gar-siR467	0.342	0.969	0.953		12	3.4	2.3	17.7
	TAACGAGGTTCGGTAAATTAT	gar-siR1486	0.239	0.695	0.953		13.2	3.6	0.6	17.4
	CCAGACTGGCAAGAAAATCAA	gar-siR925	0.646	0.969	0.953		11.2	4	1.7	16.9
	CACGTCTGCCTGGGTGTCACG	gar-siR792	0.972	0.969	0.981		2.8	10.1	3.4	16.3
	CAAGGCCACTCTGCCACTTAC	gar-siR736	0.437	0.969	0.566		2.4	13.2	0.2	15.8
	TGAAACAGTAGGCTTCCCAAT	gar-siR1944	0.342	0.969	0.953		11.2	2.9	1.3	15.4
	TTCTCCTTCCTTGTCTATCCC	gar-siR2343	0.646	0.969	0.919		2.6	12.1	0.6	15.3
	CACACGAGATTTCTGTTCTCG	gar-siR770	0.075	0.969	0.498		0.8	14.2	0.2	15.2
	TCTCGTCAGCATATCGTCGCA	gar-siR1881	0.972	0.992	0.953		4.1	9.2	1.7	15
	AGAAGTTCTTGATCGTCCTGG	gar-siR388	0.972	0.969	0.953		7.7	5.2	1.3	14.2
	TGAGTCACGGAGTTGGGTTTA	gar-siR2005	0.286	0.969	0.953		10.2	2.1	1.9	14.2
	CTAGATTGCTCAAGCTGATTA	gar-siR1167	0.437	0.969	0.953		10	2.5	1.5	14
	TAACAACAAGAGACGAACATT	gar-siR1482	0.972	0.969	0.953		9.3	3.6	1.1	14
	TTGAACAGAAAGCCAGAGATA	gar-siR2370	0.972	0.969	0.953		2.6	10.7	0.6	13.9
	CTGATGCTGTATACAAGGAAG	gar-siR1221	0.283	0.969	0.953		10.6	2.3	0.6	13.5
	TGCTGAAGAATGAATTCCAAT	gar-siR2074	0.569	0.854	0.953		10	2.9	0.2	13.1
	CCCCCAAGGGCACGTGTCGTA	gar-siR947	0.489	0.969	0.769		1.4	10.5	0.1	12
	TATACATGCCATAGACTCGAA	gar-siR1608	0.972	0.527	0.953		2.2	5.2	4.5	11.9
	AACCGGAGAAGGCTTGGGAAT	gar-siR117	0.972	0.969	0.953		6.7	2.5	2.6	11.8
	TCCACTTGAAGAAAAGACTGT	gar-siR1755	0.15	0.969	0.968		10	1.3	0.4	11.7
	CTGGATTCACAGAGCAGCGAT	gar-siR1238	0.972	0.992	0.953		4.1	5.9	1.7	11.7
	AAAAAGCTAGTAACTCGGTCG	gar-siR6	0.972	0.992	0.953		6.9	1.9	2.8	11.6
	AAAACGAACAAACCCCCGGCG	gar-siR11	0.972	0.969	0.953		5.3	4.8	1.5	11.6
	ACGATGCTCGTGCTCTGTTAT	gar-siR316	0.972	0.969	0.498		5.9	1.7	3.4	11
	AGAAGAAGATAGGAATTCCAA	gar-siR364	0.972	0.969	0.436		5.5	1.1	3	9.6
	TTCAGGGACTCGATTCGGTCA	gar-siR2305	0.972	0.969	0.953		2.4	6.9	0.1	9.4
	TGGCAAGTAGCGTGTGGAGCA	gar-siR2113	0.185	0.969	0.478		7.1	0.2	1.9	9.2
	TCCCTTTGGATGTCTTCTTGC	gar-siR1774	0.972	0.969	0.953		1.4	5	2.8	9.2
	TGAAAAGCCAGTGGCGCGAAG	gar-siR1940	0.972	0.969	0.953		1.8	6.9	0.4	9.1
	ATCCTGCAGATATGATGACCA	gar-siR543	0.283	0.969	0.953		7.7	0.8	0.1	8.6
	TTAAGGTCTGAGGTCGAGGCT	gar-siR2230	0.871	0.969	0.953		1	7.5	0.1	8.6
	CAGTCGCTGCAGCTTCCGGTA	gar-siR844	0.592	0.969	0.953		6.7	1.1	0.6	8.4
	TACTTGACTTAGCTTACTAAT	gar-siR1554	0.635	0.969	0.953		5.9	0.8	1.5	8.2
	TTGGCACCGAAAGAAAAAAAG	gar-siR2443	0.972	0.969	0.953		5.9	2.1	0.1	8.1
	ATAATTTACCGAACCTCGTTA	gar-siR490	0.972	0.969	0.953		5.5	1.9	0.4	7.8
	CTACAGAGGCAGAATATATGG	gar-siR1158	0.569	0.969	0.953		6.3	0.8	0.1	7.2
	ATATGTTCTTGAGTTTGGTCA	gar-siR523	0.776	0.969	0.953		0.1	5.4	0.4	5.9
	ACAAGGAAGCATGTAGTCTAG	gar-siR269	0.597	0.969	0.222		4.5	0.1	2.4	7
	ACGAATCGAAGCGACAAAGGG	gar-siR311	0.778	0.969	0.953		3.9	0.1	1.1	5.1
	CTAGTCTGTGGAGGTCGTCGA	gar-siR1171	0.786	0.969	0.953		4.1	0.2	0.1	4.4
	ATTAGGGACCAAAATTGCAAT	gar-siR617	0.906	0.969	0.953		4.7	0.6	0.1	5.4
	AAAACCGACGGTCAAGATACA	gar-siR10	0.972	0.969	0.953		0.1	0.1	0.8	1
	CCTTTCTAGCGATTTCTTTGA	gar-siR1001	0.972	0.969	0.953		0.4	2.5	0.2	3.1
	CGAAAACAAGCCTGGATATCA	gar-siR1008	0.972	0.969	0.953		0.4	0.4	0.1	0.9
	CGAACAGATATCGAAGACACA	gar-siR1011	0.972	0.982	0.953		1.4	0.1	0.6	2.1
	CGAACATCTTTCTTGCTAGGA	gar-siR1012	0.972	0.969	0.953		0.1	0.4	0.1	0.6
	CGAAGAGCCATCCAGTCGTTA	gar-siR1014	0.972	0.969	0.953		0.4	1	0.1	1.5
	CGAAGGTCTAAAGGATCGATA	gar-siR1018	0.972	0.969	0.953		0.2	3.1	0.1	3.4
	CGAATAAGTAAGGTGTGGAGT	gar-siR1019	0.972	0.209	0.084		0.2	0.1	3.2	3.5
	CGAATGGAAGACAACAATTTG	gar-siR1021	0.972	0.969	0.953		0.2	0.4	0.1	0.7
	CGACACGTGCCCTTGGGGGCC	gar-siR1024	0.972	0.969	0.953		0.2	1.9	0.1	2.2
	CGACATACTTGTTGACGACGG	gar-siR1025	0.972	0.969	0.953		0.2	0.4	0.6	1.2
	CGACATACTTGTTGACGGCGT	gar-siR1026	0.972	0.969	0.953		0.4	0.2	0.2	0.8
	CGACCCGCAGTAGGGGCCTTT	gar-siR1027	0.972	0.969	0.953		0.1	1.1	0.2	1.4
	CGACGCGCTGATCGGACGGCT	gar-siR1031	0.972	0.113	0.067		0.2	0.4	3.8	4.4
	CGAGAAATTTGAGCTCTGGTA	gar-siR1037	0.972	0.969	0.953		0.1	0.1	0.6	0.8
	CGAGAACAGAAATCTCGTGTG	gar-siR1038	0.972	0.969	0.953		0.1	0.4	0.4	0.9
	CGAGACAACATTGATGGAAAG	gar-siR1039	0.972	0.969	0.953		0.4	0.4	0.1	0.9
	AAATTTCTCTTTAAATCGGAT	gar-siR104	0.972	0.969	0.953		0.1	0.4	0.1	0.6
	CGAGCAATAGTGCAACACTTG	gar-siR1040	0.972	0.969	0.953		0.1	1.9	0.1	2.1
	CGAGCGAGTTTTGTATTGGGC	gar-siR1043	0.972	0.969	0.953		0.1	0.2	0.2	0.5
	CGAGGAAGGTATTAGCACCCT	gar-siR1045	0.972	0.969	0.953		1	1.1	1.1	3.2
	CGATGACGCTGATATTTACCA	gar-siR1054	0.972	0.969	0.953		3.2	0.6	0.4	4.2
	CGCCTAAGGCCGCACGGATTG	gar-siR1069	0.972	0.478	0.369		0.2	0.4	2.4	3
	AACAACTTGAATGCGGATAAT	gar-siR107	0.972	0.969	0.953		1.8	3.1	2.8	7.7
	AACAATGAAACGAGGGCACAC	gar-siR108	0.972	0.969	0.953		0.1	0.2	0.2	0.5
	CGCTGGCTGTGAGCGCACGGG	gar-siR1083	0.972	0.969	0.953		0.4	0.8	0.2	1.4
	AACAATGTGATGATTCAACAG	gar-siR109	0.972	0.969	0.953		0.4	0.4	0.2	1
	CGGAAGATTTCATTGGGCTTT	gar-siR1090	0.972	0.969	0.953		0.6	0.6	0.1	1.3
	CGGACATTGGTGGGGGATAGG	gar-siR1095	0.972	0.969	0.953		0.4	0.2	0.4	1
	AACACATCTTCTGACTTTCCA	gar-siR110	0.972	0.969	0.953		0.4	0.6	0.1	1.1
	CGGAGGCAGGATTAGGTCAGG	gar-siR1100	0.972	0.969	0.953		1.2	0.8	0.8	2.8
	CGGCAATCGGGCGACGGGCGC	gar-siR1107	0.972	0.969	0.953		0.2	0.1	0.8	1.1
	CGGGGCGTAAAAATTTGCTTT	gar-siR1114	0.972	0.969	0.953		0.6	0.2	0.1	0.9
	CGGGTCTTTGGTTGTTCGTGG	gar-siR1116	0.972	0.969	0.953		0.1	0.2	0.2	0.5
	CGGGTGGTTTGAATCTGGCTT	gar-siR1117	0.972	0.969	0.953		0.1	0.1	0.4	0.6
	AACATCCTGAGAATTTGAGCA	gar-siR112	0.972	0.969	0.953		0.6	0.8	0.1	1.5
	CGGTGCCTGTGATTCGTGCAA	gar-siR1121	0.972	0.969	0.953		2.4	0.6	0.1	3.1
	CGTCACTGTTTCATACAATCC	gar-siR1126	0.972	0.969	0.953		0.1	0.4	0.2	0.7
	CGTCATTGTAAACAAGCTGAG	gar-siR1127	0.972	0.969	0.953		0.2	0.2	0.1	0.5
	CGTCCTCTAGAAGTGCTGCGT	gar-siR1128	0.972	0.969	0.953		0.2	0.1	0.2	0.5
	CGTGAGCAACGAAGAGGCCAT	gar-siR1132	0.972	0.969	0.953		0.4	0.4	1.1	1.9
	CGTGGTCGGAGTGTTGTGAGG	gar-siR1137	0.972	0.969	0.953		0.1	0.1	0.4	0.6
	CGTGGTTTAGGATTCGAGGGT	gar-siR1139	0.972	0.969	0.953		0.4	0.2	0.2	0.8
	AACCACGAGACTCAAGAGTTT	gar-siR114	0.972	0.969	0.953		0.2	0.1	0.6	0.9
	CGTTTCGCTGAGTTGGATCCA	gar-siR1144	0.972	0.969	0.953		3.5	1.5	1.3	6.3
	CTAAATGATAAGGTTCAGTGG	gar-siR1150	0.972	0.969	0.953		0.2	3.8	0.1	4.1
	CTAATGAGCTTGGATCTGAAT	gar-siR1157	0.972	0.969	0.953		0.1	0.2	0.2	0.5
	CTACCGTGCGCTGGATTATGA	gar-siR1160	0.972	0.969	0.953		2.4	4.8	0.8	8
	CTACCTCCATAGCTGTAGGCT	gar-siR1161	0.972	0.969	0.953		0.2	0.2	0.1	0.5
	CTAGAACAAGCAAAAACTTCT	gar-siR1164	0.972	0.969	0.953		0.1	0.4	0.1	0.6
	CTAGGGAAAGACAAGCTTGGA	gar-siR1169	0.972	0.478	0.258		0.2	0.2	2.4	2.8
	CTAGGTTGCTTAAGCTATTGA	gar-siR1170	0.972	0.969	0.953		0.4	2.1	0.4	2.9
	CTATCTCTCCATATTTCCATG	gar-siR1173	0.972	0.969	0.953		0.4	0.1	0.1	0.6
	CTCAAAGTTGGCATTAAAGTT	gar-siR1178	0.972	0.969	0.953		2	0.2	0.6	2.8
	CTCATCTGTTGGTTCCCTTGA	gar-siR1184	0.972	0.969	0.953		0.1	0.2	0.2	0.5
	CTCCTCTGTGTTTCTCCTTCT	gar-siR1191	0.972	0.969	0.953		1	0.2	0.8	2
	CTCGGTAGTGGACAACGGTCA	gar-siR1197	0.972	0.969	0.953		0.2	0.8	1.5	2.5
	AAAAGAACAACAGAAAGCCAC	gar-siR12	0.972	0.969	0.498		0.2	0.1	1.7	2
	CTCGTGCCAAGCGTTTGTGGT	gar-siR1201	0.972	0.969	0.953		0.2	0.2	0.1	0.5
	CTCTCTAGAAGTTAACAGCAA	gar-siR1207	0.972	0.969	0.953		0.1	0.6	0.1	0.8
	CTCTGAACTGGAACAGAGTTT	gar-siR1209	0.972	0.969	0.953		0.1	0.6	1.5	2.2
	CTCTTATGATGGCTACAATTC	gar-siR1211	0.972	0.969	0.953		0.1	0.4	0.1	0.6
	CTGAATCCAAGGAAATTTCTC	gar-siR1216	0.972	0.969	0.953		0.2	0.1	0.2	0.5
	CTGATGTGGCAAGTTAACTAG	gar-siR1222	0.972	0.969	0.953		0.1	0.2	0.2	0.5
	CTGCAATTTGGTTCTGAATCT	gar-siR1224	0.972	0.969	0.953		0.2	0.2	0.1	0.5
	CTGCGAAGAGTGGGAAGTTAT	gar-siR1229	0.972	0.969	0.953		0.4	0.6	0.1	1.1
	AACGAGAACCGAAACAAAGGT	gar-siR123	0.972	0.969	0.617		0.2	0.1	1.5	1.8
	CTGCTCTGTGAATCCAGCCTC	gar-siR1232	0.972	0.969	0.953		0.2	0.2	0.1	0.5
	CTGGAAGGCATGATTGGTTCA	gar-siR1233	0.972	0.969	0.953		0.1	1	0.1	1.2
	CTGGGAGGCAGATACTACAGA	gar-siR1245	0.972	0.969	0.953		1.6	0.4	0.1	2.1
	CTGGTCTTGGTTCGTTTCTGG	gar-siR1246	0.972	0.969	0.953		0.2	0.1	0.4	0.7
	CTGGTGCATCTAATCTTCCTA	gar-siR1247	0.972	0.969	0.953		0.1	0.4	0.1	0.6
	CTGGTTGTGTTGGATGATATT	gar-siR1248	0.972	0.969	0.953		0.8	0.4	0.2	1.4
	CTGTATCGAACTTTAGTCGGG	gar-siR1250	0.972	0.969	0.953		0.6	2.3	1.3	4.2
	CTGTGGTCCAAAGCACATGCA	gar-siR1253	0.972	0.969	0.953		0.2	0.2	0.1	0.5
	CTTAAGAACTCCTCCAAGGCA	gar-siR1257	0.972	0.171	0.281		0.2	1.1	3.4	4.7
	CTTACAGAGAGAGGATGAACA	gar-siR1260	0.972	0.969	0.953		1	0.1	0.1	1.2
	CTTCAACATTCAACCTTGGCA	gar-siR1263	0.972	0.969	0.953		0.1	1.9	0.4	2.4
	CTTCATCCATTGTCCAAACAA	gar-siR1264	0.972	0.969	0.953		0.1	0.4	0.1	0.6
	CTTCGATATTCAACCTGGGCA	gar-siR1266	0.972	0.969	0.953		0.2	0.6	0.4	1.2
	CTTCGCGCCACTGGCTTTTCA	gar-siR1267	0.972	0.969	0.953		0.6	2.5	0.1	3.2
	CTTCGTCCATCGTCCAAACAA	gar-siR1268	0.972	0.969	0.953		0.1	0.1	0.4	0.6
	AACTCCCAAGTATTGTTCTTC	gar-siR127	0.972	0.969	0.953		0.2	0.4	0.1	0.7
	CTTCTGATAAGAATGACTGGA	gar-siR1270	0.972	0.969	0.953		0.1	0.8	0.1	1
	CTTGATAAGGATGATGTCTCA	gar-siR1274	0.972	0.969	0.953		1.8	3.3	0.1	5.2
	CTTGCTTTTCAAGAGGGATTG	gar-siR1277	0.972	0.969	0.953		0.1	0.2	0.2	0.5
	AACTCGACGCTTGGAACGGGC	gar-siR128	0.972	0.969	0.953		0.2	1.1	0.6	1.9
	CTTGGCTATGGTTATTATCAT	gar-siR1281	0.972	0.969	0.953		0.1	0.8	0.1	1
	CTTGTTCTTTGGCATTCTCCA	gar-siR1286	0.972	0.969	0.953		3.9	1.1	0.8	5.8
	CTTTATTGCCTACCTCTTTGA	gar-siR1287	0.972	0.969	0.953		0.2	2.3	0.1	2.6
	CTTTCTATCGCTTGGGATGTT	gar-siR1288	0.972	0.969	0.953		0.2	0.1	0.2	0.5
	CTTTGAAAATATGGATCTGTG	gar-siR1291	0.972	0.969	0.953		3.2	1.9	0.8	5.9
	CTTTGAAGATATGGATCTGTG	gar-siR1292	0.972	0.969	0.953		0.6	0.6	0.4	1.6
	CTTTGTGCGGGAAGTCTTTGA	gar-siR1296	0.972	0.969	0.953		0.4	0.1	0.1	0.6
	CTTTGTTTCGGTTCTCGTTTA	gar-siR1297	0.972	0.969	0.953		0.2	0.2	0.4	0.8
	CTTTTATTCTCCCAGGATCGA	gar-siR1298	0.972	0.969	0.953		0.1	3.6	0.2	3.9
	AAAAGAACAAGGGTGGATCGG	gar-siR13	0.972	0.969	0.968		0.4	1.3	0.4	2.1
	CTTTTTTTCTTTCGGTGCCAA	gar-siR1303	0.972	0.969	0.953		2.8	2.9	0.2	5.9
	GAAAGATTCAAAATAGGATTG	gar-siR1304	0.972	0.969	0.953		0.1	0.4	0.1	0.6
	GAAAGTGAACAGTTGGAACTT	gar-siR1305	0.972	0.969	0.953		0.1	0.2	0.2	0.5
	GAAATTTGTTGAGATCGACGG	gar-siR1307	0.972	0.969	0.953		2.6	1.1	1.7	5.4
	GAAATTTTTTGAGATCGACGA	gar-siR1308	0.972	0.969	0.953		1.2	0.4	0.2	1.8
	AACTTAGCTTCTCGGATTAAC	gar-siR131	0.972	0.969	0.953		1	0.2	0.8	2
	GAAGAACCTTTCGAAGATCAT	gar-siR1311	0.972	0.969	0.953		0.1	0.1	0.8	1
	GAAGTTACCCTCGGAGCCTGC	gar-siR1316	0.972	0.969	0.953		0.1	0.1	0.6	0.8
	GAAGTTACCCTCGGAGGCTGC	gar-siR1317	0.972	0.116	0.05		0.1	0.1	3.6	3.8
	AAGAACAAACCACAGAGAGTA	gar-siR132	0.972	0.969	0.953		2.8	3.8	2.4	9
	GACTGAACGCCTCTAAGTCAG	gar-siR1328	0.972	0.969	0.918		2.4	1.3	2.4	6.1
	GAGAAGCTGGACAGATGGGTG	gar-siR1331	0.972	0.969	0.953		0.1	0.1	0.8	1
	GAGAGGAACCGTTGATTCGCA	gar-siR1333	0.972	0.969	0.501		2.6	1.5	3.2	7.3
	GAGGCTGGATTCACAGAGCAG	gar-siR1337	0.972	0.969	0.953		0.2	0.2	0.1	0.5
	AAGAACAACAGAAAGGGACGC	gar-siR134	0.972	0.209	0.1		0.2	0.2	3.2	3.6
	GATAGACAAGGAAGGAGAAGA	gar-siR1342	0.972	0.969	0.953		0.4	0.1	0.8	1.3
	GATTCAAGACCAGAGAACTGC	gar-siR1348	0.972	0.641	0.498		0.2	0.4	2.1	2.7
	GCAGCCAAGCGTTCATAGCGA	gar-siR1359	0.972	0.969	0.953		0.1	0.6	0.1	0.8
	AAGAACCTACTGGAAAGAGAG	gar-siR136	0.972	0.969	0.953		0.8	0.1	0.1	1
	GCAGGATTCAGGCCTTCTTTC	gar-siR1361	0.972	0.969	0.953		0.1	0.4	0.8	1.3
	GCATCAAGATACTTTCACCGC	gar-siR1363	0.972	0.969	0.953		0.1	0.2	0.4	0.7
	GCGCCCGTCGCCCGATTGCCG	gar-siR1376	0.972	0.113	0.405		0.2	1.9	3.8	5.9
	AAGAAGAAGGCTGGCGACTGT	gar-siR138	0.972	0.969	0.953		0.4	0.1	0.4	0.9
	GCTACCAATCTTGCCTTGTAG	gar-siR1382	0.972	0.969	0.953		0.1	0.2	0.2	0.5
	GGAAGGATAACAGGCTTGATC	gar-siR1388	0.972	0.969	0.953		0.8	0.1	0.6	1.5
	AAGAAGACAAAGACACTAAAT	gar-siR139	0.972	0.969	0.953		0.1	0.2	0.2	0.5
	GGCAGCTTGTATTTGTTGATA	gar-siR1398	0.972	0.969	0.953		0.1	0.1	0.8	1
	GGCCCCCAAGGGCACGTGTCG	gar-siR1400	0.972	0.969	0.953		0.1	3.3	0.4	3.8
	GGCGAGTTTGGACGAGCGAAT	gar-siR1402	0.972	0.969	0.953		0.1	0.1	0.4	0.6
	GGGAGAATGACGTTCTTCTCC	gar-siR1407	0.972	0.969	0.953		0.1	0.2	0.2	0.5
	GGGATAGACAAGGAAGGAGAA	gar-siR1408	0.972	0.969	0.953		0.1	0.2	0.2	0.5
	GGTGAAAGTATCTTTATGTAC	gar-siR1415	0.972	0.969	0.953		0.1	0.1	0.4	0.6
	GGTGCAGCGACCGCGGCGGAC	gar-siR1416	0.972	0.969	0.953		0.2	0.2	0.9	1.3
	GTAAAAATAAGTTTGGAACCA	gar-siR1417	0.972	0.969	0.953		0.1	0.2	0.2	0.5
	GTAAAATGATTTGGATAACGG	gar-siR1418	0.972	0.969	0.953		0.6	0.1	0.4	1.1
	GTAAAATGGATTTAGCACGGA	gar-siR1419	0.972	0.969	0.953		0.6	0.1	0.1	0.8
	AAGAAGCTATGCCTCAATCCA	gar-siR142	0.972	0.969	0.953		0.1	0.8	0.1	1
	GTAAGTGGCAGAGTGGCCTTG	gar-siR1420	0.972	0.969	0.953		0.1	0.2	0.4	0.7
	GTAGACAAGATGTATTTGTAT	gar-siR1421	0.972	0.969	0.953		0.1	0.4	0.1	0.6
	GTAGTCATATGCTTGTCTCAA	gar-siR1425	0.972	0.969	0.953		0.4	0.1	0.2	0.7
	AAGAAGTGCAGCAAATGGGCA	gar-siR143	0.972	0.969	0.967		0.1	2.1	0.8	3
	GTCCGCCGCGGTCGCTGCACC	gar-siR1431	0.972	0.969	0.953		0.1	0.1	0.4	0.6
	GTCGACGTCGCGGAGGAATGC	gar-siR1432	0.972	0.969	0.953		0.8	0.2	1.1	2.1
	GTGCCGGTGCTATTCATCCTT	gar-siR1442	0.972	0.969	0.953		0.1	1.1	0.6	1.8
	GTGCGTCGCTTCTAGCCCGGA	gar-siR1445	0.972	0.969	0.953		0.2	0.2	0.1	0.5
	GTGGAAGGATTACAAGCTTGA	gar-siR1448	0.972	0.527	0.31		0.1	0.1	2.1	2.3
	GTTCGATTCCCGGCTGGTGCA	gar-siR1453	0.972	0.969	0.953		0.2	0.2	0.6	1
	GTTGAAAAGCCAGTGGCGCGA	gar-siR1455	0.972	0.969	0.964		0.4	1	0.4	1.8
	GTTGAATCATCACATTGTTCT	gar-siR1457	0.972	0.969	0.953		0.1	0.4	0.1	0.6
	AAGAGAGGCAACGACTACAAC	gar-siR146	0.972	0.969	0.953		0.1	0.2	0.8	1.1
	GTTTAGGAAAAACCACGCTCG	gar-siR1460	0.972	0.969	0.953		0.4	0.1	0.1	0.6
	GTTTGGCTTGGGTCGGAGGCG	gar-siR1461	0.972	0.969	0.617		0.1	0.1	1.5	1.7
	TAAAACCCATTTAGACTGTCA	gar-siR1464	0.972	0.969	0.953		0.1	0.6	0.1	0.8
	TAAAGAACTCAGTTTGGTACC	gar-siR1473	0.972	0.969	0.953		0.1	0.1	0.4	0.6
	TAAAGGCTACGCTCAGAAGGA	gar-siR1476	0.972	0.969	0.953		3.7	0.4	0.2	4.3
	TAAATAGTTTGTTCAACCGTT	gar-siR1478	0.972	0.969	0.953		0.2	0.1	0.2	0.5
	TAAATTCAAGGTTATCGGAAC	gar-siR1480	0.972	0.969	0.953		0.4	2.1	0.6	3.1
	TAACAACAAGAGATGAGCATT	gar-siR1484	0.972	0.969	0.953		2.8	0.2	0.2	3.2
	TAACCCTGAATAATTTGCATA	gar-siR1485	0.972	0.969	0.953		1.2	1.1	0.8	3.1
	TAAGAACTCCTCCAAGGCACC	gar-siR1489	0.972	0.969	0.953		0.1	0.1	0.9	1.1
	TAAGAATAATCATATGGGCCC	gar-siR1490	0.972	0.969	0.953		0.1	0.4	0.1	0.6
	TAAGATGAACAAGTGGCAATG	gar-siR1492	0.972	0.969	0.953		1.2	0.6	0.1	1.9
	TAAGGTGACGGAATATGAGTT	gar-siR1496	0.972	0.515	0.244		0.2	0.1	2.3	2.6
	TAAGTCGGATATAATTGGCAT	gar-siR1499	0.972	0.969	0.953		0.8	0.6	0.6	2
	AAAAGAACGGCGGAAAAAGGC	gar-siR15	0.972	0.969	0.953		3.2	1.7	0.2	5.1
	AAGAGGATAATGCGCTTCAGC	gar-siR150	0.972	0.969	0.953		0.1	0.1	0.4	0.6
	TAATAAACTGTACTAATTGGC	gar-siR1501	0.972	0.969	0.953		2.4	0.4	1.1	3.9
	TAATATCTGATACGTGGGCCA	gar-siR1503	0.972	0.969	0.953		3.7	7.3	4.5	15.5
	TAATGGACTGTCAAACGGTGG	gar-siR1507	0.972	0.969	0.953		3.2	2.3	2.3	7.8
	TACAACACTTGAAATGCTTGG	gar-siR1512	0.972	0.969	0.953		0.1	0.4	0.1	0.6
	TACACATGCATGGCTTAATCT	gar-siR1515	0.972	0.969	0.953		0.6	0.4	0.1	1.1
	TACATCAAACTCCCAACTGCA	gar-siR1519	0.972	0.969	0.953		1.8	0.6	0.1	2.5
	TACATCGAACTTTCTCCAGTA	gar-siR1522	0.972	0.969	0.953		0.6	0.2	0.1	0.9
	TACCAAACTGAGTTCTTTAGC	gar-siR1523	0.972	0.969	0.953		0.4	0.2	0.1	0.7
	TACCAAGGGGCACAAGCGTAG	gar-siR1524	0.972	0.969	0.989		4.3	3.6	1.3	9.2
	TACCCTATTAACTAGTCGGGC	gar-siR1528	0.972	0.969	0.953		0.4	0.1	0.2	0.7
	AAGATAGACGAAGAATAAAAT	gar-siR153	0.972	0.969	0.953		0.2	0.1	0.6	0.9
	TACCGGAAGCTGCAGCGACTG	gar-siR1531	0.972	0.969	0.953		0.4	0.1	0.1	0.6
	TACCGTGATCGAGATGAATAA	gar-siR1532	0.972	0.969	0.953		0.4	0.1	0.6	1.1
	TACGCACAAGTCCCATAACTC	gar-siR1539	0.972	0.969	0.953		2	1.3	0.2	3.5
	AAGATATCTGAAAGAAGACGT	gar-siR154	0.972	0.969	0.953		0.1	1	0.1	1.2
	TACGGATGAGTATGGCAATGG	gar-siR1541	0.972	0.656	0.617		0.1	0.4	1.9	2.4
	TACTCTCTGTGGTTTGTTCTT	gar-siR1548	0.972	0.969	0.953		0.4	0.2	0.8	1.4
	TACTGATGTGGCATAAAACTT	gar-siR1549	0.972	0.969	0.953		0.8	0.4	0.2	1.4
	TACTGCCATCCCTGAAGATCA	gar-siR1550	0.972	0.969	0.953		0.1	0.1	0.4	0.6
	TACTGGAGAAAGTTCGATGTA	gar-siR1553	0.972	0.969	0.953		0.2	0.2	0.4	0.8
	TAGAAGGAGGATGATAGCATT	gar-siR1562	0.972	0.992	0.953		2	0.6	0.8	3.4
	TAGAAGGTGGAATTGTTCTTA	gar-siR1564	0.972	0.969	0.953		0.6	0.2	0.1	0.9
	TAGAATCAAGAAGATGTAGCA	gar-siR1565	0.972	0.969	0.953		0.6	2.1	0.2	2.9
	TAGAGTGATGGTACACAGGTT	gar-siR1571	0.972	0.969	0.953		0.8	0.8	0.4	2
	TAGATGTATTCTCTTCTCTCA	gar-siR1572	0.972	0.969	0.953		1.8	0.1	0.6	2.5
	TAGCACCCACGCACACCGGCC	gar-siR1576	0.972	0.969	0.953		0.8	1.7	0.2	2.7
	TAGCATGGAGCCTGCCAATAC	gar-siR1577	0.972	0.969	0.953		1.8	0.6	0.8	3.2
	TAGGAAGGAGGTGGTGCTTGG	gar-siR1582	0.972	0.969	0.953		0.4	0.1	0.1	0.6
	TAGGATACAAGTGACATGTCA	gar-siR1585	0.972	0.969	0.953		1.2	1.1	1.1	3.4
	TAGGCAATTCTCCGTGGAATG	gar-siR1590	0.972	0.969	0.953		0.1	0.2	0.2	0.5
	TAGGTCACAGAGGAAGATATA	gar-siR1597	0.972	0.969	0.953		0.1	0.1	0.9	1.1
	TAGGTGCAGCGACCGCGGCGG	gar-siR1598	0.972	0.969	0.953		0.6	0.8	0.2	1.6
	TATAGAGACGGCGGGTCGTGC	gar-siR1610	0.972	0.969	0.953		2.4	1.7	0.8	4.9
	TATAGATCTGTTGCCGGGCCG	gar-siR1611	0.972	0.969	0.953		0.1	0.2	0.2	0.5
	TATCATCCAACACAACCAGAA	gar-siR1615	0.972	0.969	0.953		0.4	2.7	0.1	3.2
	TATCCCCCACCAATGTCCGAT	gar-siR1618	0.972	0.969	0.989		0.2	0.6	0.2	1
	TATCCGCATTCAAGTTGTTCA	gar-siR1619	0.972	0.969	0.953		0.1	0.2	0.2	0.5
	TATCTATGGGATCTTGAGTAA	gar-siR1624	0.972	0.969	0.953		0.8	0.2	0.4	1.4
	TATCTCGAAACTTAGACATTC	gar-siR1625	0.972	0.969	0.953		0.6	1.7	1.1	3.4
	AAGCAAAATGGGTTGAGTTAA	gar-siR163	0.972	0.969	0.989		0.4	0.6	0.2	1.2
	TATGCCTAGAGATTGAATTGA	gar-siR1632	0.972	0.969	0.953		0.4	0.2	0.2	0.8
	TATTCGACTCCCCAAATCCAG	gar-siR1641	0.972	0.969	0.953		0.2	0.4	0.6	1.2
	TATTCTTGAATAAAGTTGGAC	gar-siR1642	0.972	0.969	0.953		0.8	0.1	0.1	1
	TATTGAAAGAAAAATAGGACA	gar-siR1643	0.972	0.969	0.989		3.7	1.1	0.4	5.2
	TATTTTTGGCTCATGCTAATG	gar-siR1649	0.972	0.969	0.953		0.2	0.2	0.1	0.5
	TCAAAAGCGGTCTGGTGTGCA	gar-siR1650	0.972	0.969	0.968		0.2	1.3	0.4	1.9
	TCAAAGAGGTAGGCAATAAAG	gar-siR1653	0.972	0.969	0.953		1.2	0.2	0.4	1.8
	TCAAAGCAAGGCTGCTGCTCT	gar-siR1655	0.972	0.969	0.953		3.5	0.2	0.1	3.8
	TCAAAGCATACAGAAGGACAT	gar-siR1656	0.972	0.969	0.953		0.2	0.4	0.1	0.7
	TCAAAGGATTTGGTCAGCCTA	gar-siR1658	0.972	0.969	0.953		0.2	0.6	0.1	0.9
	TCAACATGTCGGGATGGTTCA	gar-siR1662	0.972	0.969	0.953		0.6	1	0.9	2.5
	TCAAGACGTAGCTACACGGTG	gar-siR1668	0.972	0.969	0.953		0.2	0.4	0.2	0.8
	TCAAGCTATTGTCGTTGAGAA	gar-siR1671	0.972	0.969	0.953		1	0.4	0.9	2.3
	TCAAGCTCAACAGGGTCTTCT	gar-siR1672	0.972	0.969	0.953		0.4	0.2	0.1	0.7
	TCAAGCTTGTAGATGGACCTT	gar-siR1674	0.972	0.969	0.769		1.4	0.8	2.1	4.3
	TCAAGGTGGAGATTGTTAGAA	gar-siR1677	0.972	0.969	0.953		1.2	0.8	0.2	2.2
	TCAAGTAAAATCTGAGGTGTC	gar-siR1678	0.972	0.969	0.953		0.4	0.2	0.1	0.7
	TCAAGTTGAGTGCCATGGCAG	gar-siR1682	0.972	0.969	0.953		0.2	1.3	0.9	2.4
	TCAATATTAGCTGGATCATCG	gar-siR1684	0.972	0.969	0.953		0.4	0.1	0.1	0.6
	TCAATGGGATTTAAGAAAGTT	gar-siR1688	0.972	0.969	0.953		0.4	0.1	0.1	0.6
	TCAATTCAATCTCTAGGCATA	gar-siR1689	0.972	0.969	0.953		0.8	0.2	0.2	1.2
	TCACAACTGCCATTCGAGAGC	gar-siR1690	0.972	0.969	0.953		0.1	0.4	0.9	1.4
	TCACAGGTCTAAAAGTTCGTT	gar-siR1694	0.972	0.969	0.953		0.8	0.4	0.8	2
	TCACATAACGGGTTGTCCTTA	gar-siR1695	0.972	0.969	0.953		0.1	0.1	0.6	0.8
	TCACCGGAGTCAAGCTTGAGG	gar-siR1698	0.972	0.969	0.953		0.2	0.2	0.4	0.8
	TCACCGGCATAGTCAGAATCA	gar-siR1699	0.972	0.969	0.953		1.6	1	0.1	2.7
	TCACCGGCCATACTGAAGACT	gar-siR1700	0.972	0.969	0.953		1.2	0.8	0.1	2.1
	TCACGACGGCTCAATCCAAGT	gar-siR1702	0.972	0.969	0.953		0.2	0.6	0.1	0.9
	TCACTTCAACTTGCAGCTCGT	gar-siR1705	0.972	0.969	0.953		0.4	0.4	0.1	0.9
	TCAGGACACCAGAGACGGTAT	gar-siR1714	0.972	0.969	0.953		1.2	1.1	1.1	3.4
	TCAGGAGTTTCGAAGAAGAGA	gar-siR1717	0.972	0.969	0.953		0.6	0.2	0.1	0.9
	AAGCGCGCGACCTATACCCGG	gar-siR172	0.972	0.969	0.953		1.4	2.1	0.2	3.7
	TCAGTCTACACCATAACTCCT	gar-siR1722	0.972	0.969	0.989		0.8	0.6	0.2	1.6
	TCATCAAAAGGATCCGAGACG	gar-siR1726	0.972	0.969	0.953		1.6	2.1	0.6	4.3
	AAGCTAAAAAGATTCTCGGCA	gar-siR173	0.972	0.969	0.953		1.2	1.7	2.1	5
	TCATTATAAACGAGCTGAGCA	gar-siR1732	0.972	0.969	0.989		3.9	1.1	0.4	5.4
	TCATTCAAAAGACTTCACAAA	gar-siR1733	0.972	0.969	0.953		1	1.5	0.1	2.6
	TCATTGTATACTAATTGAGCG	gar-siR1736	0.972	0.969	0.953		1	0.2	0.2	1.4
	TCCAAGGACAGTGAAAGATGT	gar-siR1743	0.972	0.969	0.953		1	0.2	0.8	2
	TCCAAGTCTAGTAGAGATGAT	gar-siR1746	0.972	0.969	0.953		8.1	7.3	4.1	19.5
	TCCACATCAAAGGCGGTCTCA	gar-siR1750	0.972	0.969	0.953		1	1.3	0.1	2.4
	TCCAGAACCGAGAAAGTGCAA	gar-siR1756	0.972	0.969	0.953		1.8	1.3	1.1	4.2
	AAGCTCGTTTGATTCTGATTT	gar-siR176	0.972	0.969	0.953		0.2	0.4	0.2	0.8
	TCCAGTATTTGGTGTTATAGT	gar-siR1760	0.972	0.969	0.953		0.1	0.4	0.1	0.6
	TCCATTAGTACAGTTGGCCAC	gar-siR1762	0.972	0.969	0.953		0.4	0.1	0.1	0.6
	TCCCTCGGGACTCGGTTGGAC	gar-siR1770	0.972	0.969	0.953		2.2	2.9	0.6	5.7
	TCCCTTTGAATCAGCATTAAG	gar-siR1771	0.972	0.969	0.953		0.1	0.8	0.2	1.1
	TCCCTTTGGATGTCCTCCTGC	gar-siR1772	0.972	0.969	0.953		0.2	0.4	0.1	0.7
	TCCCTTTGGATGTCCTCCTGT	gar-siR1773	0.972	0.969	0.953		0.1	0.4	0.6	1.1
	TCCGGCAACGGTCTCGGGTAC	gar-siR1780	0.972	0.969	0.953		0.1	0.4	0.1	0.6
	TCCGGTGACAGATAAGGGTTA	gar-siR1783	0.972	0.969	0.953		0.8	0.1	0.4	1.3
	TCCGTTGTAGTCTAGGGGGTT	gar-siR1785	0.972	0.969	0.953		0.2	0.1	0.2	0.5
	TCCGTTTCAAGCTAGGAGTTG	gar-siR1786	0.972	0.969	0.953		0.2	0.4	0.2	0.8
	TCCTAACCTTAAGATTCTTGA	gar-siR1787	0.972	0.969	0.953		0.4	0.1	0.2	0.7
	TCCTAGCAAGAAAGATGTTCG	gar-siR1790	0.972	0.969	0.953		1.4	0.4	0.1	1.9
	TCCTATTTTGAATCTTTCCAA	gar-siR1791	0.972	0.969	0.953		0.2	2.7	0.2	3.1
	TCCTCGACGATTCAGATCCGG	gar-siR1792	0.972	0.969	0.953		1.6	2.3	0.1	4
	TCCTGACCTCAAGATTGGCTA	gar-siR1793	0.972	0.969	0.953		0.4	0.8	0.4	1.6
	TCCTGCTGGCTCGCATAGTCA	gar-siR1795	0.972	0.969	0.953		0.1	0.1	0.8	1
	TCCTTCATTATGGTCGTTTTG	gar-siR1798	0.972	0.969	0.953		0.1	0.4	0.1	0.6
	TCCTTCTGAGCGTAGCCTTTA	gar-siR1799	0.972	0.969	0.953		0.8	0.1	0.1	1
	AAAAGATTGGTGGCGACTCCC	gar-siR18	0.972	0.969	0.953		0.8	0.6	0.6	2
	AAGGACATACATACAACAATT	gar-siR180	0.972	0.969	0.953		0.4	0.2	0.4	1
	TCGATACTCCATACGTCATCC	gar-siR1815	0.972	0.969	0.953		0.2	0.4	0.1	0.7
	TCGATCCTGGGAGAATAAAAG	gar-siR1816	0.972	0.969	0.953		0.1	0.2	0.2	0.5
	TCGATCCTTTAGACCTTCGAA	gar-siR1817	0.972	0.969	0.953		0.2	0.8	0.1	1.1
	TCGCGCCACTGGCTTTTCAAC	gar-siR1823	0.972	0.969	0.953		0.6	3.6	0.1	4.3
	TCGTAATCTTTAGACACCACC	gar-siR1848	0.972	0.969	0.953		0.2	0.2	0.1	0.5
	AAGGAGGCGCCCGCGACTTGT	gar-siR185	0.972	0.969	0.769		0.4	0.1	1.3	1.8
	TCGTCATCGTCTCCGATTTTC	gar-siR1853	0.972	0.969	0.953		2.8	3.8	1.7	8.3
	TCGTGGTCTGCTTCTGGCTGG	gar-siR1855	0.972	0.969	0.953		0.2	0.4	0.2	0.8
	TCTAAAACTGAAGACTTATTA	gar-siR1858	0.972	0.969	0.953		0.8	1.1	1.7	3.6
	AAGGATGAATAGCACCGGCAC	gar-siR187	0.972	0.319	0.281		0.1	0.4	2.6	3.1
	TCTCCACATTCAGGCTTGGCA	gar-siR1873	0.972	0.969	0.953		0.1	3.1	1.5	4.7
	TCTCGATCGACGAACGCGCAC	gar-siR1879	0.972	0.969	0.953		0.2	1	0.1	1.3
	TCTCGTGCCAAGCGTTTGTGG	gar-siR1882	0.972	0.969	0.953		0.4	1.3	0.1	1.8
	TCTCGTGTGGAACAAAGGGTA	gar-siR1884	0.972	0.969	0.953		0.1	0.4	0.1	0.6
	TCTCTGGCTTTCTGTTCAACA	gar-siR1886	0.972	0.969	0.953		0.2	0.2	0.1	0.5
	AAGGATTCGGGTCACTTAATT	gar-siR189	0.972	0.969	0.953		0.6	0.2	0.4	1.2
	TCTGAATTTAGCCTGGACTGG	gar-siR1891	0.972	0.969	0.953		0.2	0.2	0.2	0.6
	TCTGATGACTTTGATGCCGGT	gar-siR1897	0.972	0.969	0.953		0.4	1.5	0.4	2.3
	TCTGCCTGGGTGTCACGCATT	gar-siR1898	0.972	0.969	0.953		0.1	0.4	0.1	0.6
	TCTGGATTGAGGCTTTCATGA	gar-siR1900	0.972	0.969	0.953		0.4	0.6	0.1	1.1
	TCTGTCAAGACTTGGATTGAG	gar-siR1905	0.972	0.969	0.953		0.2	1	0.8	2
	TCTGTGAGTCTCGGAGCATGT	gar-siR1906	0.972	0.969	0.953		1	1	1.3	3.3
	TCTTCACAATCCCAAACTCAC	gar-siR1914	0.972	0.969	0.953		0.1	0.2	0.2	0.5
	TCTTCCGGTGTGACGATATTG	gar-siR1917	0.972	0.969	0.953		0.1	0.2	0.4	0.7
	TCTTCTCAGCAACTGCCTTGC	gar-siR1918	0.972	0.969	0.989		0.1	0.6	0.2	0.9
	AAGGCAGTTGCTGAGAAGATG	gar-siR192	0.972	0.969	0.953		0.1	0.2	0.8	1.1
	TCTTCTGACTTTCCATTCGTC	gar-siR1920	0.972	0.969	0.953		0.1	0.1	0.4	0.6
	TCTTCTTTGCGAGGGTCTTGC	gar-siR1922	0.972	0.969	0.953		0.1	0.8	0.2	1.1
	TCTTTCAAGTCGTGAGCAGAA	gar-siR1933	0.972	0.969	0.953		3.5	1.1	0.2	4.8
	TCTTTCACACGGCTGAGACAC	gar-siR1934	0.972	0.969	0.953		0.1	0.4	0.1	0.6
	TCTTTCCATCGTTAACCATCA	gar-siR1935	0.972	0.969	0.953		1	2.1	0.2	3.3
	TCTTTGGGAGGTATGCACTAT	gar-siR1936	0.972	0.969	0.953		0.2	0.1	0.2	0.5
	TCTTTTGACCTAGCATCTTAC	gar-siR1937	0.972	0.969	0.953		1.6	2.9	2.8	7.3
	TGAAAACGGCTGAGCCAAAAT	gar-siR1939	0.972	0.969	0.953		0.4	0.2	0.6	1.2
	TGAAAATGTAATGATGCGGGA	gar-siR1942	0.972	0.969	0.953		0.2	0.4	0.1	0.7
	TGAAACAGGGGAGACTTTAAC	gar-siR1943	0.972	0.969	0.953		0.2	0.2	0.2	0.6
	TGAACAACTTGAATGCGGATA	gar-siR1946	0.972	0.982	0.953		2.6	1.9	1.1	5.6
	TGAACTTAGCTTCTCGGATTA	gar-siR1952	0.972	0.656	0.953		0.1	0.8	1.9	2.8
	TGAAGATTTGGAGAAGGTTTC	gar-siR1956	0.972	0.969	0.953		1.2	1.1	1.1	3.4
	TGAAGGTGGCCTCGATAATGA	gar-siR1958	0.972	0.969	0.953		0.6	0.2	0.1	0.9
	AAGGGATAGAATCAAAGCTGC	gar-siR196	0.972	0.789	0.478		0.2	0.2	1.9	2.3
	TGAATAGCAGCAGGCACTGGC	gar-siR1965	0.972	0.969	0.953		0.1	0.2	0.2	0.5
	TGAATTTAGCCTGGACTGGTA	gar-siR1971	0.972	0.969	0.953		0.4	0.6	0.9	1.9
	TGACACAACTCAAGAACATGT	gar-siR1973	0.972	0.969	0.953		0.6	0.2	0.2	1
	TGACATACTTGTTTACGGCGT	gar-siR1974	0.972	0.969	0.953		0.1	0.4	0.1	0.6
	TGACATGCATCCTAGAGTTCA	gar-siR1975	0.972	0.969	0.953		0.1	0.1	0.6	0.8
	AAGGGCAAGTTGTTTGATTCG	gar-siR198	0.972	0.914	0.201		3.5	2.3	4.9	10.7
	TGACTATGCGAGCCAGCAGGA	gar-siR1984	0.972	0.969	0.953		0.1	0.8	0.9	1.8
	TGAGACAAAGAAGATAGATGT	gar-siR1991	0.972	0.969	0.953		0.1	0.4	0.1	0.6
	TGAGATATGAGGTAGCTTTAG	gar-siR1995	0.972	0.982	0.953		1.4	0.6	0.6	2.6
	TGAGCCACAACATGAAGGTAT	gar-siR1997	0.972	0.969	0.953		0.4	1.5	0.1	2
	AAAAGCCTAGTAATTCGGTCG	gar-siR20	0.972	0.969	0.953		0.2	0.4	0.1	0.7
	TGAGGCATGTTTACAAAAAAT	gar-siR2000	0.972	0.969	0.953		0.8	0.1	0.1	1
	TGATAAAAGTGAAGCCCCTTT	gar-siR2008	0.972	0.969	0.953		0.2	0.1	0.2	0.5
	TGATAATATCTCTGACGGCCT	gar-siR2009	0.972	0.969	0.953		2	3.6	2.4	8
	TGATAATGGCTGACACTTGAA	gar-siR2010	0.972	0.969	0.953		2.2	0.1	0.4	2.7
	TGATGCAGTTGCGCTAAACTC	gar-siR2018	0.972	0.969	0.953		0.1	0.2	0.6	0.9
	TGATGGCCTACTAAATTCTCT	gar-siR2021	0.972	0.969	0.953		0.2	0.8	0.4	1.4
	TGATGTGGCTTACAACATGTA	gar-siR2024	0.972	0.969	0.953		0.1	1.5	0.8	2.4
	TGATTCTGACTATGCCGGTGA	gar-siR2027	0.972	0.969	0.953		0.4	0.2	0.1	0.7
	TGATTCTGGACGTCCACCGTT	gar-siR2028	0.972	0.969	0.953		0.4	0.1	0.1	0.6
	TGATTGGTTGTCAGTTACTTC	gar-siR2029	0.972	0.969	0.953		0.1	0.1	0.4	0.6
	AAGGTCTTACAAGGTCAAGAA	gar-siR203	0.972	0.969	0.953		0.2	0.6	0.1	0.9
	TGCAACTGTCGCAATGGCTAT	gar-siR2034	0.972	0.969	0.953		0.6	0.1	0.1	0.8
	TGCACGGAGATGGAGAGGTAG	gar-siR2037	0.972	0.343	0.436		0.4	1.1	3	4.5
	TGCACTGTTTTTATCCAAAAT	gar-siR2039	0.972	0.969	0.953		0.1	0.4	0.1	0.6
	TGCACTTCCAATTGTAGATGA	gar-siR2040	0.972	0.969	0.953		0.1	0.4	0.6	1.1
	TGCAGGAAGAAGCTAAATTTA	gar-siR2044	0.972	0.969	0.953		0.2	0.4	0.1	0.7
	TGCAGTTGGGAGTTTGATGTA	gar-siR2048	0.972	0.969	0.953		2.4	0.2	0.1	2.7
	TGCATCCCTTGTGTTCATCTC	gar-siR2051	0.972	0.969	0.953		0.1	0.4	0.2	0.7
	TGCCAGGAGCGGGAGGTGTTC	gar-siR2054	0.972	0.969	0.953		0.4	0.1	0.1	0.6
	TGCCTTGGAGGAGTTCTTAAG	gar-siR2058	0.972	0.969	0.953		0.1	0.1	0.4	0.6
	TGCGACGATATGCTGACGAGA	gar-siR2060	0.972	0.969	0.953		0.6	0.6	0.6	1.8
	TGCGGGAATGGTGCTTACGAC	gar-siR2064	0.972	0.969	0.953		0.2	0.1	0.2	0.5
	TGCTGCAAAGTACTACTGGTT	gar-siR2076	0.972	0.969	0.953		0.4	0.2	0.1	0.7
	TGCTTATGTGATCGTTAGGGT	gar-siR2077	0.972	0.969	0.953		0.1	1	0.9	2
	TGCTTTCTCTGCGACGGTCCA	gar-siR2079	0.972	0.969	0.953		0.1	0.1	0.6	0.8
	AAGTCGCGGGCGCCTCCTTGG	gar-siR208	0.972	0.969	0.953		3	2.5	1.5	7
	TGGAAAGTCAGAAGATGTGTT	gar-siR2081	0.972	0.969	0.769		5.7	4.8	5.1	15.6
	TGGAAATATGGAGAGATAGAG	gar-siR2082	0.972	0.969	0.953		0.2	0.2	0.2	0.6
	TGGAATACTAATTAGATACTC	gar-siR2088	0.972	0.969	0.953		0.4	0.1	0.2	0.7
	TGGACCGTCGCAGAGAAAGCA	gar-siR2090	0.972	0.969	0.769		0.1	0.1	1.3	1.5
	TGGAGAAGACACCATGGAACT	gar-siR2095	0.972	0.969	0.953		0.6	0.6	1.3	2.5
	TGGAGACTCAGACTGGTCGAA	gar-siR2096	0.972	0.969	0.509		1.2	0.6	2.3	4.1
	TGGAGAGAGGATGGAACTGCT	gar-siR2097	0.972	0.969	0.953		1.4	1.3	1.3	4
	TGGAGTCGGGATCGTCAGGAT	gar-siR2102	0.972	0.969	0.953		0.2	0.1	0.2	0.5
	TGGCAGAAGATCCATGAATTG	gar-siR2114	0.972	0.969	0.953		0.8	0.6	1.3	2.7
	TGGCATTTAAAACTCATTTGG	gar-siR2119	0.972	0.969	0.953		1.2	1	0.6	2.8
	TGGCGTACTATAACATGAAAC	gar-siR2123	0.972	0.969	0.953		0.1	0.8	0.2	1.1
	TGGCTAAGAAACAAGGTTCGA	gar-siR2124	0.972	0.969	0.953		0.6	0.1	0.2	0.9
	TGGCTTTTGTAGGTGCATTAT	gar-siR2129	0.972	0.319	0.138		1.4	1.3	4.3	7
	TGGGAAAAGTTAGATATTGAG	gar-siR2130	0.972	0.969	0.953		2.8	1.3	2.3	6.4
	TGGGCAAGAGCAAGGAGCAGG	gar-siR2142	0.972	0.969	0.953		0.1	0.1	0.6	0.8
	TGGGTCTTACAAGGTCAAGAA	gar-siR2147	0.972	0.969	0.953		0.1	0.8	0.1	1
	TGGTCATCATATCTGCAGGAT	gar-siR2152	0.972	0.969	0.953		0.6	0.1	0.1	0.8
	AAGTTCTTGCTGGTCCTGGAT	gar-siR216	0.972	0.969	0.953		0.4	0.1	0.1	0.6
	TGGTTGTGGCGTCATTAAGGT	gar-siR2164	0.972	0.969	0.953		3.2	0.8	0.8	4.8
	TGTAGAGCTTATCAACTGGGC	gar-siR2169	0.972	0.969	0.989		0.2	1.1	0.4	1.7
	AAGTTGGAAGGATTGGAGTAT	gar-siR217	0.972	0.969	0.953		0.1	0.2	0.2	0.5
	TGTAGAGCTTATCGACCGGGT	gar-siR2170	0.972	0.969	0.953		0.6	1.1	2.1	3.8
	TGTAGATCAAACCCAGAATGC	gar-siR2171	0.972	0.969	0.953		0.1	0.4	0.4	0.9
	TGTAGTCGTTGCCTCTCTTCG	gar-siR2173	0.972	0.969	0.953		0.1	0.1	0.4	0.6
	TGTATCTTGACCGTCGGTTTT	gar-siR2177	0.972	0.478	0.478		0.2	0.6	2.4	3.2
	TGTATCTTGTCCGTCGGTTTT	gar-siR2178	0.972	0.827	0.498		0.1	0.1	1.7	1.9
	AAGTTGGATTGGGCAACATGT	gar-siR218	0.972	0.969	0.953		0.8	0.2	0.1	1.1
	TGTCGTCAAGGTTAAATTCCA	gar-siR2184	0.972	0.969	0.953		0.1	0.1	0.4	0.6
	TGTGAACGTAGTCCAGAATTC	gar-siR2188	0.972	0.969	0.953		1	0.2	0.1	1.3
	TGTGACCGATAAGATGATGCT	gar-siR2190	0.972	0.969	0.953		0.1	0.1	1.1	1.3
	TGTGATCGGACACCTAATAAA	gar-siR2192	0.972	0.969	0.953		0.4	0.1	0.1	0.6
	AAAAGGAAAAATTCTACTTCA	gar-siR22	0.972	0.969	0.953		0.4	0.1	0.1	0.6
	TGTTAAAGAGGTCGCAGGTTC	gar-siR2202	0.972	0.525	0.819		12	17.4	11.7	41.1
	TGTTCACGCGTTGCATACCCC	gar-siR2206	0.972	0.969	0.953		0.2	0.2	0.1	0.5
	TGTTCCAAGACAAGGTTGGAG	gar-siR2207	0.972	0.969	0.953		0.2	0.4	0.2	0.8
	TGTTGAACAGAAAGCCAGAGA	gar-siR2209	0.972	0.969	0.989		0.4	0.6	0.2	1.2
	TGTTGTTTGACCTCCGGCATG	gar-siR2212	0.972	0.969	0.953		1.2	0.4	0.8	2.4
	TTAAAACGGTATGTCCTTCTC	gar-siR2217	0.972	0.969	0.953		0.2	0.4	0.2	0.8
	TTAAAGTTGTTATCTGGGCGT	gar-siR2220	0.972	0.969	0.953		4.3	4.8	1.5	10.6
	TTAAGAAAGGATTGCTTTGTC	gar-siR2223	0.972	0.969	0.953		0.2	0.4	0.6	1.2
	TTAAGCAAAGTTGGACAAGAC	gar-siR2226	0.972	0.969	0.953		1.8	0.2	0.1	2.1
	AATAATACAACAAATCTCTTG	gar-siR223	0.972	0.969	0.953		0.8	1.5	1.1	3.4
	TTAATATCGTGTGGACCATTG	gar-siR2231	0.972	0.969	0.953		2.6	2.1	2.4	7.1
	TTACAAGTCGGCTACCAAGCT	gar-siR2237	0.972	0.319	0.211		0.1	0.2	2.6	2.9
	TTACAATGTCGAGTTCCAAGT	gar-siR2238	0.972	0.969	0.953		0.4	0.1	0.2	0.7
	TTACACTAAGTCCCCCACTTG	gar-siR2239	0.972	0.969	0.953		0.2	0.2	0.1	0.5
	AATAGAATTAGGCAAACTCTC	gar-siR224	0.972	0.969	0.953		0.4	0.1	0.1	0.6
	TTACCAGTCCAGGCTAAATCC	gar-siR2241	0.972	0.969	0.953		0.2	0.2	0.1	0.5
	TTACCGAATTGGGCCCGTTGG	gar-siR2242	0.972	0.969	0.953		0.1	0.6	0.1	0.8
	TTACGCACGAGGAAGGTATTA	gar-siR2245	0.972	0.969	0.953		0.4	0.1	0.1	0.6
	TTACTAGCTCATCAATGAATC	gar-siR2248	0.972	0.969	0.953		0.2	0.4	0.1	0.7
	TTACTCAAGATCCCATAGATA	gar-siR2249	0.972	0.969	0.989		0.2	1.1	0.4	1.7
	TTAGAACCCCAGCAAAGAAAA	gar-siR2251	0.972	0.969	0.953		0.1	0.2	0.2	0.5
	TTAGGGTGATGAAAACGTTGT	gar-siR2259	0.972	0.969	0.953		1.4	0.1	0.4	1.9
	AATATGAGGTGCTTGTGATGA	gar-siR226	0.972	0.969	0.953		0.4	0.1	0.2	0.7
	TTAGTAAGCTAAGTCAGGTAA	gar-siR2260	0.972	0.969	0.953		2.6	2.3	0.4	5.3
	TTAGTATTTTTTTCTTTCTTT	gar-siR2261	0.972	0.969	0.953		0.6	0.6	0.1	1.3
	TTAGTGGACCAGATCCGGCGA	gar-siR2262	0.972	0.969	0.953		2.8	4.6	0.1	7.5
	TTATATACTGAAATTTAACCA	gar-siR2265	0.972	0.969	0.953		0.4	0.1	0.1	0.6
	TTATCATTCAAAAGGCTTCTC	gar-siR2267	0.972	0.969	0.953		1	0.4	0.1	1.5
	TTATCCTAATCAAATCTTCAA	gar-siR2268	0.972	0.969	0.953		0.4	0.1	0.1	0.6
	TTATCGAATTTGGGGAGTTGA	gar-siR2269	0.972	0.969	0.953		1.8	0.4	0.2	2.4
	TTATGAGGAGTAGAGACCAAA	gar-siR2273	0.972	0.969	0.953		0.1	0.2	0.2	0.5
	TTATGATGAACTTTCCCTCTT	gar-siR2274	0.972	0.969	0.953		0.4	0.1	0.1	0.6
	TTATTATCGTCCAAGTCAACT	gar-siR2277	0.972	0.969	0.953		0.4	0.2	0.1	0.7
	TTATTCATCTCGATCACGGTA	gar-siR2278	0.972	0.969	0.953		2.6	3.4	0.6	6.6
	AATCAAACAACTTGCCCTTGA	gar-siR228	0.972	0.969	0.97		1.4	2.5	0.8	4.7
	TTATTGGATTTGGATTTAAAG	gar-siR2280	0.972	0.969	0.953		2.2	0.1	0.2	2.5
	TTATTGTCACCACTCGGAGTT	gar-siR2281	0.972	0.969	0.953		0.6	0.1	0.1	0.8
	TTCAATCTGTAAATAAAGGAG	gar-siR2290	0.972	0.969	0.953		0.6	0.4	0.1	1.1
	TTCAGCAAATCCAGGATCAGT	gar-siR2298	0.972	0.969	0.953		0.8	0.1	0.1	1
	TTCAGCAATTCCTCCGGTATA	gar-siR2299	0.972	0.969	0.953		1.2	2.5	0.1	3.8
	AAAAGGCTAGTAATTCGGGCG	gar-siR23	0.972	0.969	0.953		0.6	0.2	0.6	1.4
	TTCAGCATTTAAGACACCCAT	gar-siR2300	0.972	0.969	0.953		0.2	0.2	0.1	0.5
	TTCAGGAGCTGATATGCGGTT	gar-siR2304	0.972	0.969	0.953		0.4	0.1	0.1	0.6
	TTCAGTCTGTAAATAAAGAAG	gar-siR2308	0.972	0.969	0.953		1.8	0.1	0.1	2
	TTCAGTCTGTAAATAAAGGAG	gar-siR2309	0.972	0.969	0.953		2.4	1.5	1.5	5.4
	TTCAGTCTGTAAATGGAGTAA	gar-siR2310	0.972	0.969	0.953		2	0.2	0.9	3.1
	TTCATCATCAGCAATCGGCTT	gar-siR2311	0.972	0.969	0.953		0.1	0.4	0.2	0.7
	TTCATGTTATAGTACGCCATT	gar-siR2314	0.972	0.969	0.953		0.1	0.4	0.1	0.6
	TTCCACGGAGAATTGCCTAGC	gar-siR2319	0.972	0.969	0.953		0.8	0.2	0.9	1.9
	AATCATTCGGTGGGGTGCTGA	gar-siR232	0.972	0.969	0.953		0.6	1	0.6	2.2
	TTCCAGATATAGGCGAAATTC	gar-siR2320	0.972	0.969	0.953		0.2	0.8	0.1	1.1
	TTCCTTTGGCAGTAAGAACAT	gar-siR2328	0.972	0.969	0.953		0.2	0.2	0.1	0.5
	TTCGAGTCTATGGCATGTATA	gar-siR2331	0.972	0.969	0.226		2.6	1.5	4	8.1
	TTCGATGTACTAGGTGTTGGC	gar-siR2332	0.972	0.969	0.953		0.4	0.4	0.1	0.9
	TTCGCTCACGTACGGAATCGA	gar-siR2335	0.972	0.969	0.953		0.2	0.8	0.1	1.1
	TTCGGATATAGTCATGGCGAG	gar-siR2336	0.972	0.969	0.953		0.2	0.1	0.2	0.5
	TTCTAGAATTTTTGGTTGGGC	gar-siR2338	0.972	0.969	0.953		1	0.6	0.1	1.7
	TTCTATTCTGTTTCATGATGG	gar-siR2341	0.972	0.969	0.953		0.1	0.1	0.6	0.8
	TTCTCGTTGAGCTCATCTTAG	gar-siR2345	0.972	0.969	0.953		0.8	0.2	1.1	2.1
	TTCTGGTTGTGTTGGATGATA	gar-siR2350	0.972	0.969	0.953		0.4	0.2	0.2	0.8
	TTCTGTAAAGAAACTAGTCCA	gar-siR2351	0.972	0.969	0.953		1.8	1.5	0.4	3.7
	TTCTTAGACAGCATTTCCGTC	gar-siR2352	0.972	0.969	0.953		0.1	0.4	0.1	0.6
	TTCTTAGACAGCTTCTTCTTC	gar-siR2353	0.972	0.969	0.953		0.1	0.6	0.1	0.8
	TTCTTCCGCTTGTCGCATTTG	gar-siR2356	0.972	0.969	0.953		0.2	0.2	0.1	0.5
	TTCTTGATGATGTTGATAACT	gar-siR2362	0.972	0.969	0.953		0.6	0.2	0.1	0.9
	TTCTTGATGATGTTGATGACT	gar-siR2363	0.972	0.969	0.953		0.6	0.1	0.1	0.8
	TTGAAAAGAAAGCAGGTCTAG	gar-siR2366	0.972	0.969	0.953		0.1	0.4	0.1	0.6
	TTGAACGTGCAGCAAAGCTAT	gar-siR2372	0.972	0.969	0.953		0.4	0.1	0.1	0.6
	TTGAAGTGCAACAAATGGGGA	gar-siR2375	0.972	0.515	0.953		0.4	2.5	2.6	5.5
	TTGAAGTTGTTATCTGGGCGG	gar-siR2376	0.972	0.969	0.953		2.2	0.2	1.1	3.5
	TTGACATACTTGTAGAAATAG	gar-siR2379	0.972	0.969	0.953		0.1	0.1	0.4	0.6
	TTGACCAGAAAGCCATAGATA	gar-siR2381	0.972	0.969	0.953		0.1	0.2	0.2	0.5
	TTGACTTGGACGATAATAAGG	gar-siR2386	0.972	0.969	0.953		0.4	0.2	0.1	0.7
	TTGAGGTGGAGCAGAGATTTG	gar-siR2394	0.972	0.969	0.953		0.6	0.4	0.1	1.1
	TTGAGTCCACTTGAACGGCGT	gar-siR2395	0.972	0.969	0.953		1	1.3	0.1	2.4
	TTGATCTGTACCGTTGGATTT	gar-siR2398	0.972	0.969	0.953		0.1	0.1	0.4	0.6
	TTGATGATGTTAGTGACCCAG	gar-siR2401	0.972	0.969	0.953		1.2	0.2	0.1	1.5
	TTGATGTCGATGGAAAGGTTC	gar-siR2402	0.972	0.969	0.953		0.1	0.4	0.1	0.6
	TTGATTTTCTTGCCAGTCTGG	gar-siR2406	0.972	0.969	0.953		0.4	0.4	0.1	0.9
	TTGCAACCATACTTCGTTCCT	gar-siR2407	0.972	0.969	0.953		1	0.2	0.2	1.4
	TTGCAATTTTGGTCCCTAATT	gar-siR2408	0.972	0.969	0.953		0.6	0.4	0.2	1.2
	TTGCACTTTCTCGGTTCTGGA	gar-siR2409	0.972	0.969	0.953		0.2	0.2	0.1	0.5
	TTGCAGGTCGAAATGGGAGTG	gar-siR2411	0.972	0.969	0.953		0.1	0.1	0.4	0.6
	TTGCCACTTGTTCATCTTAAT	gar-siR2414	0.972	0.969	0.953		0.4	0.8	0.1	1.3
	TTGCTGGACCAAATTTTACCC	gar-siR2424	0.972	0.969	0.953		0.2	0.2	0.1	0.5
	TTGCTGTTAACTTCTAGAGAG	gar-siR2425	0.972	0.969	0.953		0.4	1	0.8	2.2
	TTGGAAAATTTTGAGGACTTC	gar-siR2426	0.972	0.969	0.953		0.2	0.1	0.4	0.7
	TTGGAAAGATTCAAAATAGGA	gar-siR2427	0.972	0.969	0.953		0.8	0.2	0.2	1.2
	TTGGAAAGGGATACAGATGAC	gar-siR2428	0.972	0.5	0.435		3.2	4.2	5.5	12.9
	TTGGAAGGCATAATTGGTTCG	gar-siR2430	0.972	0.969	0.953		0.2	0.2	0.1	0.5
	TTGGAAGGCGTGATTGGTTCG	gar-siR2431	0.972	0.969	0.953		0.6	0.2	0.2	1
	TTGGAAGGCGTGATTGGTTTA	gar-siR2432	0.972	0.969	0.953		1.2	0.6	0.1	1.9
	TTGGACATCCAAGTTGGCATT	gar-siR2433	0.972	0.969	0.953		2	0.8	0.2	3
	AATGAGGCTCAATGTTTAGTT	gar-siR244	0.972	0.969	0.953		1.4	1	1.1	3.5
	TTGGCATGGTTGATGGAATAA	gar-siR2445	0.972	0.969	0.953		0.2	0.1	0.2	0.5
	TTGGCGAAGCAAGGCTTGTTG	gar-siR2447	0.972	0.969	0.953		0.6	0.4	0.1	1.1
	TTGGTGATGATCATAAAGGCT	gar-siR2455	0.972	0.969	0.953		1	0.1	0.1	1.2
	TTGGTGATGATCCTTGGCCGT	gar-siR2457	0.972	0.263	0.226		0.1	0.4	2.8	3.3
	TTGTAAAAGCAGGGGCTCAAT	gar-siR2462	0.972	0.969	0.953		0.4	0.1	0.1	0.6
	TTGTAACCTGAGTGGGGGCTT	gar-siR2463	0.972	0.969	0.953		0.2	0.1	0.6	0.9
	TTGTAACTCAAGTGGGGACAA	gar-siR2464	0.972	0.969	0.953		1.6	2.3	2.4	6.3
	TTGTATGTTAGATCAAAGAGC	gar-siR2468	0.972	0.969	0.953		1.6	0.4	0.9	2.9
	AATGGGCTTTTAATGATGGTG	gar-siR247	0.972	0.969	0.953		1.8	0.2	0.1	2.1
	TTGTGAAAAAATGCAAAGGGG	gar-siR2473	0.972	0.969	0.953		0.8	3.1	0.6	4.5
	TTGTGCAGAGAAGGAGAATGG	gar-siR2474	0.972	0.969	0.953		0.1	0.2	0.2	0.5
	TTGTTACGAAGTGATCACTCT	gar-siR2479	0.972	0.969	0.953		0.4	0.2	0.2	0.8
	TTGTTGTTGAGTTTGGTCAAG	gar-siR2481	0.972	0.969	0.953		0.4	0.2	0.1	0.7
	TTGTTTCAATAGGGTCGGAAG	gar-siR2482	0.972	0.969	0.953		2	1.1	0.1	3.2
	TTGTTTGAGTGGAAGAATGCT	gar-siR2484	0.972	0.969	0.953		3.2	0.8	0.2	4.2
	TTTAGAAGTGGGCCCTTACAT	gar-siR2489	0.972	0.969	0.953		0.1	0.2	0.2	0.5
	TTTATTTAGGTATGATCGGAT	gar-siR2494	0.972	0.969	0.953		0.2	0.1	0.2	0.5
	TTTCCAATGGTCTCAGGATTG	gar-siR2499	0.972	0.116	0.909		0.1	2.9	3.6	6.6
	AAAAGGGATAAGGATGACGTG	gar-siR25	0.972	0.969	0.953		0.1	0.2	0.2	0.5
	TTTCCGGTTAAAGCTTCAAGA	gar-siR2500	0.972	0.969	0.953		0.1	0.2	0.2	0.5
	TTTCCTAGGTGTGATCGGACA	gar-siR2501	0.972	0.969	0.626		2.2	2.3	3.6	8.1
	TTTCTCCATAGAAACGTCGTT	gar-siR2506	0.972	0.969	0.953		0.2	0.4	0.1	0.7
	TTTCTCGTAGTCGAAGTGCCT	gar-siR2507	0.972	0.969	0.953		1.6	0.4	0.1	2.1
	TTTGACACGGACAGATGTTGC	gar-siR2512	0.972	0.969	0.953		0.1	0.8	0.1	1
	TTTGCTCAACAGAGATTGGTG	gar-siR2516	0.972	0.969	0.953		4.5	1.1	2.1	7.7
	AATTCAATCCATCTTGCTTGA	gar-siR252	0.972	0.969	0.953		0.2	0.4	0.4	1
	TTTGGATAAAAACAGTGCAGC	gar-siR2520	0.972	0.969	0.953		0.1	1	0.2	1.3
	TTTGGATATGGATTAGGGGCA	gar-siR2521	0.972	0.838	0.483		1	1	2.8	4.8
	TTTGGCCGTGCTGCATGCTAC	gar-siR2524	0.972	0.969	0.953		0.1	0.4	1.3	1.8
	TTTGGCTATAAAAGGATGATG	gar-siR2525	0.972	0.969	0.953		0.2	0.1	0.2	0.5
	TTTGGGAAAAGTTAGATATTG	gar-siR2527	0.972	0.969	0.953		0.6	0.4	0.8	1.8
	TTTGGGAAGCAATAAGAATTC	gar-siR2528	0.972	0.969	0.953		0.2	0.1	0.2	0.5
	AATTCGTGAACAACGTGTGGT	gar-siR253	0.972	0.969	0.953		0.1	0.1	0.9	1.1
	TTTGGGGAAATGATAGAGGAA	gar-siR2530	0.972	0.969	0.953		0.4	0.2	0.1	0.7
	TTTGTCCACACGGGTAGACAC	gar-siR2533	0.972	0.969	0.953		1.2	1.7	0.1	3
	TTTTCATTCCATACATCATCT	gar-siR2542	0.972	0.969	0.953		0.8	1.1	0.2	2.1
	TTTTCTTGAAGGTCATTGGCT	gar-siR2545	0.972	0.969	0.953		0.4	0.1	0.2	0.7
	TTTTTTCAAATTTCAAGTGAA	gar-siR2551	0.972	0.969	0.953		0.1	0.4	0.1	0.6
	TTTTTTTCTTTGTTGGTTTTT	gar-siR2555	0.972	0.969	0.953		0.4	0.1	0.1	0.6
	ACAAAAGTAAAAACCTTACAT	gar-siR261	0.972	0.969	0.953		0.1	0.2	0.6	0.9
	ACAAAGAGAGCCTGTGGTGCA	gar-siR262	0.972	0.969	0.953		0.6	0.2	0.2	1
	ACAAGGCAAGATTGGTAGCTA	gar-siR271	0.972	0.969	0.953		0.4	0.1	0.1	0.6
	ACAAGTCGCGGGCGCCTCCTT	gar-siR275	0.972	0.992	0.989		1	1.1	0.4	2.5
	ACACAACTCAAGAACATGTTC	gar-siR279	0.972	0.969	0.953		1.8	2.3	0.9	5
	AAAATCATTTTGACAACACGT	gar-siR28	0.972	0.969	0.953		0.8	1.1	0.1	2
	ACAGTCTTTTCTTCAAGTGGA	gar-siR289	0.972	0.969	0.953		0.4	0.1	0.1	0.6
	ACATGTTCTTGAGTTGTGTCA	gar-siR294	0.972	0.969	0.953		0.1	1.1	0.2	1.4
	ACATTTTGAAGAAAGCAACTA	gar-siR296	0.972	0.969	0.953		0.4	0.2	0.1	0.7
	AAAAACTCTGCCATACATCAT	gar-siR3	0.972	0.695	0.202		1.4	0.8	3.4	5.6
	ACCCGCAGTAGGGGCCTTTGG	gar-siR302	0.972	0.969	0.953		0.6	3.3	1.3	5.2
	ACCCGGAACTTTGAGTGGGTG	gar-siR303	0.972	0.969	0.953		0.1	0.1	0.6	0.8
	ACCTATTATACACATCCTTCA	gar-siR308	0.972	0.969	0.953		0.1	0.1	0.4	0.6
	AAAATGGAAGAAGCTGATGGA	gar-siR31	0.972	0.969	0.953		0.1	0.1	0.4	0.6
	ACGAGCTGCAAGTTGAAGTGA	gar-siR315	0.972	0.969	0.953		1	0.1	1.1	2.2
	ACGCCCAGATAACAACTTTAA	gar-siR318	0.972	0.969	0.953		0.2	0.1	0.2	0.5
	ACGCGCCCGTCGCCCGATTGC	gar-siR320	0.972	0.969	0.953		0.4	1	0.8	2.2
	ACGTAGAGCACGAAGTTTTGG	gar-siR327	0.972	0.969	0.989		2.4	1.1	0.4	3.9
	ACTAAACTCCCAACGGCCTCT	gar-siR329	0.972	0.969	0.953		0.1	0.2	0.8	1.1
	ACTCGATGAAGAAAATGATGG	gar-siR331	0.972	0.969	0.953		0.8	0.1	0.1	1
	ACTCTCGGCTTGGAATGGGCC	gar-siR335	0.972	0.969	0.953		0.8	0.8	0.6	2.2
	ACTCTTGAGTCTCGTGGTTCC	gar-siR337	0.972	0.969	0.953		0.1	0.1	0.4	0.6
	ACTTGATTGTTGTTACCACTT	gar-siR347	0.972	0.969	0.953		3.2	0.6	0.1	3.9
	ACTTGGATTGAGCCGTCGTGA	gar-siR349	0.972	0.969	0.953		1.2	0.1	0.9	2.2
	AAAATTGACTCATCCACTCCC	gar-siR35	0.972	0.969	0.953		0.2	0.1	0.2	0.5
	ACTTTTCACTTTCGTTTATGA	gar-siR354	0.972	0.969	0.953		0.1	0.6	0.1	0.8
	AGAAAAATAGGGATTCCATTG	gar-siR356	0.972	0.969	0.953		1	0.6	0.1	1.7
	AGAACAAGCAAAAACTTCTTA	gar-siR360	0.972	0.969	0.953		0.2	0.6	0.1	0.9
	AGAACAATACCCAACCACTAC	gar-siR361	0.972	0.969	0.953		0.4	1.1	0.9	2.4
	AGAAGAAGAACTCGAAGGTAT	gar-siR363	0.972	0.969	0.953		0.6	0.2	0.1	0.9
	AGAAGAATATCATTCTCCCTG	gar-siR365	0.972	0.969	0.953		0.1	1	0.9	2
	AGAAGCAATAAGTAACCCTGA	gar-siR372	0.972	0.969	0.953		2.4	1.5	1.3	5.2
	AGAAGCTCCAGGCCTCGTTTG	gar-siR375	0.972	0.515	0.635		0.2	0.8	2.3	3.3
	AGAAGGGGAATGGAAACTTAC	gar-siR384	0.972	0.138	0.088		0.2	0.4	3.6	4.2
	AGAAGTTTTTGCTTGTTCTAG	gar-siR389	0.972	0.969	0.953		0.4	0.1	0.1	0.6
	AGAATGATCAAGGAAGAAGAT	gar-siR392	0.972	0.969	0.953		0.6	0.1	0.1	0.8
	AGATCCCTCGATGCTGACTCA	gar-siR409	0.972	0.969	0.953		0.1	0.4	0.1	0.6
	AGATTAAGCCATGCATGTGTA	gar-siR413	0.972	0.969	0.953		0.4	1.9	0.1	2.4
	AGCACCCCACCGAATGATTTT	gar-siR419	0.972	0.969	0.953		0.1	0.2	0.2	0.5
	AGCGATATTTGGTAGTCTTGG	gar-siR426	0.972	0.969	0.953		1.4	0.2	0.4	2
	AGCGCAGAGGCTCTTAATTGG	gar-siR428	0.972	0.969	0.953		0.1	0.1	0.6	0.8
	AGCTACCGTGCGCTGGATTAT	gar-siR431	0.972	0.969	0.953		2.8	2.9	2.6	8.3
	AGCTTCGATGATAGGCTTCTG	gar-siR432	0.972	0.969	0.953		0.2	0.6	0.4	1.2
	AGCTTCGATGTGGATGACTTC	gar-siR433	0.972	0.969	0.953		0.8	0.1	0.9	1.8
	AGGAAATGTGTGAAGATGTGA	gar-siR434	0.972	0.969	0.953		0.6	0.1	0.1	0.8
	AGGAGAAGATAGGAATTCCAA	gar-siR439	0.972	0.969	0.953		0.8	0.6	1.5	2.9
	AGGAGGTGAAAGCATTCTTTG	gar-siR441	0.972	0.969	0.953		0.2	0.2	0.2	0.6
	AGGAGTTATGGTGTAGACTGA	gar-siR442	0.972	0.982	0.953		2.6	0.8	1.1	4.5
	AGGATACTCGGCTCTCACCCG	gar-siR444	0.972	0.969	0.953		0.6	0.6	1.3	2.5
	AGGATGACTCGTCAATGATCG	gar-siR445	0.972	0.969	0.953		0.2	0.6	0.9	1.7
	AAACGAGCTTGCAAGACTTCA	gar-siR45	0.972	0.969	0.953		2	1.5	0.6	4.1
	AGGGCAAGGCATCTGTGGTGG	gar-siR454	0.972	0.969	0.953		0.2	0.4	0.2	0.8
	AGTAAATGAGTTACCTGGATT	gar-siR459	0.972	0.969	0.953		0.1	0.1	0.4	0.6
	AGTCAGCATCGAGGGATCTTA	gar-siR462	0.972	0.969	0.953		0.4	0.1	0.2	0.7
	AGTCATATGCTTGTCTCAAAG	gar-siR463	0.972	0.969	0.953		0.2	0.2	0.2	0.6
	AGTCATCCACATCGAAGCTTA	gar-siR464	0.972	0.969	0.953		0.2	0.2	0.1	0.5
	AGTCTACCAGTGCCGGTGTCA	gar-siR466	0.972	0.969	0.953		0.1	0.2	0.4	0.7
	AGTGACTGTTGGTGTAATTTA	gar-siR468	0.972	0.969	0.919		1.6	0.2	1.3	3.1
	AGTGGAAACAAGAAATAGATA	gar-siR469	0.972	0.969	0.953		0.2	0.2	0.2	0.6
	AAACTCTGCCATACATCATCA	gar-siR47	0.972	0.969	0.769		3.2	0.6	1.9	5.7
	AGTGGTGTTTTGGTTGTGTGT	gar-siR474	0.972	0.969	0.953		0.6	0.1	0.2	0.9
	AGTGGTTGGGTATTGTTCTAC	gar-siR475	0.972	0.066	0.162		7.1	11.3	11.5	29.9
	AGTGTTGCACTATTGCTCGGG	gar-siR476	0.972	0.969	0.989		0.2	0.6	0.2	1
	AGTGTTGGCATAGCATACCTG	gar-siR477	0.972	0.969	0.953		0.2	0.1	0.4	0.7
	AGTTCTTGGACCACTTGATCA	gar-siR478	0.972	0.969	0.953		0.1	0.1	0.6	0.8
	AAACTCTGCTGATAGCTATTG	gar-siR48	0.972	0.969	0.953		0.2	0.2	0.1	0.5
	ATAATCCAGCGCACGGTAGCT	gar-siR486	0.972	0.969	0.953		2	3.1	0.2	5.3
	ATAATGAAACAATGAATGGAG	gar-siR488	0.972	0.969	0.953		0.2	0.1	0.4	0.7
	AAACTGAGCAAGCACTGATGC	gar-siR49	0.972	0.969	0.953		0.2	0.1	0.4	0.7
	ATACCTTCGAGTTCTTCTTCT	gar-siR496	0.972	0.969	0.953		0.2	0.2	0.1	0.5
	ATACTCAGCGTACGGTTGTTT	gar-siR499	0.972	0.969	0.953		0.6	0.6	1.5	2.7
	ATAGAAGGGATATTCTGACTA	gar-siR504	0.972	0.969	0.953		0.2	0.1	0.2	0.5
	ATAGATCAAGAAAACGAACTG	gar-siR507	0.972	0.969	0.953		0.2	0.4	0.1	0.7
	ATAGATGAGAGGGGACCTCCT	gar-siR508	0.972	0.969	0.953		0.1	1	0.6	1.7
	ATAGATGAGAGTGAACAAATG	gar-siR509	0.972	0.969	0.953		0.2	0.1	0.4	0.7
	ATAGCTATCAGCAGAGTTTGC	gar-siR511	0.972	0.969	0.953		0.2	0.1	0.2	0.5
	ATATCAAGATACTATCTCCAC	gar-siR515	0.972	0.969	0.953		0.1	1.7	0.8	2.6
	ATATCCAGGCTTGTTTTCGTT	gar-siR516	0.972	0.969	0.953		0.1	0.4	0.1	0.6
	ATATCTGATTCGTAATACACA	gar-siR519	0.972	0.969	0.953		0.1	0.4	0.1	0.6
	ATATGGTGGCCTACGCCCTTC	gar-siR522	0.972	0.969	0.953		0.4	0.1	0.1	0.6
	ATCAAAAATCCTACTGCTCAT	gar-siR527	0.972	0.969	0.953		0.2	0.6	0.1	0.9
	ATCAAGAAGAGTGATGAGCCG	gar-siR528	0.972	0.515	0.244		0.2	0.1	2.3	2.6
	AAAGAAACTCTCAAGCAATGG	gar-siR53	0.972	0.969	0.953		1.2	1.3	0.2	2.7
	ATCACAAGCACCTCATATTTA	gar-siR533	0.972	0.969	0.953		0.2	0.2	0.2	0.6
	ATCATGGGATATGGTTAATCT	gar-siR536	0.972	0.969	0.953		0.1	0.1	0.4	0.6
	ATCCACCTCTCTTCCCTGGGA	gar-siR538	0.972	0.969	0.953		0.4	0.1	0.1	0.6
	AAAGAAATCGCTAGAAAGGTC	gar-siR54	0.972	0.969	0.953		0.6	0.4	0.2	1.2
	ATCCGTGCGGCCTTAGGCGAT	gar-siR542	0.972	0.969	0.953		0.1	0.1	0.8	1
	ATCGAGTTAATAGACATTTCC	gar-siR545	0.972	0.969	0.953		1	1.5	0.1	2.6
	ATCGCCTAAGGCCGCACGGAT	gar-siR546	0.972	0.969	0.953		0.1	0.1	0.4	0.6
	ATCGTGCCCTAACTTACTGGG	gar-siR551	0.972	0.969	0.953		0.1	0.4	0.1	0.6
	ATCTCTTCCGGACTTCACGGT	gar-siR556	0.972	0.969	0.953		0.1	0.2	0.2	0.5
	ATCTGAGTGAACATATTCCAA	gar-siR558	0.972	0.969	0.953		0.6	0.1	0.1	0.8
	ATCTTTAGAATTGCATATATT	gar-siR562	0.972	0.969	0.953		0.1	0.2	0.2	0.5
	ATGACGTGTATATCTCCACAA	gar-siR571	0.972	0.969	0.953		0.1	0.4	0.1	0.6
	ATGAGAAATGGTTAGGCCTAT	gar-siR574	0.972	0.969	0.989		2	0.6	0.2	2.8
	ATGAGCAATGATGTAGGTTTG	gar-siR575	0.972	0.969	0.498		1	0.1	1.7	2.8
	ATGATGTATGGCAGAGTTTTT	gar-siR579	0.972	0.969	0.953		1.2	0.1	0.6	1.9
	ATGATTTATGGAAGAAGGTGG	gar-siR581	0.972	0.969	0.953		0.4	0.1	0.1	0.6
	ATGATTTATGGGAGAAGGTGG	gar-siR582	0.972	0.969	0.953		2.2	3.3	0.6	6.1
	ATGCAACTTGTTGGTAGCTTA	gar-siR584	0.972	0.969	0.953		0.4	0.1	0.1	0.6
	ATGCAGTGATTTGGTTGACGG	gar-siR585	0.972	0.969	0.953		2.2	0.8	0.1	3.1
	ATGCCCGAGGAAAGTACCCTT	gar-siR588	0.972	0.969	0.953		0.1	0.8	0.2	1.1
	ATGCTCCGAGACTCACAGAGC	gar-siR591	0.972	0.969	0.953		0.1	0.4	0.2	0.7
	ATGCTCGCAAAATTTTAATTT	gar-siR592	0.972	0.969	0.953		0.4	0.2	0.1	0.7
	ATGCTGCGAAGCTCACAGCGC	gar-siR593	0.972	0.969	0.953		0.1	0.2	0.2	0.5
	ATGGAATCCCTATTTTTCTTA	gar-siR596	0.972	0.969	0.953		0.2	0.2	0.2	0.6
	ATGTCCTTCTGTATGCTTTGA	gar-siR606	0.972	0.969	0.953		1.2	2.3	1.5	5
	ATGTGATCCGTGACATGGCTT	gar-siR607	0.972	0.969	0.953		1.2	0.6	0.6	2.4
	ATGTGTGGAATGAAAATCAAG	gar-siR608	0.972	0.969	0.953		0.4	0.1	0.2	0.7
	ATTAAGATGAACAAGTGGCAA	gar-siR612	0.972	0.969	0.953		2	0.2	0.2	2.4
	ATTCAGAACACAATTGCAGAT	gar-siR621	0.972	0.969	0.953		1.4	0.2	0.1	1.7
	ATTCAGATCCAAGCTCATTAG	gar-siR622	0.972	0.969	0.953		0.2	0.2	0.1	0.5
	ATTCCCAAGCCTTCTCCGGTT	gar-siR625	0.972	0.969	0.953		0.1	0.2	0.2	0.5
	ATTCCGGAGAGTCGAGGCCGG	gar-siR626	0.972	0.969	0.953		0.2	0.2	0.1	0.5
	ATTCCTCCGCGACGTCGACAC	gar-siR627	0.972	0.969	0.953		0.8	0.4	0.2	1.4
	ATTCTCTAACGGCACTTGGCA	gar-siR629	0.972	0.969	0.953		0.1	0.1	0.6	0.8
	ATTCTGGAGTAGTCATCGTAA	gar-siR631	0.972	0.969	0.953		0.1	0.4	0.1	0.6
	ATTGCAATTTTGGTCCCTAAT	gar-siR636	0.972	0.969	0.953		2.2	0.2	0.1	2.5
	ATTGGAAAAACAACGCTGGTC	gar-siR640	0.972	0.969	0.953		0.6	0.6	0.4	1.6
	ATTGGTTGGGTGGGTTGTTGG	gar-siR642	0.972	0.969	0.953		0.2	0.1	0.2	0.5
	ATTTGAACCTAGTTGGGATAC	gar-siR648	0.972	0.969	0.953		0.1	0.1	0.4	0.6
	ATTTGAACGAATTTGGGATAC	gar-siR649	0.972	0.969	0.953		0.2	0.2	0.9	1.3
	ATTTGCATACCGTCCAACGAC	gar-siR651	0.972	0.969	0.953		0.6	0.6	0.1	1.3
	ATTTGCCGGAAACAAGGCGTA	gar-siR652	0.972	0.969	0.953		0.1	0.8	0.1	1
	ATTTGGTGCTATCCTACCTGA	gar-siR654	0.972	0.969	0.953		0.2	0.4	0.1	0.7
	ATTTTTTGTAAACATGCCTCA	gar-siR657	0.972	0.969	0.953		0.2	0.2	0.1	0.5
	CAAAAGAATCGAGCATTCACC	gar-siR662	0.972	0.969	0.953		0.1	0.1	0.4	0.6
	CAAAAGACTTGTTGATGGTGG	gar-siR663	0.972	0.969	0.989		0.8	1.1	0.4	2.3
	CAAAATGCTGATTGCCGAGTT	gar-siR665	0.972	0.969	0.953		0.1	0.1	0.6	0.8
	CAAAATGGGTTGAATTAAGAA	gar-siR666	0.972	0.969	0.953		0.4	0.1	0.1	0.6
	CAAACATTATTCACAAATGCC	gar-siR668	0.972	0.969	0.953		0.1	0.4	0.1	0.6
	CAAACCGTGCTTATAATGAAT	gar-siR670	0.972	0.969	0.953		0.1	0.4	0.1	0.6
	CAAACTAAGAACCTCAAGTGT	gar-siR671	0.972	0.969	0.953		0.2	0.2	0.1	0.5
	AAAGGAATACAGATGACGTGA	gar-siR68	0.972	0.969	0.953		0.2	0.4	0.4	1
	CAAATCCATATCTTCAATGGG	gar-siR681	0.972	0.969	0.953		0.2	0.1	0.2	0.5
	CAACAATCCAACTTCCCTTGG	gar-siR689	0.972	0.969	0.953		0.2	0.4	0.1	0.7
	AAAGGAATGGTAGGGAAGGGT	gar-siR69	0.972	0.969	0.769		0.1	0.1	1.3	1.5
	CAACATTGGATGGAACAGAAG	gar-siR693	0.972	0.969	0.953		3	0.1	0.1	3.2
	CAACCAAAGATGAAAGAGCAA	gar-siR694	0.972	0.969	0.953		0.4	0.2	0.4	1
	CAACGGTGACAATTGTGGTAA	gar-siR700	0.972	0.969	0.953		0.1	0.1	0.4	0.6
	CAACTCAACGAGCTCGGATGC	gar-siR702	0.972	0.969	0.953		1.2	0.2	0.2	1.6
	CAACTGCAACTGGTTCTGGTG	gar-siR704	0.972	0.969	0.953		0.4	0.4	0.1	0.9
	CAACTTTATGTTGAATTTTGT	gar-siR708	0.972	0.969	0.953		0.2	0.2	0.1	0.5
	CAAGACCAGGTGATGATGACC	gar-siR715	0.972	0.969	0.967		0.6	2.1	0.8	3.5
	AAAGGCCCCTACTGCGGGTCG	gar-siR72	0.972	0.969	0.953		0.1	0.2	0.2	0.5
	CAAGCAAGCATGGGGTAGCCT	gar-siR723	0.972	0.969	0.953		0.1	0.1	0.4	0.6
	CAAGCCATTGATATTGAGAAG	gar-siR726	0.972	0.969	0.953		0.2	1	0.1	1.3
	CAAGTGGGGGACTTAGTGTAA	gar-siR745	0.972	0.969	0.953		0.1	0.4	0.1	0.6
	CAAGTGTTGCACTATTGCTCG	gar-siR746	0.972	0.969	0.953		0.1	0.4	0.1	0.6
	CAATATCGTCACACCGGAAGA	gar-siR749	0.972	0.969	0.953		1.4	2.1	0.2	3.7
	AAAGGGATACAGATGACGTGA	gar-siR75	0.972	0.969	0.394		1.8	0.8	2.8	5.4
	CAATATCTAACTTTTCCCAAA	gar-siR750	0.972	0.969	0.953		0.2	1.1	0.1	1.4
	CAATCCCTCTTGAAAAGCAAG	gar-siR752	0.972	0.969	0.953		0.1	0.1	0.4	0.6
	CAATCCGTGCGGCCTTAGGCG	gar-siR753	0.972	0.969	0.953		0.1	0.1	0.4	0.6
	CAATTTTGTAATGCTTCAACT	gar-siR766	0.972	0.969	0.953		0.2	0.4	0.1	0.7
	CACACACTGTTCACAAACTCC	gar-siR769	0.972	0.969	0.919		0.1	0.2	1.3	1.6
	CACAGATGGATCTAGAGGATG	gar-siR776	0.972	0.969	0.953		0.1	0.2	0.2	0.5
	CACATACGTTGCTTGTCACTG	gar-siR777	0.972	0.969	0.953		1	3.1	1.5	5.6
	CACCAGAACCAGTTGCAGTTG	gar-siR781	0.972	0.969	0.953		3	1.5	0.1	4.6
	CACCTCAGATTTTACTTGATG	gar-siR785	0.972	0.969	0.953		0.4	0.1	0.1	0.6
	CACCTCTAGCTTCAAATTCCG	gar-siR786	0.972	0.969	0.953		0.2	0.4	0.1	0.7
	CACTAGGAGTGGATACTGCAA	gar-siR794	0.972	0.969	0.953		0.1	0.4	0.2	0.7
	AAAAATTGATATGGATTACAG	gar-siR8	0.972	0.969	0.953		1.6	1.7	1.5	4.8
	AAAGTTGTTATCTGGGCGTTG	gar-siR80	0.972	0.969	0.953		2.2	2.1	2.3	6.6
	CACTGTTGGGATGTCGAAAGA	gar-siR801	0.972	0.969	0.953		0.2	0.1	0.4	0.7
	CAGAAATGCATCCAAAACTTC	gar-siR805	0.972	0.969	0.953		0.2	0.2	0.1	0.5
	CAGAACCAAGTCAAGAAAATG	gar-siR806	0.972	0.969	0.953		1.2	2.9	0.9	5
	AAAGTTGTTATCTTTGCGGCG	gar-siR81	0.972	0.969	0.953		0.2	2.3	0.4	2.9
	CAGCCCTTTGTCGCTTCGATT	gar-siR828	0.972	0.969	0.953		0.1	0.4	0.1	0.6
	CAGGATCAACTTCTTCGATGC	gar-siR833	0.972	0.969	0.989		0.1	0.6	0.2	0.9
	CAGGCCAAAGAGGAAGATGTA	gar-siR836	0.972	0.969	0.953		0.1	0.1	0.6	0.8
	CAGTAAGTTAGGACACGACAT	gar-siR839	0.972	0.969	0.953		0.8	1.3	0.8	2.9
	CAGTCGTACTCATAACCGCAT	gar-siR845	0.972	0.969	0.953		0.1	1.1	0.2	1.4
	CAGTGACAAGCAACGTATGTG	gar-siR847	0.972	0.969	0.953		0.6	0.8	0.2	1.6
	CAGTGGTTTGATTCAGGCTTG	gar-siR849	0.972	0.969	0.953		3.3	2.3	1.9	7.5
	CATACAAAAAGCTTTGACTAT	gar-siR855	0.972	0.969	0.953		0.2	0.2	0.1	0.5
	CATACTCCGGCGCATCTTTCC	gar-siR859	0.972	0.969	0.953		0.1	1.5	0.1	1.7
	CATAGGAAAGATGCACCAGAA	gar-siR861	0.972	0.969	0.953		1	1	0.8	2.8
	CATATGCGATTGGGACATGCT	gar-siR864	0.972	0.969	0.953		1.8	1	0.6	3.4
	CATCAATGATGGGAACTGTTT	gar-siR868	0.972	0.969	0.953		0.4	0.1	0.1	0.6
	AAATCCAACGGTACAGATCAA	gar-siR87	0.972	0.969	0.953		0.2	0.1	0.2	0.5
	CATCGTAATATTGAGACACCA	gar-siR872	0.972	0.969	0.953		1.2	1.9	0.2	3.3
	CATCGTAATCTTTAGACACCG	gar-siR873	0.972	0.969	0.953		0.6	2.7	0.8	4.1
	CATCTGGCTTAGGTACGCAAC	gar-siR875	0.972	0.969	0.953		0.2	0.6	0.1	0.9
	CATCTGTTGGTTCCCTTGAAT	gar-siR876	0.972	0.969	0.953		0.1	0.1	0.9	1.1
	CATTCCACAAATCATCGAGGA	gar-siR881	0.972	0.969	0.953		0.2	0.8	0.1	1.1
	CATTCGGAACCACCATGGCTC	gar-siR884	0.972	0.969	0.953		0.2	0.2	0.1	0.5
	CATTGAATACCAAAGATGCGC	gar-siR886	0.972	0.969	0.953		0.1	0.6	0.1	0.8
	CATTGAATTCCGGCGATGCAC	gar-siR887	0.972	0.969	0.953		0.1	0.4	0.1	0.6
	CATTGTGTTCTGGGCAAGCAG	gar-siR888	0.972	0.969	0.953		1.2	0.8	0.1	2.1
	CATTTGAATCCCGCACAGTTT	gar-siR889	0.972	0.969	0.953		0.1	0.6	0.1	0.8
	CCAAAAAACAGGGCTTGGATC	gar-siR892	0.972	0.969	0.953		0.2	0.1	0.2	0.5
	CCAAAGTCCCACCACCTTATT	gar-siR896	0.972	0.969	0.953		0.4	0.1	0.1	0.6
	CCAACGGGCCCAATTCGGTAA	gar-siR900	0.972	0.969	0.953		0.2	3.3	0.1	3.6
	CCAAGCCTGAATGTGGAGATC	gar-siR901	0.972	0.838	0.953		0.4	2.3	2.1	4.8
	CCAAGGAGGCGCCCGCGACTT	gar-siR904	0.972	0.969	0.953		0.6	1	0.1	1.7
	CCAAGGTTGAATGTTGAAGTT	gar-siR906	0.972	0.969	0.953		0.1	0.2	0.2	0.5
	CCAATACAAAACTCGCTCGAG	gar-siR908	0.972	0.969	0.953		0.4	0.6	0.1	1.1
	CCAATCTCTGTTGAGCAAATT	gar-siR909	0.972	0.969	0.953		1.6	0.4	0.1	2.1
	CCACAAAATGATGTACGGCTC	gar-siR912	0.972	0.969	0.953		0.2	4	0.1	4.3
	CCACATGTTTGAGTTTCAATC	gar-siR915	0.972	0.969	0.953		0.6	1.1	0.2	1.9
	CCACTGAACCTTATCATTTAG	gar-siR919	0.972	0.969	0.953		3.5	3.6	0.6	7.7
	CCAGAAACGAACCAAGACCAG	gar-siR923	0.972	0.969	0.953		0.4	1.3	0.6	2.3
	CCAGAGCTCAAATTTCTCGAG	gar-siR926	0.972	0.969	0.953		0.1	0.8	0.1	1
	CCAGGGAAGAGAGGTGGATCA	gar-siR930	0.972	0.969	0.953		0.2	0.2	0.2	0.6
	CCAGTAGTACTTTGCAGCAGG	gar-siR931	0.972	0.969	0.953		0.4	1	1.9	3.3
	CCAGTCCAGGCTAAATTCAGA	gar-siR932	0.972	0.969	0.953		0.2	0.2	0.1	0.5
	CCAGTTGATAAGCTCTACATA	gar-siR934	0.972	0.969	0.953		0.2	0.2	0.2	0.6
	CCATAATTAGCCACAAGTTGT	gar-siR935	0.972	0.969	0.953		0.4	0.1	0.1	0.6
	CCATATATTCTGCCTCTGTAG	gar-siR936	0.972	0.969	0.953		0.8	0.1	0.1	1
	CCCAAAGAGAAAGGATGGTGA	gar-siR938	0.972	0.969	0.953		0.1	0.1	0.4	0.6
	CCCATCTTCTGCACATCCTCA	gar-siR944	0.972	0.969	0.953		0.1	0.2	0.2	0.5
	CCGAGCAAGAATTACAGTTAA	gar-siR959	0.972	0.969	0.953		0.2	0.1	0.4	0.7
	CCGAGCAAGAATTATGGTTAA	gar-siR960	0.972	0.969	0.953		0.6	0.8	0.4	1.8
	CCGAGCCTAAATGTGGAGATC	gar-siR961	0.972	0.969	0.953		0.1	0.2	0.6	0.9
	CCGCAAAGATAACAACTTTAA	gar-siR963	0.972	0.969	0.953		0.2	0.4	0.4	1
	CCGCCGCGGTCGCTGCACCTA	gar-siR964	0.972	0.969	0.953		0.6	0.1	0.2	0.9
	CCGGAGTCGAGCACGAGGCAT	gar-siR974	0.972	0.969	0.953		0.2	0.2	0.1	0.5
	CCGGGTATAGGTCGCGCGCTT	gar-siR978	0.972	0.969	0.953		0.1	0.6	0.1	0.8
	CCGTTCCAAGCGTCGAGTTGA	gar-siR982	0.972	0.969	0.953		0.6	0.8	0.2	1.6
	CCTCAAGCTTGACTCCGGTGA	gar-siR985	0.972	0.969	0.953		0.6	1.7	0.8	3.1
	CCTCCCATGGGTCGTCTCCAA	gar-siR988	0.972	0.969	0.953		0.1	0.4	0.1	0.6
	CCTGATAAGGAACTTCAGATG	gar-siR993	0.972	0.969	0.953		0.4	0.1	0.1	0.6
	TAGGCTGACCAAATCCTTTGA	gar-siR1593	0.977	0.969	0.953		3.3	3.8	1.9	9
	CAATTCATGGATCTTCTGCCA	gar-siR761	0.981	0.969	0.953		2	2.3	1.5	5.8
Unphased siRNAs
	CGGATTCTGACTTAGAGGCGT	gar-siR1105	0	0.001058	0		430.1	269.7	246.1
	CGGGCTAGAAGCGACGCACGC	gar-siR1113	0.972	2.063e-12	0		62.3	64.5	85.5
	AAGGATGTGTATAATAGGTTA	gar-siR188	0.064	2.014e-10	0		34.3	15.7	57.6
	TGACCTTGTAAGACCTTTTCT	gar-siR1980	0.778	0	0		294.7	293.3	8.7
	AGAATCCGGGCTAGAAGCGAC	gar-siR390	0.0004918	6.155e-05	0		47.5	16.5	50.6
	ATCGAAGCGACAAAGGGCTGA	gar-siR544	4.177e-11	0.068	0		57.7	4.6	43.5
	CCGGATTCTGACTTAGAGGCG	gar-siR976	0	0.835	0		218.9	87.1	111.7
	TCACCAAGGAGAAGAACGTCA	gar-siR1697	0.027	0	4.052e-13		0.1	14.7	39.4
	ATCCGGGCTAGAAGCGACGCA	gar-siR541	0.972	6.304e-14	7.958e-12		308.1	395.5	247.8
	GGATTCTGACTTAGAGGCGTT	gar-siR1394	0.972	7.456e-07	2.341e-11		6.3	2.5	22.6
	TCGGCAATCGGGCGACGGGCG	gar-siR1839	0.003767	0.042	1.147e-10		32.7	9.8	29.9
	GCAGCGACCGCGGCGGACAAG	gar-siR1360	0.972	1.426e-07	1.193e-10		2.6	1.1	19.4
	GCGGACAAGTCGCGGGCGCCT	gar-siR1378	0.972	2.529e-11	1.788e-10		12	19.7	38.6
	GGGTCGGCAATCGGGCGACGG	gar-siR1413	0.972	2.169e-09	2.495e-10		3	4.6	23.5
	ATTCTGACTTAGAGGCGTTCA	gar-siR630	0.013	0.044	2.418e-09		69.9	40	51.4
	GATTCTGACTTAGAGGCGTTC	gar-siR1350	0.569	0.005772	9.189e-08		13.8	5.4	20
	GAATCCGGGCTAGAAGCGACG	gar-siR1319	0.972	0.0006867	9.219e-08		17.7	11.3	25.8
	ATCCAGCGCACGGTAGCTTCG	gar-siR539	1.426e-09	0.969	1.394e-07		101.1	32.7	42
	CGGCACTGACACCGGCACTGG	gar-siR1108	0.972	6.907e-05	0.0001101		0.2	1.5	10.2
	TCCAAGGAGAAGAATATCATT	gar-siR1744	0.972	1.789e-05	0.0001718		0.1	2.7	11.3
	AAAGGATGAATAGCACCGGCA	gar-siR70	0.788	8.314e-07	0.0002058		0.2	5.6	14.1
	AGAGGAACCGTTGATTCGCAC	gar-siR402	0.972	0.091	0.0004279		56.7	49	42.2
	TTTTCAACCAAGCGCGATGAC	gar-siR2541	4.307e-08	0.969	0.0006775		15.4	87.9	5.6
	CAAAGGATGAATAGCACCGGC	gar-siR678	0.972	5.868e-05	0.0006775		0.1	2.7	10.2
	TTCAACCAAGCGCGATGACCA	gar-siR2286	0.003911	0.969	0.001119		133.4	241.6	42
	CATCACCAAGGAGAAGAACGT	gar-siR869	0.972	4.138e-05	0.00112		0.1	3.4	10.5
	TCAGAATCCGGGCTAGAAGCG	gar-siR1707	1.426e-09	0.969	0.002236		178.1	385.5	82.5
	GTCGGCAATCGGGCGACGGGC	gar-siR1434	0.972	0.103	0.005914		1.8	0.6	6
	AATCGGGCGACGGGCGCGTGC	gar-siR238	0.066	0.969	0.006693		13	1.9	7.5
	GAAGACCCTGTTGAGCTTGAC	gar-siR1312	0.842	0.969	0.012		9.9	3.6	8.7
	TGCAGCGACCGCGGCGGACAA	gar-siR2043	0.972	0.215	0.012		30.1	27	24.7
	CCAAGCGCGATGACCAATTGT	gar-siR902	6.256e-05	0.969	0.012		6.5	48	1.7
	CCTACTGCGGGTCGGCAATCG	gar-siR984	0.972	0.481	0.012		53.6	46.5	35.4
	CAGAATCCGGGCTAGAAGCGA	gar-siR811	0.972	0.178	0.013		153.3	161.9	89.6
	TCTGACTTAGAGGCGTTCAGT	gar-siR1893	0.972	0.002083	0.014		144.8	152	24.9
	TGACTTAGAGGCGTTCAGTCA	gar-siR1988	8.198e-05	0.969	0.015		22.5	81.5	8.5
	TTCAAGGGAACCAACAGATGA	gar-siR2289	0.972	0.003236	0.015		0.1	1.9	6.8
	CTTAGAGGCGTTCAGTCATAA	gar-siR1262	0.000135	0.969	0.019		3	36.9	0.4
	CTTTTCAACCAAGCGCGATGA	gar-siR1299	0.0001923	0.969	0.022		4.1	38.7	0.8
	GGCGGACAAGTCGCGGGCGCC	gar-siR1403	0.972	0.037	0.022		10.4	12.6	14.9
	CACCAAGGAGAAGAACGTCAT	gar-siR780	0.972	0.004012	0.03		0.1	2.3	6.6
	ACTGCGGGTCGGCAATCGGGC	gar-siR830	0.021	0.969	0.051		16.2	50.9	4
	CAGCGCACGGTAGCTTCGCGC	gar-siR2397	0.972	0.023	0.053		0.1	1.3	5.1
	TTGATAGGGAGAATGACGTTC	gar-siR1165	0.0005921	0.969	0.054		10	49.4	3.8
	CTAGAAGCGACGCACGCGCCC	gar-siR1921	0.002218	0.969	0.087		6.7	38.5	2.3
	TTGCTGAGTCGGATCTCGGGT	gar-siR1926	0.573	0.004443	0.096		41.2	28.1	0.6
	CACTGTTCACAAACTCCGGCC	gar-siR438	0.034	0.969	0.1		10.4	0.2	3.2
	AGTCAGAATCCGGGCTAGAAG	gar-siR1927	0	0.003812	0.102		352.1	730.3	203
	TCTTCTTGACCTTGTAAGACC	gar-siR284	0.972	0.036	0.108		0.1	1.5	4.7
	TGAAAATCGGACATGGTATCA	gar-siR1146	0.972	0.015	0.185		0.1	2.9	5.5
	TCTTGACCTTGTAAGACCCAG	gar-siR2253	0.021	0.969	0.195		1.8	20.3	0.1
	AGGAGAAACACAGAGGAGCAT	gar-siR2201	0.972	0.028	0.226		0.2	2.7	5.1
	TCTTGACCTTGTAAGACCTTT	gar-siR373	0.021	0.969	0.447		1.8	20.3	1.1
	ACACTGTTCACAAACTCCGGC	gar-siR2296	0.95	0.013	0.519		0.1	4.8	5.6
	AGGGCAAGTTGTTTGATTCGG	gar-siR628	0.03	0.969	0.769		3.7	24.1	2.8
	CCCGGATTCTGACTTAGAGGC	gar-siR1835	0.03	0.969	0.953		25.8	66.4	14.7
	CGAATCGAAGCGACAAAGGGC	gar-siR506	0.033	0.969	0.953		21.5	5.9	3.8
	TTAAGAACTCCTCCAAGGCAC	gar-siR977	4.846e-09	2.608e-05	0.953		21.9	108.7	33.3
	TCAACCAAGCGCGATGACCAA	gar-siR341	0.972	0.213	0.05		2.6	2.1	6
	ATACCAGAGCTCAAATTTCTC	gar-siR461	0.972	0.19	0.068		1.6	1.5	5.1
	GCGACCGCGGCGGACAAGTCG	gar-siR1663	0.972	0.969	0.167		49.1	80.8	12.8
	CTAAACTCCCAACGGCCTCTG	gar-siR2333	0.15	0.969	0.226		36.4	75.8	12.4
	CTGCGCTATGAAAATCGGACA	gar-siR2496	0.192	0.969	0.244		18.1	45.2	5.3
	GTGGAAGGATAACAGGCTTGA	gar-siR1842	0.15	0.969	0.258		14.6	3.8	5.8
	TTAGAGGCGTTCAGTCATAAT	gar-siR1819	0.283	0.969	0.507		9.9	29.5	3.2
	GTGCAGCGACCGCGGCGGACA	gar-siR2385	0.972	0.134	0.507		23	16.3	0.6
	AGCGACCGCGGCGGACAAGTC	gar-siR1072	0.1	0.992	0.594		1	14	0.4
	CAGAAGATGGGCGAGCAACGG	gar-siR646	0.101	0.969	0.616		1.8	16.1	0.8
	TGATGCGGTTATGAGTACGAC	gar-siR2128	0.376	0.969	0.757		1.2	10.7	0.1
	TTGGAACGGACAAGCCAGATT	gar-siR393	0.123	0.969	0.769		7.7	0.1	1.3
	TGGTGCATCAAGATACTTTCA	gar-siR827	0.15	0.969	0.769		0.4	11.1	0.2
	TGTGTTAAGATATGTAAGGTT	gar-siR765	0.114	0.969	0.801		15.2	42.5	7.3
	TTCGCACAATTGGTCATCGCG	gar-siR288	0.972	0.275	0.909		2.2	5.6	5.3
	CTGAGAAGTTCTGGTAATGGA	gar-siR2367	0.158	0.969	0.919		1.4	13.6	0.9
	TTTCAACCAAGCGCGATGACC	gar-siR1016	0.972	0.969	0.953		1.8	7.7	0.6
	TCGGGCGACGGGCGCGTGCGT	gar-siR1032	0.972	0.969	0.953		1.4	6.5	0.2
	ATGTCCTTCTGTAGCTTACGG	gar-siR105	0.972	0.969	0.953		7.7	4.6	1.3
	TTCTTCCCTCAGAACTCGGCA	gar-siR1058	0.972	0.969	0.953		2.2	6.1	0.4
	CTCAGAACTCGGCACGATTGA	gar-siR1062	0.972	0.969	0.953		1.6	7.8	0.6
	CCCAGGTCAAAGGATGAATAG	gar-siR1064	0.972	0.969	0.953		1.4	7.5	0.8
	CCAAAACCGACGGTCAAGATA	gar-siR1070	0.972	0.969	0.953		7.3	12.4	5.1
	TTCCAGTTCAGAGGCTCTCGA	gar-siR1071	0.75	0.969	0.953		1	8	1.1
	ACGCGCTGATCGGACGGCTTA	gar-siR1076	0.972	0.969	0.953		0.8	5.4	0.9
	AGTGGAAGGATAACAGGCTTG	gar-siR1089	0.111	0.969	0.953		2.2	16.8	1.7
	GGACAAGTCGCGGGCGCCTCC	gar-siR1093	0.972	0.64	0.953		4.5	12.1	6.2
	AAGAACAACAGAAAGCCACAG	gar-siR1109	0.661	0.303	0.953		34.1	63.2	26.2
	TCAAAGGATGAATAGCACCGG	gar-siR1112	0.592	0.969	0.953		1	8.8	0.2
	TCAGGAACCACGAGACTCAAG	gar-siR1134	0.99	0.969	0.953		8.1	9.6	3.8
	TGACGGAATATGAGTTTGGCT	gar-siR1162	0.972	0.969	0.953		42.8	53.6	23.9
	CTCGAATGGCAGTTGTGATGA	gar-siR1193	0.972	0.969	0.953		2.4	7.8	1.5
	AGAAGCGACGCACGCGCCCGT	gar-siR1203	0.646	0.969	0.953		3.3	13.6	2.1
	ACAATTGGTCATCGCGCTTGG	gar-siR1231	0.972	0.969	0.953		18.9	25.8	9.6
	ACAAGGACATACATACAACAA	gar-siR1271	0.972	0.969	0.953		6.3	9	0.8
	TCCAATGTGGATACCCGGAAC	gar-siR1273	0.972	0.969	0.953		2.6	6.9	1.3
	TGGAAGGATAACAGGCTTGAT	gar-siR1314	0.972	0.969	0.953		0.6	5.4	0.1
	CCTCAGAACTCGGCACGATTG	gar-siR1498	0.972	0.969	0.953		36.8	47.1	20.1
	AATCAGAATCAAACGAGCTTT	gar-siR1504	0.972	0.969	0.953		39.2	52.8	12.6
	TCGCACAATTGGTCATCGCGC	gar-siR1537	0.559	0.969	0.953		7.7	1.5	0.9
	TTGACCTTGTAAGACCTTTTC	gar-siR1551	0.592	0.969	0.953		25	14.2	8.8
	TTCAGAGGCTCTCGAATGGCA	gar-siR1560	0.445	0.969	0.953		6.9	22.2	3
	TCCTTGGCCGGAGTTTGTGAA	gar-siR1570	0.972	0.969	0.953		1.4	5	0.1
	CACTGACACCGGCACTGGTAG	gar-siR1606	0.972	0.969	0.953		6.1	3.3	1.9
	AAGTTGTTATCTGGGCGTTGG	gar-siR171	0.972	0.969	0.953		0.4	5.2	0.2
	CAATGTTGGATCGGAGTGGAT	gar-siR1758	0.972	0.969	0.953		19.3	20.1	5.8
	CGCGATGACCAATTGTGCGAA	gar-siR1801	0.972	0.969	0.953		4.5	5.6	1.1
	ATTGTGCGAATCAACGGTTCC	gar-siR1805	0.972	0.969	0.953		5.3	1.1	1.7
	TAGGGAAAGACAAGCTTGGAT	gar-siR1850	0.661	0.969	0.953		0.2	6.1	0.6
	AGGATGTGTATAATAGGTTAA	gar-siR1863	0.972	0.969	0.953		15.8	26.2	5.8
	TGTGAACAGTGTGTGGTGCAT	gar-siR1866	0.786	0.969	0.953		6.7	1.5	1.7
	TGGCTTTTCAACCAAGCGCGA	gar-siR1979	0.573	0.18	0.953		22.3	11.9	0.8
	CAGTGGAAGGATAACAGGCTT	gar-siR1985	0.972	0.969	0.953		8.3	14.7	4.5
	CGAGTTTGGACGAGCGAATCG	gar-siR199	0.972	0.969	0.953		2.2	6.3	0.6
	CTCACTCTAAACTTGGAACGG	gar-siR2056	0.867	0.969	0.953		0.6	6.5	0.2
	CTGCGAAGAAACTTGGTCTCT	gar-siR2065	0.972	0.969	0.953		7.9	9	4
	CTTACTATTACTCTCAAGTTG	gar-siR2067	0.972	0.969	0.953		3.3	6.9	1.9
	GGCAATCGGGCGACGGGCGCG	gar-siR2112	0.15	0.969	0.953		7.5	0.2	0.8
	TATGAAAATCGGACATGGTAT	gar-siR2122	0.972	0.969	0.953		1.4	6.5	1.3
	TCACTCTAAACTTGGAACGGA	gar-siR2160	0.972	0.969	0.953		11.8	9.4	4.1
	TCCGACCACGAAAGAAGCATA	gar-siR2183	0.972	0.969	0.953		4.7	6.5	1.7
	AATGGAAAGTCAGAAGATGTG	gar-siR2195	0.972	0.969	0.953		4.9	6.3	0.2
	TTTGGACAATGGATGAAGATT	gar-siR2221	0.972	0.969	0.953		10.2	5.4	0.4
	AGAATGCCAAAGAACAAGTGA	gar-siR2271	0.972	0.969	0.953		14	26.8	7.5
	AGTGGATGAGTCAATTTTTCG	gar-siR2301	0.972	0.969	0.953		1.4	6.7	0.1
	ATTCGCACAATTGGTCATCGC	gar-siR2334	0.622	0.969	0.953		1	8.6	0.6
	CAGCCAAGCGTTCATAGCGAC	gar-siR234	0.972	0.977	0.953		8.1	5	3.4
	CAATTGTGCGAATCAACGGTT	gar-siR2415	0.928	0.969	0.953		0.6	6.3	0.2
	ACAGGATTCGCTCACGTACGG	gar-siR2454	0.972	0.969	0.953		1.8	6.7	0.8
	AAATTGTTGCATTCTACCTTA	gar-siR2465	0.635	0.969	0.953		6.3	1	0.1
	TGCAGAAGGAGTTGAGCTGAG	gar-siR2475	0.972	0.981	0.953		3.3	10	1.3
	TTGAAAAGCCAGTGGCGCGAA	gar-siR2509	0.972	0.969	0.953		7.9	9.8	1.1
	ATCGGGCGACGGGCGCGTGCG	gar-siR2532	0.972	0.969	0.953		7.3	4.6	0.6
	ATGTATTTGTATCGGACATTG	gar-siR2546	0.972	0.969	0.953		4.3	12.8	2.3
	GGGCTAGAAGCGACGCACGCG	gar-siR256	0.604	0.969	0.953		1.2	9.2	0.6
	TTGTGTTAAGATATGTAAGGT	gar-siR338	0.972	0.969	0.953		12.8	19.3	5.6
	AAAAAAGAAGCTCAGGTAGGA	gar-siR370	0.517	0.969	0.953		7.1	1.1	0.1
	AAATTGAAGCATTCATCTGGC	gar-siR4	0.682	0.969	0.953		5.7	0.8	0.1
	CCTTGTAAGACCTTTTCTTGA	gar-siR569	0.573	0.996	0.953		13	31.8	5.3
	CCTTTGACCTGGGGTTGTGGG	gar-siR58	0.972	0.969	0.953		8.1	15.7	4.7
	CCTTTGGCCCCCAAGGGCACG	gar-siR619	0.972	0.969	0.953		10.4	10.5	1.7
	CCTTTGGGAGATGAACACAAG	gar-siR641	0.972	0.969	0.953		12.4	19.7	9.8
	CCTTTGTCGCTTCGATTCGTA	gar-siR66	0.972	0.969	0.953		0.6	5.2	0.8
	CCTTTGTCGCTTCGATTCGTC	gar-siR695	0.15	0.969	0.953		2.8	17.2	1.7
	CCTTTTCTTGACCTTGTAAGA	gar-siR729	0.288	0.969	0.953		0.2	8.6	0.4
	CGAAACACATCTTCTGACTTT	gar-siR738	0.972	0.969	0.953		12.4	19.9	7.5
	AAATTGATATGGATTACAGTA	gar-siR754	0.972	0.969	0.953		20.9	14.4	8.8
	CGAAAGCACGAACGAGCACCA	gar-siR790	0.776	0.969	0.953		1.2	8.4	0.2
	CGAAGAAAAGGAATGGTAGGG	gar-siR799	0.858	0.969	0.953		0.2	5.4	0.2
	CGAAGCTAAGTTCCAACTGTT	gar-siR854	0.972	0.969	0.953		3.7	5.7	0.8
	CGAAGCTACCGTGCGCTGGAT	gar-siR905	0.972	0.969	0.953		6.5	12.8	6
	CGAAGGGAAATGAGACGGTCT	gar-siR911	0.972	0.97	0.953		7.1	6.9	2.8
	CGAATTTGGGGAGTTGAAGGA	gar-siR945	0.972	0.969	0.953		4.1	9.8	0.9
	CGACAAGCAGAAGGTAGACAA	gar-siR990	0.972	0.969	0.953		2.6	5.2	1.3
	CGACCGCGGCGGACAAGTCGC	gar-siR1153	0.906	0.969	0.989		9.5	23.5	8.1
	AAATTTAATATCGTGTGGACC	gar-siR1908	0.972	0.969	0.989		3.3	9.4	3.2
	CGACGCACGCGCCCGTCGCCC	gar-siR927	0.972	0.969	0.989		7.9	4.2	1.5
	CGACGGGCGCGTGCGTCGCTT	gar-siR1059	0.972	0.969	0.995		4.9	8.6	3
	CGACGTCGCGGAGGAATGCTA	gar-siR981	0.972	0.969	0.999		22.3	39.2	13.6
	CGACTTGTCCGCCGCGGTCGC	gar-siR2423	0.972	0.171	0.065		0.2	0.1	3.4
	CGAGCATCGTCCGTGTCAAGA	gar-siR800	0.972	0.095	0.067		0.1	0.4	3.8
	CGAGCGAATCGCCTAAGGCCG	gar-siR1941	0.972	0.263	0.095		0.8	0.6	3.8
	CGAGCTGCAAGTTGAAGTGAA	gar-siR455	0.972	0.969	0.109		3.5	0.4	3.4
	CGAGGACTCGAATTTAGGCCA	gar-siR951	0.972	0.638	0.109		8.1	6.5	8.8
	CGAGGGTCAATTCGATGATTC	gar-siR1020	0.972	0.969	0.157		2.2	0.6	3.4
	CGAGTCTATGGCATGTATAGG	gar-siR2224	0.972	0.229	0.157		0.4	0.6	3.4
	CGAGTTAATAGACATTTCCCA	gar-siR494	0.972	0.263	0.168		0.1	0.2	2.8
	AAATTTGTTGAGATCGACGGA	gar-siR1372	0.972	0.075	0.172		0.4	1.7	4.5
	CGATCCTGGGAGAATAAAAGT	gar-siR1230	0.972	0.259	0.185		0.2	0.4	3
	CGATCCTTTAGACCTTCGAAA	gar-siR1447	0.972	0.969	0.185		2.8	0.4	3
	CGATGACCAATTGTGCGAATC	gar-siR1441	0.972	0.281	0.197		0.4	0.6	3.2
	CGATGTGGATGACTTCTTTGA	gar-siR425	0.972	0.969	0.202		3.5	2.1	4.7
	CGATTCAGGGACTCGATTCGG	gar-siR809	0.972	0.171	0.202		0.2	0.8	3.4
	CGATTCGGTCATCAGGAGTTT	gar-siR2019	0.972	0.969	0.222		5.7	3.8	6
	CGATTGCCGACCCGCAGTAGG	gar-siR2429	0.972	0.478	0.222		0.2	0.1	2.4
	AAATTTTTTGAGATCGACGAA	gar-siR2157	0.972	0.263	0.226		0.1	0.4	2.8
	CGCACGAGGAAGGTATTAGCA	gar-siR1219	0.972	0.454	0.244		0.1	0.1	2.3
	CGCACGCGCCCGTCGCCCGAT	gar-siR605	0.972	0.969	0.281		4.7	1.1	3.4
	CGCACGGTAGCTTCGCGCCAC	gar-siR2355	0.972	0.454	0.293		0.1	0.2	2.3
	CGCAGTAGGGGCCTTTGGCCC	gar-siR1181	0.972	0.068	0.299		0.1	1.9	4.1
	CGCCACTGGCTTTTCAACCAA	gar-siR943	0.972	0.213	0.309		0.1	0.8	3
	CGCCCGATTGCCGACCCGCAG	gar-siR894	0.972	0.838	0.31		0.4	0.1	2.1
	CGCCCGCGACTTGTCCGCCGC	gar-siR2321	0.972	0.527	0.385		0.1	0.2	2.1
	CGCCCGTCGCCCGATTGCCGA	gar-siR321	0.972	0.656	0.385		0.6	0.6	2.6
	CGCCGCGGTCGCTGCACCTAC	gar-siR470	0.972	0.969	0.385		0.8	0.2	2.1
	CGCCTCTAAGTCAGAATCCGG	gar-siR1390	0.972	0.44	0.394		0.4	0.8	2.8
	CGCGAAGCTACCGTGCGCTGG	gar-siR133	0.972	0.656	0.402		0.1	0.1	1.9
	CGCGCCACTGGCTTTTCAACC	gar-siR1657	0.972	0.656	0.402		0.1	0.1	1.9
	CGCGCTTGGTTGAAAAGCCAG	gar-siR1713	0.972	0.969	0.402		0.8	0.1	1.9
	CGCGGAGGAATGCTACCTGGT	gar-siR1982	0.972	0.969	0.402		0.6	0.1	1.9
	CGCGGGCGCCTCCTTGGAGCG	gar-siR1195	0.972	0.213	0.436		0.1	1.1	3
	CGCGGTCGCTGCACCTACGAC	gar-siR276	0.972	0.969	0.473		40.6	36.9	22.6
	CGCGTGCGTCGCTTCTAGCCC	gar-siR270	0.972	0.969	0.478		2.4	0.6	2.4
	CGCTATGAAAATCGGACATGG	gar-siR1748	0.972	0.969	0.483		4.1	0.8	2.6
	CGCTCCAAGGAGGCGCCCGCG	gar-siR2084	0.972	0.969	0.498		0.6	0.1	1.7
	CGCTGCACCTACGACACGTGC	gar-siR986	0.972	0.827	0.498		0.1	0.1	1.7
	CGCTGGATTATGACTGAACGC	gar-siR231	0.972	0.969	0.499		14.4	7.7	7.5
	CGCTTCTAGCCCGGATTCTGA	gar-siR1802	0.972	0.319	0.581		0.1	1	2.6
	CGGAAATACAAGAACCGGTAC	gar-siR798	0.972	0.319	0.581		0.1	1	2.6
	CGGAACAGGTGGCTTTACCGG	gar-siR220	0.972	0.969	0.585		0.6	0.2	1.7
	CGGAACTATAGCTATAGGCAA	gar-siR759	0.972	0.827	0.585		0.1	0.2	1.7
	CGGAAGAGCACCGCACGTCGC	gar-siR1594	0.972	0.969	0.617		0.1	0.1	1.5
	CGGAAGGAAGCGAAGAAGGTA	gar-siR446	0.972	0.969	0.617		0.1	0.1	1.5
	CGGACAAGTCGCGGGCGCCTC	gar-siR2187	0.972	0.411	0.725		0.1	1	2.4
	CGGAGAAGGCTTGGGAATTGT	gar-siR848	0.972	0.969	0.761		0.8	0.2	1.5
	CGGAGAGAACCGCGTGAGGCT	gar-siR1050	0.972	0.969	0.769		0.1	0.1	1.3
	CGGAGATGGAGAGGTAGCATT	gar-siR1180	0.972	0.969	0.769		0.1	0.1	1.3
	CGGAGGAATGCTACCTGGTTG	gar-siR1228	0.972	0.969	0.769		0.1	0.1	1.3
	CGGAGGCGGCAGGATTCAGGC	gar-siR1261	0.972	0.969	0.769		0.1	0.1	1.3
	CGGAGTCGAGCACGAGGCATT	gar-siR1396	0.972	0.969	0.769		1	0.6	1.9
	CGGATATAGTCATGGCGAGAG	gar-siR1629	0.972	0.969	0.769		0.6	0.1	1.3
	CGGATCTGAATCGTCGAGGAT	gar-siR1703	0.972	0.969	0.769		1	0.1	1.3
	CGGCAACGGTCTCGGGTACGG	gar-siR1776	0.972	0.969	0.769		0.1	0.1	1.3
	CGGCGGACAAGTCGCGGGCGC	gar-siR246	0.972	0.969	0.769		0.1	0.1	1.3
	AACAGGGGAGACTTTAACTAA	gar-siR2519	0.972	0.969	0.769		0.6	0.8	2.1
	CGGGCGACGGGCGCGTGCGTC	gar-siR472	0.972	0.969	0.769		0.1	0.1	1.3
	CGGGCGCCTCCTTGGAGCGTA	gar-siR102	0.972	0.969	0.919		0.1	0.2	1.3
	CGGGCGCGTGCGTCGCTTCTA	gar-siR2041	0.972	0.969	0.919		0.4	0.2	1.3
	CGGGTCGGCAATCGGGCGACG	gar-siR549	0.972	0.969	0.919		0.2	0.2	1.3
	CGGTAGCTTCGCGCCACTGGC	gar-siR604	0.972	0.969	0.919		0.1	0.2	1.3
	CGGTCGCTGCACCTACGACAC	gar-siR1412	0.972	0.969	0.938		1.8	1	2.1
	CGGTGAAAGTATCTTGATGCA	gar-siR2477	0.972	0.527	0.938		0.1	1	2.1
	CGGTGGGAATTACGCTCCAAG	gar-siR1	0.972	0.969	0.953		0.2	0.2	0.1
	CGGTGTGGCCTCGTCGGTGCA	gar-siR100	0.972	0.969	0.953		0.2	0.2	0.2
	CGTAGGTGCAGCGACCGCGGC	gar-siR1000	0.972	0.969	0.953		0.4	0.4	0.1
	AACCAAGCGCGATGACCAATT	gar-siR1002	0.972	0.969	0.953		0.1	0.1	0.6
	CGTCGCGGAGGAATGCTACCT	gar-siR1003	0.972	0.969	0.953		0.2	0.8	0.1
	CGTCGCTTCTAGCCCGGATTC	gar-siR1004	0.972	0.969	0.953		0.2	0.1	0.2
	CGTGAGGCTGGTTTCACAGAG	gar-siR1005	0.972	0.969	0.953		4.3	5.4	2.8
	CGTGCGCTGGATTATGACTGA	gar-siR1006	0.972	0.969	0.953		0.1	0.8	0.1
	CGTGCGTCGCTTCTAGCCCGG	gar-siR1007	0.972	0.969	0.953		0.2	0.6	0.1
	CGTGGGTCTTAGAGCGGAGAG	gar-siR1009	0.972	0.969	0.953		0.6	0.8	0.6
	CGTGGTTCCTAGAGAGGGGGA	gar-siR101	0.972	0.969	0.953		0.4	0.2	0.6
	CGTGTCGTAGGTGCAGCGACC	gar-siR1010	0.972	0.969	0.953		0.2	0.2	0.1
	CGTTCAGTCATAATCCAGCGC	gar-siR1013	0.972	0.969	0.953		0.1	0.1	0.8
	CGTTCCAAGCGTCGAGTTGAG	gar-siR1015	0.972	0.969	0.953		0.1	0.1	0.4
	CGTTTCAAGCTAGGAGTTGTA	gar-siR1017	0.972	0.969	0.953		0.2	0.4	0.8
	CTAAACTAGTACGATTGCATG	gar-siR1022	0.972	0.969	0.953		0.6	0.2	0.1
	CTAAACTCTGTTCCAGTTCAG	gar-siR1023	0.972	0.969	0.953		0.1	0.1	0.8
	CTAAAGAACTCAGTTTGGTAC	gar-siR1028	0.972	0.969	0.953		0.1	0.4	0.1
	CTAAAGGCTACGCTCAGAAGG	gar-siR103	0.972	0.969	0.953		0.1	0.2	0.4
	AACCACTACTATAACACCAAA	gar-siR1030	0.972	0.969	0.953		0.1	0.4	0.2
	CTAACCTTAAGATTCTTGATC	gar-siR1034	0.972	0.969	0.953		0.6	0.8	0.2
	CTAAGTCGGATATAATTGGCA	gar-siR1036	0.972	0.969	0.953		0.6	1.5	0.1
	CTAATCGGATCCAAGCCCTGT	gar-siR1041	0.972	0.969	0.953		0.1	0.2	0.2
	CTAATGAATGAGGCTCAATGT	gar-siR1042	0.972	0.969	0.953		0.1	0.1	0.6
	CTACCAGTGCCGGTGTCAGTG	gar-siR1044	0.972	0.969	0.953		1	0.2	0.1
	AACCAGACTGGCAAGAAAATC	gar-siR1046	0.972	0.969	0.953		0.2	1.3	0.1
	CTACTGCGGGTCGGCAATCGG	gar-siR1047	0.972	0.969	0.953		0.1	0.1	0.4
	CTACTGGGACTCTCGAGCGTC	gar-siR1048	0.972	0.969	0.953		0.2	0.4	0.2
	CTAGATGATGTATGGAATGAA	gar-siR1049	0.972	0.969	0.953		0.4	0.2	0.1
	CTAGCCCGGATTCTGACTTAG	gar-siR1051	0.972	0.969	0.953		0.2	0.8	0.2
	CTATACATGCCATAGACTCGA	gar-siR1052	0.972	0.969	0.953		0.1	1	0.2
	CTATGAAAATCGGACATGGTA	gar-siR1053	0.972	0.969	0.953		0.6	1.5	0.1
	CTATGCGAGCCAGCAGGACTC	gar-siR1055	0.972	0.969	0.953		0.6	0.1	0.1
	CTATTGCTCGGGCCTGGCGCA	gar-siR1056	0.972	0.969	0.953		0.1	0.8	0.1
	CTCAAAGATTAAGCCATGCAT	gar-siR1057	0.972	0.969	0.953		0.1	0.6	0.1
	CTCAAGATCCCATAGATATCT	gar-siR106	0.972	0.969	0.953		0.6	0.4	0.1
	AACCGGGAAGGACTAAAACGG	gar-siR1060	0.972	0.969	0.953		0.1	0.6	0.1
	CTCAGGAGGGATAGACAAGGA	gar-siR1061	0.972	0.969	0.953		1.2	3.8	0.4
	CTCAGGTAGGATAGCACCAAA	gar-siR1063	0.972	0.969	0.953		0.2	0.8	0.6
	CTCATTCGAGTAAAGGCTGAC	gar-siR1065	0.972	0.969	0.953		0.6	2.5	0.6
	CTCCAAGGAGGCGCCCGCGAC	gar-siR1066	0.972	0.969	0.953		0.1	0.8	0.2
	CTCCACTTGAAGAAAAGACTG	gar-siR1067	0.972	0.969	0.953		0.2	0.4	0.4
	CTCCCATGGGTCGTCTCCAAG	gar-siR1068	0.972	0.969	0.953		0.8	1.9	0.4
	CTCCCTCTTGAAGACTGTTTG	gar-siR1073	0.972	0.969	0.953		0.1	0.4	0.1
	AACCGTTGATTCGCACAATTG	gar-siR1074	0.972	0.969	0.953		0.4	4.8	0.4
	CTCCGACCACGAAAGAAGCAT	gar-siR1075	0.972	0.969	0.953		0.2	0.2	0.1
	CTCCTGGCAGTGGAAGGATAA	gar-siR1077	0.972	0.969	0.953		0.1	0.6	0.1
	CTCCTTGGAGCGTAATTCCCA	gar-siR1078	0.972	0.969	0.953		0.1	0.2	0.2
	CTCCTTGGTGATGATCCTTGG	gar-siR1079	0.972	0.969	0.953		0.2	0.2	0.6
	CTCGACGATTCAGATCCGGTT	gar-siR1080	0.972	0.969	0.953		0.2	1	0.1
	CTCGTAGCTCCTAGAGGGGAA	gar-siR1081	0.972	0.969	0.953		0.1	2.1	0.1
	AACCTGTGGCTAATTATGGCT	gar-siR1082	0.972	0.969	0.953		0.1	0.4	0.1
	CTCGTCAGCATATCGTCGCAA	gar-siR1084	0.972	0.969	0.953		10.4	11.5	6.4
	CTCTAAGTCAGAATCCGGGCT	gar-siR1085	0.972	0.969	0.953		0.6	0.6	1.5
	CTCTAATGAGCTTGGATCTGA	gar-siR1086	0.972	0.969	0.953		0.1	0.4	0.1
	CTCTCATCTGTTGGTTCCCTT	gar-siR1088	0.972	0.969	0.953		0.6	0.1	0.2
	CTCTCGAATGGCAGTTGTGAT	gar-siR1091	0.972	0.969	0.953		0.2	0.1	0.2
	CTCTCTAGGAACCACGAAGCA	gar-siR1096	0.972	0.969	0.953		0.1	0.2	0.2
	AACGACCATAATGAAGGATGT	gar-siR1097	0.972	0.969	0.953		0.4	0.1	0.1
	CTCTGGCTTTCTGTTCAACAC	gar-siR1098	0.972	0.969	0.953		0.1	0.1	0.4
	CTCTTGAGTCTCGTGGTTCCT	gar-siR1099	0.972	0.969	0.953		0.2	0.2	0.1
	CTGAAGACTCGAATGGAAGAC	gar-siR1101	0.972	0.969	0.953		0.1	0.1	0.6
	CTGAATCAAACCACTGCAGAA	gar-siR1102	0.972	0.969	0.953		0.2	0.4	0.2
	CTGACACCGGCACTGGTAGAC	gar-siR1103	0.972	0.969	0.953		0.4	0.6	1.1
	AACGAGAACAGAAATCTCGTG	gar-siR1104	0.972	0.969	0.953		0.6	0.4	0.1
	CTGAGGATGTGCAGAAGATGG	gar-siR1106	0.972	0.969	0.953		0.2	0.6	0.4
	CTGCAACTGTCGCAATGGCTA	gar-siR111	0.972	0.969	0.953		1.2	0.4	0.1
	CTGCACCTACGACACGTGCCC	gar-siR1110	0.972	0.969	0.953		0.6	0.4	0.1
	CTGCCAGTAGTCATATGCTTG	gar-siR1111	0.972	0.969	0.953		0.4	3.8	1.1
	CTGCCATTCGAGAGCCTCTGA	gar-siR1115	0.972	0.969	0.953		24.6	27.9	14.5
	CTGCGGGTCGGCAATCGGGCG	gar-siR1118	0.972	0.969	0.953		0.2	1	0.2
	CTGGACTGGGTCTTACAAGGT	gar-siR1119	0.972	0.969	0.953		0.2	0.8	0.1
	CTGGAGAAAGTTCGATGTATG	gar-siR1120	0.972	0.969	0.953		0.1	0.2	1.1
	CTGGATTATGACTGAACGCCT	gar-siR1122	0.972	0.992	0.953		2	1.5	0.8
	CTGGATTCACAGAGCAGCGAA	gar-siR1123	0.972	0.969	0.953		0.8	0.1	0.1
	CTGGATTGAGGCTTTCATGAG	gar-siR1125	0.972	0.969	0.953		0.2	3.4	0.4
	AACGCCTCTAAGTCAGAATCC	gar-siR113	0.972	0.969	0.953		0.4	1	0.1
	CTGGCAAAGCAAGGATTGTTG	gar-siR1130	0.972	0.969	0.953		0.2	0.1	0.2
	CTGGCAGTGGAAGGATAACAG	gar-siR1131	0.972	0.969	0.953		0.2	1.9	0.4
	CTGGCTGTGAGCGCACGGGAG	gar-siR1133	0.972	0.969	0.953		0.4	0.1	0.1
	CTGGCTTTTCAACCAAGCGCG	gar-siR1135	0.972	0.969	0.953		1.2	1.9	0.9
	CTGGGACCTGTTCAAGAAGAA	gar-siR1136	0.972	0.969	0.953		0.1	0.4	0.2
	CTGGTTTCACAGAGCAGCGAA	gar-siR1138	0.972	0.969	0.953		0.1	0.6	0.1
	AACGGGCCCAATTCGGTAAGA	gar-siR1140	0.972	0.969	0.953		0.2	0.4	0.1
	CTGTCTGGAAGAAACCGCATA	gar-siR1141	0.972	0.969	0.953		0.1	0.4	0.2
	CTGTGAGCGCACGGGAGGCCA	gar-siR1142	0.972	0.969	0.953		0.2	0.6	0.4
	CTGTTCCAGTTCAGAGGCTCT	gar-siR1143	0.972	0.969	0.953		0.2	0.2	0.1
	CTGTTCTCGTTGAGCTCATCT	gar-siR1145	0.972	0.969	0.953		0.1	0.2	0.2
	CTTACAAGGTCAAGAAAAGGT	gar-siR1147	0.972	0.969	0.953		0.1	0.1	0.4
	CTTACAAGGTCAAGAAGATTA	gar-siR1148	0.972	0.969	0.953		0.8	1	1.1
	AACTCAACGAGCTCGGATGCT	gar-siR1149	0.972	0.969	0.953		1.4	0.1	0.1
	CTTCCAAAACACCTTCGTTGG	gar-siR115	0.972	0.969	0.953		0.1	0.6	0.1
	CTTCTAGCCCGGATTCTGACT	gar-siR1151	0.972	0.969	0.953		0.2	0.2	0.1
	CTTCTTGACCTTGTAAGACCT	gar-siR1154	0.972	0.969	0.953		0.1	0.2	0.2
	CTTGAAGATTTGATTAGGATA	gar-siR1155	0.972	0.969	0.953		0.2	0.2	0.1
	CTTGACCTTGTAAGACCTTTT	gar-siR1156	0.972	0.969	0.953		0.1	0.2	0.2
	CTTGATTTTCTTGCCAGTCTG	gar-siR1159	0.972	0.969	0.953		0.1	0.4	0.1
	CTTGCGGTGAAAGTATCTTGA	gar-siR116	0.972	0.969	0.953		0.1	0.1	0.4
	CTTGGAACGGACAAGCCAGAT	gar-siR1163	0.972	0.969	0.953		0.1	0.1	0.4
	CTTGGAGCGTAATTCCCACCG	gar-siR1166	0.972	0.969	0.953		0.2	0.2	0.1
	CTTGGATTGAGCCGTCGTGAT	gar-siR1168	0.972	0.969	0.953		2.8	1.5	1.5
	CTTGGTTGAAAAGCCAGTGGC	gar-siR1172	0.972	0.656	0.953		0.6	1.9	2.6
	CTTGTAACTCAAGTGGGGACA	gar-siR1174	0.972	0.969	0.953		0.2	0.1	0.2
	CTTGTAAGACCTTTTCTTGAC	gar-siR1175	0.972	0.969	0.953		0.1	0.6	0.6
	CTTGTCCGCCGCGGTCGCTGC	gar-siR1176	0.972	0.969	0.953		0.1	0.6	0.1
	CTTTCTCTGCGACGGTCCACA	gar-siR1177	0.972	0.969	0.953		0.1	0.8	0.6
	AACTCTAGGATGCATGTCAAG	gar-siR1179	0.972	0.969	0.953		0.2	0.6	0.1
	CTTTCTTGCTAGGAGATCCAT	gar-siR118	0.972	0.969	0.953		0.1	0.1	0.4
	CTTTGGCAGTAAGAACATTGG	gar-siR1182	0.972	0.969	0.953		1	0.2	0.2
	CTTTGGGAGATGAACACAAGG	gar-siR1183	0.972	0.969	0.953		1.4	1.3	0.1
	CTTTGTCGCTTCGATTCGTCC	gar-siR1185	0.972	0.969	0.953		0.1	0.1	1.1
	AACTGCAACTGGTTCTGGTGT	gar-siR1186	0.972	0.969	0.953		0.1	1	0.1
	CTTTTCTTGACCTTGTAAGAC	gar-siR1187	0.972	0.969	0.953		3.3	1.1	2.1
	CTTTTGAAGCAGGTTCTCCAG	gar-siR1188	0.972	0.969	0.953		0.1	0.1	0.6
	CTTTTTCAAAGACTTCCCGCA	gar-siR1189	0.972	0.969	0.953		0.4	0.2	0.1
	GAAATCAGAATCAAACGAGCT	gar-siR119	0.972	0.969	0.953		0.8	3.1	0.2
	GAACACGGGTTCGACTCATTG	gar-siR1190	0.972	0.969	0.953		0.1	0.1	0.4
	GAACGCCTCTAAGTCAGAATC	gar-siR1192	0.972	0.969	0.953		0.6	0.2	0.2
	GAAGATGGGCGAGCAACGGGC	gar-siR1194	0.972	0.969	0.953		0.1	0.1	0.6
	GAAGCGACGCACGCGCCCGTC	gar-siR1196	0.972	0.969	0.953		0.1	0.4	0.1
	GAAGCTACCGTGCGCTGGATT	gar-siR1199	0.972	0.969	0.953		0.1	0.4	0.1
	GAATACTAATTAGATACTCGG	gar-siR120	0.972	0.969	0.953		0.2	0.2	0.1
	GAATCGAAGCGACAAAGGGCT	gar-siR1200	0.972	0.969	0.953		0.2	1.1	0.2
	GAATTTGAAGCTAGAGGTGTC	gar-siR1204	0.972	0.969	0.953		0.4	0.1	0.2
	GAATTTGGGGAGTTGAAGGAA	gar-siR1205	0.972	0.969	0.953		0.1	0.2	0.2
	GACAAGTCGCGGGCGCCTCCT	gar-siR1206	0.972	0.969	0.953		0.1	0.4	0.2
	GACAATAAGGTGGTGGGACTT	gar-siR1208	0.972	0.969	0.953		0.8	0.2	0.2
	GACCCGCAGTAGGGGCCTTTG	gar-siR121	0.972	0.969	0.953		0.1	0.4	0.2
	GACGCACGCGCCCGTCGCCCG	gar-siR1210	0.972	0.969	0.953		0.2	0.6	0.1
	GACGGGCGCGTGCGTCGCTTC	gar-siR1212	0.972	0.969	0.953		0.2	0.1	1.1
	GAGAACAGAAATCTCGTGTGG	gar-siR1214	0.972	0.969	0.953		0.4	0.2	0.1
	GAGAAGAGAATACATCTACTG	gar-siR1215	0.972	0.969	0.953		0.8	0.6	0.1
	GAGAGAGGATGGAACTGCTCC	gar-siR1217	0.972	0.969	0.953		0.1	0.1	0.4
	GAGCGTAATTCCCACCGAGCG	gar-siR122	0.972	0.969	0.953		0.1	0.2	0.2
	GAGGAACCGTTGATTCGCACA	gar-siR1220	0.972	0.969	0.953		0.1	0.1	0.4
	GAGGAAGGTATTAGCACCCTC	gar-siR1223	0.972	0.969	0.953		0.4	0.2	0.1
	GAGGGCACGTCTGCCTGGGTG	gar-siR1225	0.972	0.969	0.953		0.6	3.3	0.1
	GAGTCGGTTCTGCAGTGGTTT	gar-siR1226	0.972	0.969	0.953		0.2	0.1	0.2
	GATAATATCTCTGACGGCCTC	gar-siR1227	0.972	0.969	0.953		0.1	0.4	0.9
	GATACTCGGCTCTCACCCGAG	gar-siR1234	0.972	0.969	0.953		0.8	0.8	0.2
	GATCTGTACCGTTGGATTTGG	gar-siR1235	0.972	0.969	0.953		0.4	0.1	0.1
	GATGAATAGCACCGGCACTGA	gar-siR1236	0.972	0.969	0.953		0.8	0.6	0.4
	GATGACTCGTCAATGATCGTA	gar-siR1237	0.972	0.969	0.953		0.6	0.2	0.1
	GATGAGCTCAACGAGAACAGA	gar-siR1239	0.972	0.969	0.953		0.2	0.2	0.2
	GATTATGACTGAACGCCTCTA	gar-siR124	0.972	0.969	0.953		0.1	0.4	0.1
	GATTCGCACAATTGGTCATCG	gar-siR1240	0.972	0.969	0.953		0.2	0.2	0.1
	AAGAACAAGGGTGGATCGGAA	gar-siR1241	0.972	0.982	0.953		1.4	0.6	0.6
	GATTGCCGACCCGCAGTAGGG	gar-siR1242	0.972	0.969	0.953		0.8	0.4	0.1
	GATTTGGGGAGTCGAATATAA	gar-siR1243	0.972	0.992	0.953		1	4.6	0.4
	GCAAGGCCACTCTGCCACTTA	gar-siR1244	0.972	0.969	0.953		0.2	0.4	0.4
	GCACAATTGGTCATCGCGCTT	gar-siR1249	0.972	0.969	0.953		0.1	0.8	0.1
	GCACGGATTGCGAGACGAAAG	gar-siR125	0.972	0.969	0.953		0.2	0.2	0.1
	GCACGTCTGCCTGGGTGTCAC	gar-siR1251	0.972	0.969	0.953		0.8	0.1	0.2
	GCACGTGTCGTAGGTGCAGCG	gar-siR1252	0.972	0.969	0.953		0.1	0.4	0.1
	GCAGTGGAAGGATAACAGGCT	gar-siR1255	0.972	0.969	0.953		0.1	0.4	1.1
	GCATGGACAATGACGAGTTTA	gar-siR1256	0.972	0.969	0.953		0.1	0.4	0.1
	GCCACTGGCTTTTCAACCAAG	gar-siR1258	0.972	0.969	0.953		0.8	0.1	0.1
	GCCCCCAAGGGCACGTGTCGT	gar-siR1259	0.972	0.969	0.953		0.4	0.2	0.1
	GCCCCTACTGCGGGTCGGCAA	gar-siR126	0.972	0.969	0.953		0.6	0.2	0.1
	GCCCTTTGTCGCTTCGATTCG	gar-siR1265	0.972	0.969	0.953		0.2	0.1	0.2
	GCCGACCCGCAGTAGGGGCCT	gar-siR1269	0.972	0.969	0.953		0.6	0.4	0.1
	AAGAACTTGACATGCATCCTA	gar-siR1272	0.972	0.969	0.953		0.4	0.2	0.1
	GCCTCTAAGTCAGAATCCGGG	gar-siR1275	0.972	0.969	0.953		0.4	0.1	0.1
	GCGAAGCTACCGTGCGCTGGA	gar-siR1276	0.972	0.969	0.953		0.1	0.4	0.9
	GCGAGCAACGGGCAGAGCCTT	gar-siR1278	0.972	0.969	0.953		0.1	0.1	0.6
	GCGCCACTGGCTTTTCAACCA	gar-siR1279	0.972	0.969	0.953		0.4	2.3	0.2
	GCGCCCGCGACTTGTCCGCCG	gar-siR1280	0.972	0.969	0.953		0.4	0.6	0.1
	GCGGAAGCAAACTTATGCCAA	gar-siR1282	0.972	0.969	0.953		0.2	0.2	0.1
	GCGGCGGACAAGTCGCGGGCG	gar-siR1283	0.972	0.969	0.953		0.1	0.2	0.2
	GCGGGTCGGCAATCGGGCGAC	gar-siR1284	0.972	0.969	0.953		0.4	0.2	0.1
	GCGTGAGCAACGAAGAGGCCA	gar-siR1285	0.972	0.969	0.953		0.4	1.1	0.2
	GCTACCGTGCGCTGGATTATG	gar-siR1289	0.972	0.969	0.953		0.1	0.1	0.4
	GCTAGAAGCGACGCACGCGCC	gar-siR129	0.972	0.969	0.953		0.1	0.1	0.4
	GCTATGAAAATCGGACATGGT	gar-siR1290	0.972	0.969	0.953		0.2	0.2	0.1
	GCTATGAACGCTTGGCTGCCA	gar-siR1293	0.972	0.969	0.953		0.2	0.4	0.4
	GCTGGCTGTGAGCGCACGGGA	gar-siR1294	0.972	0.969	0.953		0.1	0.1	0.4
	GGAATTTGAAGCTAGAGGTGT	gar-siR1295	0.972	0.969	0.953		0.4	0.4	0.1
	GGAGGGTACTGCGTGAGGCTG	gar-siR130	0.972	0.969	0.953		0.6	0.1	0.1
	GGATGACTCGTCAATGATCGT	gar-siR1300	0.972	0.969	0.953		1	4.6	0.1
	GGCAAACGAGGCCTGGAGCTT	gar-siR1301	0.972	0.969	0.953		0.1	0.6	0.1
	GGCACGTCTGCCTGGGTGTCA	gar-siR1302	0.972	0.969	0.953		0.4	0.1	0.1
	GGCAGTGGAAGGATAACAGGC	gar-siR1306	0.972	0.969	0.953		0.2	0.2	0.1
	AAAAGAACAGCAGTAGTGTTA	gar-siR1309	0.972	0.969	0.953		0.1	0.1	0.4
	AAGAAGACCCTGTTGAGCTTG	gar-siR1310	0.972	0.969	0.953		0.1	0.6	0.1
	GGCCTTAGGCGATTCGCTCGT	gar-siR1313	0.972	0.969	0.953		0.1	0.1	0.4
	GGCTTGATCCATTCGGAACCA	gar-siR1315	0.972	0.969	0.953		0.1	0.4	0.1
	GGGAATTACGCTCCAAGGAGG	gar-siR1318	0.972	0.969	0.953		1.2	0.1	0.8
	GGGCACGTCTGCCTGGGTGTC	gar-siR1320	0.972	0.969	0.953		0.2	0.1	0.4
	AAGAAGAGTTGGAAATACTGG	gar-siR1321	0.972	0.969	0.953		0.1	0.4	0.1
	GGGCACGTGTCGTAGGTGCAG	gar-siR1322	0.972	0.969	0.953		0.4	0.1	0.1
	GGGCGACGGGCGCGTGCGTCG	gar-siR1323	0.972	0.969	0.953		0.1	0.2	0.2
	GGTCGGCAATCGGGCGACGGG	gar-siR1324	0.972	0.969	0.953		0.2	0.8	0.1
	GTAGCTTCGCGCCACTGGCTT	gar-siR1325	0.972	0.969	0.953		0.1	1.3	0.9
	GTAGGTCACAGAGGAAGATAT	gar-siR1326	0.972	0.969	0.953		0.2	0.2	0.1
	GTAGGTGCAGCGACCGCGGCG	gar-siR1327	0.972	0.969	0.953		0.1	0.6	0.1
	GTATCTTGACCGTCGGTTTTG	gar-siR1329	0.972	0.969	0.953		0.2	1.3	0.6
	GTATTGTTCTACACCATTGCC	gar-siR1330	0.972	0.969	0.953		0.1	0.1	0.4
	GTCAGAATCCGGGCTAGAAGC	gar-siR1332	0.972	0.969	0.953		0.1	0.4	0.1
	GTCATATGCTTGTCTCAAAGA	gar-siR1334	0.972	0.969	0.953		0.6	0.1	0.2
	GTCCACTGAACCTTATCATTT	gar-siR1335	0.972	0.969	0.953		3.2	4.6	4
	GTCGCCCGATTGCCGACCCGC	gar-siR1336	0.972	0.969	0.953		0.1	0.8	0.1
	GTCGTACTCATAACCGCATCA	gar-siR1338	0.972	0.969	0.953		0.1	0.4	0.1
	GTCGTAGGTGCAGCGACCGCG	gar-siR1339	0.972	0.969	0.953		0.4	0.1	0.4
	GTGAGGCTGGATTCACAGAGC	gar-siR1340	0.972	0.969	0.953		0.1	0.1	0.4
	GTGAGGCTGGTTTCACAGAGC	gar-siR1341	0.972	0.969	0.953		0.1	0.8	0.1
	GTGATAATATCTCTGACGGCC	gar-siR1343	0.972	0.969	0.953		0.1	0.1	0.9
	AAGACCAGGTGATGATGACCA	gar-siR1344	0.972	0.969	0.953		0.1	0.2	0.6
	GTGATGGAACACGGGTTCGAC	gar-siR1345	0.972	0.969	0.953		0.1	0.4	0.1
	GTGCGAATCAACGGTTCCTCT	gar-siR1346	0.972	0.969	0.953		0.6	2.5	1.1
	GTGCTTGGTAGTAAGGGGTTT	gar-siR1347	0.972	0.969	0.953		0.8	0.4	0.4
	GTGGGTCTTAGAGCGGAGAGA	gar-siR1349	0.972	0.969	0.953		1	0.8	1.7
	AAGACCTTTTCTTGACCTTGT	gar-siR135	0.972	0.969	0.953		0.2	0.2	0.1
	GTGTTGAACAGAAAGCCAGAG	gar-siR1351	0.972	0.969	0.953		0.1	0.4	0.2
	GTTCAAGAAGAAGGCTGGCGA	gar-siR1352	0.972	0.969	0.953		0.2	0.1	0.2
	GTTCCAGTTCAGAGGCTCTCG	gar-siR1353	0.972	0.969	0.953		0.8	3.6	1.5
	GTTGAACAGAAAGCCAGAGAT	gar-siR1355	0.972	0.969	0.953		0.6	1.9	1.5
	GTTGATTCGCACAATTGGTCA	gar-siR1356	0.972	0.969	0.953		0.1	0.1	0.6
	GTTGTGATGACTATGCGAGCC	gar-siR1357	0.972	0.969	0.953		0.2	2.3	0.1
	TAAAAAAAGAAGCTCAGGTAG	gar-siR1358	0.972	0.969	0.953		0.2	0.2	0.4
	TAAAAAGATTCTCGGCATGGA	gar-siR1362	0.972	0.969	0.953		1	0.4	0.9
	TAAAACTGAAGACTTATTAAA	gar-siR1364	0.972	0.969	0.953		0.1	0.1	0.4
	TAAAAGTTCGTTAATTTAGTT	gar-siR1365	0.972	0.969	0.953		0.1	0.4	0.1
	TAAAATATGCTGATGGTCTCC	gar-siR1366	0.972	0.969	0.953		0.1	0.4	0.1
	TAAAATATTAATCTTCTTGAC	gar-siR1367	0.972	0.969	0.953		0.1	0.6	0.1
	TAAACGAAAGTGAAAAGTTGG	gar-siR1368	0.972	0.969	0.953		2	1.7	1.5
	AAGAGATTGAAGGTCCATCTA	gar-siR1369	0.972	0.969	0.953		0.1	0.8	0.4
	TAAACTCTGTTCCAGTTCAGA	gar-siR137	0.972	0.969	0.953		0.1	0.2	0.2
	TAAACTGTACTAATTGGCCCA	gar-siR1370	0.972	0.969	0.953		0.4	1.1	1.3
	TAAACTTGGAACGGACAAGCC	gar-siR1371	0.972	0.969	0.953		0.1	1.3	0.6
	TAAAGAGGTCGCAGGTTCGAT	gar-siR1373	0.972	0.969	0.953		0.1	0.1	0.6
	TAAAGGATCGATAAGCCACGC	gar-siR1374	0.972	0.969	0.953		0.1	0.4	0.2
	TAAAGTTGTTATCTGGGCGTT	gar-siR1375	0.972	0.969	0.953		0.1	0.1	0.4
	TAAATGATAAGGTTCAGTGGA	gar-siR1377	0.972	0.969	0.953		0.1	0.1	0.8
	AAGAGATTTGTTGTATTATTG	gar-siR1379	0.972	0.969	0.953		0.1	0.2	0.6
	TAAATTTAATATCGTGTGGAC	gar-siR1380	0.972	0.969	0.953		0.2	0.8	1.3
	TAACTCAACTCGACGCTTGGA	gar-siR1381	0.972	0.969	0.953		0.2	0.1	0.2
	TAAGAAAGGATTGCTTTGTCA	gar-siR1383	0.972	0.969	0.953		0.2	0.1	0.4
	AAGAGCACCGCACGTCGCATG	gar-siR1384	0.972	0.969	0.953		0.4	0.6	0.8
	TAAGATCAAATTCCTCCGAAA	gar-siR1385	0.972	0.969	0.953		0.1	0.1	0.4
	TAAGCAACAAGATCTCAAGGT	gar-siR1386	0.972	0.969	0.953		0.4	0.2	0.4
	TAAGCTAAGTCAGGTAACCCC	gar-siR1387	0.972	0.969	0.953		0.1	0.1	0.4
	TAAGCTACAGAAGGACATTGC	gar-siR1389	0.972	0.969	0.953		1.2	4.6	0.8
	TAAGTCAGAATCCGGGCTAGA	gar-siR1391	0.972	0.969	0.953		0.1	0.1	0.4
	TAAGTGGCAGAGTGGCCTTGC	gar-siR1393	0.972	0.969	0.953		0.1	0.4	0.4
	TAATATCGTGTGGACCATTGG	gar-siR1395	0.972	0.969	0.953		0.1	0.1	0.6
	TAATCCAGCGCACGGTAGCTT	gar-siR1397	0.972	0.969	0.953		0.2	2.9	0.4
	TAATTGCAATTTTGGTCCCTA	gar-siR1399	0.972	0.969	0.953		0.4	0.1	0.1
	AAGAGTGGGAAGTTATCGCTG	gar-siR14	0.972	0.969	0.953		0.4	0.1	0.1
	TAATTTACCGAACCTCGTTAA	gar-siR140	0.972	0.969	0.953		5.9	9.8	5.3
	TACAAAGACCGTCTCATTTCC	gar-siR1401	0.972	0.969	0.953		0.1	0.1	0.4
	TACAAGGTCAAGAAGATTAAT	gar-siR1405	0.972	0.969	0.953		0.2	1.7	0.2
	TACAATGTCGAGTTCCAAGTC	gar-siR1406	0.972	0.969	0.953		0.1	0.1	0.4
	TACACCAGAACCAGTTGCAGT	gar-siR1409	0.972	0.969	0.953		0.1	0.6	0.1
	TACAGAGGCAGAATATATGGC	gar-siR141	0.972	0.969	0.953		0.8	0.4	0.1
	TACAGTACCGGAAGATTTCAT	gar-siR1410	0.972	0.969	0.953		0.4	0.4	0.6
	AAGAGTTTTAACGAGGTTCGG	gar-siR1411	0.972	0.969	0.953		0.1	0.1	0.4
	TACATCATCCAGGACGATCAA	gar-siR1414	0.972	0.969	0.953		0.1	0.1	0.6
	TACATCATCTAGAACAAGCAA	gar-siR1422	0.972	0.969	0.953		1	0.4	0.2
	TACCAGAACCAAGCCAAACAA	gar-siR1423	0.972	0.969	0.953		0.1	0.1	0.4
	TACCAGAACCAAGTCAAGAAA	gar-siR1424	0.972	0.969	0.953		0.4	0.4	0.4
	TACCAGTGCCGGTGTCAGTGC	gar-siR1426	0.972	0.969	0.953		0.1	0.1	0.4
	TACCGAACCTCGTTAAAACTC	gar-siR1427	0.972	0.969	0.953		0.1	0.4	0.1
	TACCGAATTGGGCCCGTTGGC	gar-siR1428	0.972	0.969	0.953		1.4	1.9	2.3
	TACCGTGCGCTGGATTATGAC	gar-siR1429	0.972	0.969	0.953		0.2	0.1	0.2
	TACCTTAAAACACTTTTGACG	gar-siR1430	0.972	0.969	0.953		0.2	0.2	0.2
	TACGAGAAAGATTGAAGAAAG	gar-siR1433	0.972	0.969	0.953		0.1	0.2	0.2
	TACGAGAACTAGAGAGGCCTT	gar-siR1435	0.972	0.969	0.953		0.1	0.1	0.4
	TACGATGTTGGAAAGATTCAA	gar-siR1436	0.972	0.969	0.953		0.1	0.2	0.2
	TACGCTCCAAGGAGGCGCCCG	gar-siR1437	0.972	0.969	0.953		0.2	0.2	0.2
	TACGTACCTAGCCTGAAGAAA	gar-siR1438	0.972	0.969	0.953		0.4	0.2	0.1
	TACGTGAGCGAATCCTGTTTT	gar-siR1439	0.972	0.969	0.953		0.1	0.2	0.2
	TACTATAACACCAAATACTGG	gar-siR144	0.972	0.969	0.953		0.2	0.6	0.1
	TACTATCTCCACTTGAAGTGC	gar-siR1440	0.972	0.969	0.953		0.2	0.2	0.1
	TACTCAAGATCCCATAGATAT	gar-siR1443	0.972	0.969	0.953		0.2	0.2	0.1
	TACTCAGCGTACGGTTGTTTC	gar-siR1446	0.972	0.969	0.953		0.1	0.2	0.2
	AAGATGAACAAGTGGCAATGG	gar-siR1449	0.972	0.969	0.953		0.2	0.2	0.1
	TACTGCGGGTCGGCAATCGGG	gar-siR145	0.972	0.969	0.953		1	1	0.1
	TACTGGACTGGGTCTTACAAG	gar-siR1450	0.972	0.969	0.953		0.1	0.4	0.8
	TACTTTCACCTGAGGATGTGC	gar-siR1451	0.972	0.969	0.953		0.2	0.1	0.2
	TAGAACAAGCAAAAACTTCTT	gar-siR1452	0.972	0.969	0.953		0.1	0.2	0.2
	TAGAACCTGATCCTGATGATG	gar-siR1456	0.972	0.969	0.953		0.2	0.2	0.2
	TAGAAGCCTAAGGACACTTGA	gar-siR1458	0.972	0.969	0.953		0.2	0.4	0.6
	AAGATGCGCTGCAACTTTTCA	gar-siR1459	0.972	0.969	0.953		0.1	0.1	0.6
	TAGAAGCGACGCACGCGCCCG	gar-siR1462	0.972	0.969	0.953		0.4	0.6	0.1
	TAGAAGCTCCAGGCCTCGTTT	gar-siR1463	0.972	0.969	0.953		0.1	0.4	0.2
	TAGAAGGGGAATGGAAACTTA	gar-siR1465	0.972	0.969	0.953		0.6	0.1	0.2
	TAGAATTAGGCAAACTCTCTA	gar-siR1466	0.972	0.969	0.953		0.1	0.2	0.2
	TAGACAAGGAAGGAGAAGAAG	gar-siR1467	0.972	0.969	0.953		0.2	0.4	0.1
	TAGACTCTCATCTGTTGGTTC	gar-siR1468	0.972	0.969	0.953		0.8	0.2	0.1
	TAGAGACGGCGGGTCGTGCCA	gar-siR1469	0.972	0.969	0.953		0.1	0.1	0.6
	AAGATGTCGTGTCCTAACTTA	gar-siR147	0.972	0.969	0.953		0.1	0.1	0.6
	TAGAGGCGTTCAGTCATAATC	gar-siR1470	0.972	0.969	0.953		0.1	0.2	0.6
	TAGATTGCTCAAGCTGATTAT	gar-siR1471	0.972	0.969	0.953		0.2	0.2	0.1
	TAGCAAGAAAGATGTTCGCTA	gar-siR1472	0.972	0.969	0.953		0.2	0.2	0.1
	TAGCACCACATGTTTGAGTTT	gar-siR1474	0.972	0.969	0.953		0.1	0.4	0.4
	TAGCTTCGCGCCACTGGCTTT	gar-siR1475	0.972	0.969	0.953		0.4	0.1	0.1
	TAGCTTTATCGAATTTGGGGA	gar-siR1477	0.972	0.969	0.953		1	0.6	0.1
	TAGGAACCACGAAGCACAAGC	gar-siR1479	0.972	0.969	0.953		0.6	0.8	0.2
	TAGGACATTCAAGTTGGCATT	gar-siR148	0.972	0.969	0.953		0.4	0.1	0.1
	TAGGAGTTGTACCAAGGGGCA	gar-siR1481	0.972	0.969	0.953		0.2	0.1	0.2
	TAGGATACTCGGCTCTCACCC	gar-siR1487	0.972	0.969	0.953		0.8	0.2	0.1
	TAGGATGATCTTCGAAAGGTT	gar-siR1488	0.972	0.969	0.953		0.2	0.2	0.1
	TAGGATGCATGTCAAGTTCTT	gar-siR149	0.972	0.969	0.953		0.1	0.4	0.1
	TAGGATTTTTGGGATGACTGC	gar-siR1491	0.972	0.969	0.953		0.1	0.4	0.1
	AAGATTGGTAGCTAAAGGCTA	gar-siR1493	0.972	0.969	0.953		0.6	0.2	0.1
	TAGGCATCGAGAGACAAGGGC	gar-siR1494	0.972	0.969	0.953		0.2	0.2	0.1
	TAGGCCTAACCATTTCTCATT	gar-siR1495	0.972	0.969	0.953		0.4	0.2	0.6
	TAGGGAAGGGTTGATGTTCGT	gar-siR1500	0.972	0.969	0.953		2.8	3.8	2.1
	TAGGGACCAAAATTGCAATTA	gar-siR1502	0.972	0.969	0.953		0.8	0.6	0.6
	TAGGTGCATTATTTTGGCTCA	gar-siR1509	0.972	0.969	0.953		1	0.1	0.1
	AAAAGAAGCTCAGGTAGGATA	gar-siR151	0.972	0.969	0.953		0.8	0.1	0.2
	AAGATTGGTGGCGACTCCCAT	gar-siR1510	0.972	0.969	0.953		0.2	0.8	0.1
	TAGGTGCATTGGTTTGGCTCA	gar-siR1511	0.972	0.969	0.953		0.2	0.1	0.2
	TAGTAAGCTAAGTCAGGTAAC	gar-siR1513	0.972	0.969	0.953		4.1	0.8	0.1
	TAGTAGAGATGATGATAATAA	gar-siR1514	0.972	0.969	0.953		0.1	0.2	0.2
	TAGTAGTGGTTGGGTATTGTT	gar-siR1516	0.972	0.969	0.953		0.4	0.1	0.1
	TAGTCATATGCTTGTCTCAAA	gar-siR1517	0.972	0.969	0.953		1.2	0.2	0.1
	TAGTGACTAATCTATCGATCT	gar-siR1518	0.972	0.969	0.953		0.6	0.1	0.1
	TAGTGGTTGGGTATTGTTCTA	gar-siR152	0.972	0.969	0.953		0.2	0.4	0.4
	TATAAAATATTAATCTTCTTG	gar-siR1520	0.972	0.969	0.953		0.2	0.2	0.1
	TATACATGTGTAAGTGCATCA	gar-siR1521	0.972	0.969	0.953		0.4	0.2	0.1
	AAGATTTGAGAAAGAAGTTGT	gar-siR1525	0.972	0.969	0.953		1.2	0.1	0.1
	TATCAATCTTTCCCATAACTT	gar-siR1526	0.972	0.969	0.953		0.8	3.6	0.1
	TATCAGGACACCAGAGACGGT	gar-siR1527	0.972	0.969	0.953		0.1	0.4	0.2
	TATCATACTCATCTGAACTTA	gar-siR1529	0.972	0.969	0.953		3.9	0.4	0.1
	TATCATTCAAAAGACTTCACA	gar-siR1530	0.972	0.969	0.953		0.1	0.4	0.1
	TATCCCAAATTCGTTCAAATC	gar-siR1533	0.972	0.992	0.953		1	3.4	0.4
	AAGATTTGGAGAAGGTTTCTT	gar-siR1535	0.972	0.969	0.953		0.2	0.1	0.2
	TATCGAACCTCGGCCCGGCAA	gar-siR1536	0.972	0.969	0.953		0.4	0.1	0.1
	TATCGAATTTGGGGAGTTGAA	gar-siR1538	0.972	0.969	0.953		0.4	0.2	0.1
	TATCGTGTGGACCATTGGCCC	gar-siR1540	0.972	0.969	0.953		1.2	3.3	0.4
	TATCTTGACCGTCGGTTTTGG	gar-siR1542	0.972	0.969	0.953		0.6	0.1	0.1
	TATCTTGTCCGTCGGTTTTGG	gar-siR1543	0.972	0.969	0.953		0.2	0.4	0.9
	TATCTTTAGAATTGCATATAT	gar-siR1544	0.972	0.969	0.953		0.2	1.1	0.1
	TATGACTACTGGCAGGATCAA	gar-siR1545	0.972	0.969	0.953		0.1	0.2	0.2
	TATGACTGAACGCCTCTAAGT	gar-siR1546	0.972	0.969	0.953		0.2	0.2	0.1
	TATGGAATGAAAATCAAGCAA	gar-siR1547	0.972	0.969	0.953		0.2	0.2	0.1
	TATGGGAGAAGGTGGATTTGA	gar-siR155	0.972	0.969	0.953		1.4	0.4	0.1
	TATTAATCTTCTTGACCTTGT	gar-siR1552	0.972	0.969	0.953		0.6	0.4	0.1
	TATTATAGGATGATCTTCGAA	gar-siR1555	0.972	0.969	0.953		0.1	1.1	0.6
	TATTATTGGATGATTTATGGG	gar-siR1556	0.972	0.969	0.953		0.2	0.2	0.1
	TATTCAAGGGAACCAACAGAT	gar-siR1558	0.972	0.969	0.953		0.1	0.4	0.1
	TATTCATAGATACGGTTGAAC	gar-siR1559	0.972	0.969	0.953		1	0.1	0.1
	AAGCAAATGTTCGTCTCTTGT	gar-siR156	0.972	0.969	0.953		0.2	0.2	0.1
	TATTCATCTCGATCACGGTAA	gar-siR1561	0.972	0.969	0.953		0.1	0.4	0.2
	TATTGTCACCACTCGGAGTTT	gar-siR1563	0.972	0.969	0.953		0.1	0.2	0.2
	TATTGTTCTACACCATTGCCA	gar-siR1566	0.972	0.969	0.953		0.2	0.2	0.1
	TATTTGGTGTTATAGTAGTGG	gar-siR1567	0.972	0.969	0.953		0.6	0.1	0.1
	TATTTGTATCGGACATTGGTG	gar-siR1568	0.972	0.969	0.953		0.1	0.2	0.2
	TATTTTTGAGAGTAGGGTTTA	gar-siR1569	0.972	0.969	0.953		0.2	0.2	0.2
	AAGCAAGGATTGTTGAAAGGT	gar-siR157	0.972	0.969	0.953		0.2	0.2	0.1
	TCAAACGAGCTTGCAAGACTT	gar-siR1573	0.972	0.969	0.953		0.4	0.1	0.1
	TCAAAGAAGTCATCCACATCG	gar-siR1574	0.972	0.969	0.953		0.2	0.2	0.1
	TCAAAGATTAAGCCATGCATG	gar-siR1575	0.972	0.969	0.953		0.2	0.2	0.1
	TCAAAGGCGGTCTCAAATCTC	gar-siR1579	0.972	0.969	0.953		0.2	0.8	0.2
	AAGCAGACCACGATGGATCCA	gar-siR1580	0.972	0.969	0.953		0.6	0.1	0.1
	TCAAAGTTGGCATTAAAGTTG	gar-siR1581	0.972	0.969	0.953		0.1	0.2	0.2
	TCAACAGAGATTGGTGGAGAA	gar-siR1583	0.972	0.969	0.953		0.1	0.2	0.6
	TCAAGAAAAGGTCTTACAAGG	gar-siR1584	0.972	0.969	0.953		1.8	0.4	0.1
	TCAAGAAGATGTAGCAGGTAT	gar-siR1586	0.972	0.969	0.953		0.1	0.2	0.2
	TCAAGAAGATTAATATTTTAT	gar-siR1587	0.972	0.969	0.953		0.1	0.2	0.6
	TCAAGACCAGAGAACTGCCCA	gar-siR1588	0.972	0.969	0.953		0.1	0.1	0.8
	TCAAGAGACAAAATGCATAGG	gar-siR1589	0.972	0.969	0.953		0.1	0.2	0.2
	AAGCCCCTGCAACTGTCGCAA	gar-siR159	0.972	0.969	0.953		0.1	0.2	0.2
	TCAAGAGCTAAAGGGAGACCA	gar-siR1591	0.972	0.969	0.953		1	0.1	0.1
	TCAAGCTTGACTCCGGTGACG	gar-siR1592	0.972	0.969	0.953		0.8	0.1	0.2
	TCAAGGCTGAATTTGGGGAAA	gar-siR1595	0.972	0.969	0.953		0.1	0.1	0.4
	TCAAGTATTAGTAGGTAGCTC	gar-siR1596	0.972	0.969	0.953		1.4	0.2	0.1
	AAGCCTGAATCAAACCACTGC	gar-siR1599	0.972	0.969	0.953		0.2	0.1	0.2
	TCAAGTCGTGAGCAGAAACAG	gar-siR16	0.972	0.969	0.953		2.4	0.6	0.1
	TCAAGTGTCCTTAGGCTTCTA	gar-siR160	0.972	0.969	0.953		0.2	0.2	0.1
	TCAATATCGTCACACCGGAAG	gar-siR1600	0.972	0.969	0.953		0.1	0.2	0.2
	TCAATCTCTAGGCATACATGT	gar-siR1601	0.972	0.969	0.953		0.4	0.6	0.1
	TCAATGATCGTATAGAGACGG	gar-siR1602	0.972	0.969	0.953		0.2	0.1	0.2
	TCAATGGCTTGAGTTACGGTT	gar-siR1603	0.972	0.969	0.953		1	0.2	0.2
	AAGCGACGCACGCGCCCGTCG	gar-siR1604	0.972	0.969	0.953		0.8	0.8	0.2
	TCACAGAGCAGCGAACACCTC	gar-siR1605	0.972	0.969	0.953		0.2	0.2	0.1
	TCACAGAGCAGCGAAGACCTC	gar-siR1607	0.972	0.969	0.953		0.4	1.3	0.1
	TCACAGAGCAGCGATAACTTC	gar-siR1609	0.972	0.969	0.953		0.2	0.2	0.1
	TCACATGATTGAGAGCACCAC	gar-siR161	0.972	0.969	0.953		1	0.2	0.1
	AAAAGAGACGAGGTGGCTTTT	gar-siR1612	0.972	0.969	0.953		0.2	0.4	0.1
	TCACCTGAGGATGTGCAGAAG	gar-siR1613	0.972	0.969	0.953		0.2	0.4	0.1
	TCACTGTTTCATACAATCCTT	gar-siR1614	0.972	0.969	0.953		0.2	0.2	0.1
	TCAGAGGCTCTCGAATGGCAG	gar-siR1616	0.972	0.969	0.953		0.2	0.1	0.2
	TCAGATGATGAGACTACAATT	gar-siR1617	0.972	0.969	0.953		0.2	0.6	0.1
	AAGCGCGATGACCAATTGTGC	gar-siR162	0.972	0.992	0.953		2	0.8	0.8
	TCAGATGTGTGGGGGCCTTCC	gar-siR1620	0.972	0.969	0.953		0.2	0.1	0.2
	TCAGCATCGAGGGATCTTAAA	gar-siR1621	0.972	0.969	0.953		0.4	0.1	0.4
	TCAGGAGCTGATATGCGGTTT	gar-siR1623	0.972	0.969	0.953		0.1	0.1	0.4
	TCAGGAGGGATAGACAAGGAA	gar-siR1626	0.972	0.969	0.953		0.1	0.1	0.4
	TCAGGATGTTAATCAAGTTCA	gar-siR1627	0.972	0.969	0.953		0.1	0.1	1.1
	TCAGGGACTCGATTCGGTCAT	gar-siR1628	0.972	0.969	0.953		0.2	0.1	0.2
	TCAGTCATAATCCAGCGCACG	gar-siR1630	0.972	0.969	0.953		0.4	0.2	0.2
	TCATAGCGCAGAGGCTCTTAA	gar-siR1631	0.972	0.969	0.953		3.5	4.8	1.9
	TCATATGCTTGTCTCAAAGAT	gar-siR1633	0.972	0.969	0.953		0.1	0.4	0.1
	TCATCACCAAGGAGAAGAACG	gar-siR1634	0.972	0.969	0.953		0.2	0.4	0.1
	TCATCATATCTGCAGGATTAT	gar-siR1635	0.972	0.969	0.953		0.6	1.1	0.1
	TCATCGCGCTTGGTTGAAAAG	gar-siR1636	0.972	0.969	0.953		0.1	0.1	0.4
	TCATCTGTTGGTTCCCTTGAA	gar-siR1637	0.972	0.969	0.953		0.2	0.2	0.6
	TCATGACCGTTGTCCACTACC	gar-siR1638	0.972	0.969	0.953		0.1	0.1	0.4
	TCATTCGAGTAAAGGCTGACT	gar-siR1639	0.972	0.969	0.953		0.6	0.1	0.1
	TCATTGTAAACAAGCTGAGCA	gar-siR164	0.972	0.969	0.953		0.1	0.2	0.2
	TCATTTAAGGTCTGAGGTCGA	gar-siR1640	0.972	0.969	0.953		0.1	0.4	0.4
	TCCAAACGTAGAGCACGAAGT	gar-siR1644	0.972	0.969	0.953		0.6	0.6	0.1
	TCCAAAGGGATCGCATTGTTT	gar-siR1645	0.972	0.969	0.953		0.2	0.2	0.1
	AAGCTACCGTGCGCTGGATTA	gar-siR1646	0.972	0.969	0.953		1	0.8	0.2
	TCCAAGAACTTGACATGCATC	gar-siR1647	0.972	0.969	0.953		0.2	0.8	0.2
	TCCAAGCCGAGAGTTGAGCCA	gar-siR1648	0.972	0.969	0.953		0.4	0.1	0.2
	TCCAAGCGTCGAGTTGAGTTA	gar-siR165	0.972	0.969	0.953		0.4	0.1	0.2
	TCCAAGGAGGCGCCCGCGACT	gar-siR1651	0.972	0.969	0.953		0.2	0.2	0.2
	TCCAAGTTGGCATTTAAAACC	gar-siR1652	0.972	0.969	0.953		0.4	0.1	0.1
	TCCACACGGGTAGACACACGA	gar-siR1654	0.972	0.969	0.953		1.2	2.5	0.2
	AAGCTCAACAGGGTCTTCTTT	gar-siR1659	0.972	0.969	0.953		0.2	0.1	0.2
	TCCACATTGGAGAAATCAAAG	gar-siR166	0.972	0.969	0.953		0.2	0.2	0.1
	TCCACATTTAGGCTCGGCATC	gar-siR1660	0.972	0.969	0.953		0.8	0.2	0.2
	TCCACCTTGAAGATTTGATTA	gar-siR1661	0.972	0.969	0.953		0.6	0.1	0.1
	TCCACTGAACCTTATCATTTA	gar-siR1664	0.972	0.969	0.953		0.4	0.6	0.1
	TCCAGATATAGGCGAAATTCA	gar-siR1665	0.972	0.969	0.953		0.6	0.2	0.1
	TCCAGCGCACGGTAGCTTCGC	gar-siR1666	0.972	0.969	0.953		3.5	0.6	0.1
	TCCAGTATTTCCAACTCTTCT	gar-siR1667	0.972	0.969	0.953		0.1	0.4	0.2
	TCCAGTTCAGAGGCTCTCGAA	gar-siR1669	0.972	0.969	0.953		0.2	0.2	0.2
	TCCCAAGCCTTCTCCGGTTCC	gar-siR167	0.972	0.969	0.953		0.4	0.1	0.1
	TCCCAGGATCGAGGAAAACCA	gar-siR1670	0.972	0.969	0.953		0.4	0.1	0.1
	TCCCATAACTCAACTCGACGC	gar-siR1673	0.972	0.969	0.953		0.6	0.1	0.1
	TCCCCAAATTCGATAAAGCTA	gar-siR1675	0.972	0.969	0.953		0.1	0.1	0.6
	TCCCGAACAGTGAAGTGTCGC	gar-siR1679	0.972	0.992	0.953		1	0.2	0.4
	TCCCGGGACGGTCAATCGTGC	gar-siR168	0.972	0.969	0.953		0.2	0.2	0.1
	AAGGAACAATGAAACGAGGGC	gar-siR1680	0.972	0.969	0.953		0.2	0.2	0.1
	TCCGAAAGCACGAACGAGCAC	gar-siR1681	0.972	0.969	0.953		0.4	0.1	0.1
	TCCGAGCAAGAATTACAGTTA	gar-siR1683	0.972	0.969	0.953		0.2	0.4	0.1
	TCCGAGTGGTGACAATGATTT	gar-siR1685	0.972	0.969	0.953		0.4	0.2	0.1
	TCCGCCGCGGTCGCTGCACCT	gar-siR1686	0.972	0.969	0.953		1	1	0.6
	AAGGAACCCCTTTGCATTTTT	gar-siR1687	0.972	0.969	0.953		0.2	0.4	0.2
	TCCGGCCAAGGATCATCACCA	gar-siR169	0.972	0.969	0.953		0.8	3.8	0.2
	TCCGTTCCAAGTTTAGAGTGA	gar-siR1691	0.972	0.969	0.953		0.4	0.4	0.1
	TCCTAATCAAATCTTCAAGGT	gar-siR1692	0.972	0.969	0.953		0.1	0.1	0.6
	TCCTACCTGAGCTTCTTTTTT	gar-siR1693	0.972	0.969	0.953		0.4	0.1	0.1
	AAGGAATGGTAGGGAAGGGTT	gar-siR1696	0.972	0.969	0.953		0.1	0.2	0.2
	TCCTGCAGATATGATGACCAA	gar-siR17	0.972	0.969	0.953		0.2	0.2	0.2
	TCCTGGCAGTGGAAGGATAAC	gar-siR1701	0.972	0.969	0.953		0.1	0.6	1.1
	TCCTGGGAGAATAAAAGTGTT	gar-siR1704	0.972	0.969	0.953		0.2	1	0.8
	TCCTTCTGTAGCTTACGGATA	gar-siR1708	0.972	0.969	0.953		0.1	0.6	1.3
	TCCTTGGAGCGTAATTCCCAC	gar-siR1709	0.972	0.969	0.953		0.4	0.1	0.4
	TCCTTTGGCAGTAAGAACATT	gar-siR1710	0.972	0.969	0.953		1	0.1	0.2
	TCGAACCTTGAGATCTTGTTG	gar-siR1711	0.972	0.969	0.953		0.6	0.2	0.2
	TCGAAGCGACAAAGGGCTGAA	gar-siR1715	0.972	0.969	0.953		0.4	0.1	0.1
	TCGAAGGGAAATGAGACGGTC	gar-siR1716	0.972	0.969	0.953		1.2	0.2	0.2
	TCGAATGGCAGTTGTGATGAC	gar-siR1718	0.972	0.969	0.953		0.6	0.1	0.1
	TCGAATTGTCGAGTACCGGTT	gar-siR1719	0.972	0.969	0.953		0.2	0.8	0.1
	TCGACAGGGAGAATGATATTC	gar-siR1721	0.972	0.969	0.953		0.8	0.1	0.2
	TCGACGTCGCGGAGGAATGCT	gar-siR1724	0.972	0.969	0.953		0.2	0.2	0.1
	TCGAGAGCCTCTGAACTGGAA	gar-siR1725	0.972	0.969	0.953		0.1	0.4	0.1
	TCGAGGACTCGAATTTAGGCC	gar-siR1727	0.972	0.969	0.953		0.1	0.2	0.8
	TCGAGTCCCTGAATCGCCGGA	gar-siR1728	0.972	0.969	0.953		0.6	0.1	0.1
	TCGAGTCTATGGCATGTATAG	gar-siR1729	0.972	0.969	0.953		1	4	0.2
	TCGATGAAGAAAATGATGGCT	gar-siR1730	0.972	0.969	0.953		0.1	0.2	0.2
	AAGGAGAAGAAGAGATGGGTG	gar-siR1731	0.972	0.969	0.953		0.4	0.1	0.1
	TCGCATAGTCATCACAACTGC	gar-siR1734	0.972	0.969	0.953		0.1	0.1	0.9
	TCGCCCGATTGCCGACCCGCA	gar-siR1735	0.972	0.969	0.953		1	0.6	0.1
	TCGCCTAAGGCCGCACGGATT	gar-siR1737	0.972	0.969	0.953		0.2	0.2	0.1
	TCGCGCTTGGTTGAAAAGCCA	gar-siR1738	0.972	0.969	0.953		0.4	0.2	0.1
	TCGCGGAGGAATGCTACCTGG	gar-siR1739	0.972	0.969	0.953		0.4	0.4	0.2
	TCGCGGGCGCCTCCTTGGAGC	gar-siR174	0.972	0.969	0.953		3.3	1.5	2.3
	TCGCTAGAAAGGTCAAGGGCA	gar-siR1740	0.972	0.969	0.953		0.1	0.2	0.4
	TCGCTGAGTTGGATCCATCGT	gar-siR1741	0.972	0.969	0.953		0.6	0.2	0.2
	AAGGAGAAGATAGGAATTCCA	gar-siR1742	0.972	0.969	0.953		0.4	0.1	0.1
	TCGCTGCACCTACGACACGTG	gar-siR1745	0.972	0.969	0.953		0.1	0.4	0.1
	TCGCTGCTCTGTGAATCCAGC	gar-siR1747	0.972	0.969	0.953		0.4	0.2	0.1
	TCGCTTCTAGCCCGGATTCTG	gar-siR1749	0.972	0.969	0.953		0.2	0.4	0.1
	TCGGAACCACCATGGCTCAAT	gar-siR175	0.972	0.969	0.953		0.8	3.8	0.2
	TCGGAATTTGAAGCTAGAGGT	gar-siR1751	0.972	0.969	0.953		0.6	0.1	0.2
	TCGGACATTGGTGGGGGATAG	gar-siR1752	0.972	0.969	0.953		0.1	0.2	0.4
	TCGGAGGCGGCAGGATTCAGG	gar-siR1753	0.972	0.969	0.953		1	0.2	0.1
	TCGGAGTTTGAAGGTGGCCTC	gar-siR1754	0.972	0.969	0.953		3.9	0.4	0.4
	AAGGAGGATGATAGCATTTAT	gar-siR1757	0.972	0.969	0.953		0.4	0.4	0.2
	TCGGCATCTTCTCAGCAACTG	gar-siR1759	0.972	0.969	0.953		0.4	0.2	0.2
	TCGGCTAATATCGTTATGGGC	gar-siR1761	0.972	0.969	0.953		0.1	0.6	0.8
	TCGGGGTTGGTTTGGATATGG	gar-siR1763	0.972	0.969	0.953		0.8	1	0.1
	TCGGTAGTGGACAACGGTCAT	gar-siR1764	0.972	0.969	0.953		0.2	0.4	0.6
	TCGGTGGGAATTACGCTCCAA	gar-siR1765	0.972	0.969	0.953		0.8	0.2	0.1
	TCGGTGTGGCCTCGTCGGTGC	gar-siR1767	0.972	0.969	0.953		0.6	0.1	0.1
	TCGTAATATTGAGACACCAAC	gar-siR1768	0.972	0.969	0.953		0.2	0.2	0.1
	TCGTAGGTGCAGCGACCGCGG	gar-siR1769	0.972	0.969	0.953		0.1	0.1	0.4
	TCGTATAGAGACGGCGGGTCG	gar-siR177	0.972	0.969	0.953		0.2	0.2	0.1
	TCGTCAGCATATCGTCGCAAA	gar-siR1775	0.972	0.969	0.953		0.6	1.3	0.1
	TCGTGCCGAGTTCTGAGGGAA	gar-siR1777	0.972	0.969	0.953		3	2.7	1.3
	TCGTTAACCATCATCGTCATC	gar-siR1778	0.972	0.969	0.953		0.4	0.1	0.1
	TCGTTTCGCTGAGTTGGATCC	gar-siR1779	0.972	0.969	0.953		0.2	0.2	0.6
	TCTAAAAGATGATAGCGTCAG	gar-siR178	0.972	0.969	0.953		0.2	0.1	0.2
	AAGGATAACAGGCTTGATCCA	gar-siR1781	0.972	0.969	0.953		0.1	0.2	0.2
	TCTAAACTCTGTTCCAGTTCA	gar-siR1784	0.972	0.969	0.953		0.2	0.1	0.2
	TCTAAACTTGGAACGGACAAG	gar-siR1788	0.972	0.969	0.953		0.4	0.1	0.1
	TCTAAGTCAGAATCCGGGCTA	gar-siR1789	0.972	0.969	0.953		0.2	0.4	0.1
	TCTAATGAGCTTGGATCTGAA	gar-siR179	0.972	0.969	0.953		0.1	0.1	0.8
	TCTAGAACAAGCAAAAACTTC	gar-siR1794	0.972	0.969	0.953		3.5	1.7	0.2
	TCTAGCCCGGATTCTGACTTA	gar-siR1796	0.972	0.969	0.953		1	0.2	0.2
	TCTAGGAACCACGAAGCACAA	gar-siR1797	0.972	0.969	0.953		0.4	0.6	0.1
	TCTAGGGAAAGACAAGCTTGG	gar-siR1800	0.972	0.969	0.953		0.4	0.2	0.1
	TCTATTAACTCGATTGTCATT	gar-siR1803	0.972	0.969	0.953		0.8	0.2	0.1
	TCTCAAAGATTAAGCCATGCA	gar-siR1804	0.972	0.969	0.953		0.6	0.1	0.4
	TCTCACTTGTTCTTTGGCATT	gar-siR1806	0.972	0.969	0.953		0.6	0.1	0.4
	TCTCCAATGTGGATACCCGGA	gar-siR1807	0.972	0.969	0.953		0.1	0.1	0.6
	TCTCCCTCTTGAAGACTGTTT	gar-siR1808	0.972	0.969	0.953		0.2	0.1	0.4
	TCTCCTAGCAAGAAAGATGTT	gar-siR1809	0.972	0.969	0.953		0.1	0.1	0.4
	TCTCGAAACTTAGACATTCAA	gar-siR1810	0.972	0.969	0.953		1.4	1	0.9
	TCTCGGCATGGAAATATGGAG	gar-siR1811	0.972	0.969	0.953		0.1	0.1	0.4
	TCTCGTGGGTCTTAGAGCGGA	gar-siR1812	0.972	0.969	0.953		0.8	1.3	0.1
	TCTCTATTTATACTTGAGCTC	gar-siR1813	0.972	0.969	0.953		0.2	0.1	0.2
	TCTCTTGACACGGACGATGCT	gar-siR1814	0.972	0.969	0.953		0.4	0.2	0.8
	TCTCTTGAGAATTAGGCAACA	gar-siR1818	0.972	0.969	0.953		0.8	0.1	0.1
	TCTGAAAGAAGACGTTTCTGT	gar-siR182	0.972	0.969	0.953		1.2	0.4	0.6
	TCTGAACTGGAACAGAGTTTA	gar-siR1820	0.972	0.969	0.953		0.1	0.2	0.2
	TCTGACAAGTCATTACTCAAT	gar-siR1821	0.98	0.969	0.953		1.4	1.7	0.2
	TCTGAGTGAACATATTCCAAA	gar-siR1822	0.972	0.969	0.953		0.1	0.1	0.9
	TCTGATAAGAATGACTGGAAC	gar-siR1824	0.972	0.969	0.953		0.2	3.4	0.2
	TCTGATAGTTCTAGATGATGT	gar-siR1825	0.972	0.969	0.953		0.8	0.2	0.2
	TCTGGAGAGACTGCATTTCTT	gar-siR1826	0.972	0.969	0.953		0.1	1.1	0.2
	AAGGATTGTATGAAACAGTGA	gar-siR1827	0.972	0.969	0.953		0.2	0.2	0.4
	TCTGGCTTAGGTACGCAACAC	gar-siR1829	0.972	0.969	0.953		0.1	0.1	0.4
	TCTGGTAATGGAATTTGCATC	gar-siR183	0.972	0.969	0.953		0.6	0.2	0.4
	TCTGTATCGAACTTTAGTCGG	gar-siR1830	0.972	0.969	0.953		1.2	1	0.2
	TCTGTTCCAGTTCAGAGGCTC	gar-siR1831	0.972	0.969	0.953		0.1	0.4	0.1
	TCTTAAGCAAAGTTGGACAAG	gar-siR1832	0.972	0.969	0.953		5.7	2.9	3.4
	AAGGCACTGTTGGGATGTCGA	gar-siR1834	0.972	0.969	0.953		0.1	0.2	0.2
	TCTTACAAGGTCAAGAAAAGG	gar-siR1836	0.972	0.969	0.953		0.1	0.8	0.1
	TCTTACAAGGTCAAGAAGATT	gar-siR1837	0.972	0.969	0.953		0.1	0.1	0.6
	TCTTACATGCTCCGAGACTCA	gar-siR1838	0.972	0.969	0.953		0.2	0.1	0.2
	TCTTATGATGGCTACAATTCC	gar-siR184	0.972	0.969	0.953		1.2	0.6	0.4
	TCTTCATCATCATTCCACTCA	gar-siR1840	0.972	0.969	0.953		0.2	0.4	0.4
	TCTTCCCTCAGAACTCGGCAC	gar-siR1841	0.972	0.969	0.953		0.2	0.4	0.1
	TCTTGAACTCTAGGATGCATG	gar-siR1843	0.972	0.969	0.953		0.4	0.1	0.1
	TCTTGACATACTTGTAGAAAT	gar-siR1844	0.972	0.969	0.953		0.4	0.2	0.8
	TCTTGACCTTGCAAGACTTTT	gar-siR1845	0.972	0.969	0.953		1.2	1.7	0.2
	TCTTGACTTGGTTCTGGTATC	gar-siR1846	0.972	0.969	0.953		0.2	0.1	0.2
	TCTTGATAAGGATGATGTCTC	gar-siR1847	0.972	0.969	0.953		0.4	1.1	0.1
	AAGGCTCTGCCCGTTGCTCGC	gar-siR1851	0.972	0.969	0.953		0.2	0.1	0.2
	TCTTGCCTTGTAGCGAACATC	gar-siR1852	0.972	0.969	0.953		0.4	4.8	0.8
	TCTTGCGGTGAAAGTATCTTG	gar-siR1854	0.972	0.969	0.953		0.1	0.1	0.4
	TCTTGTCTACCAGAAGCCTAT	gar-siR1856	0.972	0.969	0.953		0.4	0.1	0.1
	TGAAAAAATGCAAAGGGGTTC	gar-siR1857	0.972	0.969	0.953		0.4	0.1	0.4
	AAGGGAAATGAGACGGTCTTT	gar-siR1859	0.972	0.969	0.953		0.1	0.2	0.2
	TGAAACTTAGTGCTCAATTAT	gar-siR186	0.972	0.969	0.953		1.8	0.2	0.4
	TGAACAGAAAGCCAGAGATAT	gar-siR1860	0.972	0.969	0.953		0.1	0.6	1.5
	TGAACGAATTTGGGATACCAG	gar-siR1861	0.972	0.969	0.953		0.1	0.2	0.2
	TGAACGCCTCTAAGTCAGAAT	gar-siR1864	0.972	0.969	0.953		0.1	0.4	0.2
	AAGGGATACAGATGACGTGAC	gar-siR1865	0.972	0.969	0.953		1.8	0.8	0.4
	TGAACTGGAACAGAGTTTAGA	gar-siR1867	0.972	0.969	0.953		0.8	0.4	0.4
	TGAAGAATGAGCAGTAGGATT	gar-siR1868	0.972	0.969	0.953		0.1	0.1	0.9
	TGAAGAGATTGAAGGTCCATC	gar-siR1869	0.972	0.969	0.953		0.2	0.2	0.1
	TGAAGATTTGATTAGGATAAT	gar-siR1870	0.972	0.969	0.953		0.6	0.6	0.1
	TGAAGTGCAACAAATGGGGAA	gar-siR1871	0.972	0.969	0.953		0.8	0.1	0.1
	TGAATAACCCGGAAGCTCTGA	gar-siR1872	0.972	0.969	0.953		0.2	0.2	0.1
	TGAATACCAAAGATGCGCTGC	gar-siR1875	0.972	0.969	0.953		0.4	0.6	0.4
	TGAATACTAAACTCCCAACGG	gar-siR1876	0.972	0.969	0.953		0.2	0.2	0.1
	TGAATAGCACCGGCACTGACA	gar-siR1877	0.972	0.969	0.953		1.6	2.5	1.1
	TGAATCAAACCACTGCAGAAC	gar-siR1880	0.972	0.969	0.953		0.2	0.6	0.1
	TGAATGAGGCTCAATGTTTAG	gar-siR1883	0.972	0.969	0.953		0.8	0.4	0.8
	TGAATGATAAGAAGTTTTTGC	gar-siR1885	0.972	0.969	0.953		0.1	0.1	0.4
	TGAATGGAGTGAGTACAAATG	gar-siR1887	0.972	0.969	0.953		2	0.8	0.6
	AAGGGATTTACAAGATATTGC	gar-siR1888	0.972	0.969	0.953		0.1	0.2	0.2
	TGAATTGGAGACTATTATGAA	gar-siR1889	0.972	0.969	0.953		0.4	0.1	0.1
	TGAATTTCGCCTATATCTGGA	gar-siR1890	0.972	0.969	0.953		0.1	0.8	1.1
	TGACCAATTGTGCGAATCAAC	gar-siR1892	0.972	0.969	0.953		0.2	0.1	0.2
	TGACCTTGTAAGACCCAGTCC	gar-siR1894	0.972	0.969	0.953		0.4	0.1	0.1
	TGACGCAGCACTTCTAGAGGA	gar-siR1895	0.972	0.969	0.953		0.1	0.6	0.1
	TGACGTGTATATCTCCACAAC	gar-siR1896	0.972	0.969	0.953		0.2	0.1	0.2
	TGACTGAACGCCTCTAAGTCA	gar-siR1899	0.972	0.969	0.953		0.1	0.4	0.1
	TGACTGTTGGTGTAATTTACC	gar-siR190	0.972	0.969	0.953		0.2	0.4	0.2
	TGACTGTTTTGTTAGCTACCC	gar-siR1902	0.972	0.969	0.953		0.8	0.2	0.1
	TGAGAATTAGGCAACATGTTA	gar-siR1903	0.972	0.969	0.953		0.6	0.1	0.2
	AAGGGCACGTGTCGTAGGTGC	gar-siR1904	0.972	0.969	0.953		0.8	2.7	1.1
	TGAGAATTTGAGCACCTTCAG	gar-siR1907	0.972	0.969	0.953		0.2	0.4	0.4
	TGAGACAAGCATATGACTACT	gar-siR1909	0.972	0.969	0.953		1.4	0.1	0.1
	TGAGAGGGACAAGAAAGTGCA	gar-siR191	0.972	0.969	0.953		0.1	0.1	0.4
	TGAGAGTCTACCAGTGCCGGT	gar-siR1910	0.972	0.969	0.953		0.1	0.2	0.2
	TGAGATCTTGTTGCTTAAGAA	gar-siR1911	0.972	0.969	0.953		0.4	0.1	0.1
	TGAGCTCAACGAGAACAGAAT	gar-siR1912	0.972	0.969	0.953		0.2	0.1	0.2
	TGAGCTCTGGTATTGCCTCTG	gar-siR1913	0.972	0.969	0.953		0.4	0.1	0.1
	AAAAAATGCAAAGGGGTTCCT	gar-siR1915	0.972	0.969	0.953		0.4	0.1	0.1
	AAGGGGCACAAGCGTAGGCTT	gar-siR1916	0.972	0.969	0.953		0.1	0.2	0.4
	TGAGGCTGGATTCACAGAGCA	gar-siR1923	0.972	0.969	0.953		0.1	0.1	0.9
	TGAGGCTGGTTTCACAGAGCA	gar-siR1924	0.972	0.969	0.953		1	0.2	0.8
	TGAGGGAAGATGTTTGAAGCA	gar-siR1925	0.972	0.969	0.953		0.1	0.6	0.1
	TGAGGTGGAGCAGAGATTTGA	gar-siR1928	0.972	0.969	0.953		0.6	0.6	0.1
	TGAGTCCACTTGAACGGCGTC	gar-siR1929	0.972	0.969	0.953		2.2	2.1	0.1
	TGAGTCGGTTCTGCAGTGGTT	gar-siR193	0.972	0.969	0.953		0.1	0.1	0.6
	AAGGTCAAGAAGATTAATATT	gar-siR1930	0.972	0.969	0.953		0.2	0.1	0.2
	TGATAGGGAGAATGACGTTCT	gar-siR1931	0.972	0.969	0.953		0.1	0.1	0.6
	TGATCCTTGGCCGGAGTTTGT	gar-siR1932	0.972	0.969	0.953		0.4	0.2	0.2
	TGATGACGTGTATATCTCCAC	gar-siR1938	0.972	0.969	0.953		0.4	0.2	0.1
	TGATGACTATGCGAGCCAGCA	gar-siR194	0.972	0.969	0.953		0.1	0.1	0.9
	TGATGATCCTTGGCCGGAGTT	gar-siR1945	0.972	0.969	0.953		2.2	0.6	0.1
	TGATGATGTGTACAAACCTAC	gar-siR1947	0.972	0.969	0.953		0.1	0.4	0.2
	TGATGCACCACACACTGTTCA	gar-siR1948	0.972	0.969	0.953		0.2	0.2	0.1
	AAGGTCTCCCTCTTGAAGACT	gar-siR1949	0.972	0.969	0.953		0.4	3.8	0.4
	TGATGGAACACGGGTTCGACT	gar-siR195	0.972	0.969	0.953		0.1	0.2	0.2
	TGATGTACGGCTCATGTTTTT	gar-siR1951	0.972	0.969	0.953		0.1	0.1	0.4
	TGATGTATGGAATGAAAATCA	gar-siR1953	0.972	0.969	0.953		0.8	0.1	0.1
	TGATTCAAGACCAGAGAACTG	gar-siR1954	0.972	0.969	0.953		0.1	0.1	0.4
	TGATTCGCACAATTGGTCATC	gar-siR1955	0.972	0.969	0.953		2	0.1	0.1
	TGATTTATGGGAGAAGGTGGA	gar-siR1959	0.972	0.969	0.953		0.1	0.2	0.6
	TGATTTGTGGAATGAGTGGAA	gar-siR1961	0.972	0.969	0.953		0.1	0.4	0.1
	TGATTTTTTAGTACAATAATT	gar-siR1962	0.972	0.969	0.953		0.4	0.1	0.1
	TGCAACTGCAACTGGTTCTGG	gar-siR1963	0.972	0.969	0.953		0.1	0.4	0.4
	TGCACCACACACTGTTCACAA	gar-siR1964	0.972	0.969	0.953		0.1	0.2	0.2
	TGCACCTACGACACGTGCCCT	gar-siR1966	0.972	0.969	0.953		0.2	0.2	0.1
	TGCACTATTGCTCGGGCCTGG	gar-siR1967	0.972	0.969	0.953		1.4	1.9	0.8
	AAGGTGATGGAACACGGGTTC	gar-siR1968	0.972	0.969	0.953		0.2	0.2	0.1
	TGCAGATATGATGACCAAAGT	gar-siR1969	0.972	0.969	0.953		0.1	0.1	0.6
	TGCAGTGATTTGGTTGACGGT	gar-siR197	0.972	0.969	0.953		0.1	0.1	0.6
	TGCAGTGTCGACGTCGCGGAG	gar-siR1970	0.972	0.969	0.953		0.1	0.1	0.4
	TGCAGTTGCGCTAAACTCGTC	gar-siR1972	0.972	0.969	0.953		0.1	0.4	0.1
	TGCATAGGCATCGAGAGACAA	gar-siR1976	0.972	0.969	0.953		0.4	1.7	0.1
	AAGTACTACTGGTTTTGTCAT	gar-siR1981	0.972	0.969	0.953		0.2	0.1	0.2
	TGCATCAAGATACTTTCACCG	gar-siR1983	0.972	0.969	0.953		0.1	0.4	0.1
	TGCATCGAAGAAGTTGATCCT	gar-siR1986	0.972	0.969	0.953		0.6	0.1	0.4
	TGCCAAGTTGATGACGTGTAT	gar-siR1987	0.972	0.969	0.953		0.2	0.2	0.1
	TGCCCTTGGGGGCCAAAGGCC	gar-siR1989	0.972	0.969	0.953		0.2	0.2	0.1
	TGCCGACCCGCAGTAGGGGCC	gar-siR1990	0.972	0.969	0.953		0.4	0.1	0.1
	TGCCGCGTGAGCAACGAAGAG	gar-siR1992	0.972	0.969	0.953		1.2	0.4	0.6
	AAGTATTAGTAGGTAGCTCCC	gar-siR1993	0.972	0.969	0.953		0.1	0.1	0.6
	TGCGACGTGCGGTGCTCTTCC	gar-siR1994	0.972	0.969	0.953		0.1	0.2	0.2
	TGCGAGCCAGCAGGACTCGAG	gar-siR1996	0.972	0.969	0.953		0.2	0.2	0.1
	TGCGCTGGATTATGACTGAAC	gar-siR1998	0.972	0.969	0.953		0.2	0.2	0.2
	TGCGGGTCGGCAATCGGGCGA	gar-siR1999	0.972	0.969	0.953		0.1	0.1	0.4
	TGCGTACTAGTGGTAGCACCC	gar-siR2	0.972	0.969	0.953		0.4	0.1	0.1
	TGCGTCGCTTCTAGCCCGGAT	gar-siR200	0.972	0.969	0.953		0.4	0.1	0.1
	TGCGTGAGGCTGGTTTCACAG	gar-siR2001	0.972	0.969	0.953		0.4	0.4	0.4
	TGCGTTTGGCTTGGGTCGGAG	gar-siR2002	0.972	0.969	0.953		0.4	0.1	0.2
	AAGTCAGAATCCGGGCTAGAA	gar-siR2003	0.972	0.969	0.953		0.1	0.1	0.8
	TGCTAAAGAACTCAGTTTGGT	gar-siR2004	0.972	0.969	0.953		1.4	0.2	0.1
	TGCTACCTGGTTGATCCTGCC	gar-siR2006	0.972	0.969	0.953		0.4	0.2	0.2
	TGCTCGTGCTCTGTTATGGCC	gar-siR2007	0.972	0.969	0.953		0.8	0.8	0.8
	TGCTGAGAAGATGCCGAGCCT	gar-siR201	0.972	0.969	0.953		0.6	0.2	0.1
	TGGAAAGGGATACAGATGACG	gar-siR2011	0.972	0.969	0.953		0.1	0.1	0.4
	TGGAACGGACAAGCCAGATTC	gar-siR2012	0.972	0.969	0.953		0.1	0.2	0.2
	TGGAAGGATTACAAGCTTGAT	gar-siR2013	0.972	0.969	0.953		0.8	0.1	0.1
	TGGAAGGCATGATTGGTTCAG	gar-siR2014	0.972	0.454	0.953		0.1	1.5	2.3
	TGGAAGGCCCCCACACATCTG	gar-siR2015	0.972	0.969	0.953		0.1	0.1	0.4
	AAGTGACAAATGGAAATGCGC	gar-siR2016	0.972	0.969	0.953		0.4	0.1	0.1
	TGGACGAAGATTTTGCATCAG	gar-siR2017	0.972	0.969	0.953		0.1	0.1	0.4
	TGGACGAGAAGGGACCTCCAG	gar-siR202	0.972	0.969	0.953		0.1	0.1	0.4
	TGGACTGGGTCTTACAAGGTC	gar-siR2020	0.972	0.969	0.953		0.2	0.6	0.1
	TGGAGAAATCAAAGAAGTCAT	gar-siR2022	0.972	0.969	0.953		0.1	1	0.1
	TGGAGAGGTAGCATTGCAAGT	gar-siR2023	0.972	0.969	0.953		0.4	0.1	0.1
	TGGAGCGTAATTCCCACCGAG	gar-siR2025	0.972	0.969	0.953		0.2	0.1	0.2
	AAAAGCTAGTAACTCGGTCGT	gar-siR2026	0.972	0.969	0.953		1.6	4.2	0.8
	AAGTGGAGGGTACTGCGTGAG	gar-siR2030	0.972	0.969	0.953		0.4	0.4	0.2
	TGGAGGGTACTGCGTGAGGCT	gar-siR2031	0.972	0.969	0.953		0.1	0.4	0.1
	TGGAGTATCGAAGCATGGAAT	gar-siR2032	0.972	0.969	0.953		0.2	0.1	0.2
	TGGATCATCGTTAACCTTTTC	gar-siR2033	0.972	0.969	0.953		0.4	0.1	0.2
	TGGATTCACAGAGCAGCGAAT	gar-siR2035	0.972	0.969	0.953		0.1	0.4	0.1
	TGGATTCACAGAGCAGCGATA	gar-siR2036	0.972	0.969	0.953		0.1	0.4	0.1
	TGGATTTGAACCTAGTTGGGA	gar-siR2038	0.972	0.969	0.953		0.2	0.1	0.4
	TGGATTTGAACGAATTTGGGA	gar-siR204	0.972	0.969	0.953		0.4	0.4	0.4
	AAGTGGCAATGGAGGTGGCAG	gar-siR2042	0.972	0.969	0.953		0.4	0.1	0.1
	TGGATTTGTGTTTCGGAGGAA	gar-siR2045	0.972	0.969	0.953		1.2	0.6	0.4
	TGGATTTTGTAGGTGCATTGG	gar-siR2046	0.972	0.969	0.953		2.4	0.8	0.4
	TGGCAAAGCAAGGATTGTTGA	gar-siR2047	0.972	0.969	0.953		0.1	0.4	0.1
	TGGCAGCCAAGCGTTCATAGC	gar-siR2049	0.972	0.969	0.953		0.8	0.2	0.1
	TGGCAGTAAGAACATTGGGAA	gar-siR205	0.972	0.969	0.953		0.2	0.2	0.1
	TGGCAGTGGAAGGATAACAGG	gar-siR2050	0.972	0.969	0.953		0.1	0.4	0.4
	TGGCAGTTGTGATGACTATGC	gar-siR2052	0.972	0.969	0.953		1.4	1	0.2
	TGGCCCCCAAGGGCACGTGTC	gar-siR2053	0.972	0.969	0.953		0.4	0.1	0.1
	TGGCCTTGCAACTGCAACTGG	gar-siR2055	0.972	0.969	0.953		0.1	1.3	0.1
	TGGCGCGAAGCTACCGTGCGC	gar-siR2057	0.972	0.969	0.953		0.2	0.2	0.1
	TGGCTCAACTCTCGGCTTGGA	gar-siR206	0.972	0.969	0.953		0.8	0.2	1.1
	TGGCTGCACTGTTTTTATCCA	gar-siR2061	0.972	0.969	0.953		0.2	0.2	0.1
	AAGTGTTGCACTATTGCTCGG	gar-siR2062	0.972	0.969	0.953		0.1	0.1	0.6
	TGGGAATTACGCTCCAAGGAG	gar-siR2063	0.972	0.969	0.953		1.4	0.6	0.8
	TGGGACCTGTTCAAGAAGAAG	gar-siR2066	0.972	0.969	0.953		0.6	0.6	0.4
	TGGGACTCTCGAGCGTCGCCC	gar-siR2068	0.972	0.969	0.953		0.2	0.6	0.4
	TGGGAGAAGGTGGATTTGAAC	gar-siR2069	0.972	0.969	0.953		0.1	0.1	0.6
	TGGGAGATGAACACAAGGGAT	gar-siR207	0.972	0.838	0.953		1.4	3.4	3.2
	TGGGAGGCAGATACTACAGAG	gar-siR2070	0.972	0.969	0.953		0.4	0.2	0.1
	TGGGAGGCATTTGTGAATAAT	gar-siR2071	0.972	0.969	0.953		0.2	0.2	0.1
	TGGGAGTTTAGTATTCAAGGG	gar-siR2072	0.972	0.969	0.953		0.4	0.1	0.2
	AAGTTACCCTCGGAGGCTGCA	gar-siR2075	0.972	0.969	0.953		0.1	0.2	0.6
	TGGGATACCAGAACCAAGTCA	gar-siR2080	0.972	0.969	0.953		1	0.8	1.3
	TGGGATTCCTTTGGGAGATGA	gar-siR2083	0.972	0.969	0.953		0.2	0.2	0.2
	TGGGCCAGAACTGAAGCAGGT	gar-siR2085	0.972	0.969	0.953		0.2	0.1	1.1
	TGGGCCCATATGATTATTCTT	gar-siR2086	0.972	0.969	0.953		0.2	0.4	0.1
	TGGGGGATAGGAAAGATGCGC	gar-siR2087	0.972	0.969	0.953		0.2	0.2	0.1
	TGGGGTGAAGATTTGGAGAAG	gar-siR209	0.972	0.969	0.953		0.4	0.1	0.1
	TGGGTCTTAGAGCGGAGAGAA	gar-siR2091	0.972	0.969	0.953		0.2	1.7	1.5
	TGGGTGAACAACTTGAATGCG	gar-siR2092	0.972	0.969	0.953		0.4	0.1	0.2
	AAGTTCTTGATCGTCCTGGAT	gar-siR2093	0.972	0.969	0.953		0.4	0.1	0.1
	TGGGTGGGTTGTTGGCCGGTG	gar-siR2094	0.972	0.969	0.953		0.6	0.1	0.1
	TGGTAGACTCTCATCTGTTGG	gar-siR2098	0.972	0.969	0.953		0.2	0.2	0.1
	TGGTCATCGCGCTTGGTTGAA	gar-siR2099	0.972	0.969	0.953		0.4	4.4	0.4
	TGGTCTTGGGCTTGGCTATGG	gar-siR21	0.972	0.969	0.953		0.1	0.2	0.2
	TGGTCTTGGTTCGTTTCTGGG	gar-siR210	0.972	0.969	0.953		0.8	0.1	0.2
	TGGTGCAGAAGGAGTTGAGCT	gar-siR2100	0.972	0.969	0.953		0.4	0.1	0.1
	TGGTGCTCGTTCGTGCTTTCG	gar-siR2101	0.972	0.969	0.953		0.2	0.2	0.1
	TGGTGTAGACTGAAAGAGGGA	gar-siR2104	0.972	0.969	0.953		0.1	0.4	0.1
	TGGTGTTATAGTAGTGGTTGG	gar-siR2106	0.972	0.969	0.953		0.4	0.1	0.1
	TGGTTGAAAAGCCAGTGGCGC	gar-siR2107	0.972	0.969	0.953		2.2	1	0.1
	TGGTTGATCCTGCCAGTAGTC	gar-siR2108	0.972	0.969	0.953		1	1.3	1.1
	TGGTTGGGTATTGTTCTACAC	gar-siR2109	0.972	0.969	0.953		0.8	0.1	0.4
	TGGTTGTGTTGGATGATATTT	gar-siR211	0.972	0.969	0.953		0.2	0.2	0.1
	TGGTTTAGGATTCGAGGGTTT	gar-siR2110	0.972	0.969	0.953		0.4	0.2	0.2
	TGTAAGTGGCAGAGTGGCCTT	gar-siR2111	0.972	0.969	0.953		0.1	0.4	1.1
	TGTAGAACAATACCCAACCAC	gar-siR2115	0.972	0.969	0.953		0.2	2.5	0.1
	TGTAGGGAGCAGAATCATTGT	gar-siR2116	0.972	0.992	0.953		1	0.6	0.4
	TGTAGTTGTTGCGGTGCCTGA	gar-siR2117	0.972	0.982	0.953		1.4	1	0.6
	TGTATACATGTGTAAGTGCAT	gar-siR2118	0.972	0.969	0.953		0.1	0.2	0.4
	TGTATCGAACTTTAGTCGGGC	gar-siR2120	0.972	0.969	0.953		0.1	1.7	0.1
	TGTATGTTAGATCAAAGAGCA	gar-siR2121	0.972	0.969	0.953		0.4	0.1	0.1
	TGTATTTGTATCGGACATTGG	gar-siR2125	0.972	0.969	0.953		0.1	0.4	0.1
	TGTCCGCCGCGGTCGCTGCAC	gar-siR2126	0.972	0.969	0.953		0.4	0.2	0.1
	TGTCGACGTCGCGGAGGAATG	gar-siR213	0.972	0.969	0.953		3.9	6.1	4.9
	TGTCGTAGGTGCAGCGACCGC	gar-siR2131	0.972	0.969	0.953		0.1	0.4	0.1
	TGTCTACCAGAAGCCTATCAT	gar-siR2132	0.972	0.969	0.953		0.2	0.2	0.2
	TGTGAAAAAATGCAAAGGGGT	gar-siR2133	0.972	0.969	0.953		0.2	0.4	0.4
	TGTGAAGATGTGATTATCCTA	gar-siR2134	0.972	0.969	0.953		0.4	0.6	0.1
	AAGTTGGGATTCCTTTGGGAG	gar-siR2135	0.972	0.969	0.953		0.2	1	1.3
	TGTGATAATATCTCTGACGGC	gar-siR2137	0.972	0.969	0.953		1.2	0.8	0.1
	TGTGATGACTATGCGAGCCAG	gar-siR2138	0.972	0.969	0.953		0.1	0.1	0.8
	TGTGATTACAGTAACTTGGAT	gar-siR2139	0.972	0.969	0.953		0.1	0.2	0.4
	TGTGCGAATCAACGGTTCCTC	gar-siR214	0.972	0.969	0.953		0.1	0.2	0.2
	TGTGGAATGAAAATCAAGCAA	gar-siR2140	0.972	0.969	0.953		0.4	3.1	0.2
	TGTGGACCGTCGCAGAGAAAG	gar-siR2141	0.972	0.969	0.953		0.1	0.4	0.2
	TGTGGAGTTGTAGTCGTTGCC	gar-siR2143	0.972	0.969	0.953		0.6	0.1	0.4
	TGTGTGGATTTTGTAGGTGCA	gar-siR2144	0.972	0.969	0.953		0.2	0.2	0.2
	TGTGTGGCTTTTGTAGGTGCA	gar-siR2145	0.972	0.969	0.953		0.1	0.1	0.4
	TGTTAAAGTACAAGGATTCAC	gar-siR2146	0.972	0.969	0.953		0.1	0.2	0.2
	TGTTAGTCAAGACGTAGCTAC	gar-siR2148	0.972	0.969	0.953		0.2	0.4	0.1
	TGTTATAGTAGTGGTTGGGTA	gar-siR2149	0.972	0.969	0.953		0.2	0.4	0.2
	TGTTCCAGTTCAGAGGCTCTC	gar-siR215	0.972	0.969	0.953		0.6	0.2	0.1
	AATAAACTGTACTAATTGGCC	gar-siR2150	0.972	0.969	0.953		0.2	0.2	0.1
	TGTTGATAGGGAGAATGACGT	gar-siR2151	0.972	0.969	0.953		0.1	0.8	0.2
	TGTTGTTTCAATAGGGTCGGA	gar-siR2153	0.972	0.969	0.953		1	2.9	0.2
	TGTTTGAGTGGAAGAATGCTT	gar-siR2154	0.972	0.969	0.953		0.2	0.4	0.1
	TGTTTGATTCGGTTGTCATAG	gar-siR2155	0.972	0.969	0.953		0.2	0.1	0.2
	TGTTTGGCTTGGTTCTGGTAT	gar-siR2156	0.972	0.969	0.953		0.1	0.1	0.4
	TGTTTTAAGGTAGAATGCAAC	gar-siR2158	0.972	0.969	0.953		0.4	0.1	0.1
	TTAAACTTGATTGTTGTTACC	gar-siR2159	0.972	0.969	0.953		0.2	0.2	0.1
	TTAAAGAGGTCGCAGGTTCGA	gar-siR2161	0.972	0.969	0.953		0.4	0.6	0.1
	AATAAATTTAATATCGTGTGG	gar-siR2162	0.972	0.969	0.953		0.2	0.4	0.1
	TTAACGAGGTTCGGTAAATTA	gar-siR2163	0.972	0.969	0.953		0.2	0.4	0.1
	TTAACTCGATTGTCATTATAC	gar-siR2165	0.972	0.969	0.953		1.4	0.4	1.3
	TTAAGATGAACAAGTGGCAAT	gar-siR2166	0.972	0.969	0.953		0.4	0.1	0.1
	TTAAGCAACAAGATCTCAAGG	gar-siR2167	0.972	0.969	0.953		0.2	0.4	0.1
	TTAAGCTTGGTCTAGGGAAAG	gar-siR2168	0.972	0.969	0.953		0.4	0.4	0.4
	TTAATCCGAGAAGCTAAGTTC	gar-siR2172	0.972	0.969	0.953		0.2	0.2	0.1
	TTAATTGGGAGTGGATGAGTC	gar-siR2174	0.972	0.969	0.953		0.8	0.1	0.1
	TTACAAAGGTTAAAGAGTTCA	gar-siR2175	0.972	0.969	0.953		0.1	0.6	0.1
	TTACAAGGTCAAGAAAAGGTC	gar-siR2176	0.972	0.969	0.953		0.6	0.8	0.8
	TTACAAGGTCAAGAAGATTAA	gar-siR2179	0.972	0.969	0.953		1.2	0.1	0.4
	TTACAGAGAGAGGATGAACAA	gar-siR2180	0.972	0.969	0.953		0.2	0.4	0.4
	TTACCGGAAGCTGCAGCGACT	gar-siR2181	0.972	0.969	0.953		0.6	0.4	0.4
	TTACGCTCCAAGGAGGCGCCC	gar-siR2182	0.972	0.969	0.953		0.1	0.4	0.2
	TTACGGCGTGTTGTTAAAAGA	gar-siR2185	0.972	0.969	0.953		0.1	0.6	0.1
	AATAGTGCAACACTTGGGCGA	gar-siR2186	0.972	0.969	0.953		0.4	1	0.2
	TTACTTGATGGATTGAGGCAT	gar-siR2189	0.972	0.969	0.953		0.6	0.1	0.1
	TTAGACCAAAAAACAGGGCTT	gar-siR219	0.972	0.969	0.953		0.4	0.2	0.2
	TTAGAGGTAGCATGGTGAGCT	gar-siR2191	0.972	0.969	0.953		1	0.4	0.2
	TTAGCCACAAGTTGTCTCATA	gar-siR2193	0.972	0.969	0.953		0.1	0.4	0.2
	TTAGCTGGATCATCGTTAACC	gar-siR2194	0.972	0.969	0.953		0.2	0.2	0.4
	TTAGGATACAAGTGACATGTC	gar-siR2196	0.972	0.969	0.953		0.4	0.1	0.1
	TTAGGGACCAAAATTGCAATT	gar-siR2197	0.972	0.969	0.953		0.1	0.1	0.4
	TTAGTTTGCGTGGTTTAGGAT	gar-siR2198	0.972	0.969	0.953		0.2	0.1	0.6
	TTATAGTAGTGGTTGGGTATT	gar-siR2199	0.972	0.969	0.953		0.6	1	1.7
	TTATCATTCAAAAGACTTCAC	gar-siR2200	0.972	0.969	0.953		0.1	0.4	0.1
	AATATTAATCTTCTTGACCTT	gar-siR2203	0.972	0.969	0.953		0.4	0.1	0.1
	TTATCGATCCTTTAGACCTTC	gar-siR2204	0.972	0.969	0.953		0.1	0.4	0.1
	TTATGACTGAACGCCTCTAAG	gar-siR2205	0.972	0.982	0.953		2.6	0.6	1.1
	TTATGAGATCATTGGAAATTG	gar-siR2208	0.972	0.969	0.953		0.1	0.2	0.8
	TTATGATGGCTACAATTCCTT	gar-siR221	0.972	0.969	0.953		0.1	0.4	0.4
	TTATGGGACTTGTGCGTAGGT	gar-siR2210	0.972	0.969	0.953		0.1	0.1	0.4
	TTCAAAAGACTTCACAAACAA	gar-siR2211	0.972	0.969	0.953		0.4	0.2	0.2
	TTCAAAGACTTCCCGCACAAA	gar-siR2213	0.972	0.969	0.953		1	0.1	0.2
	TTCAAAGCATACAGAAGGACA	gar-siR2214	0.972	0.969	0.953		0.1	0.2	0.2
	TTCAAATTTCGAAGGTCTAAA	gar-siR2215	0.972	0.969	0.953		0.1	0.1	0.4
	TTCAAGAAGAAGGCTGGCGAC	gar-siR2216	0.972	0.969	0.953		0.1	0.1	0.4
	TTCAAGCTAGGAGTTGTACCA	gar-siR2218	0.972	0.969	0.953		0.6	0.4	0.1
	AATCAAAGAAGTCATCCACAT	gar-siR2219	0.972	0.969	0.953		0.6	0.4	0.4
	TTCACAAACTCCGGCCAAGGA	gar-siR222	0.972	0.969	0.953		0.1	0.1	0.4
	TTCACCGCAAGAAGTGCAGCA	gar-siR2222	0.972	0.969	0.953		0.2	0.1	0.2
	TTCACCTGAGGATGTGCAGAA	gar-siR2225	0.972	0.969	0.953		2.8	1	0.1
	TTCACTGTCCTTGGACCATTC	gar-siR2227	0.972	0.969	0.953		0.1	0.6	0.1
	TTCAGAACACAATTGCAGATT	gar-siR2228	0.972	0.969	0.953		0.1	0.1	0.4
	TTCAGATCCAAGCTCATTAGA	gar-siR2232	0.972	0.969	0.953		0.1	0.4	0.1
	AATCACGACGGCTCAATCCAA	gar-siR2233	0.972	0.969	0.953		0.1	0.1	0.6
	TTCAGCCCTTTGTCGCTTCGA	gar-siR2234	0.972	0.969	0.953		0.6	0.1	0.2
	TTCAGCTCAGGAGGGATAGAC	gar-siR2235	0.972	0.969	0.953		0.4	0.1	0.1
	TTCAGGAACCACGAGACTCAA	gar-siR2236	0.972	0.969	0.953		4.5	1.1	0.1
	TTCAGTAGAGATGTGACTTTT	gar-siR2240	0.972	0.969	0.953		1.6	0.1	0.6
	TTCAGTCATAATCCAGCGCAC	gar-siR2243	0.972	0.969	0.953		0.4	0.2	0.1
	TTCATCCTTTGACCTGGGGTT	gar-siR2246	0.972	0.969	0.953		0.6	3.3	0.6
	TTCATCTCGATCACGGTAATG	gar-siR2247	0.972	0.969	0.953		0.1	0.4	0.1
	TTCATTTTAAAGACTTAGGAC	gar-siR225	0.972	0.969	0.953		0.1	0.6	0.1
	TTCCAAACGTAGAGCACGAAG	gar-siR2250	0.972	0.969	0.953		0.1	0.1	0.6
	TTCCAAAGAGAACGACGTTTC	gar-siR2252	0.972	0.969	0.953		0.6	0.1	0.1
	TTCCAAGTTTAGAGTGAGCCA	gar-siR2254	0.972	0.969	0.953		0.1	0.1	0.4
	TTCCCAAGCCTTCTCCGGTTC	gar-siR2255	0.972	0.969	0.953		0.1	0.4	0.1
	TTCCGGTGTGACGATATTGAT	gar-siR2256	0.972	0.969	0.953		0.2	0.2	0.2
	TTCCTCCGCGACGTCGACACT	gar-siR2257	0.972	0.969	0.953		0.2	0.1	0.2
	TTCCTCGGGCATGATGGCATT	gar-siR2258	0.972	0.969	0.953		1.2	0.1	0.1
	TTCCTTAAGAACTCCTCCAAG	gar-siR2263	0.972	0.969	0.953		0.4	0.1	0.1
	TTCGACTACGAGAAAGATTGA	gar-siR2264	0.972	0.969	0.953		0.2	0.4	0.2
	AATCATTTGGTGTGGTGCTGA	gar-siR2266	0.972	0.969	0.953		0.4	0.1	0.1
	TTCGAGAGCCTCTGAACTGGA	gar-siR227	0.972	0.969	0.953		0.4	0.1	0.1
	TTCGCGCCACTGGCTTTTCAA	gar-siR2270	0.972	0.969	0.953		0.1	0.4	0.1
	TTCTAAACTCTGTTCCAGTTC	gar-siR2272	0.972	0.969	0.953		0.1	0.1	0.4
	TTCTAGCCCGGATTCTGACTT	gar-siR2275	0.972	0.969	0.953		0.2	0.2	0.1
	AATCCAGCGCACGGTAGCTTC	gar-siR2276	0.972	0.969	0.953		0.6	0.2	0.1
	TTCTATCGGGGTGACAAAGCA	gar-siR2282	0.972	0.969	0.953		0.2	0.2	0.1
	TTCTCCAATGTGGATACCCGG	gar-siR2283	0.972	0.969	0.953		0.1	0.2	0.2
	TTCTCGTGGGTCTTAGAGCGG	gar-siR2284	0.972	0.969	0.953		0.2	0.2	0.6
	TTCTCTAACGGCACTTGGCAA	gar-siR2285	0.972	0.969	0.953		0.1	0.4	0.1
	TTCTGAAGTAGAATTTTTCCT	gar-siR2287	0.972	0.969	0.953		0.1	0.1	0.4
	AATCCGAGAAGCTAAGTTCAA	gar-siR2288	0.972	0.969	0.953		0.2	0.1	0.2
	TTCTTAGTATTTTTTTCTTTC	gar-siR229	0.972	0.969	0.953		1.8	0.1	0.4
	TTCTTCTGGAGAGACTGCATT	gar-siR2291	0.972	0.969	0.953		0.1	0.4	0.1
	TTCTTGACTTGGTTCTGGTAT	gar-siR2292	0.972	0.969	0.953		0.1	0.2	0.4
	TTCTTGCGGTGAAAGTATCTT	gar-siR2293	0.972	0.969	0.953		0.1	0.6	1.3
	TTCTTGCTAGGAGATCCATCT	gar-siR2294	0.972	0.969	0.953		0.4	0.4	0.1
	TTGAAAGAAAAATAGGACAAG	gar-siR2295	0.972	0.969	0.953		1.6	0.2	0.1
	TTGAAATTTGAGGAACAGAGT	gar-siR2297	0.972	0.969	0.953		0.1	0.2	0.2
	TTGAACGAGCTGCAAGTTGAA	gar-siR230	0.972	0.992	0.953		1	0.2	0.4
	TTGAAGATATGGATTTGTGTT	gar-siR2302	0.972	0.969	0.953		0.6	0.1	0.1
	TTGAATACCAAAGATGCGCTG	gar-siR2303	0.972	0.969	0.953		0.1	0.1	0.4
	TTGAATCTTTCCAACATCGTA	gar-siR2306	0.972	0.969	0.953		0.4	0.1	0.1
	TTGACATACTTGTTTACGGCG	gar-siR2307	0.972	0.969	0.953		3	3.4	0.4
	TTGACCTGGGGTTGTGGGGCT	gar-siR2312	0.972	0.969	0.953		0.1	0.1	0.4
	TTGACCTTGCAAGACTTTTTA	gar-siR2313	0.972	0.969	0.953		0.6	0.8	0.2
	TTGACCTTGTAAGACCCAGTC	gar-siR2315	0.972	0.969	0.953		0.1	0.2	0.2
	TTGAGAGCCATGCAGTGTCGA	gar-siR2316	0.972	0.969	0.953		0.4	0.1	0.1
	TTGAGATTCATTGATGAGCTA	gar-siR2317	0.972	0.969	0.953		0.2	0.2	0.1
	AATCTCTAGGCATACATGTTG	gar-siR2318	0.972	0.969	0.953		0.2	0.1	0.4
	TTGAGCTCTCTAGAAGTTAAC	gar-siR2322	0.972	0.969	0.953		0.2	0.4	0.2
	TTGAGTCGGTTCTGCAGTGGT	gar-siR2324	0.972	0.969	0.953		0.4	0.2	0.2
	TTGATGACGTGTATATCTCCA	gar-siR2325	0.972	0.969	0.953		0.6	0.1	0.2
	AAAAGGCTCTGCCCGTTGCTC	gar-siR2326	0.972	0.969	0.953		0.1	0.4	0.4
	AATGAAAAAGAACAGCAGTAG	gar-siR2327	0.972	0.969	0.953		0.1	0.1	0.4
	TTGATGATGTGTACAAACCTA	gar-siR2329	0.972	0.969	0.953		0.4	0.4	0.2
	TTGATTCGCACAATTGGTCAT	gar-siR233	0.972	0.969	0.953		0.4	0.1	0.1
	TTGATTCTGACTATGCCGGTG	gar-siR2330	0.972	0.969	0.953		0.1	0.4	0.1
	TTGATTTCTCCAATGTGGATA	gar-siR2337	0.972	0.969	0.953		0.1	0.4	0.1
	AATGAAATCTTCCGGTACTGT	gar-siR2339	0.972	0.969	0.953		0.2	0.4	0.1
	TTGCAGCCTTGCCTAGCTGAT	gar-siR2340	0.972	0.969	0.953		0.2	0.2	0.1
	TTGCATCGAAGAAGTTGATCC	gar-siR2342	0.972	0.969	0.953		0.1	0.2	0.2
	TTGCCGACCCGCAGTAGGGGC	gar-siR2344	0.972	0.969	0.953		0.1	0.4	0.1
	TTGCCTCTGTGGGGTCATTGG	gar-siR2346	0.972	0.969	0.953		0.1	0.1	0.9
	TTGCGACAGTTGCAGGGGCTT	gar-siR2347	0.972	0.969	0.953		0.6	0.1	0.1
	TTGCGACGATATGCTGACGAG	gar-siR235	0.972	0.969	0.953		0.1	0.4	0.1
	TTGCGGAAATAAGTTTGATTC	gar-siR2354	0.972	0.969	0.953		0.2	0.2	0.1
	AATGAGAAATGGTTAGGCCTA	gar-siR2357	0.972	0.969	0.953		0.1	0.1	0.6
	TTGCGGTGAAAGTATCTTGAT	gar-siR2361	0.972	0.969	0.953		0.2	0.4	0.2
	TTGCTCAACAGAGATTGGTGG	gar-siR2364	0.972	0.969	0.953		0.1	0.2	0.6
	TTGCTGAGAAGATGCCGAGCC	gar-siR2365	0.972	0.969	0.953		0.4	0.1	0.1
	AATGAGCAATGATGTAGGTTT	gar-siR2368	0.972	0.969	0.953		0.6	0.1	0.1
	TTGGAGAAATCAAAGAAGTCA	gar-siR2369	0.972	0.969	0.953		0.1	0.4	0.1
	TTGGATATGGATTAGGGGCAT	gar-siR2371	0.972	0.969	0.953		0.1	0.4	0.1
	TTGGATATTAACTAGATTCGT	gar-siR2373	0.972	0.969	0.953		0.2	0.1	0.2
	TTGGATGATATTTGGGAAAAG	gar-siR2377	0.972	0.969	0.953		0.8	0.8	0.1
	TTGGATGATTTATGGAAGAAG	gar-siR2378	0.972	0.969	0.953		0.1	0.2	0.2
	TTGGATGATTTATGGGAGAAG	gar-siR2380	0.972	0.969	0.953		0.1	0.4	0.2
	TTGGATTGAGCCGTCGTGATT	gar-siR2382	0.972	0.969	0.953		0.1	0.1	0.4
	TTGGCAGTAAGAACATTGGGA	gar-siR2383	0.972	0.969	0.953		0.1	1	0.9
	TTGGCCCCCAAGGGCACGTGT	gar-siR2384	0.972	0.969	0.953		3.2	4.6	0.2
	TTGGCTAAGAAACAAGGTTCG	gar-siR2388	0.972	0.969	0.953		0.2	0.6	0.1
	TTGGGAGATGAACACAAGGGA	gar-siR2389	0.972	0.969	0.953		0.4	0.2	0.1
	AATGCCTCCCATGGGTCGTCT	gar-siR239	0.972	0.969	0.953		0.2	0.4	0.1
	TTGGGATACCAGAACCAAGTC	gar-siR2393	0.972	0.969	0.953		0.1	0.4	0.1
	TTGGGGAAATGATAGAGGAAG	gar-siR2396	0.972	0.969	0.953		0.4	0.1	0.1
	TTGGTCATCATATCTGCAGGA	gar-siR2399	0.972	0.969	0.953		0.8	0.6	0.1
	TTGGTCATCGCGCTTGGTTGA	gar-siR24	0.972	0.969	0.953		0.1	0.4	0.1
	TTGGTGTTATAGTAGTGGTTG	gar-siR240	0.972	0.969	0.953		0.6	0.2	0.1
	TTGGTTGAAAAGCCAGTGGCG	gar-siR2400	0.972	0.969	0.953		0.4	0.1	0.1
	TTGGTTGGGTGGGTTGTTGGC	gar-siR2403	0.972	0.969	0.953		1	2.7	0.2
	TTGGTTTTCCTCGATCCTGGG	gar-siR2404	0.972	0.969	0.953		0.6	0.1	0.1
	TTGTAAGACCCAGTCCAGTAT	gar-siR2405	0.972	0.969	0.953		0.4	0.1	0.1
	TTGTAAGACCTTTTCTTGACC	gar-siR241	0.972	0.969	0.953		0.2	0.2	0.1
	TTGTATGAAACAGTGACGTCA	gar-siR2410	0.972	0.969	0.953		0.4	0.1	0.2
	TTGTATTATTGGATGATTTAT	gar-siR2412	0.972	0.969	0.953		4.1	1.5	0.9
	TTGTCATAGCAACCGTAACTC	gar-siR2416	0.972	0.969	0.953		0.1	0.1	0.4
	TTGTCCGCCGCGGTCGCTGCA	gar-siR2417	0.972	0.969	0.953		0.4	0.1	0.1
	TTGTCTACCTTCTGCTTGTCG	gar-siR2418	0.972	0.969	0.953		0.1	1.3	0.2
	TTGTGCGAATCAACGGTTCCT	gar-siR2419	0.972	0.969	0.953		0.1	0.1	0.6
	TTGTGGCGTCATTAAGGTTGT	gar-siR242	0.972	0.969	0.953		2.8	0.6	0.1
	TTGTGTTGGATGATATTTGGG	gar-siR2420	0.972	0.969	0.953		0.1	0.1	0.9
	AATGGTGTAGAACAATACCCA	gar-siR2421	0.972	0.969	0.953		0.6	0.8	0.1
	TTGTTGTATTATTGGATGATT	gar-siR2422	0.972	0.969	0.953		0.2	0.2	0.2
	TTGTTTGACCTCCGGCATGGA	gar-siR243	0.972	0.969	0.953		0.2	0.1	0.2
	TTTAAGGGATTTACAAGATAT	gar-siR2434	0.972	0.969	0.953		0.4	0.1	0.4
	TTTAATATCGTGTGGACCATT	gar-siR2437	0.972	0.969	0.953		0.4	0.2	0.4
	TTTACGAGAACTAGAGAGGCC	gar-siR2438	0.972	0.969	0.953		0.6	1	0.1
	AATGTGTGAAGATGTGATTAT	gar-siR2439	0.972	0.969	0.953		0.1	0.2	0.2
	TTTAGGCTCGGCATCTTCTCA	gar-siR2440	0.972	0.969	0.953		0.1	0.4	0.1
	TTTATCGAATTTGGGGAGTTG	gar-siR2441	0.972	0.969	0.953		0.2	0.1	0.2
	TTTATGGGAGAAGGTGGATTT	gar-siR2442	0.972	0.969	0.953		0.2	0.2	0.1
	TTTATTAGTTAAAGTCTCCCC	gar-siR2444	0.972	0.969	0.953		0.1	0.4	0.2
	TTTCAACAATCCTTGCTTTGC	gar-siR2446	0.972	0.969	0.953		0.1	3.1	0.2
	TTTCACAGAGCAGCGAAGACC	gar-siR2448	0.972	0.969	0.953		0.4	0.4	0.1
	TTTCACCTGAGGATGTGCAGA	gar-siR2449	0.972	0.969	0.953		0.1	0.2	0.9
	AATTACGCTCCAAGGAGGCGC	gar-siR245	0.972	0.969	0.953		0.1	0.2	0.6
	TTTCGAGTCTATGGCATGTAT	gar-siR2450	0.972	0.969	0.953		0.1	0.4	0.1
	TTTCGCTGAGTTGGATCCATC	gar-siR2452	0.972	0.969	0.953		0.1	0.1	0.4
	TTTCGGATATAGTCATGGCGA	gar-siR2453	0.972	0.969	0.953		0.4	0.1	0.1
	TTTCTATTTGAAGCTTCGGAT	gar-siR2458	0.972	0.969	0.953		2.4	0.8	0.1
	TTTCTTGACCTTGCAAGACTT	gar-siR2459	0.972	0.969	0.953		0.4	1.5	0.6
	TTTCTTGACCTTGTAAGACCC	gar-siR2460	0.972	0.969	0.953		0.4	0.1	0.1
	TTTGAAAATATGGATCTGTGT	gar-siR2461	0.972	0.969	0.953		0.4	0.6	0.1
	TTTGAGTGGAAGAATGCTTTA	gar-siR2466	0.972	0.969	0.953		1	0.4	0.1
	TTTGATTCGGTTGTCATAGCA	gar-siR2467	0.972	0.969	0.953		0.2	1	0.6
	TTTGCGACGATATGCTGACGA	gar-siR2469	0.972	0.969	0.953		0.2	0.4	0.8
	TTTGCTTGTTCTAGATGATGT	gar-siR2470	0.972	0.969	0.953		0.8	0.2	0.1
	TTTGGAATATGTTCACTCAGA	gar-siR2471	0.972	0.969	0.953		1.6	4	0.6
	TTTGGCAGTAAGAACATTGGG	gar-siR2472	0.972	0.969	0.953		0.1	0.1	0.4
	TTTGGCCCCCAAGGGCACGTG	gar-siR2476	0.972	0.969	0.953		0.4	0.1	0.1
	TTTGGCTTTGCTGAGTCGGAT	gar-siR2478	0.972	0.969	0.953		0.8	0.1	0.1
	TTTGGGAGATGAACACAAGGG	gar-siR248	0.972	0.969	0.953		0.1	0.4	0.2
	TTTGGGTTGAGTCACGGAGTT	gar-siR2480	0.972	0.969	0.953		0.2	0.6	0.1
	TTTGGTGTTATAGTAGTGGTT	gar-siR2483	0.972	0.969	0.953		0.2	0.4	0.1
	TTTGTCGCTTCGATTCGTCCC	gar-siR2486	0.972	0.969	0.953		0.1	0.1	0.6
	TTTGTTGATAGGGAGAATGAC	gar-siR2487	0.972	0.969	0.953		0.4	0.1	0.1
	TTTGTTGTATTATTGGATGAT	gar-siR2488	0.972	0.982	0.953		1.4	0.2	0.6
[truncated: 560 more rows]
